# Supplementary material for: Semi-Supervised Methods to Predict Patient Survival from Gene Expression Data
Source: PLoS Biol. 2004 Apr 13;2(4):e108. doi: 10.1371/journal.pbio.0020108 (PMC387275; doi:10.1371/journal.pbio.0020108)
Supplement: Data S1 — This file contains a brief description of the functions contained in the semi-super.R file. (1 KB TXT). [file pbio.0020108.sd001.txt]

R function			Description

cox.func			Given an expression matrix and a list of survival times,
coxscor			computes the Cox score of each gene
coxstuff
coxvar

find.surv.ndx		Used to implement the "median cut method" described in
				Section 5.2
gen.y.mat
get.mle.class

kmeans2			A modified version of the k-means clustering procedure;
				it performs k-means clustering multiple times with
				random starting points

pamr.cv.cox			Performs the cross-validation for the supervised
				clustering procedure of Section 5.3
pcm.cv			Performs the cross-validation for the supervised
				principal components method of Section 5.4

pls.comp1			Given an expression matrix X and a response vector y,
				computes the first partial least squares direction
