# Supplementary material for: Semi-Supervised Methods to Predict Patient Survival from Gene Expression Data
Source: PLoS Biol. 2004 Apr 13;2(4):e108. doi: 10.1371/journal.pbio.0020108 (PMC387275; doi:10.1371/journal.pbio.0020108)
Supplement: Data S2 — This file contains R functions for implementing the procedures we have described in our study. (6 KB TXT). [file pbio.0020108.sd002.txt]

"cox.func"<-
function(x, y, icens, fudge = 0)
{
	scor <- coxscor(x, y, icens)$scor
	sd <- sqrt(coxvar(x, y, icens))
	tt <- scor/(sd + fudge)
	return(tt, numer = scor, sd)
}
"coxscor"<-
function(x, y, ic, offset = rep(0, length(y)))
{
# computes cox scor function for rows of nx by n matrix  x
	n <- length(y)
	nx <- nrow(x)
	yy <- y + (ic == 0) * (1.0000000000000001e-05)
	otag <- order(yy)
	y <- y[otag]
	ic <- ic[otag]
	x <- x[, otag, drop = F]
	offset <- offset[otag]	
	#compute  unique failure times, d=# of deaths at each failure time, 
#dd= expanded version of d to length n, s=sum of covariates at each
# failure time, nn=#obs in each risk set, nno=sum(exp(offset)) at each failure time
	a <- coxstuff(x, y, ic, offset = offset)
	nf <- a$nf
	fail.times <- a$fail.times
	s <- a$s
	d <- a$d
	dd <- a$dd
	nn <- a$nn
	nno <- a$nno
	w <- rep(0, nx)
	for(i in (1:nf)) {
		w <- w + s[, i]
		for(j in (1:n)[y >= fail.times[i]]) {
			w <- w - (d[i] * x[, j, drop = F] * exp(offset[j]))/nno[
				i]
		}
	}
	return(scor = w, coxstuff.obs = a)
}
"coxstuff"<-
function(x, y, ic, offset = rep(0, length(y)))
{
	fail.times <- unique(y[ic == 1])
	nf <- length(fail.times)
	n <- length(y)
	nn <- rep(0, nf)
	nno <- rep(0, nf)
	for(i in 1:nf) {
		nn[i] <- sum(y >= fail.times[i])
		nno[i] <- sum(exp(offset)[y >= fail.times[i]])
	}
	s <- matrix(0, ncol = nf, nrow = nrow(x))
	d <- rep(0, nf)
	for(i in 1:nf) {
		o <- (1:n)[(y == fail.times[i]) & (ic == 1)]
		d[i] <- length(o)
		s[, i] <- apply(x[, o, drop = F], 1, sum)
	}
#expand d out to a vector of length n
	dd <- rep(0, n)
	for(j in 1:nf) {
		dd[(y == fail.times[j]) & (ic == 1)] <- d[j]
	}
	return(fail.times, s, d, dd, nf, nn, nno)
}
"coxvar"<-
function(x, y, ic, offset = rep(0, length(y)), coxstuff.obj = NULL)
{
# computes information elements (var) for cox
# x is nx by n matrix of expression  values
	nx <- nrow(x)
	n <- length(y)
	yy <- y + (ic == 0) * (9.9999999999999995e-07)
	otag <- order(yy)
	y <- y[otag]
	ic <- ic[otag]
	x <- x[, otag, drop = F]
	offset <- offset[otag]
	if(is.null(coxstuff.obj)) {
		coxstuff.obj <- coxstuff(x, y, ic, offset = offset)
	}
	nf <- coxstuff.obj$nf
	fail.times <- coxstuff.obj$fail.times
	s <- coxstuff.obj$s
	d <- coxstuff.obj$d
	dd <- coxstuff.obj$dd
	nn <- coxstuff.obj$nn
	nno <- coxstuff.obj$nno
	w <- rep(0, nx)
	for(i in 1:nf) {
		sx <- rep(0, nx)
		s <- rep(0, nx)
		ii <- (1:n)[y >= fail.times[i]]
		for(j in ii) {
			sx <- sx + (x[, j] * exp(offset[j]))/nno[i]
		}
		for(j in ii) {
			s <- s + (x[, j]^2 * exp(offset[j]))/nno[i]
		}
		w <- w + d[i] * (s - sx * sx)
	}
	return(w)
}
find.surv.ndx <- function(newtimes, oldtimes) 
{
	first <- apply(as.matrix(newtimes), 1, function(e1,e2) (e1>e2), e2=oldtimes)
	as.vector(apply(first, 2, sum))
}
gen.y.mat <- function(surv.data, cutoffs, class.names=NULL)
{
	require(survival)
	data.sfit <- survfit(surv.data)
	surv.ndx <- find.surv.ndx(cutoffs, data.sfit$time)
	surv.probs <- c(0, 1-data.sfit$surv[surv.ndx],1)
	surv.probs <- c(rep(0, sum((surv.ndx==0))), surv.probs)
	cutoffs <- c((min(surv.data[,1])-1), cutoffs, (max(surv.data[,1])+1))
	y.size <- length(cutoffs)
	y.mat <- matrix(0,nrow=length(surv.data[,1]), ncol=(y.size-1))
	for (i in 2:y.size) {
		cur.int.prob <- surv.probs[i] - surv.probs[i-1]
		y.mat[((surv.data[,1]<=cutoffs[i])&(surv.data[,1]>cutoffs[i-1])&
			(surv.data[,2]==1)),i-1] <- 1
		which.x <- ((surv.data[,2]==0)&(surv.data[,1]<=cutoffs[i-1]))
		if (sum(which.x)>0) {
			which.x.vals <- surv.data[which.x,1]
			y.mat[which.x,i-1] <- cur.int.prob /
				data.sfit$surv[find.surv.ndx(which.x.vals,
				data.sfit$time)]
		}
		which.x <- ((surv.data[,2]==0)&(surv.data[,1]>cutoffs[i-1])&
			(surv.data[,1]<=cutoffs[i]))
		if (sum(which.x>0)) {
			which.x.vals <- surv.data[which.x,1]
			y.mat[which.x,i-1] <- 1 - (1 - surv.probs[i]) /
				data.sfit$surv[find.surv.ndx(which.x.vals,
				data.sfit$time)]
		}
	}
	if (!is.null(class.names)) {
		y.mat <- as.data.frame(y.mat)
		names(y.mat) <- class.names
		y.mat <- as.matrix(y.mat)
	}
	y.mat
}
get.mle.class <- function(y.row) 
{
	i <- 1+sum((max(y.row)>cummax(y.row)))
	if (!is.null(names(y.row)[i])) {
		return(names(y.row)[i])
	}
	else return(i)
}
kmeans2 <- function(x, ..., n.rep=10) 
{
        require(cluster)
        wss <- Inf
        for (i in 1:n.rep) {
                cur.fit <- kmeans(x, ...)
                if (sum(cur.fit$withinss) < wss) {
                        fit <- cur.fit
                        wss <- sum(fit$withinss)
                }
        }
        return(fit)
}
pamr.cv.cox <- function(data, cur.tt, n.step=100, lower=quantile(cur.tt,.9),
	upper=quantile(cur.tt,1-(5/nrow(data$x)))) 
{
	require(survival)
	require(pamr)
	th <- seq(from=lower, to=upper, length=n.step)
	best.chisq <- -Inf
	best.err <- Inf
	for (i in 1:n.step) {
		cur.genes <- (cur.tt>th[i])
		cur.y <- kmeans2(t(data$x[cur.genes,]), 2)$cluster
		cur.chisq <- survdiff(Surv(data$y, data$icens)~cur.y)$chisq
		if (cur.chisq > best.chisq) {
			cur.trn <- pamr.train(list(x=data$x, y=cur.y))
			cur.cv <- pamr.cv(cur.trn, list(x=data$x, y=cur.y))
			cur.best.err <- min(cur.cv$error)
			best.i <- max((1:30)[cur.cv$error==cur.best.err])
			if (cur.best.err < best.err) {
				best.th <- th[i]
				best.trn <- cur.trn
				best.cv <- cur.cv
				best.chisq <- cur.chisq
				best.err <- cur.best.err
			}
		}
	}
	junk <- list(th=best.th, model.trn=best.trn, model.cv=best.cv)
	return(junk)
}
pcm.cv <- function(data, cur.tt, n.step=100, lower=quantile(cur.tt,.8),
	upper=quantile(cur.tt,1-(5/nrow(data$x))), n.fold=10) 
{
	require(survival)
	n <- ncol(data$x)
	breaks <- round(seq(from=1,to=(n+1),length=(n.fold+1)))
	cv.order <- sample(1:n)
	th <- seq(from=lower, to=upper, length=n.step)
	best.w <- 0
	for (i in 1:n.step) {
		cat(i)
		cat("\n")
		cur.genes <- (cur.tt>th[i])
		w.vec <- rep(NA,n.fold)
		for (j in 1:n.fold) {
			cur.lo <- cv.order[(breaks[j]):(breaks[j+1]-1)]
			cur.svd <- svd(data$x[cur.genes,-cur.lo])
			cur.v <- t(data$x[cur.genes,cur.lo]) %*%
				cur.svd$u %*% diag(1/cur.svd$d)
			cur.cox <- coxph(Surv(data$y[cur.lo],
				data$icens[cur.lo])~cur.v[,1])
			w.vec[j] <- cur.cox$wald.test
		}
		cur.w <- mean(w.vec)
		print(cur.w)
		if (cur.w > best.w) {
			best.th <- th[i]
			best.w <- cur.w
		}
	}
	return(best.th)
}
pls.comp1 <- function(X, y) 
{
    X <- as.matrix(X)
    dx <- dim(X)
    X <- scale(X)
    X <- X / sqrt(dx[1]-1)
    y <- y - mean(y)
    w <- crossprod(X, y)
    tee <- X %*% w
    tee <- (tee - mean(tee)) / sqrt(sum(tee^2))
    return(tee)
}
