# Supplementary material for: Semi-Supervised Methods to Predict Patient Survival from Gene Expression Data
Source: PLoS Biol. 2004 Apr 13;2(4):e108. doi: 10.1371/journal.pbio.0020108 (PMC387275; doi:10.1371/journal.pbio.0020108)
Supplement: Data S4 — This file contains the R source code that we used to perform the second simulation study in our paper. (39 KB TXT). [file pbio.0020108.sd004.txt]

require(survival)
require(pamr)
sim2.dat <- matrix(rnorm(1000*20,.5,1.5),nrow=1000)
sim2.dat <- cbind(sim2.dat,matrix(rnorm(1000*20,.6,1.5),nrow=1000))
sim2.dat <- cbind(sim2.dat,matrix(rnorm(1000*20,.7,1.5),nrow=1000))
sim2.dat <- cbind(sim2.dat,matrix(rnorm(1000*20,.8,1.5),nrow=1000))
sim2.dat <- cbind(sim2.dat,matrix(rnorm(1000*20,.9,1.5),nrow=1000))
#sim2.dat <- rbind(sim2.dat,matrix(rnorm(100*4950),ncol=100))
sim2.dat[51:1000,] <- rnorm(950*100,0,1.5)
dif.rows <- (runif(100)<.4)
sim2.dat[51:100,dif.rows] <- rnorm(50*sum(dif.rows),2)
dif.rows <- (runif(100)<.5)
sim2.dat[101:200,dif.rows] <- rnorm(100*sum(dif.rows),1)
dif.rows <- (runif(100)<.7)
sim2.dat[201:300,dif.rows] <- rnorm(100*sum(dif.rows),0.5)
sim2.dat.tst <- matrix(rnorm(1000*20,.5,1.5),nrow=1000)
sim2.dat.tst <- cbind(sim2.dat.tst,matrix(rnorm(1000*20,.6,1.5),nrow=1000))
sim2.dat.tst <- cbind(sim2.dat.tst,matrix(rnorm(1000*20,.7,1.5),nrow=1000))
sim2.dat.tst <- cbind(sim2.dat.tst,matrix(rnorm(1000*20,.8,1.5),nrow=1000))
sim2.dat.tst <- cbind(sim2.dat.tst,matrix(rnorm(1000*20,.9,1.5),nrow=1000))
#sim2.dat.tst <- rbind(sim2.dat.tst,matrix(rnorm(100*4950),ncol=100))
sim2.dat.tst[51:1000,] <- rnorm(950*100,0,1.5)
dif.rows <- (runif(100)<.4)
sim2.dat.tst[51:100,dif.rows] <- rnorm(50*sum(dif.rows),2)
dif.rows <- (runif(100)<.5)
sim2.dat.tst[101:200,dif.rows] <- rnorm(100*sum(dif.rows),1)
dif.rows <- (runif(100)<.7)
sim2.dat.tst[201:300,dif.rows] <- rnorm(100*sum(dif.rows),0.5)
sim2.stime.mean <- apply(sim2.dat[1:50,],2,sum)
sim2.stime.mean.tst <- apply(sim2.dat.tst[1:50,],2,sum)
sim2.stime.true <- rnorm(100,sim2.stime.mean,.01)
sim2.stime.true.tst <- rnorm(100,sim2.stime.mean.tst,.01)
sim2.ctime <- rnorm(100,100,1)
sim2.ctime.tst <- rnorm(100,100,1)
sim2.icens <- (sim2.stime.true<sim2.ctime)
sim2.icens.tst <- (sim2.stime.true.tst<sim2.ctime.tst)
sim2.stime <- sim2.stime.true
sim2.stime.tst <- sim2.stime.true.tst
sim2.stime[sim2.icens==0] <- sim2.ctime[sim2.icens==0]
sim2.stime.tst[sim2.icens.tst==0] <- sim2.ctime.tst[sim2.icens.tst==0]
sim2.surv <- Surv(sim2.stime,sim2.icens)
sim2.surv.tst <- Surv(sim2.stime.tst,sim2.icens.tst)
sim2.ymat <- gen.y.mat(sim2.surv,median(sim2.stime))
sim2.y.lhs <- apply(sim2.ymat,1,get.mle.class)
sim2.pamr.lhs1 <- pamr.train(list(x=sim2.dat,y=sim2.y.lhs))
sim2.cv.lhs1 <- pamr.cv(sim2.pamr.lhs1,list(x=sim2.dat,y=sim2.y.lhs))
sim2.lhs.yhat1 <- pamr.predict(sim2.pamr.lhs1, sim2.dat.tst,
	threshold=sim2.pamr.lhs1$threshold[15])
sim2.km.smpl <- kmeans2(t(sim2.dat),2)
sim2.pamr.km1 <- pamr.train(list(x=sim2.dat,y=sim2.km.smpl$cluster))
sim2.cv.km1 <- pamr.cv(sim2.pamr.km1,list(x=sim2.dat,y=sim2.km.smpl$cluster))
sim2.km.yhat1 <- pamr.predict(sim2.pamr.km1, sim2.dat.tst,
	threshold=sim2.pamr.km1$threshold[19])
sim2.coxfunc <- cox.func(sim2.dat,sim2.stime,sim2.icens)
sim2.cv.cox1 <- pamr.cv.cox(list(x=sim2.dat,y=sim2.stime,icens=sim2.icens),
	abs(sim2.coxfunc$tt))
sim2.cv.cox.yhat1 <- pamr.predict(sim2.cv.cox1$model.trn, sim2.dat.tst,
	threshold=sim2.cv.cox1$model.trn$threshold[10])
sim2.pls1 <- pls.comp1(sim2.dat, sim2.coxfunc$tt)
sim2.coxfunc.pls <- mean(sim2.coxfunc$tt) +
	(sim2.coxfunc$tt*sim2.pls1)*sim2.pls1
sim2.cv.cox.pls1 <- pamr.cv.cox(list(x=sim2.dat,y=sim2.stime,icens=sim2.icens),
	abs(sim2.coxfunc.pls))
sim2.cv.cox.pls.yhat1 <- pamr.predict(sim2.cv.cox.pls1$model.trn, sim2.dat.tst,
	threshold=sim2.cv.cox.pls1$model.trn$threshold[11])
sim2.pcm.cv <- pcm.cv(list(x=sim2.dat,y=sim2.stime,icens=sim2.icens),abs(sim2.coxfunc$tt))
sim2.x.pcm <- sim2.dat[(abs(sim2.coxfunc$tt)>sim2.pcm.cv),]
sim2.svd.pcm <- svd(sim2.x.pcm)
sim2.v.pcm <- t(sim2.dat.tst[(abs(sim2.coxfunc$tt)>sim2.pcm.cv),]) %*% sim2.svd.pcm$u %*% diag(1/sim2.svd.pcm$d)
sim2.pcm.cox1 <- coxph(sim2.surv.tst~sim2.v.pcm[,1])
sim2.svd <- svd(sim2.dat)
sim2.gam.tst <- t(sim2.dat.tst) %*% sim2.svd$u %*% diag(1/sim2.svd$d^2) %*%
	t(sim2.svd$u) %*% sim2.coxfunc$tt
sim2.gam.cox1 <- coxph(sim2.surv.tst~sim2.gam.tst)
sink("Log.txt")
cat("Simulation 1 completed")
sink()
save.image()
sim2.dat <- matrix(rnorm(1000*20,.5,1.5),nrow=1000)
sim2.dat <- cbind(sim2.dat,matrix(rnorm(1000*20,.6,1.5),nrow=1000))
sim2.dat <- cbind(sim2.dat,matrix(rnorm(1000*20,.7,1.5),nrow=1000))
sim2.dat <- cbind(sim2.dat,matrix(rnorm(1000*20,.8,1.5),nrow=1000))
sim2.dat <- cbind(sim2.dat,matrix(rnorm(1000*20,.9,1.5),nrow=1000))
#sim2.dat <- rbind(sim2.dat,matrix(rnorm(100*4950),ncol=100))
sim2.dat[51:1000,] <- rnorm(950*100,0,1.5)
dif.rows <- (runif(100)<.4)
sim2.dat[51:100,dif.rows] <- rnorm(50*sum(dif.rows),2)
dif.rows <- (runif(100)<.5)
sim2.dat[101:200,dif.rows] <- rnorm(100*sum(dif.rows),1)
dif.rows <- (runif(100)<.7)
sim2.dat[201:300,dif.rows] <- rnorm(100*sum(dif.rows),0.5)
sim2.dat.tst <- matrix(rnorm(1000*20,.5,1.5),nrow=1000)
sim2.dat.tst <- cbind(sim2.dat.tst,matrix(rnorm(1000*20,.6,1.5),nrow=1000))
sim2.dat.tst <- cbind(sim2.dat.tst,matrix(rnorm(1000*20,.7,1.5),nrow=1000))
sim2.dat.tst <- cbind(sim2.dat.tst,matrix(rnorm(1000*20,.8,1.5),nrow=1000))
sim2.dat.tst <- cbind(sim2.dat.tst,matrix(rnorm(1000*20,.9,1.5),nrow=1000))
#sim2.dat.tst <- rbind(sim2.dat.tst,matrix(rnorm(100*4950),ncol=100))
sim2.dat.tst[51:1000,] <- rnorm(950*100,0,1.5)
dif.rows <- (runif(100)<.4)
sim2.dat.tst[51:100,dif.rows] <- rnorm(50*sum(dif.rows),2)
dif.rows <- (runif(100)<.5)
sim2.dat.tst[101:200,dif.rows] <- rnorm(100*sum(dif.rows),1)
dif.rows <- (runif(100)<.7)
sim2.dat.tst[201:300,dif.rows] <- rnorm(100*sum(dif.rows),0.5)
sim2.stime.mean <- apply(sim2.dat[1:50,],2,sum)
sim2.stime.mean.tst <- apply(sim2.dat.tst[1:50,],2,sum)
sim2.stime.true <- rnorm(100,sim2.stime.mean,.01)
sim2.stime.true.tst <- rnorm(100,sim2.stime.mean.tst,.01)
sim2.ctime <- rnorm(100,100,1)
sim2.ctime.tst <- rnorm(100,100,1)
sim2.icens <- (sim2.stime.true<sim2.ctime)
sim2.icens.tst <- (sim2.stime.true.tst<sim2.ctime.tst)
sim2.stime <- sim2.stime.true
sim2.stime.tst <- sim2.stime.true.tst
sim2.stime[sim2.icens==0] <- sim2.ctime[sim2.icens==0]
sim2.stime.tst[sim2.icens.tst==0] <- sim2.ctime.tst[sim2.icens.tst==0]
sim2.surv <- Surv(sim2.stime,sim2.icens)
sim2.surv.tst <- Surv(sim2.stime.tst,sim2.icens.tst)
sim2.ymat <- gen.y.mat(sim2.surv,median(sim2.stime))
sim2.y.lhs <- apply(sim2.ymat,1,get.mle.class)
sim2.pamr.lhs2 <- pamr.train(list(x=sim2.dat,y=sim2.y.lhs))
sim2.cv.lhs2 <- pamr.cv(sim2.pamr.lhs2,list(x=sim2.dat,y=sim2.y.lhs))
sim2.lhs.yhat2 <- pamr.predict(sim2.pamr.lhs2, sim2.dat.tst,
	threshold=sim2.pamr.lhs2$threshold[15])
sim2.km.smpl <- kmeans2(t(sim2.dat),2)
sim2.pamr.km2 <- pamr.train(list(x=sim2.dat,y=sim2.km.smpl$cluster))
sim2.cv.km2 <- pamr.cv(sim2.pamr.km2,list(x=sim2.dat,y=sim2.km.smpl$cluster))
sim2.km.yhat2 <- pamr.predict(sim2.pamr.km2, sim2.dat.tst,
	threshold=sim2.pamr.km2$threshold[19])
sim2.coxfunc <- cox.func(sim2.dat,sim2.stime,sim2.icens)
sim2.cv.cox2 <- pamr.cv.cox(list(x=sim2.dat,y=sim2.stime,icens=sim2.icens),
	abs(sim2.coxfunc$tt))
sim2.cv.cox.yhat2 <- pamr.predict(sim2.cv.cox2$model.trn, sim2.dat.tst,
	threshold=sim2.cv.cox2$model.trn$threshold[10])
sim2.pls1 <- pls.comp1(sim2.dat, sim2.coxfunc$tt)
sim2.coxfunc.pls <- mean(sim2.coxfunc$tt) +
	(sim2.coxfunc$tt*sim2.pls1)*sim2.pls1
sim2.cv.cox.pls2 <- pamr.cv.cox(list(x=sim2.dat,y=sim2.stime,icens=sim2.icens),
	abs(sim2.coxfunc.pls))
sim2.cv.cox.pls.yhat2 <- pamr.predict(sim2.cv.cox.pls2$model.trn, sim2.dat.tst,
	threshold=sim2.cv.cox.pls2$model.trn$threshold[11])
sim2.pcm.cv <- pcm.cv(list(x=sim2.dat,y=sim2.stime,icens=sim2.icens),abs(sim2.coxfunc$tt))
sim2.x.pcm <- sim2.dat[(abs(sim2.coxfunc$tt)>sim2.pcm.cv),]
sim2.svd.pcm <- svd(sim2.x.pcm)
sim2.v.pcm <- t(sim2.dat.tst[(abs(sim2.coxfunc$tt)>sim2.pcm.cv),]) %*% sim2.svd.pcm$u %*% diag(1/sim2.svd.pcm$d)
sim2.pcm.cox2 <- coxph(sim2.surv.tst~sim2.v.pcm[,1])
sim2.svd <- svd(sim2.dat)
sim2.gam.tst <- t(sim2.dat.tst) %*% sim2.svd$u %*% diag(1/sim2.svd$d^2) %*%
	t(sim2.svd$u) %*% sim2.coxfunc$tt
sim2.gam.cox2 <- coxph(sim2.surv.tst~sim2.gam.tst)
sink("Log.txt")
cat("Simulation 2 completed")
sink()
save.image()
sim2.dat <- matrix(rnorm(1000*20,.5,1.5),nrow=1000)
sim2.dat <- cbind(sim2.dat,matrix(rnorm(1000*20,.6,1.5),nrow=1000))
sim2.dat <- cbind(sim2.dat,matrix(rnorm(1000*20,.7,1.5),nrow=1000))
sim2.dat <- cbind(sim2.dat,matrix(rnorm(1000*20,.8,1.5),nrow=1000))
sim2.dat <- cbind(sim2.dat,matrix(rnorm(1000*20,.9,1.5),nrow=1000))
#sim2.dat <- rbind(sim2.dat,matrix(rnorm(100*4950),ncol=100))
sim2.dat[51:1000,] <- rnorm(950*100,0,1.5)
dif.rows <- (runif(100)<.4)
sim2.dat[51:100,dif.rows] <- rnorm(50*sum(dif.rows),2)
dif.rows <- (runif(100)<.5)
sim2.dat[101:200,dif.rows] <- rnorm(100*sum(dif.rows),1)
dif.rows <- (runif(100)<.7)
sim2.dat[201:300,dif.rows] <- rnorm(100*sum(dif.rows),0.5)
sim2.dat.tst <- matrix(rnorm(1000*20,.5,1.5),nrow=1000)
sim2.dat.tst <- cbind(sim2.dat.tst,matrix(rnorm(1000*20,.6,1.5),nrow=1000))
sim2.dat.tst <- cbind(sim2.dat.tst,matrix(rnorm(1000*20,.7,1.5),nrow=1000))
sim2.dat.tst <- cbind(sim2.dat.tst,matrix(rnorm(1000*20,.8,1.5),nrow=1000))
sim2.dat.tst <- cbind(sim2.dat.tst,matrix(rnorm(1000*20,.9,1.5),nrow=1000))
#sim2.dat.tst <- rbind(sim2.dat.tst,matrix(rnorm(100*4950),ncol=100))
sim2.dat.tst[51:1000,] <- rnorm(950*100,0,1.5)
dif.rows <- (runif(100)<.4)
sim2.dat.tst[51:100,dif.rows] <- rnorm(50*sum(dif.rows),2)
dif.rows <- (runif(100)<.5)
sim2.dat.tst[101:200,dif.rows] <- rnorm(100*sum(dif.rows),1)
dif.rows <- (runif(100)<.7)
sim2.dat.tst[201:300,dif.rows] <- rnorm(100*sum(dif.rows),0.5)
sim2.stime.mean <- apply(sim2.dat[1:50,],2,sum)
sim2.stime.mean.tst <- apply(sim2.dat.tst[1:50,],2,sum)
sim2.stime.true <- rnorm(100,sim2.stime.mean,.01)
sim2.stime.true.tst <- rnorm(100,sim2.stime.mean.tst,.01)
sim2.ctime <- rnorm(100,100,1)
sim2.ctime.tst <- rnorm(100,100,1)
sim2.icens <- (sim2.stime.true<sim2.ctime)
sim2.icens.tst <- (sim2.stime.true.tst<sim2.ctime.tst)
sim2.stime <- sim2.stime.true
sim2.stime.tst <- sim2.stime.true.tst
sim2.stime[sim2.icens==0] <- sim2.ctime[sim2.icens==0]
sim2.stime.tst[sim2.icens.tst==0] <- sim2.ctime.tst[sim2.icens.tst==0]
sim2.surv <- Surv(sim2.stime,sim2.icens)
sim2.surv.tst <- Surv(sim2.stime.tst,sim2.icens.tst)
sim2.ymat <- gen.y.mat(sim2.surv,median(sim2.stime))
sim2.y.lhs <- apply(sim2.ymat,1,get.mle.class)
sim2.pamr.lhs3 <- pamr.train(list(x=sim2.dat,y=sim2.y.lhs))
sim2.cv.lhs3 <- pamr.cv(sim2.pamr.lhs3,list(x=sim2.dat,y=sim2.y.lhs))
sim2.lhs.yhat3 <- pamr.predict(sim2.pamr.lhs3, sim2.dat.tst,
	threshold=sim2.pamr.lhs3$threshold[15])
sim2.km.smpl <- kmeans2(t(sim2.dat),2)
sim2.pamr.km3 <- pamr.train(list(x=sim2.dat,y=sim2.km.smpl$cluster))
sim2.cv.km3 <- pamr.cv(sim2.pamr.km3,list(x=sim2.dat,y=sim2.km.smpl$cluster))
sim2.km.yhat3 <- pamr.predict(sim2.pamr.km3, sim2.dat.tst,
	threshold=sim2.pamr.km3$threshold[19])
sim2.coxfunc <- cox.func(sim2.dat,sim2.stime,sim2.icens)
sim2.cv.cox3 <- pamr.cv.cox(list(x=sim2.dat,y=sim2.stime,icens=sim2.icens),
	abs(sim2.coxfunc$tt))
sim2.cv.cox.yhat3 <- pamr.predict(sim2.cv.cox3$model.trn, sim2.dat.tst,
	threshold=sim2.cv.cox3$model.trn$threshold[10])
sim2.pls1 <- pls.comp1(sim2.dat, sim2.coxfunc$tt)
sim2.coxfunc.pls <- mean(sim2.coxfunc$tt) +
	(sim2.coxfunc$tt*sim2.pls1)*sim2.pls1
sim2.cv.cox.pls3 <- pamr.cv.cox(list(x=sim2.dat,y=sim2.stime,icens=sim2.icens),
	abs(sim2.coxfunc.pls))
sim2.cv.cox.pls.yhat3 <- pamr.predict(sim2.cv.cox.pls3$model.trn, sim2.dat.tst,
	threshold=sim2.cv.cox.pls3$model.trn$threshold[11])
sim2.pcm.cv <- pcm.cv(list(x=sim2.dat,y=sim2.stime,icens=sim2.icens),abs(sim2.coxfunc$tt))
sim2.x.pcm <- sim2.dat[(abs(sim2.coxfunc$tt)>sim2.pcm.cv),]
sim2.svd.pcm <- svd(sim2.x.pcm)
sim2.v.pcm <- t(sim2.dat.tst[(abs(sim2.coxfunc$tt)>sim2.pcm.cv),]) %*% sim2.svd.pcm$u %*% diag(1/sim2.svd.pcm$d)
sim2.pcm.cox3 <- coxph(sim2.surv.tst~sim2.v.pcm[,1])
sim2.svd <- svd(sim2.dat)
sim2.gam.tst <- t(sim2.dat.tst) %*% sim2.svd$u %*% diag(1/sim2.svd$d^2) %*%
	t(sim2.svd$u) %*% sim2.coxfunc$tt
sim2.gam.cox3 <- coxph(sim2.surv.tst~sim2.gam.tst)
sink("Log.txt")
cat("Simulation 3 completed")
sink()
save.image()
sim2.dat <- matrix(rnorm(1000*20,.5,1.5),nrow=1000)
sim2.dat <- cbind(sim2.dat,matrix(rnorm(1000*20,.6,1.5),nrow=1000))
sim2.dat <- cbind(sim2.dat,matrix(rnorm(1000*20,.7,1.5),nrow=1000))
sim2.dat <- cbind(sim2.dat,matrix(rnorm(1000*20,.8,1.5),nrow=1000))
sim2.dat <- cbind(sim2.dat,matrix(rnorm(1000*20,.9,1.5),nrow=1000))
#sim2.dat <- rbind(sim2.dat,matrix(rnorm(100*4950),ncol=100))
sim2.dat[51:1000,] <- rnorm(950*100,0,1.5)
dif.rows <- (runif(100)<.4)
sim2.dat[51:100,dif.rows] <- rnorm(50*sum(dif.rows),2)
dif.rows <- (runif(100)<.5)
sim2.dat[101:200,dif.rows] <- rnorm(100*sum(dif.rows),1)
dif.rows <- (runif(100)<.7)
sim2.dat[201:300,dif.rows] <- rnorm(100*sum(dif.rows),0.5)
sim2.dat.tst <- matrix(rnorm(1000*20,.5,1.5),nrow=1000)
sim2.dat.tst <- cbind(sim2.dat.tst,matrix(rnorm(1000*20,.6,1.5),nrow=1000))
sim2.dat.tst <- cbind(sim2.dat.tst,matrix(rnorm(1000*20,.7,1.5),nrow=1000))
sim2.dat.tst <- cbind(sim2.dat.tst,matrix(rnorm(1000*20,.8,1.5),nrow=1000))
sim2.dat.tst <- cbind(sim2.dat.tst,matrix(rnorm(1000*20,.9,1.5),nrow=1000))
#sim2.dat.tst <- rbind(sim2.dat.tst,matrix(rnorm(100*4950),ncol=100))
sim2.dat.tst[51:1000,] <- rnorm(950*100,0,1.5)
dif.rows <- (runif(100)<.4)
sim2.dat.tst[51:100,dif.rows] <- rnorm(50*sum(dif.rows),2)
dif.rows <- (runif(100)<.5)
sim2.dat.tst[101:200,dif.rows] <- rnorm(100*sum(dif.rows),1)
dif.rows <- (runif(100)<.7)
sim2.dat.tst[201:300,dif.rows] <- rnorm(100*sum(dif.rows),0.5)
sim2.stime.mean <- apply(sim2.dat[1:50,],2,sum)
sim2.stime.mean.tst <- apply(sim2.dat.tst[1:50,],2,sum)
sim2.stime.true <- rnorm(100,sim2.stime.mean,.01)
sim2.stime.true.tst <- rnorm(100,sim2.stime.mean.tst,.01)
sim2.ctime <- rnorm(100,100,1)
sim2.ctime.tst <- rnorm(100,100,1)
sim2.icens <- (sim2.stime.true<sim2.ctime)
sim2.icens.tst <- (sim2.stime.true.tst<sim2.ctime.tst)
sim2.stime <- sim2.stime.true
sim2.stime.tst <- sim2.stime.true.tst
sim2.stime[sim2.icens==0] <- sim2.ctime[sim2.icens==0]
sim2.stime.tst[sim2.icens.tst==0] <- sim2.ctime.tst[sim2.icens.tst==0]
sim2.surv <- Surv(sim2.stime,sim2.icens)
sim2.surv.tst <- Surv(sim2.stime.tst,sim2.icens.tst)
sim2.ymat <- gen.y.mat(sim2.surv,median(sim2.stime))
sim2.y.lhs <- apply(sim2.ymat,1,get.mle.class)
sim2.pamr.lhs4 <- pamr.train(list(x=sim2.dat,y=sim2.y.lhs))
sim2.cv.lhs4 <- pamr.cv(sim2.pamr.lhs4,list(x=sim2.dat,y=sim2.y.lhs))
sim2.lhs.yhat4 <- pamr.predict(sim2.pamr.lhs4, sim2.dat.tst,
	threshold=sim2.pamr.lhs4$threshold[15])
sim2.km.smpl <- kmeans2(t(sim2.dat),2)
sim2.pamr.km4 <- pamr.train(list(x=sim2.dat,y=sim2.km.smpl$cluster))
sim2.cv.km4 <- pamr.cv(sim2.pamr.km4,list(x=sim2.dat,y=sim2.km.smpl$cluster))
sim2.km.yhat4 <- pamr.predict(sim2.pamr.km4, sim2.dat.tst,
	threshold=sim2.pamr.km4$threshold[19])
sim2.coxfunc <- cox.func(sim2.dat,sim2.stime,sim2.icens)
sim2.cv.cox4 <- pamr.cv.cox(list(x=sim2.dat,y=sim2.stime,icens=sim2.icens),
	abs(sim2.coxfunc$tt))
sim2.cv.cox.yhat4 <- pamr.predict(sim2.cv.cox4$model.trn, sim2.dat.tst,
	threshold=sim2.cv.cox4$model.trn$threshold[10])
sim2.pls1 <- pls.comp1(sim2.dat, sim2.coxfunc$tt)
sim2.coxfunc.pls <- mean(sim2.coxfunc$tt) +
	(sim2.coxfunc$tt*sim2.pls1)*sim2.pls1
sim2.cv.cox.pls4 <- pamr.cv.cox(list(x=sim2.dat,y=sim2.stime,icens=sim2.icens),
	abs(sim2.coxfunc.pls))
sim2.cv.cox.pls.yhat4 <- pamr.predict(sim2.cv.cox.pls4$model.trn, sim2.dat.tst,
	threshold=sim2.cv.cox.pls4$model.trn$threshold[11])
sim2.pcm.cv <- pcm.cv(list(x=sim2.dat,y=sim2.stime,icens=sim2.icens),abs(sim2.coxfunc$tt))
sim2.x.pcm <- sim2.dat[(abs(sim2.coxfunc$tt)>sim2.pcm.cv),]
sim2.svd.pcm <- svd(sim2.x.pcm)
sim2.v.pcm <- t(sim2.dat.tst[(abs(sim2.coxfunc$tt)>sim2.pcm.cv),]) %*% sim2.svd.pcm$u %*% diag(1/sim2.svd.pcm$d)
sim2.pcm.cox4 <- coxph(sim2.surv.tst~sim2.v.pcm[,1])
sim2.svd <- svd(sim2.dat)
sim2.gam.tst <- t(sim2.dat.tst) %*% sim2.svd$u %*% diag(1/sim2.svd$d^2) %*%
	t(sim2.svd$u) %*% sim2.coxfunc$tt
sim2.gam.cox4 <- coxph(sim2.surv.tst~sim2.gam.tst)
sink("Log.txt")
cat("Simulation 4 completed")
sink()
save.image()
sim2.dat <- matrix(rnorm(1000*20,.5,1.5),nrow=1000)
sim2.dat <- cbind(sim2.dat,matrix(rnorm(1000*20,.6,1.5),nrow=1000))
sim2.dat <- cbind(sim2.dat,matrix(rnorm(1000*20,.7,1.5),nrow=1000))
sim2.dat <- cbind(sim2.dat,matrix(rnorm(1000*20,.8,1.5),nrow=1000))
sim2.dat <- cbind(sim2.dat,matrix(rnorm(1000*20,.9,1.5),nrow=1000))
#sim2.dat <- rbind(sim2.dat,matrix(rnorm(100*4950),ncol=100))
sim2.dat[51:1000,] <- rnorm(950*100,0,1.5)
dif.rows <- (runif(100)<.4)
sim2.dat[51:100,dif.rows] <- rnorm(50*sum(dif.rows),2)
dif.rows <- (runif(100)<.5)
sim2.dat[101:200,dif.rows] <- rnorm(100*sum(dif.rows),1)
dif.rows <- (runif(100)<.7)
sim2.dat[201:300,dif.rows] <- rnorm(100*sum(dif.rows),0.5)
sim2.dat.tst <- matrix(rnorm(1000*20,.5,1.5),nrow=1000)
sim2.dat.tst <- cbind(sim2.dat.tst,matrix(rnorm(1000*20,.6,1.5),nrow=1000))
sim2.dat.tst <- cbind(sim2.dat.tst,matrix(rnorm(1000*20,.7,1.5),nrow=1000))
sim2.dat.tst <- cbind(sim2.dat.tst,matrix(rnorm(1000*20,.8,1.5),nrow=1000))
sim2.dat.tst <- cbind(sim2.dat.tst,matrix(rnorm(1000*20,.9,1.5),nrow=1000))
#sim2.dat.tst <- rbind(sim2.dat.tst,matrix(rnorm(100*4950),ncol=100))
sim2.dat.tst[51:1000,] <- rnorm(950*100,0,1.5)
dif.rows <- (runif(100)<.4)
sim2.dat.tst[51:100,dif.rows] <- rnorm(50*sum(dif.rows),2)
dif.rows <- (runif(100)<.5)
sim2.dat.tst[101:200,dif.rows] <- rnorm(100*sum(dif.rows),1)
dif.rows <- (runif(100)<.7)
sim2.dat.tst[201:300,dif.rows] <- rnorm(100*sum(dif.rows),0.5)
sim2.stime.mean <- apply(sim2.dat[1:50,],2,sum)
sim2.stime.mean.tst <- apply(sim2.dat.tst[1:50,],2,sum)
sim2.stime.true <- rnorm(100,sim2.stime.mean,.01)
sim2.stime.true.tst <- rnorm(100,sim2.stime.mean.tst,.01)
sim2.ctime <- rnorm(100,100,1)
sim2.ctime.tst <- rnorm(100,100,1)
sim2.icens <- (sim2.stime.true<sim2.ctime)
sim2.icens.tst <- (sim2.stime.true.tst<sim2.ctime.tst)
sim2.stime <- sim2.stime.true
sim2.stime.tst <- sim2.stime.true.tst
sim2.stime[sim2.icens==0] <- sim2.ctime[sim2.icens==0]
sim2.stime.tst[sim2.icens.tst==0] <- sim2.ctime.tst[sim2.icens.tst==0]
sim2.surv <- Surv(sim2.stime,sim2.icens)
sim2.surv.tst <- Surv(sim2.stime.tst,sim2.icens.tst)
sim2.ymat <- gen.y.mat(sim2.surv,median(sim2.stime))
sim2.y.lhs <- apply(sim2.ymat,1,get.mle.class)
sim2.pamr.lhs5 <- pamr.train(list(x=sim2.dat,y=sim2.y.lhs))
sim2.cv.lhs5 <- pamr.cv(sim2.pamr.lhs5,list(x=sim2.dat,y=sim2.y.lhs))
sim2.lhs.yhat5 <- pamr.predict(sim2.pamr.lhs5, sim2.dat.tst,
	threshold=sim2.pamr.lhs5$threshold[15])
sim2.km.smpl <- kmeans2(t(sim2.dat),2)
sim2.pamr.km5 <- pamr.train(list(x=sim2.dat,y=sim2.km.smpl$cluster))
sim2.cv.km5 <- pamr.cv(sim2.pamr.km5,list(x=sim2.dat,y=sim2.km.smpl$cluster))
sim2.km.yhat5 <- pamr.predict(sim2.pamr.km5, sim2.dat.tst,
	threshold=sim2.pamr.km5$threshold[19])
sim2.coxfunc <- cox.func(sim2.dat,sim2.stime,sim2.icens)
sim2.cv.cox5 <- pamr.cv.cox(list(x=sim2.dat,y=sim2.stime,icens=sim2.icens),
	abs(sim2.coxfunc$tt))
sim2.cv.cox.yhat5 <- pamr.predict(sim2.cv.cox5$model.trn, sim2.dat.tst,
	threshold=sim2.cv.cox5$model.trn$threshold[10])
sim2.pls1 <- pls.comp1(sim2.dat, sim2.coxfunc$tt)
sim2.coxfunc.pls <- mean(sim2.coxfunc$tt) +
	(sim2.coxfunc$tt*sim2.pls1)*sim2.pls1
sim2.cv.cox.pls5 <- pamr.cv.cox(list(x=sim2.dat,y=sim2.stime,icens=sim2.icens),
	abs(sim2.coxfunc.pls))
sim2.cv.cox.pls.yhat5 <- pamr.predict(sim2.cv.cox.pls5$model.trn, sim2.dat.tst,
	threshold=sim2.cv.cox.pls5$model.trn$threshold[11])
sim2.pcm.cv <- pcm.cv(list(x=sim2.dat,y=sim2.stime,icens=sim2.icens),abs(sim2.coxfunc$tt))
sim2.x.pcm <- sim2.dat[(abs(sim2.coxfunc$tt)>sim2.pcm.cv),]
sim2.svd.pcm <- svd(sim2.x.pcm)
sim2.v.pcm <- t(sim2.dat.tst[(abs(sim2.coxfunc$tt)>sim2.pcm.cv),]) %*% sim2.svd.pcm$u %*% diag(1/sim2.svd.pcm$d)
sim2.pcm.cox5 <- coxph(sim2.surv.tst~sim2.v.pcm[,1])
sim2.svd <- svd(sim2.dat)
sim2.gam.tst <- t(sim2.dat.tst) %*% sim2.svd$u %*% diag(1/sim2.svd$d^2) %*%
	t(sim2.svd$u) %*% sim2.coxfunc$tt
sim2.gam.cox5 <- coxph(sim2.surv.tst~sim2.gam.tst)
sink("Log.txt")
cat("Simulation 5 completed")
sink()
save.image()
sim2.dat <- matrix(rnorm(1000*20,.5,1.5),nrow=1000)
sim2.dat <- cbind(sim2.dat,matrix(rnorm(1000*20,.6,1.5),nrow=1000))
sim2.dat <- cbind(sim2.dat,matrix(rnorm(1000*20,.7,1.5),nrow=1000))
sim2.dat <- cbind(sim2.dat,matrix(rnorm(1000*20,.8,1.5),nrow=1000))
sim2.dat <- cbind(sim2.dat,matrix(rnorm(1000*20,.9,1.5),nrow=1000))
#sim2.dat <- rbind(sim2.dat,matrix(rnorm(100*4950),ncol=100))
sim2.dat[51:1000,] <- rnorm(950*100,0,1.5)
dif.rows <- (runif(100)<.4)
sim2.dat[51:100,dif.rows] <- rnorm(50*sum(dif.rows),2)
dif.rows <- (runif(100)<.5)
sim2.dat[101:200,dif.rows] <- rnorm(100*sum(dif.rows),1)
dif.rows <- (runif(100)<.7)
sim2.dat[201:300,dif.rows] <- rnorm(100*sum(dif.rows),0.5)
sim2.dat.tst <- matrix(rnorm(1000*20,.5,1.5),nrow=1000)
sim2.dat.tst <- cbind(sim2.dat.tst,matrix(rnorm(1000*20,.6,1.5),nrow=1000))
sim2.dat.tst <- cbind(sim2.dat.tst,matrix(rnorm(1000*20,.7,1.5),nrow=1000))
sim2.dat.tst <- cbind(sim2.dat.tst,matrix(rnorm(1000*20,.8,1.5),nrow=1000))
sim2.dat.tst <- cbind(sim2.dat.tst,matrix(rnorm(1000*20,.9,1.5),nrow=1000))
#sim2.dat.tst <- rbind(sim2.dat.tst,matrix(rnorm(100*4950),ncol=100))
sim2.dat.tst[51:1000,] <- rnorm(950*100,0,1.5)
dif.rows <- (runif(100)<.4)
sim2.dat.tst[51:100,dif.rows] <- rnorm(50*sum(dif.rows),2)
dif.rows <- (runif(100)<.5)
sim2.dat.tst[101:200,dif.rows] <- rnorm(100*sum(dif.rows),1)
dif.rows <- (runif(100)<.7)
sim2.dat.tst[201:300,dif.rows] <- rnorm(100*sum(dif.rows),0.5)
sim2.stime.mean <- apply(sim2.dat[1:50,],2,sum)
sim2.stime.mean.tst <- apply(sim2.dat.tst[1:50,],2,sum)
sim2.stime.true <- rnorm(100,sim2.stime.mean,.01)
sim2.stime.true.tst <- rnorm(100,sim2.stime.mean.tst,.01)
sim2.ctime <- rnorm(100,100,1)
sim2.ctime.tst <- rnorm(100,100,1)
sim2.icens <- (sim2.stime.true<sim2.ctime)
sim2.icens.tst <- (sim2.stime.true.tst<sim2.ctime.tst)
sim2.stime <- sim2.stime.true
sim2.stime.tst <- sim2.stime.true.tst
sim2.stime[sim2.icens==0] <- sim2.ctime[sim2.icens==0]
sim2.stime.tst[sim2.icens.tst==0] <- sim2.ctime.tst[sim2.icens.tst==0]
sim2.surv <- Surv(sim2.stime,sim2.icens)
sim2.surv.tst <- Surv(sim2.stime.tst,sim2.icens.tst)
sim2.ymat <- gen.y.mat(sim2.surv,median(sim2.stime))
sim2.y.lhs <- apply(sim2.ymat,1,get.mle.class)
sim2.pamr.lhs6 <- pamr.train(list(x=sim2.dat,y=sim2.y.lhs))
sim2.cv.lhs6 <- pamr.cv(sim2.pamr.lhs6,list(x=sim2.dat,y=sim2.y.lhs))
sim2.lhs.yhat6 <- pamr.predict(sim2.pamr.lhs6, sim2.dat.tst,
	threshold=sim2.pamr.lhs6$threshold[15])
sim2.km.smpl <- kmeans2(t(sim2.dat),2)
sim2.pamr.km6 <- pamr.train(list(x=sim2.dat,y=sim2.km.smpl$cluster))
sim2.cv.km6 <- pamr.cv(sim2.pamr.km6,list(x=sim2.dat,y=sim2.km.smpl$cluster))
sim2.km.yhat6 <- pamr.predict(sim2.pamr.km6, sim2.dat.tst,
	threshold=sim2.pamr.km6$threshold[19])
sim2.coxfunc <- cox.func(sim2.dat,sim2.stime,sim2.icens)
sim2.cv.cox6 <- pamr.cv.cox(list(x=sim2.dat,y=sim2.stime,icens=sim2.icens),
	abs(sim2.coxfunc$tt))
sim2.cv.cox.yhat6 <- pamr.predict(sim2.cv.cox6$model.trn, sim2.dat.tst,
	threshold=sim2.cv.cox6$model.trn$threshold[10])
sim2.pls1 <- pls.comp1(sim2.dat, sim2.coxfunc$tt)
sim2.coxfunc.pls <- mean(sim2.coxfunc$tt) +
	(sim2.coxfunc$tt*sim2.pls1)*sim2.pls1
sim2.cv.cox.pls6 <- pamr.cv.cox(list(x=sim2.dat,y=sim2.stime,icens=sim2.icens),
	abs(sim2.coxfunc.pls))
sim2.cv.cox.pls.yhat6 <- pamr.predict(sim2.cv.cox.pls6$model.trn, sim2.dat.tst,
	threshold=sim2.cv.cox.pls6$model.trn$threshold[11])
sim2.pcm.cv <- pcm.cv(list(x=sim2.dat,y=sim2.stime,icens=sim2.icens),abs(sim2.coxfunc$tt))
sim2.x.pcm <- sim2.dat[(abs(sim2.coxfunc$tt)>sim2.pcm.cv),]
sim2.svd.pcm <- svd(sim2.x.pcm)
sim2.v.pcm <- t(sim2.dat.tst[(abs(sim2.coxfunc$tt)>sim2.pcm.cv),]) %*% sim2.svd.pcm$u %*% diag(1/sim2.svd.pcm$d)
sim2.pcm.cox6 <- coxph(sim2.surv.tst~sim2.v.pcm[,1])
sim2.svd <- svd(sim2.dat)
sim2.gam.tst <- t(sim2.dat.tst) %*% sim2.svd$u %*% diag(1/sim2.svd$d^2) %*%
	t(sim2.svd$u) %*% sim2.coxfunc$tt
sim2.gam.cox6 <- coxph(sim2.surv.tst~sim2.gam.tst)
sink("Log.txt")
cat("Simulation 6 completed")
sink()
save.image()
sim2.dat <- matrix(rnorm(1000*20,.5,1.5),nrow=1000)
sim2.dat <- cbind(sim2.dat,matrix(rnorm(1000*20,.6,1.5),nrow=1000))
sim2.dat <- cbind(sim2.dat,matrix(rnorm(1000*20,.7,1.5),nrow=1000))
sim2.dat <- cbind(sim2.dat,matrix(rnorm(1000*20,.8,1.5),nrow=1000))
sim2.dat <- cbind(sim2.dat,matrix(rnorm(1000*20,.9,1.5),nrow=1000))
#sim2.dat <- rbind(sim2.dat,matrix(rnorm(100*4950),ncol=100))
sim2.dat[51:1000,] <- rnorm(950*100,0,1.5)
dif.rows <- (runif(100)<.4)
sim2.dat[51:100,dif.rows] <- rnorm(50*sum(dif.rows),2)
dif.rows <- (runif(100)<.5)
sim2.dat[101:200,dif.rows] <- rnorm(100*sum(dif.rows),1)
dif.rows <- (runif(100)<.7)
sim2.dat[201:300,dif.rows] <- rnorm(100*sum(dif.rows),0.5)
sim2.dat.tst <- matrix(rnorm(1000*20,.5,1.5),nrow=1000)
sim2.dat.tst <- cbind(sim2.dat.tst,matrix(rnorm(1000*20,.6,1.5),nrow=1000))
sim2.dat.tst <- cbind(sim2.dat.tst,matrix(rnorm(1000*20,.7,1.5),nrow=1000))
sim2.dat.tst <- cbind(sim2.dat.tst,matrix(rnorm(1000*20,.8,1.5),nrow=1000))
sim2.dat.tst <- cbind(sim2.dat.tst,matrix(rnorm(1000*20,.9,1.5),nrow=1000))
#sim2.dat.tst <- rbind(sim2.dat.tst,matrix(rnorm(100*4950),ncol=100))
sim2.dat.tst[51:1000,] <- rnorm(950*100,0,1.5)
dif.rows <- (runif(100)<.4)
sim2.dat.tst[51:100,dif.rows] <- rnorm(50*sum(dif.rows),2)
dif.rows <- (runif(100)<.5)
sim2.dat.tst[101:200,dif.rows] <- rnorm(100*sum(dif.rows),1)
dif.rows <- (runif(100)<.7)
sim2.dat.tst[201:300,dif.rows] <- rnorm(100*sum(dif.rows),0.5)
sim2.stime.mean <- apply(sim2.dat[1:50,],2,sum)
sim2.stime.mean.tst <- apply(sim2.dat.tst[1:50,],2,sum)
sim2.stime.true <- rnorm(100,sim2.stime.mean,.01)
sim2.stime.true.tst <- rnorm(100,sim2.stime.mean.tst,.01)
sim2.ctime <- rnorm(100,100,1)
sim2.ctime.tst <- rnorm(100,100,1)
sim2.icens <- (sim2.stime.true<sim2.ctime)
sim2.icens.tst <- (sim2.stime.true.tst<sim2.ctime.tst)
sim2.stime <- sim2.stime.true
sim2.stime.tst <- sim2.stime.true.tst
sim2.stime[sim2.icens==0] <- sim2.ctime[sim2.icens==0]
sim2.stime.tst[sim2.icens.tst==0] <- sim2.ctime.tst[sim2.icens.tst==0]
sim2.surv <- Surv(sim2.stime,sim2.icens)
sim2.surv.tst <- Surv(sim2.stime.tst,sim2.icens.tst)
sim2.ymat <- gen.y.mat(sim2.surv,median(sim2.stime))
sim2.y.lhs <- apply(sim2.ymat,1,get.mle.class)
sim2.pamr.lhs7 <- pamr.train(list(x=sim2.dat,y=sim2.y.lhs))
sim2.cv.lhs7 <- pamr.cv(sim2.pamr.lhs7,list(x=sim2.dat,y=sim2.y.lhs))
sim2.lhs.yhat7 <- pamr.predict(sim2.pamr.lhs7, sim2.dat.tst,
	threshold=sim2.pamr.lhs7$threshold[15])
sim2.km.smpl <- kmeans2(t(sim2.dat),2)
sim2.pamr.km7 <- pamr.train(list(x=sim2.dat,y=sim2.km.smpl$cluster))
sim2.cv.km7 <- pamr.cv(sim2.pamr.km7,list(x=sim2.dat,y=sim2.km.smpl$cluster))
sim2.km.yhat7 <- pamr.predict(sim2.pamr.km7, sim2.dat.tst,
	threshold=sim2.pamr.km7$threshold[19])
sim2.coxfunc <- cox.func(sim2.dat,sim2.stime,sim2.icens)
sim2.cv.cox7 <- pamr.cv.cox(list(x=sim2.dat,y=sim2.stime,icens=sim2.icens),
	abs(sim2.coxfunc$tt))
sim2.cv.cox.yhat7 <- pamr.predict(sim2.cv.cox7$model.trn, sim2.dat.tst,
	threshold=sim2.cv.cox7$model.trn$threshold[10])
sim2.pls1 <- pls.comp1(sim2.dat, sim2.coxfunc$tt)
sim2.coxfunc.pls <- mean(sim2.coxfunc$tt) +
	(sim2.coxfunc$tt*sim2.pls1)*sim2.pls1
sim2.cv.cox.pls7 <- pamr.cv.cox(list(x=sim2.dat,y=sim2.stime,icens=sim2.icens),
	abs(sim2.coxfunc.pls))
sim2.cv.cox.pls.yhat7 <- pamr.predict(sim2.cv.cox.pls7$model.trn, sim2.dat.tst,
	threshold=sim2.cv.cox.pls7$model.trn$threshold[11])
sim2.pcm.cv <- pcm.cv(list(x=sim2.dat,y=sim2.stime,icens=sim2.icens),abs(sim2.coxfunc$tt))
sim2.x.pcm <- sim2.dat[(abs(sim2.coxfunc$tt)>sim2.pcm.cv),]
sim2.svd.pcm <- svd(sim2.x.pcm)
sim2.v.pcm <- t(sim2.dat.tst[(abs(sim2.coxfunc$tt)>sim2.pcm.cv),]) %*% sim2.svd.pcm$u %*% diag(1/sim2.svd.pcm$d)
sim2.pcm.cox7 <- coxph(sim2.surv.tst~sim2.v.pcm[,1])
sim2.svd <- svd(sim2.dat)
sim2.gam.tst <- t(sim2.dat.tst) %*% sim2.svd$u %*% diag(1/sim2.svd$d^2) %*%
	t(sim2.svd$u) %*% sim2.coxfunc$tt
sim2.gam.cox7 <- coxph(sim2.surv.tst~sim2.gam.tst)
sink("Log.txt")
cat("Simulation 7 completed")
sink()
save.image()
sim2.dat <- matrix(rnorm(1000*20,.5,1.5),nrow=1000)
sim2.dat <- cbind(sim2.dat,matrix(rnorm(1000*20,.6,1.5),nrow=1000))
sim2.dat <- cbind(sim2.dat,matrix(rnorm(1000*20,.7,1.5),nrow=1000))
sim2.dat <- cbind(sim2.dat,matrix(rnorm(1000*20,.8,1.5),nrow=1000))
sim2.dat <- cbind(sim2.dat,matrix(rnorm(1000*20,.9,1.5),nrow=1000))
#sim2.dat <- rbind(sim2.dat,matrix(rnorm(100*4950),ncol=100))
sim2.dat[51:1000,] <- rnorm(950*100,0,1.5)
dif.rows <- (runif(100)<.4)
sim2.dat[51:100,dif.rows] <- rnorm(50*sum(dif.rows),2)
dif.rows <- (runif(100)<.5)
sim2.dat[101:200,dif.rows] <- rnorm(100*sum(dif.rows),1)
dif.rows <- (runif(100)<.7)
sim2.dat[201:300,dif.rows] <- rnorm(100*sum(dif.rows),0.5)
sim2.dat.tst <- matrix(rnorm(1000*20,.5,1.5),nrow=1000)
sim2.dat.tst <- cbind(sim2.dat.tst,matrix(rnorm(1000*20,.6,1.5),nrow=1000))
sim2.dat.tst <- cbind(sim2.dat.tst,matrix(rnorm(1000*20,.7,1.5),nrow=1000))
sim2.dat.tst <- cbind(sim2.dat.tst,matrix(rnorm(1000*20,.8,1.5),nrow=1000))
sim2.dat.tst <- cbind(sim2.dat.tst,matrix(rnorm(1000*20,.9,1.5),nrow=1000))
#sim2.dat.tst <- rbind(sim2.dat.tst,matrix(rnorm(100*4950),ncol=100))
sim2.dat.tst[51:1000,] <- rnorm(950*100,0,1.5)
dif.rows <- (runif(100)<.4)
sim2.dat.tst[51:100,dif.rows] <- rnorm(50*sum(dif.rows),2)
dif.rows <- (runif(100)<.5)
sim2.dat.tst[101:200,dif.rows] <- rnorm(100*sum(dif.rows),1)
dif.rows <- (runif(100)<.7)
sim2.dat.tst[201:300,dif.rows] <- rnorm(100*sum(dif.rows),0.5)
sim2.stime.mean <- apply(sim2.dat[1:50,],2,sum)
sim2.stime.mean.tst <- apply(sim2.dat.tst[1:50,],2,sum)
sim2.stime.true <- rnorm(100,sim2.stime.mean,.01)
sim2.stime.true.tst <- rnorm(100,sim2.stime.mean.tst,.01)
sim2.ctime <- rnorm(100,100,1)
sim2.ctime.tst <- rnorm(100,100,1)
sim2.icens <- (sim2.stime.true<sim2.ctime)
sim2.icens.tst <- (sim2.stime.true.tst<sim2.ctime.tst)
sim2.stime <- sim2.stime.true
sim2.stime.tst <- sim2.stime.true.tst
sim2.stime[sim2.icens==0] <- sim2.ctime[sim2.icens==0]
sim2.stime.tst[sim2.icens.tst==0] <- sim2.ctime.tst[sim2.icens.tst==0]
sim2.surv <- Surv(sim2.stime,sim2.icens)
sim2.surv.tst <- Surv(sim2.stime.tst,sim2.icens.tst)
sim2.ymat <- gen.y.mat(sim2.surv,median(sim2.stime))
sim2.y.lhs <- apply(sim2.ymat,1,get.mle.class)
sim2.pamr.lhs8 <- pamr.train(list(x=sim2.dat,y=sim2.y.lhs))
sim2.cv.lhs8 <- pamr.cv(sim2.pamr.lhs8,list(x=sim2.dat,y=sim2.y.lhs))
sim2.lhs.yhat8 <- pamr.predict(sim2.pamr.lhs8, sim2.dat.tst,
	threshold=sim2.pamr.lhs8$threshold[15])
sim2.km.smpl <- kmeans2(t(sim2.dat),2)
sim2.pamr.km8 <- pamr.train(list(x=sim2.dat,y=sim2.km.smpl$cluster))
sim2.cv.km8 <- pamr.cv(sim2.pamr.km8,list(x=sim2.dat,y=sim2.km.smpl$cluster))
sim2.km.yhat8 <- pamr.predict(sim2.pamr.km8, sim2.dat.tst,
	threshold=sim2.pamr.km8$threshold[19])
sim2.coxfunc <- cox.func(sim2.dat,sim2.stime,sim2.icens)
sim2.cv.cox8 <- pamr.cv.cox(list(x=sim2.dat,y=sim2.stime,icens=sim2.icens),
	abs(sim2.coxfunc$tt))
sim2.cv.cox.yhat8 <- pamr.predict(sim2.cv.cox8$model.trn, sim2.dat.tst,
	threshold=sim2.cv.cox8$model.trn$threshold[10])
sim2.pls1 <- pls.comp1(sim2.dat, sim2.coxfunc$tt)
sim2.coxfunc.pls <- mean(sim2.coxfunc$tt) +
	(sim2.coxfunc$tt*sim2.pls1)*sim2.pls1
sim2.cv.cox.pls8 <- pamr.cv.cox(list(x=sim2.dat,y=sim2.stime,icens=sim2.icens),
	abs(sim2.coxfunc.pls))
sim2.cv.cox.pls.yhat8 <- pamr.predict(sim2.cv.cox.pls8$model.trn, sim2.dat.tst,
	threshold=sim2.cv.cox.pls8$model.trn$threshold[11])
sim2.pcm.cv <- pcm.cv(list(x=sim2.dat,y=sim2.stime,icens=sim2.icens),abs(sim2.coxfunc$tt))
sim2.x.pcm <- sim2.dat[(abs(sim2.coxfunc$tt)>sim2.pcm.cv),]
sim2.svd.pcm <- svd(sim2.x.pcm)
sim2.v.pcm <- t(sim2.dat.tst[(abs(sim2.coxfunc$tt)>sim2.pcm.cv),]) %*% sim2.svd.pcm$u %*% diag(1/sim2.svd.pcm$d)
sim2.pcm.cox8 <- coxph(sim2.surv.tst~sim2.v.pcm[,1])
sim2.svd <- svd(sim2.dat)
sim2.gam.tst <- t(sim2.dat.tst) %*% sim2.svd$u %*% diag(1/sim2.svd$d^2) %*%
	t(sim2.svd$u) %*% sim2.coxfunc$tt
sim2.gam.cox8 <- coxph(sim2.surv.tst~sim2.gam.tst)
sink("Log.txt")
cat("Simulation 8 completed")
sink()
save.image()
sim2.dat <- matrix(rnorm(1000*20,.5,1.5),nrow=1000)
sim2.dat <- cbind(sim2.dat,matrix(rnorm(1000*20,.6,1.5),nrow=1000))
sim2.dat <- cbind(sim2.dat,matrix(rnorm(1000*20,.7,1.5),nrow=1000))
sim2.dat <- cbind(sim2.dat,matrix(rnorm(1000*20,.8,1.5),nrow=1000))
sim2.dat <- cbind(sim2.dat,matrix(rnorm(1000*20,.9,1.5),nrow=1000))
#sim2.dat <- rbind(sim2.dat,matrix(rnorm(100*4950),ncol=100))
sim2.dat[51:1000,] <- rnorm(950*100,0,1.5)
dif.rows <- (runif(100)<.4)
sim2.dat[51:100,dif.rows] <- rnorm(50*sum(dif.rows),2)
dif.rows <- (runif(100)<.5)
sim2.dat[101:200,dif.rows] <- rnorm(100*sum(dif.rows),1)
dif.rows <- (runif(100)<.7)
sim2.dat[201:300,dif.rows] <- rnorm(100*sum(dif.rows),0.5)
sim2.dat.tst <- matrix(rnorm(1000*20,.5,1.5),nrow=1000)
sim2.dat.tst <- cbind(sim2.dat.tst,matrix(rnorm(1000*20,.6,1.5),nrow=1000))
sim2.dat.tst <- cbind(sim2.dat.tst,matrix(rnorm(1000*20,.7,1.5),nrow=1000))
sim2.dat.tst <- cbind(sim2.dat.tst,matrix(rnorm(1000*20,.8,1.5),nrow=1000))
sim2.dat.tst <- cbind(sim2.dat.tst,matrix(rnorm(1000*20,.9,1.5),nrow=1000))
#sim2.dat.tst <- rbind(sim2.dat.tst,matrix(rnorm(100*4950),ncol=100))
sim2.dat.tst[51:1000,] <- rnorm(950*100,0,1.5)
dif.rows <- (runif(100)<.4)
sim2.dat.tst[51:100,dif.rows] <- rnorm(50*sum(dif.rows),2)
dif.rows <- (runif(100)<.5)
sim2.dat.tst[101:200,dif.rows] <- rnorm(100*sum(dif.rows),1)
dif.rows <- (runif(100)<.7)
sim2.dat.tst[201:300,dif.rows] <- rnorm(100*sum(dif.rows),0.5)
sim2.stime.mean <- apply(sim2.dat[1:50,],2,sum)
sim2.stime.mean.tst <- apply(sim2.dat.tst[1:50,],2,sum)
sim2.stime.true <- rnorm(100,sim2.stime.mean,.01)
sim2.stime.true.tst <- rnorm(100,sim2.stime.mean.tst,.01)
sim2.ctime <- rnorm(100,100,1)
sim2.ctime.tst <- rnorm(100,100,1)
sim2.icens <- (sim2.stime.true<sim2.ctime)
sim2.icens.tst <- (sim2.stime.true.tst<sim2.ctime.tst)
sim2.stime <- sim2.stime.true
sim2.stime.tst <- sim2.stime.true.tst
sim2.stime[sim2.icens==0] <- sim2.ctime[sim2.icens==0]
sim2.stime.tst[sim2.icens.tst==0] <- sim2.ctime.tst[sim2.icens.tst==0]
sim2.surv <- Surv(sim2.stime,sim2.icens)
sim2.surv.tst <- Surv(sim2.stime.tst,sim2.icens.tst)
sim2.ymat <- gen.y.mat(sim2.surv,median(sim2.stime))
sim2.y.lhs <- apply(sim2.ymat,1,get.mle.class)
sim2.pamr.lhs9 <- pamr.train(list(x=sim2.dat,y=sim2.y.lhs))
sim2.cv.lhs9 <- pamr.cv(sim2.pamr.lhs9,list(x=sim2.dat,y=sim2.y.lhs))
sim2.lhs.yhat9 <- pamr.predict(sim2.pamr.lhs9, sim2.dat.tst,
	threshold=sim2.pamr.lhs9$threshold[15])
sim2.km.smpl <- kmeans2(t(sim2.dat),2)
sim2.pamr.km9 <- pamr.train(list(x=sim2.dat,y=sim2.km.smpl$cluster))
sim2.cv.km9 <- pamr.cv(sim2.pamr.km9,list(x=sim2.dat,y=sim2.km.smpl$cluster))
sim2.km.yhat9 <- pamr.predict(sim2.pamr.km9, sim2.dat.tst,
	threshold=sim2.pamr.km9$threshold[19])
sim2.coxfunc <- cox.func(sim2.dat,sim2.stime,sim2.icens)
sim2.cv.cox9 <- pamr.cv.cox(list(x=sim2.dat,y=sim2.stime,icens=sim2.icens),
	abs(sim2.coxfunc$tt))
sim2.cv.cox.yhat9 <- pamr.predict(sim2.cv.cox9$model.trn, sim2.dat.tst,
	threshold=sim2.cv.cox9$model.trn$threshold[10])
sim2.pls1 <- pls.comp1(sim2.dat, sim2.coxfunc$tt)
sim2.coxfunc.pls <- mean(sim2.coxfunc$tt) +
	(sim2.coxfunc$tt*sim2.pls1)*sim2.pls1
sim2.cv.cox.pls9 <- pamr.cv.cox(list(x=sim2.dat,y=sim2.stime,icens=sim2.icens),
	abs(sim2.coxfunc.pls))
sim2.cv.cox.pls.yhat9 <- pamr.predict(sim2.cv.cox.pls9$model.trn, sim2.dat.tst,
	threshold=sim2.cv.cox.pls9$model.trn$threshold[11])
sim2.pcm.cv <- pcm.cv(list(x=sim2.dat,y=sim2.stime,icens=sim2.icens),abs(sim2.coxfunc$tt))
sim2.x.pcm <- sim2.dat[(abs(sim2.coxfunc$tt)>sim2.pcm.cv),]
sim2.svd.pcm <- svd(sim2.x.pcm)
sim2.v.pcm <- t(sim2.dat.tst[(abs(sim2.coxfunc$tt)>sim2.pcm.cv),]) %*% sim2.svd.pcm$u %*% diag(1/sim2.svd.pcm$d)
sim2.pcm.cox9 <- coxph(sim2.surv.tst~sim2.v.pcm[,1])
sim2.svd <- svd(sim2.dat)
sim2.gam.tst <- t(sim2.dat.tst) %*% sim2.svd$u %*% diag(1/sim2.svd$d^2) %*%
	t(sim2.svd$u) %*% sim2.coxfunc$tt
sim2.gam.cox9 <- coxph(sim2.surv.tst~sim2.gam.tst)
sink("Log.txt")
cat("Simulation 9 completed")
sink()
save.image()
sim2.dat <- matrix(rnorm(1000*20,.5,1.5),nrow=1000)
sim2.dat <- cbind(sim2.dat,matrix(rnorm(1000*20,.6,1.5),nrow=1000))
sim2.dat <- cbind(sim2.dat,matrix(rnorm(1000*20,.7,1.5),nrow=1000))
sim2.dat <- cbind(sim2.dat,matrix(rnorm(1000*20,.8,1.5),nrow=1000))
sim2.dat <- cbind(sim2.dat,matrix(rnorm(1000*20,.9,1.5),nrow=1000))
#sim2.dat <- rbind(sim2.dat,matrix(rnorm(100*4950),ncol=100))
sim2.dat[51:1000,] <- rnorm(950*100,0,1.5)
dif.rows <- (runif(100)<.4)
sim2.dat[51:100,dif.rows] <- rnorm(50*sum(dif.rows),2)
dif.rows <- (runif(100)<.5)
sim2.dat[101:200,dif.rows] <- rnorm(100*sum(dif.rows),1)
dif.rows <- (runif(100)<.7)
sim2.dat[201:300,dif.rows] <- rnorm(100*sum(dif.rows),0.5)
sim2.dat.tst <- matrix(rnorm(1000*20,.5,1.5),nrow=1000)
sim2.dat.tst <- cbind(sim2.dat.tst,matrix(rnorm(1000*20,.6,1.5),nrow=1000))
sim2.dat.tst <- cbind(sim2.dat.tst,matrix(rnorm(1000*20,.7,1.5),nrow=1000))
sim2.dat.tst <- cbind(sim2.dat.tst,matrix(rnorm(1000*20,.8,1.5),nrow=1000))
sim2.dat.tst <- cbind(sim2.dat.tst,matrix(rnorm(1000*20,.9,1.5),nrow=1000))
#sim2.dat.tst <- rbind(sim2.dat.tst,matrix(rnorm(100*4950),ncol=100))
sim2.dat.tst[51:1000,] <- rnorm(950*100,0,1.5)
dif.rows <- (runif(100)<.4)
sim2.dat.tst[51:100,dif.rows] <- rnorm(50*sum(dif.rows),2)
dif.rows <- (runif(100)<.5)
sim2.dat.tst[101:200,dif.rows] <- rnorm(100*sum(dif.rows),1)
dif.rows <- (runif(100)<.7)
sim2.dat.tst[201:300,dif.rows] <- rnorm(100*sum(dif.rows),0.5)
sim2.stime.mean <- apply(sim2.dat[1:50,],2,sum)
sim2.stime.mean.tst <- apply(sim2.dat.tst[1:50,],2,sum)
sim2.stime.true <- rnorm(100,sim2.stime.mean,.01)
sim2.stime.true.tst <- rnorm(100,sim2.stime.mean.tst,.01)
sim2.ctime <- rnorm(100,100,1)
sim2.ctime.tst <- rnorm(100,100,1)
sim2.icens <- (sim2.stime.true<sim2.ctime)
sim2.icens.tst <- (sim2.stime.true.tst<sim2.ctime.tst)
sim2.stime <- sim2.stime.true
sim2.stime.tst <- sim2.stime.true.tst
sim2.stime[sim2.icens==0] <- sim2.ctime[sim2.icens==0]
sim2.stime.tst[sim2.icens.tst==0] <- sim2.ctime.tst[sim2.icens.tst==0]
sim2.surv <- Surv(sim2.stime,sim2.icens)
sim2.surv.tst <- Surv(sim2.stime.tst,sim2.icens.tst)
sim2.ymat <- gen.y.mat(sim2.surv,median(sim2.stime))
sim2.y.lhs <- apply(sim2.ymat,1,get.mle.class)
sim2.pamr.lhs10 <- pamr.train(list(x=sim2.dat,y=sim2.y.lhs))
sim2.cv.lhs10 <- pamr.cv(sim2.pamr.lhs10,list(x=sim2.dat,y=sim2.y.lhs))
sim2.lhs.yhat10 <- pamr.predict(sim2.pamr.lhs10, sim2.dat.tst,
	threshold=sim2.pamr.lhs10$threshold[15])
sim2.km.smpl <- kmeans2(t(sim2.dat),2)
sim2.pamr.km10 <- pamr.train(list(x=sim2.dat,y=sim2.km.smpl$cluster))
sim2.cv.km10 <- pamr.cv(sim2.pamr.km10,list(x=sim2.dat,y=sim2.km.smpl$cluster))
sim2.km.yhat10 <- pamr.predict(sim2.pamr.km10, sim2.dat.tst,
	threshold=sim2.pamr.km10$threshold[19])
sim2.coxfunc <- cox.func(sim2.dat,sim2.stime,sim2.icens)
sim2.cv.cox10 <- pamr.cv.cox(list(x=sim2.dat,y=sim2.stime,icens=sim2.icens),
	abs(sim2.coxfunc$tt))
sim2.cv.cox.yhat10 <- pamr.predict(sim2.cv.cox10$model.trn, sim2.dat.tst,
	threshold=sim2.cv.cox10$model.trn$threshold[10])
sim2.pls1 <- pls.comp1(sim2.dat, sim2.coxfunc$tt)
sim2.coxfunc.pls <- mean(sim2.coxfunc$tt) +
	(sim2.coxfunc$tt*sim2.pls1)*sim2.pls1
sim2.cv.cox.pls10 <- pamr.cv.cox(list(x=sim2.dat,y=sim2.stime,icens=sim2.icens),
	abs(sim2.coxfunc.pls))
sim2.cv.cox.pls.yhat10 <- pamr.predict(sim2.cv.cox.pls10$model.trn, sim2.dat.tst,
	threshold=sim2.cv.cox.pls10$model.trn$threshold[11])
sim2.pcm.cv <- pcm.cv(list(x=sim2.dat,y=sim2.stime,icens=sim2.icens),abs(sim2.coxfunc$tt))
sim2.x.pcm <- sim2.dat[(abs(sim2.coxfunc$tt)>sim2.pcm.cv),]
sim2.svd.pcm <- svd(sim2.x.pcm)
sim2.v.pcm <- t(sim2.dat.tst[(abs(sim2.coxfunc$tt)>sim2.pcm.cv),]) %*% sim2.svd.pcm$u %*% diag(1/sim2.svd.pcm$d)
sim2.pcm.cox10 <- coxph(sim2.surv.tst~sim2.v.pcm[,1])
sim2.svd <- svd(sim2.dat)
sim2.gam.tst <- t(sim2.dat.tst) %*% sim2.svd$u %*% diag(1/sim2.svd$d^2) %*%
	t(sim2.svd$u) %*% sim2.coxfunc$tt
sim2.gam.cox10 <- coxph(sim2.surv.tst~sim2.gam.tst)
sink("Log.txt")
cat("Simulation 10 completed")
sink()
save.image()
