# Supplementary material for: Semi-Supervised Methods to Predict Patient Survival from Gene Expression Data
Source: PLoS Biol. 2004 Apr 13;2(4):e108. doi: 10.1371/journal.pbio.0020108 (PMC387275; doi:10.1371/journal.pbio.0020108)
Supplement: Dataset S1 — The gene expression data for the breast cancer study of van't Veer et al. (2002). We include only the expression levels of 4,751 genes identified in the study whose expression varied (2.9 MB CSV). [file pbio.0020108.sd005.csv]

-0.4480	-0.4800	-0.5680	-0.8190	-0.1120	-0.3910	-0.6240	-0.5280	-0.8110	-0.8390	-0.4200	-0.6860	-0.2990	-0.4160	-0.9030	-0.6050	-0.7210	-1.1340	-1.0290	-0.3850	-0.8000	-0.7550	-0.7670	-0.9450	-1.1730	-0.7500	-0.4740	-0.7490	-0.5230	-0.4820	-0.7580	-0.9610	-0.6290	0.8940	-0.5840	-1.0000	-0.4680	-0.7950	-0.7930	0.0460	-0.4680	-0.6300	-0.2340	-0.4260	-0.5660	-0.5180	-0.5750	-0.4990	-0.4650	-0.5570
-0.2960	-0.5120	-0.4110	-0.2670	-0.6700	-0.3100	-0.1200	-0.4470	-0.5360	2.0000	-0.2860	-0.3330	-0.1370	-0.6330	-0.6380	-0.3440	-0.5270	-0.1680	-0.2600	-0.3470	-0.5560	-0.3820	0.0270	-0.5420	-0.8870	-0.3160	-0.1190	0.6990	0.1340	-0.1200	-0.4330	-0.6310	-0.5370	-0.2330	-0.5290	0.0350	-0.4720	-0.3870	-0.6600	0.0420	-0.3900	-0.2380	-0.4040	-0.4060	-0.5960	-0.5020	-0.5850	-0.4020	-0.5330	-0.5950
-0.1000	-0.0310	-0.3980	0.0230	0.4210	-0.0600	-0.2360	-0.2540	-0.2110	0.1470	-0.0900	-0.2950	-0.2140	-0.0880	0.1730	-0.0520	-0.3320	-0.1680	-0.2810	-0.3950	-0.4420	0.2070	-0.1340	-0.1890	-0.0580	-0.0210	-0.0750	-0.3460	0.0240	0.1590	-0.2010	0.0370	-0.2260	-0.4540	-0.2950	-0.0180	0.6800	0.1990	-0.2470	1.1390	-0.1300	0.0030	-0.2140	-0.3550	-0.3520	0.1380	-0.3500	0.1810	-0.0190	0.0310
-0.1770	-0.0750	0.1160	-0.2300	-0.1900	-0.1640	-0.1750	0.0170	-0.2010	-0.3250	-0.0480	0.0860	0.0310	0.0170	0.2120	0.0410	-0.2730	-0.0280	-0.3740	0.1690	-0.0980	-0.3220	-0.2810	0.2960	0.0210	-0.0410	-0.1390	0.0320	-0.1340	-0.0970	-0.1710	-0.1530	-0.1710	-0.1240	0.4040	-0.2060	-0.2700	-0.2470	0.0270	0.1310	-0.1440	-0.0760	0.4210	0.4290	-0.3360	-0.1130	-0.0070	0.1430	0.0190	0.1000
-0.1070	-0.1040	-0.0920	0.1980	0.0320	-0.1730	0.2530	0.6540	0.2870	-0.3030	0.2910	0.1260	0.1000	-0.1300	-0.3940	-0.0460	-0.0480	-0.0180	-0.0880	0.0570	0.3580	-0.3290	-0.3610	-0.1130	-0.1200	-0.1670	-0.1730	0.3000	0.1510	0.1420	0.1130	0.1440	-0.1680	-0.2650	-0.1330	0.1860	-0.4130	0.1760	-0.2420	0.1280	-0.1290	-0.0470	-0.0320	-0.0360	0.0370	-0.1600	-0.3530	-0.2680	-0.3880	-0.4730
-0.1100	-0.2340	-0.1660	-0.5100	0.2810	-0.0340	-0.1250	0.3640	-0.0800	-0.0610	-0.1660	0.6530	-0.1220	-0.1980	-0.1660	0.1060	-0.1850	-0.2330	-0.1970	0.2240	-0.2340	-0.2240	0.1640	0.5560	-0.0240	-0.2700	-0.0480	-0.0250	0.1910	0.5310	-0.2570	-0.2020	-0.1400	-0.1320	-0.1270	0.0790	0.2800	-0.1290	-0.3490	-0.0970	-0.4240	0.0430	-0.1140	0.1910	-0.1470	0.1840	-0.2630	0.8490	-0.0120	0.0900
-0.0950	-0.2250	0.0360	0.5290	0.3100	-0.0910	-0.1270	0.0680	-0.1500	0.0970	0.2640	-0.0740	-0.3270	-0.3130	-0.2250	-0.2710	-0.2990	0.0130	0.2000	0.0360	-0.4130	0.2480	-0.2420	0.1530	0.2160	-0.0350	-0.1210	-0.0670	0.0220	0.1670	0.5300	0.1920	0.0000	-0.2300	-0.2140	0.1750	-0.4920	-0.1110	-0.2190	0.0280	-0.1660	-0.0260	0.2920	0.0910	-0.0810	-0.1350	-0.0860	0.0000	-0.1020	-0.1700
-0.0760	-0.0940	0.3970	0.3540	0.0560	0.0360	-0.0200	0.1810	0.0450	0.0060	0.0260	-0.1010	0.1180	-0.1460	-0.2850	0.2550	-0.1420	-0.0660	-0.1250	0.2510	-0.2550	-0.1020	-0.1560	0.0100	0.2250	0.1510	0.0030	-0.2260	0.2270	-0.1740	-0.0680	-0.1900	-0.0480	-0.2180	0.1370	0.1090	-0.1600	0.1190	-0.2830	0.1370	-0.4560	-0.0110	-0.1800	0.2000	0.0370	-0.0700	0.2390	0.2680	-0.2050	-0.0040
-0.1340	0.1150	-0.1940	-0.2610	0.1160	0.3460	0.0470	-1.1400	-0.1100	0.1760	0.2530	-1.1990	-0.1150	0.0570	0.1860	-0.3160	0.3080	-0.0390	-0.0020	-0.8430	-0.1960	-0.1260	0.1990	-1.0710	0.2820	-0.1530	0.3300	-0.0180	-0.0260	0.3060	-0.0680	-0.0860	0.3350	-0.1350	-0.1150	-0.4240	-0.3080	0.2310	-0.1770	0.0920	0.5530	0.0880	-0.3520	-1.2300	0.3830	-0.3440	-0.1380	-1.1980	0.3190	-1.2800
-0.1400	0.0190	-0.1280	0.0120	0.0740	0.0070	-0.1500	-0.1110	-0.0720	-0.0840	0.1270	-0.2930	-0.1830	-0.0350	0.3460	-0.0560	0.0490	0.1630	-0.0940	0.0320	-0.1120	-0.0480	-0.0240	0.0510	-0.0350	-0.0210	0.0940	-0.2780	-0.1810	-0.1820	-0.0350	-0.0520	0.3900	0.0690	-0.0210	-0.1670	-0.2920	0.1180	0.0320	0.1630	0.3120	-0.2250	-0.0960	-0.0580	0.0490	-0.1510	0.2250	-0.1880	0.2580	-0.1560
0.0060	0.1500	0.1390	-0.2600	0.0410	0.2510	0.2660	-0.1530	0.4710	0.1140	-0.3520	-0.3140	0.0260	0.0900	-0.0960	-0.3790	0.0950	0.0650	0.2220	-0.3490	0.2180	0.1080	0.0620	-0.2510	0.2640	-0.0620	0.2600	0.1300	0.0440	0.1380	0.1660	0.0550	0.4430	-0.0600	0.0740	0.0310	0.3760	0.0350	0.1040	0.1340	0.4700	0.1690	-0.2260	-0.3030	0.3830	-0.2050	0.1940	-0.3100	0.0620	-0.3730
0.1110	0.0380	-0.0330	-0.0690	0.0670	0.2290	0.2460	-0.4150	-0.0960	-0.0810	0.5200	-0.3250	-0.0990	0.2620	0.2300	-0.0730	0.0600	-0.0640	-0.0050	-0.1400	0.1180	0.1290	0.0680	-0.4900	-0.0610	-0.2260	0.2180	-0.3380	-0.3020	-0.1800	-0.0480	0.0130	0.1460	-0.0360	-0.0510	-0.2340	-0.3860	-0.4820	0.3930	-0.2340	0.5990	0.1460	0.1140	-0.4650	-0.1610	-0.1380	0.0340	-0.3870	0.2730	-0.2450
-0.2360	0.0920	0.0390	-0.1150	0.2790	0.2970	0.1420	0.1110	0.0470	-0.0710	-0.0120	-0.2130	0.0700	0.0290	-0.1040	0.2780	0.1440	-0.0910	-0.2720	-0.0830	-0.2220	-0.1610	0.2030	-0.0630	-0.0050	0.0030	0.1070	0.0380	-0.2100	0.0950	-0.4000	-0.1230	0.0930	0.0150	-0.1030	-0.0880	0.8450	0.0150	-0.0620	0.1220	0.0360	0.0050	-0.0550	-0.1750	-0.0420	0.1870	-0.1230	0.2260	-0.1730	0.0020
-0.8660	-1.0350	-1.1140	-1.0210	-1.0060	-1.0590	-0.6950	-1.1510	-0.9640	-1.3210	-1.2640	0.7790	-0.7550	-1.1400	-0.9230	-1.1190	-0.9330	-1.3280	-1.0200	-1.0440	-0.7480	-1.0430	-0.7520	-0.2620	-1.1130	-1.1950	-1.0360	-0.0070	-0.9200	-0.7830	-1.0550	-1.3780	-1.2290	-1.2650	-0.6920	-0.9190	-0.6730	-1.3890	-1.0410	-0.9060	-1.2300	-1.2490	-1.0290	0.6300	-1.0820	-0.9850	-1.0820	0.3460	-1.1220	1.1620
0.1260	-0.0620	0.0110	-0.9990	0.2110	-0.1000	-0.1940	-0.0530	0.0960	-0.1210	-0.3330	-0.2550	-0.3050	-0.0720	0.1840	-0.2630	-0.1580	-0.0380	0.0940	-0.0450	-0.0610	0.3690	-0.1090	-0.2270	-0.1020	-0.0230	0.0010	-0.2770	-0.0970	0.0310	-0.0840	0.1130	-0.0950	0.1950	0.0680	0.0910	0.0240	-0.0110	-0.4270	-0.1500	0.0740	-0.0860	-0.1000	-0.2580	-0.0240	-0.2750	-0.3660	0.3310	-0.0290	0.2760
-0.6920	-0.2100	-0.4620	0.2730	0.2420	-0.8830	0.2060	0.1740	-0.3550	0.2300	0.2720	-1.0670	-0.1470	-0.1420	0.1560	-0.1070	-0.9910	0.3360	-0.5610	-0.0170	0.0340	0.1670	-0.2490	-1.0010	0.1570	-0.0510	-0.7110	-1.1060	-0.7020	-0.8110	0.2230	-0.8060	-0.1760	-0.3160	0.0230	0.1990	0.1640	-0.0920	-0.2810	0.1350	-1.0450	-0.8900	0.2080	-0.2010	0.0710	-0.0700	-0.9720	-0.5700	-1.0000	-0.8790
0.1320	-0.1390	-0.1850	0.1590	0.2760	-0.1460	-0.3010	-0.0750	0.2530	0.0220	0.1760	-0.4350	-0.3190	-0.1860	-0.1100	-0.0380	-0.4100	0.1070	-0.3450	0.0420	-0.2640	-0.0200	-0.0450	-0.1040	0.2290	-0.1560	0.0190	-0.2160	0.2440	0.1540	-0.1520	0.1320	-0.1440	0.0110	-0.3010	0.2150	-0.0500	-0.0580	-0.3780	-0.1870	-0.3920	-0.2100	-0.0650	-0.1690	-0.1880	0.0290	-0.2200	0.3740	-0.1420	0.0870
0.0950	0.0680	-0.1680	-0.3980	-0.6040	0.3820	-0.5490	-0.6350	0.8560	0.5150	-0.6280	-1.1060	-0.1750	-0.3880	-0.3070	-0.5670	0.3190	-0.5320	-0.8550	-0.3520	-0.2840	-0.3750	0.2230	-0.9290	-0.3220	-0.6640	-0.3240	-0.9670	-0.1300	-0.1970	-0.7510	0.4560	0.9600	-0.4780	-0.6090	-0.5100	-0.4950	-0.5480	0.0990	-0.3570	0.7130	-0.8790	-0.3120	-0.5440	-0.4470	-0.4340	-0.1310	-0.3670	0.4220	-0.1000
0.2520	0.2680	-0.2890	-0.7340	0.0800	0.4030	-0.0120	-0.5860	0.1050	0.1380	-0.1110	-0.8930	-0.2440	-0.0640	-0.5400	-0.1710	0.2160	-0.0330	-0.1380	-0.2120	-0.2290	0.1380	0.4360	0.1440	0.4570	0.1560	0.2720	-1.0870	0.0490	0.3920	-0.2210	0.2960	0.0370	-0.6050	-0.0020	0.0680	0.8550	-0.1060	0.1090	-0.4980	0.4620	0.3590	-0.3640	-0.0540	0.0930	0.1660	-0.5900	0.6280	0.1290	-0.0110
0.1390	-0.1790	-0.3780	-0.4270	0.3720	-0.0140	-0.0220	-0.8210	-0.2940	-0.1650	-0.1150	-0.5180	-0.3920	-0.2230	0.3990	-0.2750	-0.0520	0.2490	0.2270	-0.6320	-0.2390	0.2090	0.2160	-0.2190	0.1200	-0.0610	0.1980	0.3300	0.0210	0.5540	0.1350	-0.1790	0.0310	0.0700	-0.1270	0.5020	0.0480	0.3630	-0.1760	-0.3580	-0.1700	0.3730	-0.1850	-0.3550	-0.1200	-0.1960	-0.2260	-0.6100	0.0180	-0.4280
-0.0970	0.1810	-0.4940	0.8480	-0.0100	0.6000	-0.9840	0.0770	-0.1500	0.5800	-0.6350	-2.0000	-0.3900	0.0080	-0.5810	-0.5730	0.3230	-0.8780	0.0690	-0.8990	-0.0970	-0.5380	-0.0080	-1.1470	0.3250	-0.0750	0.0620	-1.8060	0.0840	0.4200	-0.2650	0.2440	0.1950	0.8620	0.2060	-0.1510	-0.8690	-0.1390	-0.1850	-0.4050	0.6370	-0.8440	-0.9670	-1.2070	-0.2520	-0.4120	-0.5660	-0.9580	0.4090	-1.1940
0.1130	0.0600	-0.2110	-0.3380	0.0760	-0.0250	0.0750	-0.0300	-0.2750	0.1400	-0.0490	0.4050	-0.1010	0.0450	-0.1250	-0.0870	0.0100	0.2460	-0.0130	0.3190	0.0470	-0.0070	-0.2940	0.1280	-0.0110	0.1370	0.0530	-0.0080	-0.1770	-0.1750	-0.0220	0.0670	0.2010	-0.1580	-0.0440	-0.0850	-0.4570	-0.0610	-0.0980	-0.0540	-0.0990	-0.0030	-0.1000	0.1300	-0.0690	-0.0480	0.0970	0.3150	-0.1170	0.2320
-0.2090	-0.1980	-0.3310	-0.2390	-0.1180	-0.3170	-0.2500	-0.0820	-0.0170	-0.3200	-0.1560	0.2220	-0.1160	-0.3490	-0.2170	-0.2960	-0.3150	-0.1870	-0.2970	0.3180	-0.1310	-0.2680	-0.3550	0.9280	0.1860	0.0090	-0.3200	-0.1180	-0.1720	-0.2910	-0.3580	-0.2980	-0.2360	-0.0030	-0.2060	-0.1750	-0.2720	0.2000	0.0520	0.0300	-0.3030	-0.3440	0.0130	0.0900	0.2700	-0.1780	0.0710	0.1910	-0.2730	0.1970
0.0980	0.1470	-0.1210	-0.0900	0.0750	0.2950	0.0240	-0.3900	-0.1710	0.0300	0.1520	-0.2080	-0.0520	0.0970	0.0830	0.0340	-0.0010	-0.0470	0.0820	-0.3450	-0.0190	0.0390	0.1810	-0.1960	0.1630	0.1660	0.2000	-0.1540	0.0110	0.0630	-0.0380	0.0230	0.1890	-0.0840	-0.2650	-0.2200	-0.1320	0.0370	0.2970	0.1110	0.0670	0.1290	0.1770	-0.3980	-0.1370	-0.1230	0.1600	-0.3510	0.3170	-0.2970
0.0550	-0.0310	-0.0310	0.2510	-0.0600	-0.1040	-0.2540	0.4080	-0.0030	0.0020	-0.1240	0.2040	0.1060	-0.1090	-0.0740	0.1700	-0.0910	-0.0800	-0.0710	0.0570	-0.1740	-0.1800	-0.3480	0.3210	0.0120	-0.1190	-0.1450	-0.2540	0.0400	-0.2350	0.1760	-0.0120	-0.0580	-0.2250	0.0810	-0.0160	-0.3310	0.0840	-0.1760	-0.0560	-0.2450	-0.3210	0.4800	0.0400	-0.1490	-0.1360	-0.0890	0.1940	-0.0720	0.2950
-0.1370	-0.0500	-0.1880	0.1530	0.1810	-0.2310	-0.0320	-0.0240	-0.3050	-0.2490	-0.0060	-0.8560	-0.2570	-0.2070	0.0450	-0.2240	-0.0270	0.1230	-0.0560	0.1740	-0.1400	-0.1220	-0.0880	0.0190	-0.0040	0.2230	-0.0960	0.1170	-0.1600	-0.1850	0.1190	0.0590	0.1320	-0.3810	-0.0580	0.0710	-0.3700	-0.0800	0.1170	-0.0800	-0.1750	-0.0930	0.0530	0.3290	-0.1120	0.1190	-0.0610	0.0890	0.1050	0.0050
-0.0560	-0.1620	0.0600	-0.2490	-0.0460	-0.1290	0.1500	0.0880	-0.2860	-0.3430	-0.0720	0.3610	-0.2360	-0.1390	0.0220	-0.1040	-0.0280	0.0050	-0.1110	0.0940	-0.0670	-0.2090	-0.2280	0.4490	-0.1450	-0.3230	-0.0410	0.0290	-0.2720	-0.1620	-0.0170	-0.0440	-0.1940	-0.3830	-0.0460	-0.0800	-0.4100	0.0220	-0.0040	-0.1770	-0.3450	-0.2090	0.1960	0.5830	-0.0760	0.0170	-0.0240	0.1870	-0.0780	0.0900
-0.0010	0.1100	-0.3950	0.1750	0.4110	-0.0240	-0.2460	-0.3850	-0.4650	0.0440	0.0520	-0.0700	-0.4630	-0.2580	0.3730	-0.0970	-0.3430	0.0420	0.0140	-0.2530	-0.3410	0.1980	-0.0770	-0.0320	-0.0340	0.0810	-0.1020	0.0590	-0.2180	0.0470	0.1470	0.0670	-0.0750	-0.2090	-0.1160	0.0780	-0.0840	0.3000	0.0020	0.0460	-0.1270	-0.0180	-0.1040	-0.0380	-0.2350	0.0340	-0.2670	0.3590	0.1490	0.0200
0.1080	0.1050	0.0790	-0.2230	0.1090	0.2010	0.3610	-0.2240	0.0200	0.1880	-0.0120	-0.0410	0.0560	0.2450	-0.0920	0.0440	0.1890	0.1100	0.1320	0.2230	0.1810	-0.0110	0.1130	0.1180	-0.2150	0.1710	0.0850	0.1640	0.0320	-0.0350	0.0790	-0.0820	0.0190	-0.5380	0.1150	0.1250	-0.1460	-0.1990	0.2970	-0.1320	0.0040	0.1920	0.0700	0.1010	-0.1330	0.1710	0.0220	-0.0920	0.0650	-0.0790
0.3290	0.0490	0.1770	-0.3070	0.3000	0.0460	-0.1390	0.0360	-0.1540	0.0690	-0.0240	-0.0570	-0.2930	-0.1970	0.0330	-0.1620	0.1320	-0.1160	-0.2010	-0.2270	0.0830	-0.1060	-0.0640	-0.1950	0.0840	-0.0360	0.1000	-0.2890	0.0290	-0.1310	0.0620	0.1440	-0.0270	-0.2260	-0.1930	-0.1570	-0.2520	0.5010	0.5960	-0.0190	-0.0800	-0.1590	-0.0820	-0.3160	-0.1250	-0.1630	-0.0640	-0.1870	0.1830	-0.0320
0.0780	0.1750	-0.3750	0.0170	0.2550	0.0350	-0.0440	-0.3790	-0.3020	0.0710	0.0880	0.1170	-0.4870	-0.2430	0.0400	0.0620	-0.1950	-0.0420	-0.1150	-0.1350	-0.2210	0.1590	0.0110	0.0210	0.0570	0.0600	0.1080	0.2780	-0.1730	0.0700	-0.1100	0.1280	-0.0110	-0.1530	-0.1490	-0.0370	-0.3840	0.0030	-0.0080	-0.0740	0.0180	0.1470	-0.1530	-0.0850	-0.3860	-0.0700	-0.2560	0.1350	0.3060	0.3120
-0.0980	-0.1070	0.6120	-0.1070	0.1430	0.0650	0.0610	0.3580	0.0160	0.0250	0.2980	0.0630	0.2330	0.4180	0.3060	-0.1750	-0.1360	0.5550	0.3310	-0.1500	-0.1450	0.3700	0.0330	0.1420	-0.1780	-0.4380	0.1530	-0.1130	0.0950	0.5260	0.1610	0.3160	0.0220	-0.0300	0.0470	-0.0520	0.0810	-0.0810	-0.3290	-0.0750	-0.2610	-0.1190	-0.1280	0.1190	0.1280	0.1270	0.1380	0.0480	-0.1220	-0.2930
-0.0970	-0.0680	0.0710	-0.1130	-0.0210	0.4000	0.0310	-0.0430	-0.0040	-0.1990	-0.1820	-0.2190	-0.1550	0.0000	-0.1710	-0.0290	-0.0550	-0.0390	0.0250	-0.1850	0.0180	0.1700	-0.0720	-0.1100	0.0790	-0.0270	-0.0220	-0.1270	-0.0500	-0.1090	0.0450	-0.0890	-0.1730	-0.3110	0.0530	-0.2720	-0.3810	-0.1010	0.9330	-0.0550	0.0230	-0.0510	0.0670	-0.2170	-0.0170	-0.1990	-0.1610	0.0030	-0.1270	-0.0720
0.0850	0.1080	0.0340	-0.0380	-0.0430	-0.1640	0.1710	-0.0710	0.0800	0.0610	-0.0160	-0.3040	-0.0590	0.0330	0.1150	-0.1930	-0.0740	0.2320	-0.0070	-0.2760	0.1560	0.0050	0.0500	-0.1730	0.1520	-0.0110	0.1250	0.0790	-0.1000	-0.0480	0.0870	0.0790	0.0250	0.1110	-0.0230	-0.0320	0.4900	0.0150	0.1060	-0.0640	0.2780	0.1410	-0.0110	-0.0180	0.2430	-0.0590	0.0050	-0.2200	0.0100	-0.3840
0.2080	0.0030	-0.0510	0.0240	0.1610	-0.0730	-0.1670	-0.2800	-0.0710	-0.0990	0.0460	-0.2670	-0.2700	-0.2170	0.4510	-0.2480	-0.2490	0.0530	0.0680	0.0270	-0.0810	-0.0180	-0.2890	-0.0020	-0.0850	0.1000	-0.0500	0.0710	0.0260	0.0920	0.1070	0.0840	-0.1530	-0.4360	-0.0940	0.0250	0.2350	0.1450	-0.1960	-0.2940	-0.2030	-0.1210	-0.0860	0.5200	-0.2540	0.0000	-0.1540	0.0710	0.0590	0.0910
0.0550	-0.0250	0.0550	-0.1030	0.0550	0.1780	-0.0580	0.0980	0.0220	0.1050	-0.1200	-0.2760	0.0750	0.0140	0.3500	-0.0930	0.0640	0.2550	0.0300	-0.2390	-0.2330	-0.0450	-0.1920	-0.0480	-0.1960	0.0180	0.0830	-0.0820	-0.0300	0.0590	-0.0180	-0.0330	0.2020	-0.1420	0.1900	-0.2850	0.1820	-0.0800	0.1290	0.1130	0.1450	-0.2260	0.1630	-0.0780	0.0010	-0.0680	0.1680	0.0130	0.0080	-0.1480
-0.0210	0.0250	-0.2790	-0.2260	0.0900	0.0260	0.1210	-0.5410	-0.1060	0.0410	0.1770	0.0670	-0.1240	-0.1840	-0.1130	0.0530	-0.0570	-0.0700	0.1450	-0.1250	-0.0320	0.0580	0.1630	-0.2340	-0.0120	0.0030	0.1290	0.5710	0.0560	-0.0020	0.0310	-0.1430	0.0040	-0.4070	0.1600	-0.0660	-0.4420	-0.0120	0.1980	-0.2410	-0.2100	0.1210	-0.2440	-0.1070	-0.0830	0.2140	-0.0010	-0.1610	0.0250	-0.2860
0.1130	-0.1660	-0.1530	-0.6950	0.1010	-0.0370	0.3660	0.1390	-0.0500	-0.2020	0.2940	-0.0880	0.2780	0.1440	-0.1290	0.0360	0.1670	0.0550	0.1070	-0.1030	0.1650	-0.0480	0.1040	-0.0540	-0.0650	-0.1400	0.1430	0.2530	0.2020	0.1960	-0.0440	-0.4220	-0.1670	-0.2040	-0.0910	0.2330	-0.0940	0.0940	0.0990	0.0700	-0.3030	-0.0150	0.0840	-0.0560	-0.0060	-0.0820	-0.0870	0.0360	-0.2290	-0.1430
-0.0810	0.0150	-0.2620	-0.2090	0.3660	0.2920	-0.0580	-0.0170	-0.0820	0.1130	-0.1460	-0.1180	-0.0380	-0.2930	0.1160	0.0920	-0.2580	-0.2280	-0.3640	0.1480	-0.3920	0.0110	0.1920	-0.0480	0.0150	0.0750	-0.0170	-0.3640	0.0310	0.3680	-0.1860	-0.1090	-0.1650	-0.0300	-0.1030	0.0990	0.0230	-0.0460	0.0090	-0.1270	-0.1070	0.0760	0.1140	-0.2040	-0.4020	0.4530	-0.3210	0.4710	0.2050	0.0280
0.2720	0.1970	-0.2180	-0.0380	-0.2540	0.1070	0.1400	-0.4000	0.2600	0.2190	0.3190	-0.2820	0.5200	-0.1020	-0.0460	-0.1230	0.3230	0.1780	0.0250	-0.3650	0.1150	0.4220	0.2620	-0.5220	0.1690	-0.3590	0.3780	0.0390	0.2470	0.2990	-0.0390	-0.1270	0.2830	-0.4340	-0.4660	-0.0860	-0.3360	0.0630	0.0850	0.2320	0.3440	-0.0960	-0.1760	-0.4250	0.0060	-0.1720	-0.0730	-0.3280	-0.1900	-0.3290
0.7370	0.2680	-0.0640	-0.2260	-0.5110	0.6460	0.3600	-0.4320	0.2500	-0.1780	-0.0340	-0.6640	0.1790	0.4120	-0.1380	0.0760	-0.1010	-0.1510	-0.1600	-0.5120	0.2320	0.2320	0.4020	-0.5410	0.0220	0.1600	-0.0050	0.0090	-0.0770	-0.1090	0.0880	-0.0100	0.2870	0.1840	-0.0050	-0.1380	0.0120	-0.5960	0.0330	-0.1570	0.8400	0.3280	0.1230	-0.6880	-0.4670	-0.2390	0.1070	-0.6640	0.0620	-0.5810
0.1220	0.0990	-0.6460	0.1690	-0.1280	-0.0550	-0.2100	-0.3530	-0.1200	0.1200	0.1610	-0.0340	-0.3120	-0.1510	-0.6080	0.0150	-0.1340	0.0830	0.1180	-0.2830	-0.1680	0.1100	-0.0990	-0.0940	0.1720	0.1070	-0.0140	-0.1140	-0.1250	-0.2090	-0.1520	0.0840	0.3600	-0.9190	0.0800	-0.3590	-0.1580	-0.1990	0.1300	0.1270	0.3370	-0.2260	-0.0920	-0.2090	-0.0180	-0.3010	-0.0890	0.1430	0.4840	0.3000
-0.1520	0.0180	-0.0280	-0.1670	0.3070	0.1570	0.2610	-0.2970	0.1290	0.2820	-0.3060	-0.2760	-0.2510	0.1710	0.0240	-0.1770	0.3590	0.3910	0.1080	-0.4010	0.1690	0.0510	-0.2220	-0.2550	0.1060	0.0560	0.0560	-0.3580	0.1100	-0.2190	0.4710	0.0200	-0.1280	-0.0720	-0.0580	0.0140	0.1350	-0.4190	0.3380	-0.3160	-0.2850	0.0100	0.0450	0.1300	-0.2930	0.1620	-0.0560	-0.3540	0.4470	-0.2030
-0.0630	-0.2120	-0.1290	-0.3470	0.1330	-0.1280	0.0500	-0.3890	-0.1160	0.1450	0.0220	0.1080	-0.0230	-0.0780	-0.1460	-0.0880	0.1160	0.1400	0.1580	0.1220	-0.0970	-0.0450	-0.1230	-0.0020	-0.1230	0.0230	0.0150	-0.1630	0.0810	-0.0230	0.0780	-0.2380	-0.2960	-0.3870	0.1520	0.1010	-0.1080	-0.0940	0.0400	0.0410	-0.2810	0.0200	-0.1160	0.0630	0.1190	0.1800	0.1890	-0.1890	-0.0790	-0.0780
-0.0090	0.0700	-0.1590	0.0040	0.0180	-0.2600	0.0690	-0.1800	-0.3780	-0.0920	-0.0570	-0.0300	-0.2870	-0.0460	0.0770	-0.2550	-0.0830	0.0480	-0.1030	-0.3140	-0.0590	0.1320	0.0380	-0.1480	-0.0700	0.0600	0.0830	0.1290	-0.1050	0.0230	0.1340	0.2110	-0.1080	0.0370	0.0370	0.1060	-0.4350	0.0810	0.0930	-0.0870	-0.0030	-0.0230	0.0270	0.1800	0.0170	-0.1290	0.1440	-0.1090	0.2100	-0.2560
-0.1460	-0.0600	-0.0450	-0.1300	0.1850	-0.0990	0.0400	-0.1680	-0.1460	-0.0950	0.1490	0.0780	-0.2790	-0.1930	0.0170	-0.0580	-0.1270	0.2310	0.0960	-0.0820	-0.1220	-0.0090	0.0340	-0.1460	-0.1840	-0.0010	0.1260	0.1080	-0.0790	0.1680	0.2610	-0.0330	-0.2310	-0.4140	0.0100	0.3060	-0.3600	0.0960	-0.1360	-0.1790	-0.1560	0.0780	0.0000	-0.0110	-0.1770	-0.0920	-0.0500	-0.1380	-0.2030	-0.2610
-0.0090	-0.0480	0.5210	1.1800	-0.3520	-0.0240	0.0830	-0.0340	-0.1270	-0.2080	-0.1430	-0.2230	0.1340	0.0190	-0.0290	-0.0690	-0.0800	-0.1390	0.0360	0.0990	-0.2230	-0.1020	-0.1470	0.5970	-0.0700	0.0740	-0.0710	-0.0920	0.0640	-0.2430	0.0370	0.0180	0.0800	0.1130	0.0460	0.0520	0.0270	0.1180	-0.1920	-0.0010	-0.1180	0.1090	0.0190	0.1460	0.1910	0.1740	0.1050	0.0580	-0.0940	-0.0160
-0.1760	0.0180	-0.1940	0.2120	0.0970	-0.2020	0.0730	-0.4810	-0.3910	-0.0140	0.0120	0.1250	-0.2700	-0.1500	0.2160	-0.0190	-0.1480	0.1030	-0.1510	-0.2330	-0.1140	0.1090	-0.0470	0.1120	-0.0770	0.0380	-0.0480	-0.1260	-0.2900	-0.0530	-0.0260	-0.0390	-0.0820	0.0680	-0.1680	-0.0570	-0.4200	0.3210	0.0390	-0.0340	-0.0740	-0.1050	-0.1400	-0.0040	-0.3310	-0.0070	-0.1000	-0.0250	0.1630	0.1140
0.0150	-0.0640	-0.3120	-0.0800	0.1380	-0.0710	0.0120	0.0250	-0.3330	-0.0130	0.0560	-0.3360	0.1510	0.2840	-0.1790	-0.0660	-0.0770	0.0630	0.1940	-0.2710	-0.1010	0.1660	0.1910	-0.2840	-0.0420	0.0120	-0.0050	-0.0370	0.0390	0.2620	0.0720	-0.1680	0.1520	0.1860	-0.0130	-0.2120	-0.0290	0.2640	0.2640	0.2680	0.1840	-0.0780	-0.1410	-0.3220	-0.0150	-0.2990	-0.1620	-0.2360	0.3370	-0.1830
0.0930	-0.0900	-0.1350	-0.2770	-0.0210	-0.0340	-0.1330	-0.1460	-0.2240	-0.2940	-0.0860	0.7030	-0.2430	-0.2290	-0.1060	-0.1950	0.0150	-0.1140	-0.0800	-0.1110	0.0250	0.0130	-0.1600	-0.0670	-0.2700	-0.1210	0.0020	-0.3990	-0.0690	-0.0720	-0.2900	-0.1850	-0.1630	-0.3190	-0.2630	0.0940	-0.2120	-0.0590	-0.0240	-0.1820	-0.3590	-0.0720	-0.0720	0.5870	-0.2660	-0.0260	-0.2720	0.1690	-0.0960	0.5380
-0.4700	-0.5760	-0.0640	-0.1040	0.1340	-0.0900	-0.0720	0.8540	-0.0680	-0.0490	-0.0490	-0.1530	-0.5510	-0.2130	-0.6240	-0.1990	-0.2730	-0.2310	0.2270	0.0100	-0.2510	-0.1020	-0.5940	-0.1920	0.2810	-0.1720	-0.1890	-0.2060	-0.1880	-0.1840	0.0260	0.2180	-0.0490	-0.5970	-0.5380	-0.2020	0.1810	0.3840	-0.7050	0.5420	-0.5730	-0.0080	0.5540	0.1670	0.5460	-0.1750	0.0000	-0.1320	-0.5770	-0.4010
-0.2110	-0.3310	-0.3550	-0.0640	0.3950	0.2270	0.1180	-0.1060	-0.0890	0.2610	-0.0330	-0.0900	-0.1380	0.0990	0.1050	-0.0550	0.0460	0.2200	-0.0320	-0.1440	0.0570	0.0870	-0.1650	0.0220	0.0930	-0.0630	0.3060	0.1210	-0.0250	0.0160	0.2180	0.0520	0.1900	-0.0980	-0.0630	-0.1290	-0.2440	0.0900	0.3210	-0.1280	-0.0040	-0.1040	0.0170	0.0920	-0.0660	-0.1970	-0.1730	0.0230	-0.0310	-0.0090
0.2380	-0.2600	0.1410	-0.3060	-0.0980	-0.1140	-0.0260	0.2630	-0.0950	-0.2220	-0.2130	0.3320	-0.2260	-0.1150	-0.2370	-0.2030	0.0540	-0.1640	0.0780	-0.2500	0.0530	0.0420	0.5710	0.5000	-0.4730	-0.3320	0.0720	0.9380	0.0800	0.1680	-0.2740	-0.5240	-0.2760	-0.2360	-0.6030	-0.1940	-0.2820	-0.2920	-0.3870	-0.3690	-0.5490	-0.1490	-0.1880	0.6680	-0.0920	-0.1260	-0.2450	0.3950	-0.1200	-0.1130
0.0390	-0.0390	0.1120	-0.2730	-0.0510	-0.0470	0.3170	-0.5400	0.0290	-0.1600	0.0600	-0.5160	-0.3590	-0.0150	-0.5410	-0.2960	0.2920	0.3580	0.1430	-0.3380	0.1470	-0.2240	0.0660	-0.3500	-0.3020	0.6600	0.6330	0.3420	-0.1810	0.2110	0.1930	0.0870	-0.2040	-0.6650	-0.0520	0.6210	-0.8150	0.1800	0.3180	-0.4210	-0.0610	0.1820	-0.2820	-0.3210	-0.2320	0.1640	-0.1580	-0.7420	-0.1290	-0.5460
-0.7340	-0.6610	-0.6320	-0.9440	-0.9400	-0.5800	-0.4940	-0.9240	-0.6160	-0.7000	-0.6580	-0.5140	-0.4670	-0.7290	-0.6730	-0.7410	-0.6510	-0.5480	-0.7630	-0.7870	-0.7840	-0.4490	-0.6750	-0.6040	-0.7370	-0.7620	-0.4400	-0.4460	-0.5780	-0.4970	-0.9020	-0.7590	-0.7130	-1.0560	-0.9840	-0.7170	-0.7040	-0.8460	-0.8020	-0.6970	-0.8560	-0.6870	-0.9010	-1.0350	-0.9240	-0.7880	-0.8700	-0.6610	-0.5670	-0.7950
0.0450	-0.1350	-0.0410	-0.5400	0.1850	-0.0330	-0.0640	0.0840	0.0480	-0.0400	-0.0200	-0.0610	0.0320	0.2590	-0.2460	0.2450	-0.0320	0.0140	-0.0720	0.0700	-0.3050	-0.3720	0.1180	0.3630	0.0290	-0.2230	0.0110	-0.0050	0.2040	0.2670	-0.0280	-0.1210	-0.1910	-0.1480	-0.2160	0.0910	0.2970	-0.1160	-0.1310	-0.0640	-0.0870	0.3490	0.0580	-0.2640	-0.1430	0.1290	-0.1540	0.1230	0.0070	-0.0750
-0.1030	-0.2550	-0.0340	-0.5480	-0.0670	-0.2370	-0.0020	-0.3510	-0.3620	-0.1640	-0.2090	0.1240	-0.0570	-0.2100	0.1030	-0.1070	-0.1120	-0.3090	0.0610	-0.1450	-0.0430	-0.1460	-0.1030	0.1700	-0.2810	-0.2540	-0.2110	0.1610	-0.1230	-0.2990	-0.2420	-0.0470	-0.8000	-0.9170	-0.0040	-0.2860	-0.6680	-0.3290	-0.0070	-0.0390	-0.5400	-0.2280	-0.2380	-0.0640	-0.1840	-0.1580	0.8110	-0.2600	-0.1740	0.1890
0.2920	0.0920	-0.0490	0.3180	-0.0510	0.2590	-0.0020	-0.2840	-0.1580	0.1250	-0.1000	-0.5440	-0.0250	-0.1120	0.3210	-0.1870	0.2660	0.1620	0.0110	-0.3850	-0.1070	-0.0660	0.1530	-0.2240	-0.0170	0.6330	0.0250	0.0090	0.0930	0.4360	0.1970	0.3450	0.1290	-0.4370	0.3080	0.2400	-0.2940	-0.4380	-0.2320	-0.1450	-0.4740	0.1170	-0.0520	-0.3730	-0.3940	0.1560	-0.3430	-0.3780	-0.0090	-0.5420
0.1810	-0.2080	-0.1780	-0.6920	0.1290	0.1980	0.4360	-0.8380	-0.0290	0.1660	-0.1000	0.0580	-0.5050	-0.2850	-0.2300	-0.1640	0.1380	0.1360	0.3060	-0.3950	0.2230	0.2420	-0.0480	-0.1470	-0.4820	0.2410	0.4590	0.0380	0.2540	0.4520	-0.0270	-0.2430	-0.2900	-0.4660	-0.1110	0.2310	-0.6820	-0.0260	0.4140	-0.5710	-0.6330	0.4990	-0.1930	-0.3350	-0.3700	0.0900	-0.2950	-0.7660	-0.1890	-0.4280
0.0560	0.2970	-0.3420	0.0070	0.1750	0.1680	0.4100	-0.0890	-0.0350	-0.0060	-0.1640	-0.1060	0.3220	0.5670	-0.1750	0.3650	-0.2300	0.2950	-0.1400	-0.7460	-0.0990	0.1070	0.2170	-0.2620	-0.5900	0.5890	0.0880	-0.6220	-0.0030	0.2820	-0.0390	-0.0370	-0.2130	0.3030	-0.7550	-0.3680	0.2270	0.0030	0.1290	0.0050	0.3960	0.0900	-0.2550	-0.5080	-0.1350	-0.0090	0.1750	-0.1320	-0.1230	-0.0220
-0.4340	-0.3160	-0.5250	0.0330	-0.1780	-0.0230	-0.1490	0.2450	-0.1310	-0.4570	-0.3070	0.0960	-0.4980	-0.3990	-0.3680	-0.0630	-0.2980	-0.2210	-0.3520	0.7710	-0.3810	-0.4020	0.0410	0.3260	-0.1470	-0.1330	-0.2670	0.3490	-0.1190	-0.1580	-0.1230	-0.3870	-0.4760	-0.1260	-0.2890	-0.0660	-0.7030	-0.3950	0.1730	-0.3000	-0.5140	-0.3530	-0.4020	0.6290	-0.2980	-0.3410	-0.0130	0.4240	0.0920	0.5120
0.0960	-0.0900	-0.0470	-0.0110	-0.4060	-0.2440	-0.2180	-0.0810	-0.0160	-0.5930	-0.1480	0.4160	-0.2350	-0.3300	-0.3150	-0.1580	-0.2730	-0.1370	-0.0720	0.3400	-0.3610	-0.3420	-0.0880	0.7070	-0.2320	-0.0040	-0.2340	0.0490	-0.1930	-0.1300	0.0180	-0.1810	-0.1220	-0.2930	-0.3410	-0.1090	-0.0340	-0.3830	-0.4280	0.0610	-0.1720	-0.3330	-0.0430	0.2140	-0.1180	-0.1600	-0.1760	0.0180	-0.2420	0.4340
-0.0820	0.2140	0.1080	-0.1180	-0.0310	-0.0500	0.1800	-0.0960	0.2280	-0.0450	-0.0680	0.3920	0.0650	0.0440	0.0320	0.1820	0.0770	-0.0580	0.0290	0.0560	0.1850	-0.0700	-0.2050	0.1850	-0.0370	0.0820	-0.0170	-0.0210	0.0040	-0.2640	0.0360	0.0570	-0.0480	-0.2180	0.2660	0.1190	-0.3180	-0.2670	0.1730	0.0870	-0.1480	-0.0640	-0.2340	-0.0570	-0.1190	0.1320	0.2190	0.0830	-0.0170	-0.0590
-0.2710	0.0660	0.0920	-0.1850	-0.0100	0.0250	0.0940	0.1520	0.1560	0.1850	0.2600	0.3240	-0.0850	0.0430	-0.1040	-0.0200	0.0760	0.2380	-0.0810	-0.1930	-0.0620	0.0730	-0.0420	-0.6870	-0.3810	0.0520	0.1540	0.2760	0.0390	0.2200	-0.0710	-0.0790	-0.0010	-0.2730	-0.0790	0.1590	-0.1490	-0.1090	0.0970	0.1660	-0.5350	0.1600	0.1560	-0.0740	0.0030	-0.0130	-0.2030	-0.2260	-0.2510	-0.2060
-0.3850	-0.0800	0.0530	-0.0320	-0.0710	-0.1840	-0.5340	0.5810	-0.2830	-0.2530	0.0160	0.1350	0.1710	-0.4130	0.2430	0.0300	-0.2080	-0.3500	-0.2740	0.4270	-0.4420	-0.3430	-0.4490	0.2190	-0.1550	-0.2470	-0.0880	-0.5810	-0.2650	-0.4000	-0.4300	-0.1180	-0.0820	-0.0820	0.0210	-0.2520	-0.3720	0.0220	-0.0890	0.0530	-0.1300	-0.5770	0.2500	0.4610	-0.1830	-0.1970	0.0350	0.3620	0.2160	0.2180
-0.2370	-0.2690	0.2030	0.3120	0.0880	-0.3990	-0.0760	0.4250	-0.0540	0.1160	0.0380	-0.0730	-0.0200	-0.1920	-0.3180	-0.0130	-0.1510	-0.0430	0.1740	0.0890	-0.2570	0.1630	-0.3790	0.3400	0.0530	-0.1740	-0.1830	0.0020	-0.0660	0.0000	0.2660	0.0390	-0.2420	-0.2400	-0.1080	0.2680	-0.1830	-0.0630	-0.3810	0.1850	-0.3300	-0.2260	0.4360	-0.0380	0.3490	-0.1550	0.0790	0.0390	-0.3150	-0.4150
0.1310	0.2750	0.0650	0.0430	-0.1710	0.1920	-0.0460	0.0860	0.3840	0.0150	0.3430	-0.4200	0.1600	-0.0480	0.1850	0.1690	-0.2070	0.1110	-0.2610	0.1270	0.1300	-0.3770	-0.0090	-0.3440	0.1060	0.0870	0.0780	-0.4850	-0.2390	-0.0780	-0.2290	-0.1280	0.2850	-0.2430	-0.2500	-0.3590	-0.0780	0.2080	0.2520	0.0170	0.4740	0.1210	0.2850	-0.1730	0.4720	-0.0040	0.0910	-0.1000	0.0110	-0.2460
-0.2050	0.1720	-0.0180	-0.0930	0.0080	-0.2140	-0.0010	0.2680	-0.1440	-0.4570	-0.0670	0.2140	-0.3680	-0.1950	-0.2550	-0.1040	-0.1890	-0.2930	-0.0820	0.4290	-0.2980	-0.6330	-0.5350	0.0660	-0.1140	-0.0680	-0.2130	-0.0550	0.0010	-0.3240	0.1310	0.0550	-0.2360	-0.3980	-0.1980	0.2030	-0.2050	-0.2160	-0.3340	0.0380	-0.5460	-0.3730	0.0890	0.5000	-0.0350	0.0190	-0.1940	0.1270	-0.2290	0.0110
0.1080	-0.2870	-0.1930	0.0850	-0.1920	0.0080	-0.2160	-0.0400	-0.3980	0.0440	0.0710	-0.3310	-0.1600	-0.1860	-0.5630	-0.2510	-0.1200	-0.3310	0.1090	0.4820	-0.2760	0.1090	-0.0550	0.1970	-0.0760	-0.0700	0.2430	0.0340	-0.0910	0.0160	-0.1800	0.1260	-0.1520	-0.0610	-0.0360	-0.0690	-0.6280	-0.1200	-0.0270	-0.0530	-0.1890	-0.1130	0.1380	0.1700	-0.0720	-0.2620	-0.0150	-0.0160	0.0210	-0.1260
-0.0470	-0.0360	0.1090	0.5160	-0.1970	0.0630	0.0260	-0.1080	-0.1850	0.1430	0.0120	0.0000	0.1350	-0.0280	0.0320	-0.0050	-0.0730	0.2600	0.1210	0.0290	-0.0570	0.2120	0.0740	-0.2190	-0.2750	0.0770	0.0680	0.1520	-0.0150	0.1470	0.0890	-0.1170	-0.1340	0.0020	-0.1680	-0.0890	-0.0180	-0.1880	-0.3770	-0.2660	-0.2280	0.1440	0.0950	0.0530	-0.0590	-0.0620	0.0630	-0.1260	-0.1670	0.0570
0.1300	-0.1010	0.2240	-0.1490	0.0100	-0.0500	-0.1040	0.0830	0.1560	0.0280	0.0950	0.0190	0.0140	-0.1610	0.0240	-0.1520	-0.1200	-0.1580	-0.1450	0.0140	-0.1050	-0.0890	-0.2090	-0.0840	-0.2470	-0.2790	-0.1410	-0.1850	0.0770	0.0180	0.0550	-0.1630	-0.0950	-0.0950	0.3510	0.0640	0.1730	0.3780	-0.1370	-0.0770	-0.1310	-0.1950	-0.0930	-0.0710	0.0230	-0.1290	-0.1300	0.5780	-0.0980	0.0470
-0.3860	0.1890	-0.1220	-0.7500	0.0390	-0.2360	0.3430	-0.2850	0.1480	-0.2050	-0.1330	0.1490	-0.0320	0.0380	-0.0860	0.1670	0.0440	0.0160	0.0940	-0.2370	-0.0110	-0.0930	-0.4190	0.1730	-0.3350	0.3680	-0.1180	-0.3010	0.0440	-0.5720	-0.0200	0.0350	-0.0880	-0.4720	0.1840	0.0270	-0.5330	-0.2830	0.1660	0.0890	-0.2410	0.0240	-0.4370	0.2530	-0.2130	0.5860	0.1660	-0.1070	-0.2620	0.0370
0.2990	-0.1730	0.1930	-0.0200	-0.1550	0.0050	-0.3750	-0.3000	-0.3630	0.0640	0.4100	0.7390	-0.2490	0.0410	-0.1560	0.0920	-0.0140	0.0450	-0.2620	0.4790	-0.1660	0.2120	-0.2560	0.3600	-0.3350	0.1470	-0.1880	-0.0560	-0.0980	-0.1900	0.2070	-0.0390	-0.2390	-0.2510	-0.2890	-0.0520	-0.5080	-0.2060	-0.1290	-0.0640	-0.1510	0.1120	-0.2240	0.2020	-0.1680	-0.0510	-0.1210	0.1450	-0.2690	0.4710
0.1160	-0.0730	0.0300	-0.0410	-0.1640	-0.0490	0.1130	0.1670	0.0350	-0.3140	-0.1440	-0.2920	0.5230	-0.1720	-0.1400	-0.0400	-0.1260	-0.1740	-0.1350	0.1120	0.0660	-0.2850	-0.0010	-0.0520	0.0480	-0.0120	0.0680	-0.2240	-0.0810	-0.2650	-0.0130	-0.1900	0.1280	0.2440	0.0820	-0.0970	0.0080	-0.1300	0.0350	0.2850	0.1440	-0.0710	0.1270	0.3490	0.0350	-0.1160	0.4630	-0.2300	-0.1010	-0.0700
-0.2940	0.5500	0.6420	-0.0870	-0.3810	-0.4170	-0.1370	-0.0810	-0.2700	-0.8590	-0.3740	0.0580	0.6980	-0.3960	0.4530	-0.4550	-0.4570	0.1190	-0.7520	0.1530	-0.2010	-0.5750	0.3320	-0.0370	-0.4490	0.1440	-0.2660	-0.0300	-0.1290	-0.3080	0.2580	-0.7260	0.1890	-0.4950	-0.0180	-0.6610	-0.3810	-0.6610	0.0380	0.0820	-0.5570	-0.1940	-0.0300	0.4500	-0.2010	-0.3780	0.2130	0.2800	0.5590	0.5630
0.1690	-0.0860	0.1290	-0.3000	-0.0540	-0.1040	0.0760	0.1760	0.1840	-0.2980	-0.0850	-0.1590	0.1590	0.2800	-0.2250	-0.2440	-0.0790	0.0520	-0.2320	0.3130	0.0650	-0.0560	0.0500	0.4590	-0.2100	-0.0120	0.0680	0.1640	0.0960	0.2310	0.0740	-0.0990	-0.3150	-0.5540	0.1040	-0.1420	0.2630	0.0690	-0.3430	0.0120	0.0120	0.4420	0.1220	0.0860	-0.0970	-0.1240	-0.0130	-0.1450	0.0990	-0.3930
0.0250	-0.1410	-0.1130	-0.3890	0.2570	0.0470	0.3410	-0.3460	0.2210	0.2150	-0.0700	-0.0030	0.0070	0.0790	-0.2550	-0.0050	0.2160	0.0820	0.2720	-0.1380	0.0020	0.0300	0.0330	-0.2610	-0.2580	0.1120	0.2620	0.1370	0.4390	0.1460	0.1380	-0.0940	-0.2510	-0.2420	0.0650	0.3460	-0.0150	0.0090	0.1490	-0.1460	-0.2530	0.2190	-0.1780	0.0280	-0.1040	0.3590	0.0910	-0.2600	-0.1470	-0.2750
-0.1010	-0.1380	-0.0540	0.2320	-0.1470	-0.0830	-0.0820	-0.1030	-0.1130	-0.2130	0.2290	0.5110	-0.0170	-0.2160	0.1780	0.1750	0.0010	-0.1720	0.0080	-0.0760	-0.0540	-0.1890	-0.0680	0.3490	-0.2190	-0.0810	-0.0600	0.0160	-0.1600	-0.2510	-0.1210	-0.0870	0.0840	-0.2320	0.0170	-0.1820	-0.4070	-0.2720	0.0960	0.1980	0.1920	-0.1040	0.0510	-0.0100	0.0600	-0.1210	-0.0280	0.3020	-0.1780	0.3680
-0.0830	-0.1230	-0.0550	0.1780	0.0540	-0.1580	-0.2930	0.1560	-0.1640	-0.0560	-0.1040	0.5240	-0.0370	0.0010	-0.0650	-0.0860	-0.1880	-0.0330	-0.0460	0.2660	-0.2060	-0.0840	-0.2830	0.4070	-0.0890	-0.1450	-0.2120	-0.0310	-0.0190	-0.1790	0.0380	-0.0340	-0.1630	-0.1530	-0.0610	-0.0800	-0.1170	0.1890	-0.2190	0.0690	-0.2490	-0.2070	0.0520	0.1590	0.0510	-0.0220	-0.0150	0.1630	-0.0740	0.1410
-0.0650	-0.1070	-0.0330	0.0690	-0.0190	0.0060	-0.0520	0.3050	0.5270	0.0000	-0.0770	-0.0680	0.1040	-0.0190	0.0990	0.0950	-0.0960	-0.0820	0.0340	-0.0100	-0.1250	-0.3140	-0.1490	-0.1610	-0.0620	-0.0090	-0.0910	0.0700	0.2240	0.0060	-0.0620	-0.1140	-0.0900	0.3000	-0.1910	-0.2050	0.0610	-0.0260	-0.2340	0.0930	-0.0730	-0.1550	0.0020	0.5190	0.0770	0.0410	-0.0580	0.1980	-0.1520	-0.0230
-0.0050	-0.1620	-0.0150	-0.0240	-0.0510	0.1220	0.1100	-0.0390	-0.0790	0.2090	-0.1570	0.2830	0.0280	-0.0780	-0.1200	-0.1480	0.0530	-0.1090	-0.0620	0.3610	-0.1680	0.0340	0.1250	0.0580	-0.0240	0.0250	0.0530	0.0680	0.1160	0.0940	-0.1120	-0.1090	-0.0410	-0.1400	-0.2090	0.1310	0.0530	-0.1730	0.0240	-0.0650	-0.0710	-0.0960	0.0810	0.6250	-0.3390	-0.0850	-0.2670	0.4830	0.1240	0.5870
-0.0830	-0.0240	-0.1700	0.0230	-0.0290	-0.0190	0.1190	0.0340	0.1920	-0.0160	0.0260	-0.0720	0.1000	0.0280	-0.3450	-0.1250	-0.0280	0.0190	0.0870	-0.1600	0.0410	-0.1140	0.0230	-0.2790	0.1670	0.0120	0.0340	0.1580	0.1030	0.1120	0.0650	0.0040	0.0570	0.0300	0.1650	0.0160	-0.3350	-0.0440	0.0090	0.1010	0.1350	0.0420	-0.2050	0.2840	0.1430	-0.0340	-0.0190	-0.1340	-0.1600	-0.3170
-0.1310	-0.0930	-0.0260	0.0280	-0.0290	-0.0160	-0.0970	0.3190	0.4320	0.0040	-0.0790	0.0350	0.0510	-0.0660	0.0390	0.0430	-0.1740	-0.0670	0.0160	-0.0020	-0.1420	-0.3090	-0.1990	-0.1620	-0.0540	-0.0100	-0.0760	0.0150	0.1870	0.0030	-0.1430	-0.1470	-0.1250	0.2290	-0.1590	-0.2120	0.0370	-0.0040	-0.2240	0.0640	-0.0640	-0.1600	-0.0090	0.6120	0.0400	-0.0110	-0.0290	0.1710	-0.1500	-0.0510
0.0810	-0.0260	-0.1330	0.0770	-0.1910	0.1020	-0.2070	-0.5950	-0.1070	-0.1310	0.1060	-0.7500	-0.2460	0.2690	-0.1430	-0.4130	-0.2000	0.2290	0.0170	-0.4130	0.3560	0.0000	0.2620	-0.4660	-0.0200	-0.0390	-0.0140	0.0330	-0.3820	0.0030	-0.0030	0.3290	0.0230	0.9850	-0.0390	-0.1520	-0.2850	0.2150	-0.1980	-0.3940	0.2390	0.6250	-0.3200	-0.6450	-0.0370	-0.0380	-0.0290	-0.5530	0.0740	-0.4590
-0.7120	-0.4350	-0.5320	-0.0970	-0.2780	0.3230	-0.3710	0.1880	-0.0330	-0.0620	-0.2700	-0.2340	-0.3560	-0.3120	-0.4050	-0.3430	-0.5790	-0.1210	-0.3080	0.0290	-0.1480	0.3510	-0.4260	-0.3310	0.4110	0.5870	-0.1320	0.3110	-0.2020	-0.2620	-0.2300	-0.0700	-0.0920	-0.0450	0.2680	0.2690	-0.3390	-0.2050	-0.7550	0.3930	-1.0160	-0.2710	-0.1680	-0.2720	0.0860	-0.2420	-0.0850	-0.4370	-0.7720	-0.6370
0.0900	0.0280	-0.0420	-0.2610	0.1510	0.0780	0.1880	-0.1770	-0.2540	0.2270	0.0300	-0.1210	-0.2110	0.2100	-0.0090	-0.0200	0.1320	0.2140	0.1360	-0.0980	0.0780	0.1230	0.3050	-0.0520	0.0360	0.1520	0.1610	0.2030	-0.0430	0.1150	0.1390	0.0480	0.0340	0.0060	-0.2040	-0.0510	-0.4940	0.0580	-0.0950	-0.1440	0.0080	0.2880	0.0350	0.0660	-0.1280	-0.0360	-0.1700	0.0200	-0.0460	-0.3070
-0.2690	-0.7310	-0.1770	0.3690	-0.4800	-0.4550	-0.1330	0.2190	0.1140	-0.5130	0.2450	-0.0560	-0.5880	-0.5810	-0.3300	0.1820	-0.3160	0.1120	-0.0850	0.5710	-0.4250	-0.4130	-0.5060	0.5240	-0.3100	-0.3720	-0.3780	-0.2020	0.1910	-0.3190	0.0010	0.0760	-0.1390	0.0070	-0.3570	0.1290	-0.5220	-0.5060	-1.0030	-0.0710	-0.8080	-0.4670	0.0630	-0.4770	0.0640	-0.3720	-0.6530	-0.0680	-0.7620	-0.4770
-0.1430	0.0530	-0.0500	-0.4920	0.0740	-0.1210	0.2770	-0.3310	-0.0700	-0.1450	-0.0080	0.0150	0.0540	0.1700	-0.1540	0.0340	0.1550	0.0100	-0.0300	-0.2000	0.2560	-0.1660	0.1090	0.1370	-0.3800	0.1850	0.0110	0.5540	0.1570	-0.0830	0.1850	-0.0200	-0.3500	-0.7670	0.3540	0.1960	-0.3380	-0.2400	0.2660	-0.2050	0.0220	-0.1060	-0.2370	0.0630	-0.0440	0.3120	0.2860	-0.1890	-0.1350	-0.0680
-0.0800	-0.1250	0.0970	-0.0120	-0.0030	0.3810	-0.3550	0.1270	0.1810	-0.1590	0.2240	0.1240	0.2000	-0.3830	-0.1990	-0.0170	-0.3050	-0.1650	0.0450	-0.0800	-0.2710	-0.0930	-0.0860	-0.2010	-0.1290	-0.1320	-0.0020	-0.2010	-0.0010	-0.1060	0.0570	0.0140	-0.0160	0.3440	0.4860	-0.0700	0.0160	-0.1520	-0.0950	0.0110	0.3000	-0.1190	-0.1950	-0.1870	-0.1030	0.2010	-0.2560	0.5140	-0.2150	0.0080
-0.1210	0.0530	-0.0660	-0.2090	-0.1380	-0.0790	0.1660	0.0300	0.1110	0.0080	0.0540	-1.5360	0.0960	-0.1000	-0.2390	-0.1750	0.0270	-0.1010	-0.2440	0.4820	-0.1070	-0.0890	-0.1320	-0.0160	0.0120	0.0490	0.1080	0.0450	-0.0070	0.0120	0.0310	-0.2580	0.0840	-0.0310	-0.1330	-0.1190	0.0410	-0.0590	0.1270	0.0040	-0.1110	-0.1760	0.1180	0.3240	-0.0600	-0.0120	0.1710	0.0520	-0.0680	0.2890
-0.0640	0.1020	-0.0310	-0.1120	-0.1960	-0.1140	0.1220	0.0520	-0.1410	0.1300	-0.0050	0.1450	0.1020	0.0460	-0.2010	0.3680	0.1270	0.1110	0.0200	-0.2890	0.0050	-0.1380	0.0880	0.2080	-0.0850	0.0090	0.1940	-0.0570	-0.2660	-0.1630	-0.0500	0.0610	0.0230	0.1750	-0.0650	-0.0500	-0.4640	-0.2280	0.0350	0.1750	-0.0380	-0.0640	0.2010	0.0540	0.0490	0.0210	0.0050	0.1230	0.1810	0.3050
-0.5800	-1.2600	-0.2610	-0.3560	-0.5470	-0.3710	-0.0260	0.7220	-0.6570	0.3140	-0.9930	-0.6380	-0.3060	0.0460	-0.4730	-0.6290	-0.7730	0.4220	-0.9150	-0.3260	-0.8960	-0.5840	-0.3870	0.3650	-1.2000	0.4720	-1.1260	-0.6700	-0.1760	-0.2900	0.3720	-1.4590	-1.1450	-1.3420	-1.4450	-0.7620	-1.1300	-1.6310	-1.4150	-0.7550	-1.6670	1.5240	-0.4380	-0.4450	-0.7070	-0.8310	0.2400	0.7880	-1.0030	-1.3290
-0.7500	-0.2300	-0.0710	-0.9990	-0.5730	-0.9330	-0.5140	-0.6960	-0.8410	-0.5290	-0.8720	0.6350	-0.3490	-0.2360	0.0980	-0.4970	0.0330	-0.3340	-0.5640	-0.9950	-0.3440	-0.0570	-0.0600	-0.0970	-1.0070	-0.6670	-0.1210	0.7210	-0.2300	-0.6070	-0.3490	-0.7650	-0.6990	-0.6960	-0.0330	-0.3450	-0.4640	-0.7470	-0.3560	-0.7830	-0.6860	-0.7500	-0.8640	-0.0470	0.0530	-0.3040	-0.3160	0.2190	-0.5170	0.5380
-0.1770	0.0530	-0.2510	-0.1240	0.2610	-0.1820	0.0450	-0.5520	-0.2000	-0.1340	0.0860	-0.0470	-0.4740	-0.2760	0.2480	-0.1660	-0.0760	0.1000	0.1850	-0.2690	-0.1080	0.2690	-0.0910	-0.1790	-0.1880	0.3140	0.0360	0.1230	0.0170	0.0870	0.3480	0.1340	-0.0380	-0.6500	0.1200	0.4630	-0.8940	-0.0020	0.0280	-0.3030	-0.3370	0.2060	-0.1600	-0.1350	-0.3120	0.0990	-0.0150	-0.3900	-0.2470	-0.1520
-0.3390	-0.0800	0.2530	0.3930	-0.0990	-0.1590	-0.1290	0.0700	-0.0020	0.0570	-0.0830	0.3410	-0.4230	-0.3700	-0.0200	-0.1510	-0.2160	-0.2880	-0.1420	-0.0770	-0.1320	0.0770	-0.1440	0.2830	0.0290	-0.3740	-0.0330	-0.0940	-0.2370	-0.0230	-0.0770	-0.0640	-0.1440	-0.5350	0.0220	-0.1350	-0.1860	0.0930	0.1430	0.2820	-0.5590	-0.2690	0.5720	0.2060	0.0600	-0.3260	0.2290	0.0850	-0.1240	-0.0730
-0.2920	-0.2420	-0.1250	0.0850	0.1810	-0.1770	-0.1410	0.0900	-0.3270	0.0200	0.0110	-0.0890	-0.1420	0.0400	0.0900	0.1440	-0.2470	0.1570	0.0890	0.0260	-0.1820	-0.0480	-0.2220	0.0330	-0.1290	0.0080	-0.2820	-0.3910	-0.2280	-0.1250	0.3150	0.0200	-0.2280	-0.1250	0.1590	-0.1670	-0.3380	0.1230	-0.1350	0.2700	-0.1840	-0.1570	0.0480	0.1670	-0.0560	-0.1080	-0.0680	0.1830	0.1550	0.0810
-0.0100	0.3110	-0.0240	0.1910	0.0640	-0.0960	0.1200	-0.4810	-0.3060	-0.0700	0.0000	-0.0660	-0.3670	0.0160	0.0780	-0.2750	0.0030	0.1040	-0.0080	-0.2320	0.0550	0.1740	-0.0800	-0.0500	0.0610	0.1040	0.2030	0.1470	-0.2190	-0.0660	0.1000	0.0230	0.1170	-0.1830	-0.0690	-0.1010	-0.4710	0.0340	0.1360	0.0110	0.1360	-0.0330	-0.3650	-0.0850	-0.0780	-0.0940	-0.0420	-0.2930	0.4250	0.0490
0.0710	0.0960	0.1690	-0.1230	0.1340	-0.0210	0.1810	0.0790	-0.1940	0.0660	-0.1450	-0.5620	-0.1030	0.1730	0.0410	-0.0230	0.2590	-0.0560	-0.0790	-0.3280	0.0160	-0.0540	0.0740	-0.2530	0.0500	0.0640	0.2390	0.0120	-0.0660	-0.0030	0.1460	0.0800	0.0930	0.0240	-0.2230	-0.2570	-0.5080	0.1940	-0.0650	-0.0640	0.1640	0.1300	0.0180	-0.0200	0.1210	-0.1550	-0.1570	-0.2590	-0.0330	-0.2580
-0.0430	0.1990	-0.2370	-0.1140	0.0900	0.1600	0.2090	0.1740	-0.0880	-0.2840	-0.2890	0.0400	-0.3660	-0.1780	0.1240	-0.3120	0.0040	0.0850	-0.1570	0.0230	-0.0960	0.3170	-0.1300	-0.1540	-0.2180	0.0400	0.2200	0.2470	-0.0500	0.1960	0.1270	-0.1930	-0.0930	0.0970	0.0390	0.1700	-0.1160	0.3060	-0.1470	-0.0870	-0.0390	0.0280	0.2970	0.1220	-0.3530	-0.1310	-0.4160	-0.2650	-0.0370	-0.3630
-0.2180	-0.0650	-0.0740	0.0300	0.1940	-0.2620	-0.0990	0.3150	-0.0550	-0.0550	0.1280	0.3810	-0.2200	-0.1710	-0.3800	-0.1220	-0.0550	-0.0420	0.0460	0.4390	-0.0850	-0.2660	-0.2360	0.3740	0.2270	-0.1210	-0.1980	0.0410	-0.1510	-0.1630	0.2580	0.0660	-0.1080	-0.2690	-0.1210	0.1910	-0.4220	-0.0900	-0.2900	0.0800	-0.2420	-0.2290	0.0720	0.3670	-0.0020	-0.1580	-0.0020	0.2140	-0.3210	-0.0050
-0.0720	0.0550	-0.0480	0.2520	0.2080	-0.2910	0.0400	0.2240	0.1280	-0.1360	-0.0110	0.0150	-0.2080	-0.0990	-0.1800	-0.1820	0.0540	0.0560	0.1100	0.2450	0.0180	-0.1380	-0.3590	0.0840	0.0870	-0.1040	-0.1230	0.2640	0.0910	0.0330	0.2850	0.0970	-0.0130	-0.1140	0.0150	0.3530	-0.1500	-0.0420	-0.3150	0.0960	-0.2520	-0.1480	0.0340	-0.0140	0.0870	0.0330	-0.0320	-0.0740	-0.2170	-0.2530
-0.0640	-0.2500	0.0200	0.1160	0.0040	-0.1550	-0.2400	0.1530	-0.4910	-0.2730	0.1970	-0.0470	0.0200	-0.2110	0.2500	-0.1800	-0.4240	-0.1710	-0.1980	-0.4390	-0.3200	-0.1730	-0.3710	0.0590	-0.0970	-0.1790	-0.1450	-0.0800	-0.3980	-0.0970	-0.1470	-0.1530	-0.1850	0.0410	-0.1490	-0.4780	-0.1260	0.0360	-0.0340	0.2310	-0.2210	-0.1670	0.2050	0.5030	-0.1840	-0.2130	0.6150	0.1030	0.2610	0.2660
-0.1390	-0.2420	-0.0520	0.0930	0.1110	-0.1520	0.0870	0.1990	0.0380	-0.0310	0.0030	-0.0460	0.3460	-0.2410	-0.2600	-0.0990	-0.0110	-0.0840	0.0200	0.0570	-0.1680	-0.1290	-0.2860	0.1140	-0.1720	-0.1130	-0.0470	0.1410	-0.0440	-0.1760	0.0750	-0.1510	-0.2440	-0.0440	0.1940	0.2600	-0.0110	-0.1370	-0.1940	0.0020	0.2940	-0.1120	0.2810	0.1660	0.2700	-0.0080	0.3050	0.2300	-0.1490	-0.1430
0.1030	0.3890	-0.5230	-0.2320	0.2150	0.1260	0.1870	-0.1760	-0.1390	-0.1160	0.1910	-0.8670	-0.2150	-0.0930	-0.0910	-0.0220	-0.4500	0.1440	-0.0820	-0.6380	-0.0950	-0.1550	0.3020	-0.7590	-0.0190	0.4040	-0.0430	-0.1040	-0.2460	-0.0050	-0.0400	0.5270	0.0020	-0.0760	-0.5570	-0.3520	-0.6930	0.2670	-0.0640	0.1280	0.4000	-0.0450	-0.2270	-0.4180	-0.1170	0.1520	-0.5360	-0.4990	-0.4030	-0.5720
-0.0950	-0.0410	-0.0430	-0.0920	0.2330	-0.2270	0.1560	0.3790	0.1910	-0.1380	-0.0110	0.0760	-0.0650	-0.0620	-0.3470	0.0110	0.1180	-0.0100	0.0970	0.2580	0.0610	-0.1650	-0.1100	0.2580	-0.2720	0.0980	-0.0340	0.4570	0.0500	0.0230	0.2300	-0.0610	-0.0970	-0.1720	0.0700	0.3400	-0.5530	-0.1660	0.1900	0.1280	-0.1450	-0.0720	-0.0630	-0.1250	-0.0200	0.0010	0.0450	0.0390	-0.2700	0.3400
-0.5400	0.0410	-0.0960	-0.0070	-0.3480	-0.3900	-0.4690	0.0330	-0.2780	-0.3480	0.0750	0.2190	0.3060	-0.4790	0.3130	0.0640	-0.3370	-0.3790	-0.6780	0.4560	-0.5280	-0.2830	-0.5700	0.2950	-0.2580	-0.2830	-0.2290	-0.4040	-0.5310	-0.6410	-0.4600	-0.0520	-0.1290	0.2290	0.0010	-0.2570	-0.4150	0.0640	-0.1290	0.2270	-0.1080	-0.6860	-0.1030	0.0570	-0.1580	-0.2990	0.0490	0.3000	0.1020	0.5520
-0.0390	-0.0560	-0.0180	-0.1450	0.0400	-0.1170	0.0610	-0.1840	-0.0150	0.0100	-0.0040	0.4060	0.0040	0.0080	-0.1760	0.0610	0.0060	-0.0590	-0.0050	0.3070	-0.0010	-0.1550	-0.1980	0.4810	-0.1040	-0.0460	-0.1110	-0.1530	-0.0580	-0.1560	-0.0520	-0.1570	-0.1910	-0.2660	-0.0270	-0.0130	-0.2410	-0.1590	0.0200	-0.0260	-0.1660	-0.0450	-0.1030	0.3590	-0.0440	0.0160	0.0660	0.5180	-0.1750	0.2400
-0.0590	0.1180	0.1230	-0.1460	0.0280	0.2190	0.2000	-0.1840	-0.0800	-0.1380	0.0190	0.2420	-0.1530	-0.1950	0.0280	0.1660	-0.0390	-0.1400	-0.3160	-0.0260	-0.1980	-0.1940	0.3090	-0.0530	0.3310	0.2830	-0.0250	-0.3050	-0.2450	-0.0630	-0.7100	-0.3230	-0.0110	-0.2130	-0.2380	-0.1120	0.2420	-0.2520	-0.0030	-0.0330	0.0510	-0.0010	0.2560	-0.3660	-0.3600	0.1660	-0.1390	0.4270	0.0440	0.2010
-0.0090	0.3370	-0.0430	-0.9940	-0.6100	-0.3980	0.6490	-0.2310	0.3410	-0.3600	0.7010	-1.0520	-0.4230	-0.0220	0.1050	0.6180	0.2690	0.1970	0.3220	-0.4170	0.1910	-0.5420	0.0180	-1.0690	0.1160	0.2020	0.4570	0.0960	-0.2060	-0.3290	-0.4050	-0.3040	0.3220	-0.9100	-0.2300	-0.0560	-0.1920	-0.9190	-0.5470	-0.1340	-0.1220	-0.2570	0.1560	-0.7380	0.0240	0.0540	-0.8080	-0.8560	-0.3450	-0.9980
-0.1820	-0.0370	-0.1070	-0.2130	0.0550	-0.3140	0.0820	0.0460	-0.1930	-0.1670	0.0950	0.1060	-0.1050	0.1610	-0.3110	-0.0510	0.0090	0.0910	-0.0260	0.1120	0.1380	-0.3020	-0.1400	0.3570	-0.2090	0.0810	-0.1270	-0.1430	-0.0110	-0.0220	0.2330	-0.0140	-0.2390	-0.2380	0.0860	0.0890	-0.2160	-0.1380	-0.1540	-0.1020	-0.2830	0.0010	0.2520	-0.0420	0.0500	-0.0260	0.1060	-0.0830	-0.2090	-0.1190
-0.5870	-0.2800	0.0220	-0.6260	-0.6230	0.2080	-0.1300	-0.1250	0.1410	-0.1050	-0.6620	-0.5940	-0.1780	-0.0160	-0.6760	-0.6950	0.4480	-0.1490	-0.4970	-1.3240	0.2310	-0.0140	0.2750	0.2480	-0.8040	-0.4250	0.3630	0.4910	0.1900	0.5550	-0.3930	0.2860	-0.3220	0.4070	-0.0960	-0.0310	-0.6500	-0.3960	0.1960	-0.7470	-0.1650	-0.2890	-0.0230	0.2440	-0.2380	-0.3180	-0.5600	-0.2190	0.2170	-0.0140
-0.1040	-0.1750	0.0430	-0.5200	-0.3250	-0.2430	-0.3820	-0.1880	-0.2410	-0.3270	-0.4060	-0.1040	-0.2250	-0.3670	-0.1460	-0.3140	0.0020	-0.2310	-0.1690	0.8680	-0.0200	-0.1800	-0.3710	0.9880	-0.5520	-0.2730	-0.4920	0.2100	-0.3130	-0.1980	-0.2040	-0.3770	-0.5130	-0.5260	-0.1970	-0.5700	-0.2630	-0.5550	-0.2300	-0.2030	-0.4150	-0.5500	-0.2900	0.0110	0.0930	-0.1520	-0.2230	-0.0090	-0.2970	0.4450
0.0990	-0.1350	0.0070	-0.3130	0.0230	0.0660	0.1440	-0.1900	-0.0220	0.1180	0.1890	-0.7500	0.0080	0.2310	0.0160	0.0170	0.1150	0.1280	0.1110	-0.3840	0.2110	0.0960	0.1290	-0.4330	0.3410	0.2910	0.0930	0.0990	0.0570	0.1450	0.1230	0.1200	0.0220	-0.1070	-0.1040	-0.1020	-0.1540	0.3870	-0.1780	0.0480	0.0640	0.0320	0.1430	-0.0830	0.3660	-0.0780	-0.3010	-0.5270	0.0470	-0.4470
0.1320	0.0280	-0.1850	-0.3550	0.0620	-0.2330	-0.4390	-0.0970	-0.0810	-0.1100	-0.1530	0.0140	-0.1860	-0.2590	0.0040	-0.0650	-0.2340	-0.1030	-0.0080	0.4830	-0.3930	0.0360	0.0660	-0.1710	-0.0700	0.1020	0.1950	0.8110	0.2890	0.1070	-0.0520	-0.1550	-0.2880	0.0190	-0.1510	0.1350	0.0500	0.0260	-0.1340	-0.1920	-0.4340	0.1490	-0.1950	0.1070	-0.5290	0.1010	0.0200	0.2260	-0.0250	0.2140
0.2200	-0.0140	0.0430	0.3620	-0.2660	0.0900	-0.7370	-0.3360	-0.2150	-0.0860	0.6000	-0.1200	-0.4880	-0.0250	0.3370	0.1840	-0.1980	0.0850	0.2710	-0.5920	-0.1530	0.0080	-0.2130	-0.1230	-0.2280	-0.0300	0.3180	-0.1760	-0.5540	-0.0490	-0.4140	-0.5470	0.1200	-0.0710	0.0380	-0.1500	-0.5350	-0.1890	-0.0170	-0.0290	0.2750	0.1230	-0.0110	-0.6870	0.0670	-0.1720	-0.3180	-0.2700	0.1510	-0.3030
-0.2800	-0.1620	-0.0630	0.1330	-0.1450	-0.2840	-0.1700	0.0350	-0.2220	-0.3820	0.4840	-0.3450	0.0200	-0.2740	0.1760	0.0400	-0.3660	-0.2010	-0.2440	0.1010	-0.2510	-0.2970	-0.4860	0.0200	-0.2410	-0.1440	-0.2930	-0.2830	-0.1850	-0.2560	-0.0990	-0.0450	-0.1610	0.0730	0.3890	-0.1690	-0.1960	-0.1010	-0.1800	0.0240	-0.0570	-0.4830	0.1050	0.6830	-0.1580	-0.2150	-0.1140	0.2010	0.1020	0.2890
0.1760	0.0370	0.5370	-0.1340	0.1450	-0.0230	-0.3540	0.0320	-0.3110	-0.6120	-0.1410	-0.2960	-0.0660	-0.1030	-0.0700	-0.0410	-0.1930	-0.3160	-0.0210	0.8400	0.0630	0.7320	-0.6100	0.8090	-0.0890	-0.2030	-0.0680	-0.2020	-0.8810	-0.3240	-0.0160	0.1760	-0.0570	0.0060	-0.1400	-0.2110	-0.0200	-0.0300	-0.0090	0.0210	-0.3410	-0.2380	-0.0190	0.1060	-0.2920	-0.0580	0.0640	-0.1590	0.0190	0.1460
-0.2000	-0.0560	-0.0490	-0.1160	-0.2710	-0.4710	-0.1160	0.0690	-0.4930	-0.3090	-0.1340	0.4710	0.0330	-0.2660	0.0910	-0.1700	-0.0720	-0.2560	-0.5170	0.0650	-0.1570	0.2820	-0.2160	0.1780	-0.2160	-0.0430	-0.1370	-0.0430	-0.4820	-0.3750	-0.3410	-0.3320	0.1040	-0.2980	-0.1460	-0.2580	-0.5940	-0.2090	0.2790	-0.1580	-0.4150	-0.3200	-0.0420	0.4210	-0.4560	-0.3530	-0.3560	-0.0360	0.4860	0.2470
-0.3100	-0.1500	0.0210	-0.1630	0.6530	-0.2090	0.1730	-0.2500	-0.0910	1.0510	-0.3210	-0.6170	-0.4240	-0.2000	-0.2430	-0.1320	-0.2070	0.1950	0.6070	-0.4750	0.3350	-0.0090	-0.4150	-0.5710	0.2730	-0.0110	0.1600	-0.0870	-0.1880	-0.0950	-0.2600	-0.6780	-0.4100	-0.1100	-0.0710	-0.1560	-0.7340	-0.5030	0.4020	-0.1830	-0.1650	-0.1470	0.3700	-0.4690	-0.2460	-0.2890	-0.1890	-0.6910	-0.1830	-0.5250
0.0330	-0.1900	-0.1310	-0.2700	0.1020	-0.0940	0.1100	-0.2900	-0.0640	-0.0100	-0.2450	0.1940	0.0640	0.0220	-0.3700	0.0350	-0.0560	0.0310	0.0900	-0.0270	-0.1260	-0.3040	0.1460	0.2870	-0.0490	0.0120	0.2160	0.1480	0.5260	0.1980	-0.0380	-0.1670	-0.2640	0.2510	-0.0410	0.3030	-0.1630	0.1500	-0.1890	-0.1420	-0.2950	0.1280	-0.1150	-0.1280	0.0880	0.1070	0.1710	-0.3500	-0.1960	-0.2110
-0.1750	-0.0570	-0.1770	0.3350	0.0160	-0.2350	-0.1590	0.0210	-0.1980	0.0260	-0.1680	-0.1180	-0.0830	-0.1810	0.2980	0.0930	-0.3700	0.0010	-0.0750	-0.1010	-0.2340	0.0570	-0.2050	-0.0660	-0.2290	-0.0190	-0.2530	-0.0510	-0.2050	-0.0530	0.0200	-0.1060	-0.1840	0.6940	-0.0730	-0.0880	-0.0850	0.0130	-0.3100	0.1280	-0.2410	-0.2850	-0.1270	-0.1650	-0.1140	-0.0270	-0.2420	0.0320	0.0950	0.2950
-0.5750	-0.1190	-0.6340	-0.9420	0.9290	-0.5660	-1.6270	-1.2530	-0.1300	-0.1870	-1.7510	-0.5470	-0.5720	-0.3600	-0.2820	-0.2450	0.1950	-0.5840	-1.8690	-1.6180	-0.2580	-0.6830	-1.3020	-0.8490	0.9330	-1.7320	-0.8220	-1.5930	-0.1720	-1.2270	-0.6410	-1.0860	0.9180	-0.5060	-0.9510	-0.7170	-1.6970	1.2270	0.1570	-0.7840	-1.1540	-1.6020	-1.6730	-0.2560	-0.6410	-1.3710	-1.4340	-1.1190	0.0640	-1.4630
0.1650	-0.0640	-0.1740	-0.0250	-0.0050	0.1670	0.0750	-0.2790	0.1930	0.0840	0.0710	-0.0650	0.2370	0.1100	0.0500	0.1110	0.0220	-0.0940	0.1170	-0.1980	0.0490	-0.0290	0.1310	-0.0970	0.0680	0.0490	0.1210	0.2230	0.1710	0.1330	-0.0030	0.1790	0.0540	-0.0720	0.0050	-0.0700	0.0170	-0.1990	0.1570	0.2060	0.1500	-0.1150	0.1270	-0.1670	0.1420	0.0650	0.1090	0.1210	-0.0930	0.0020
-0.1420	-0.0680	-0.0700	0.0910	-0.0540	-0.5540	0.0290	0.0970	-0.0920	-0.0390	-0.1700	-0.2890	-0.1090	-0.1760	0.3130	-0.1570	-0.1700	-0.1290	-0.0940	-0.3410	-0.0750	-0.1660	-0.2130	-0.0270	-0.0810	-0.2000	-0.0020	-0.2700	-0.1010	-0.1270	-0.0230	-0.1210	-0.1950	0.0800	0.2210	0.0010	0.1520	-0.0240	-0.2090	0.3390	-0.1840	0.0390	0.0530	0.3730	-0.0260	0.0500	0.0850	-0.2250	0.1720	0.0990
-0.1830	-0.1300	0.0550	0.1190	0.0800	0.0710	-0.1070	0.5030	0.0320	-0.2050	-0.1240	-0.1290	0.0280	-0.2770	0.1020	-0.0920	-0.0870	-0.1820	0.0240	0.2910	-0.2300	-0.0860	-0.0840	-0.0910	0.0210	-0.0760	-0.0350	0.0040	0.0720	0.1000	0.1520	-0.0210	0.0300	-0.1030	0.1810	-0.0670	-0.2030	-0.1150	-0.1540	0.0470	-0.2780	-0.0360	0.2340	0.3080	-0.1110	-0.0740	0.0270	0.1290	0.0950	-0.2390
-0.2250	0.0120	0.1100	0.0480	-0.1710	-0.0430	0.1480	-0.1580	-0.1560	-0.1940	0.2150	0.1310	-0.0030	0.1470	-0.1310	0.2270	0.1530	0.0750	0.0550	-0.2980	-0.0810	-0.1690	0.3840	-0.0400	0.0240	0.2740	0.2680	0.2200	0.0700	0.1010	0.0190	-0.2480	0.3850	-0.0280	-0.0540	-0.0750	-0.0380	-0.0900	0.0310	-0.0960	0.0970	0.1030	0.1580	0.0070	0.3050	0.1700	-0.0320	-0.2360	-0.1100	-0.3750
-0.1360	-0.0230	-0.0900	0.0250	0.2460	0.0900	0.1340	-0.0260	-0.2550	0.1320	0.0560	-0.1950	-0.0430	-0.1330	-0.0520	-0.0580	-0.0650	-0.0490	0.4010	-0.1180	-0.1070	0.0190	-0.0390	-0.1970	-0.0570	0.2800	0.0350	-0.0210	-0.1350	-0.1870	0.0760	0.1660	-0.0230	-0.3090	-0.1360	0.0310	-0.4670	-0.0490	-0.0220	0.0420	-0.3120	0.1730	0.0070	-0.0490	-0.1000	-0.0300	-0.1750	-0.0370	0.0150	-0.2130
-0.1610	-0.1460	-0.2490	0.3990	0.2130	-0.3170	-0.6230	0.6480	0.4640	-0.3150	0.1030	-0.3990	0.0000	-0.1290	-0.2570	-0.0570	0.0920	-0.1960	-0.0740	-0.0080	-0.1380	-0.3890	-0.4290	-0.3820	-0.1910	-0.1130	-0.3390	0.8030	-0.3390	-0.4270	0.2010	-0.1130	-0.4160	0.0240	0.0660	0.4120	-0.3630	-0.1330	-0.3220	0.3040	-0.2580	-0.3950	0.3240	-0.2200	0.0420	-0.0240	0.0020	-0.2310	-0.1490	-0.8870
-0.1060	0.3580	0.0020	0.0520	-0.0930	-0.2730	-0.0030	-0.2010	-0.3370	-0.1550	-0.2340	0.2270	-0.2290	-0.0300	0.2590	-0.0470	-0.1940	-0.0210	-0.1700	-0.1390	-0.0530	-0.1610	-0.1010	-0.1400	-0.1530	0.1920	-0.0930	-0.3070	-0.3220	-0.3760	-0.0330	-0.0890	-0.2090	0.0780	-0.1220	-0.1740	-0.4990	-0.2610	-0.1210	0.1620	-0.1240	0.1890	-0.1300	0.0160	-0.3850	0.0690	-0.0090	0.1610	-0.1710	0.0350
-0.7110	-1.0230	-0.2800	0.2070	-0.6670	-0.6350	-0.0720	-0.9910	-0.3990	-0.4450	-0.4450	-0.6440	-0.3320	-0.4680	-0.2630	-0.5070	-0.5440	-0.4610	-0.2620	-1.0700	-0.3050	-0.6000	0.0590	-0.8310	-0.7640	-0.6810	0.6140	0.4740	-0.1520	-0.0380	-0.6740	-0.9480	-0.9210	-0.7410	-0.2710	-0.2510	-0.6970	-0.2990	-0.9150	-0.5280	-0.9090	-0.2020	-0.8120	-0.6770	-0.4180	-0.2210	-0.6370	-0.5620	-0.5890	-0.7680
-0.0770	-0.0910	-0.0430	-0.1460	-0.1160	-0.0220	-0.0830	0.2510	-0.0940	-0.0470	0.0940	0.0120	0.0670	-0.0880	-0.3190	0.3020	-0.1400	-0.0600	-0.0410	-0.2250	-0.0750	-0.1220	0.0380	-0.1550	0.0120	0.0650	-0.0430	-0.1230	-0.2440	-0.1270	-0.1500	0.1780	-0.0690	-0.0670	-0.0810	-0.2080	-0.3530	-0.1340	-0.0700	0.3460	-0.0490	-0.0220	0.4790	0.1590	0.1010	0.1340	0.0700	-0.0420	0.0450	-0.0320
-0.2910	0.0210	-0.1190	-0.3440	-0.0170	-0.2340	0.1030	-0.1860	-0.2400	0.1080	-0.1510	0.3320	-0.1290	-0.1880	-0.0340	-0.1130	0.1460	0.0390	0.0990	-0.2790	0.0270	-0.0020	0.0150	0.1300	-0.0370	0.0380	0.0730	0.0150	-0.0050	-0.0690	-0.1420	-0.1880	-0.1990	-0.6170	0.0300	0.0160	-0.6460	-0.0640	0.0220	-0.1290	-0.3760	0.0880	-0.2140	0.0520	-0.2910	0.0860	-0.0420	0.0820	-0.3690	0.1610
0.2870	0.1670	-0.2220	-0.3990	-0.2280	-0.1040	-0.1280	-0.6670	-0.2760	-0.2650	-0.1240	-0.5610	0.0120	0.1820	0.0220	-0.2040	0.1470	-0.1220	-0.3000	-0.5100	-0.1330	-0.0450	0.0240	-0.3520	0.0360	-0.2750	0.2050	-0.1550	-0.4820	-0.2310	-0.0970	-0.3830	0.2660	-0.1390	-0.1390	-0.1400	0.4170	0.2750	0.2960	0.1920	-0.1660	0.1810	-0.6400	-0.3920	0.7770	-0.3010	0.0160	-0.6220	0.6270	-0.3900
-0.0930	0.0000	0.0400	0.7240	0.2470	0.0540	0.1830	-0.3990	0.1000	0.5230	-0.1780	-0.4320	-0.0860	0.1030	-0.1010	-0.0700	0.1650	0.4320	-0.5580	-0.2120	0.4240	-0.2900	-0.4380	-0.9290	0.5230	-0.3260	0.6040	0.3800	0.0990	-0.1310	0.3610	-0.9160	0.4400	-0.4810	-0.2250	-0.4020	-0.4640	0.4860	0.1370	-0.0820	-0.7440	-0.3460	-0.3740	-0.4980	-0.2660	0.0090	-0.3960	-0.4100	0.3090	-0.4130
0.0400	-0.0070	-0.4480	0.0180	0.2480	-0.0340	-0.1630	-0.1840	-0.2770	0.0030	0.1090	-0.2170	-0.2650	-0.3510	0.2840	-0.1210	-0.1370	-0.0910	0.1500	-0.2380	-0.0950	0.2150	-0.0560	-0.1010	0.0920	0.0360	0.2610	0.1800	-0.1420	0.1500	0.0570	0.1500	0.1890	-0.1730	-0.0710	0.1140	-0.2360	0.0340	-0.0590	0.0130	0.1410	0.0510	-0.1170	-0.1370	-0.0780	-0.0150	-0.2890	0.0410	0.2220	0.0200
-0.8320	-0.2320	-0.0620	0.0510	0.1980	-0.6150	-0.1750	-0.9750	-0.3130	-0.0240	-0.7630	-1.2440	-0.3540	-0.3590	0.6690	-0.6260	-0.2440	0.5970	-0.7540	-1.0310	0.2800	-0.4140	-0.1340	-1.3220	-0.7030	-0.9170	0.1300	0.0700	-0.7330	-1.0190	0.6720	-1.0710	-1.4060	-1.1720	0.8250	-0.6550	-0.8730	0.0540	-0.8290	-0.7260	-0.7410	-0.9240	-0.7580	-1.0610	-0.8830	-0.2520	0.3840	-1.2740	0.5300	-1.1550
-0.0080	-0.0060	-0.0510	0.0610	-0.0570	0.0150	0.0510	0.0020	0.0430	0.1480	0.2570	0.1340	0.3970	0.1320	0.0870	0.0290	0.0690	-0.0050	0.1130	-0.0670	0.0520	0.0120	0.1390	0.0900	0.1410	-0.0820	0.0270	0.1490	0.3140	0.0490	0.0700	0.1360	0.0690	0.1590	0.2450	0.1740	0.3330	0.1190	0.0270	0.0450	0.0590	0.1670	0.0470	0.0850	0.3350	0.2360	0.2080	0.0400	-0.0160	-0.0770
0.0030	0.3960	0.2630	-0.2770	0.0240	0.2390	-0.1970	-0.1270	0.1250	-0.2400	-0.1750	-0.1240	-0.2240	-0.1640	-0.4470	-0.1620	0.2710	0.0610	-0.0280	-0.1790	0.2420	0.0470	0.5170	-0.1150	-0.1330	0.1260	0.5170	0.0330	-0.0290	-0.0770	0.1020	0.1130	0.4170	-0.2100	-0.1960	-0.0150	-0.3730	-0.1430	0.8140	-0.2490	0.1430	-0.0920	-0.1280	-0.3130	-0.2030	-0.1430	-0.1690	0.0350	0.4940	-0.4080
-0.4690	-0.3550	-0.3980	-0.8560	0.2130	-0.0640	0.0190	-0.7420	-0.5460	0.1570	0.1590	-0.4970	-0.3220	0.3710	-0.3210	-0.1600	0.3060	0.0330	-0.3150	-0.6390	-0.0540	-0.2520	0.0300	-0.2280	0.2700	-0.3140	-0.2850	0.2040	-0.1910	-0.2400	-0.1150	-0.4530	-0.6460	-1.0940	-0.1600	-0.1020	-0.3650	0.8190	-0.1890	0.8090	-0.2560	-0.0200	-0.5820	-0.1720	0.5360	-0.2490	0.9120	-0.7470	-0.2500	-0.5710
-0.4570	-0.3680	-0.3610	-0.8280	0.2030	-0.0630	0.0280	-0.7950	-0.5640	0.1440	0.1520	-2.0000	-0.2930	0.3960	-0.3120	-0.1990	0.2930	0.0330	-0.3100	-0.6250	-0.0590	-0.2670	-0.0140	-0.2350	0.1870	-0.3050	-0.2800	0.1820	-0.2490	-0.2610	-0.1170	-0.4460	-0.6410	-1.0990	-0.1420	-0.1210	-0.4050	0.8050	-0.1820	0.8150	-0.2440	-0.0400	-0.5680	-0.1550	0.5150	-0.2870	0.9100	-0.7930	-0.2460	-0.5500
-0.2590	-0.4960	0.2450	0.5680	-0.2240	-0.1370	0.1420	0.4330	0.1830	0.0190	-0.4390	-0.1670	0.2800	-0.1820	-0.2970	-0.1800	0.1270	-0.3110	0.0700	0.0660	-0.1490	0.4280	-0.1400	-0.1920	0.2480	-0.3460	0.2250	-0.2050	0.1260	0.2520	-0.1900	-0.3970	0.2260	-0.5370	0.1120	-0.0550	0.0670	0.2380	0.1720	0.1120	0.0110	-0.0160	0.0710	0.3780	0.1130	-0.1740	-0.1090	0.4320	-0.1530	-0.3530
0.0420	0.0420	0.0260	0.1410	-0.0900	0.2780	0.1890	0.4860	0.7610	0.1560	0.0060	0.0710	0.4090	0.0410	-0.4230	0.2060	0.0920	-0.1310	-0.1280	-0.0440	0.0140	-0.2030	-0.0990	-0.3230	-0.1590	-0.2380	-0.1210	0.0270	0.4740	0.0610	0.0920	-0.2820	-0.0340	-0.1300	-0.1320	0.1650	0.3280	-0.4480	-0.2830	0.1610	-0.1400	-0.0600	-0.0310	-0.4050	0.4870	0.2100	-0.1410	0.3130	-0.2440	-0.0620
-0.7560	-0.2720	0.1430	0.2330	-0.3990	-0.3220	-0.8070	0.1860	-0.4800	0.5080	0.1680	-0.0650	-0.5070	-0.5760	-0.7120	-0.2780	-0.5050	-0.2680	-0.5140	0.2760	-0.4970	-0.7670	-0.5150	0.2910	-0.4220	-0.3370	0.3640	-0.3890	-0.1400	-0.4220	-0.2090	-0.1360	-0.4910	-0.3360	0.4330	-0.0790	-0.5870	-0.1620	-0.3700	0.1730	-0.3730	-0.6380	-0.1070	0.2320	0.1430	-0.4500	-0.1100	0.3960	-0.0500	0.4660
0.0280	-0.0030	-0.1620	0.0470	0.0700	-0.2620	-0.0890	0.0310	0.0770	-0.0180	-0.0820	0.5740	-0.1970	-0.1510	-0.0500	-0.1320	0.1640	-0.0890	-0.1050	0.1400	-0.1250	-0.4270	-0.2480	-0.0650	-0.1930	-0.2470	-0.1810	-0.2730	-0.0140	-0.0840	-0.1340	-0.0800	-0.0520	0.0340	-0.1260	-0.1500	-0.3800	-0.0350	-0.2460	-0.0990	-0.0390	-0.4390	-0.0870	0.6960	-0.1570	-0.0340	-0.1330	0.1610	-0.2860	0.4160
0.2020	0.2790	0.2510	0.0480	-0.1720	0.0750	0.2460	-0.0860	-0.0170	0.0370	-0.3890	-0.2520	0.1590	-0.1650	0.3100	0.0940	-0.0020	-0.0420	-0.0710	-0.6510	0.1770	-0.2740	-0.4830	-0.1910	-0.1790	0.0650	0.0100	-0.4550	-0.1910	-0.1480	0.2450	-0.0640	0.0750	-0.0140	-0.4780	-0.1670	0.0950	0.0810	0.3000	0.0840	0.1010	-0.3870	-0.0750	0.1190	-0.5320	-0.0420	0.0090	-0.2230	0.1490	-0.0180
0.3710	0.1640	0.2180	-0.3440	-0.2920	0.0070	0.2880	0.1530	0.1850	-0.2970	0.0080	-0.1650	0.3280	-0.0170	0.1430	-0.0840	-0.0750	0.1150	-0.1070	-0.4230	0.2610	0.1210	0.0040	-0.1520	-0.0060	0.1200	0.1330	0.1310	-0.1270	-0.0610	0.3320	0.1340	-0.0470	-0.4070	-0.2000	-0.0310	0.3740	-0.1920	0.0030	-0.2500	-0.0060	0.1450	-0.0800	0.1590	-0.2270	-0.1240	0.1170	-0.0520	0.4260	-0.2100
0.0180	0.0110	-0.0990	0.0650	0.0480	0.0730	0.1580	0.1690	-0.0610	-0.0490	0.0250	0.0010	0.1130	0.0370	-0.1320	-0.0440	-0.1010	0.0250	-0.0160	-0.0920	-0.0350	-0.1010	0.1410	0.0300	-0.0340	-0.0360	-0.0250	0.0290	-0.1620	-0.0490	-0.0380	-0.0340	0.0920	0.2450	0.1930	-0.2140	-0.1140	0.0370	-0.0040	0.1620	0.2900	-0.1250	0.0550	0.1970	0.1320	-0.1190	0.0450	0.0190	-0.0850	-0.0310
-0.1840	0.0960	0.0990	-0.0390	0.1330	-0.2000	0.2630	-0.1680	-0.1660	0.0310	0.0690	-0.0580	-0.1070	0.0290	-0.0370	0.0840	0.1030	0.1870	0.1940	-0.0670	0.0860	0.0550	0.0610	-0.0990	-0.1920	0.2150	0.1100	-0.0940	-0.1430	-0.0010	0.1940	0.1530	-0.1100	-0.4990	0.1650	0.1360	-0.7860	0.0760	0.0010	0.1780	-0.2060	0.2030	-0.1430	0.0780	-0.1500	0.0990	0.0600	-0.2100	-0.1650	-0.3390
-0.4360	-0.1090	0.0990	-0.1770	-0.2150	-0.1680	-0.1600	0.1530	-0.0560	-0.3760	0.0520	0.1250	0.0930	-0.3590	0.0970	-0.0030	-0.0980	-0.2530	-0.0300	0.1030	-0.1590	-0.1470	-0.1360	0.2070	-0.3480	-0.1250	-0.2240	-0.3430	-0.2950	-0.4670	-0.0510	-0.1970	-0.0980	-0.7050	-0.4070	-0.4870	-0.4330	-0.3620	-0.1280	0.1870	0.0900	-0.1590	0.0570	0.2310	0.0000	-0.1700	-0.0030	0.1860	-0.0580	0.4960
0.2770	-0.2410	-0.0200	0.3090	0.0890	0.1890	0.3330	-0.4300	-0.1400	-0.0260	0.0560	0.1430	-0.3210	-0.1600	-0.1290	0.5590	-0.1000	0.1410	-0.0630	-0.0690	-0.1630	0.1890	0.0420	0.0030	-0.2310	0.4940	0.1940	0.1480	0.1740	-0.1670	0.0610	-0.1360	-0.0470	-0.1530	-0.2000	-0.1440	-0.1640	-0.2860	0.0970	0.1630	-0.1480	0.0690	-0.3430	-0.1290	-0.2910	-0.0850	-0.1250	-0.2650	-0.2050	0.0510
0.1550	0.1690	-0.0110	-0.0850	-0.0970	0.0200	0.1210	-0.0950	0.1360	-0.4560	-0.3180	-0.0780	-0.2260	-0.2380	-0.0110	-0.1090	0.4480	0.2270	-0.2530	-0.1900	-0.0510	-0.1740	-0.3340	-0.1600	-0.2560	0.0650	0.0860	-0.0950	0.0950	-0.3060	-0.0080	-0.1380	0.2560	-0.4440	-0.0740	-0.3670	-0.5410	0.3360	-0.6210	0.2940	-0.3850	0.4810	-0.0450	0.3230	-0.4160	0.2670	-0.0270	0.0680	-0.3940	0.0070
0.1430	-0.1450	0.0790	0.0240	-0.2220	-0.1050	-0.1160	-0.0070	0.0480	-0.1690	0.2690	0.3330	-0.0100	-0.1420	0.1590	0.0230	0.0710	0.0060	-0.1410	-0.0750	0.0390	-0.0790	0.1640	-0.0380	-0.1590	0.1650	-0.1050	0.0590	-0.1060	-0.1380	-0.1870	0.0050	-0.0150	0.0250	0.0310	-0.1280	-0.3010	-0.3090	-0.0680	0.1000	0.1250	-0.0240	0.0550	0.0880	-0.0550	-0.0460	-0.1900	0.1630	-0.2600	0.2800
0.0090	-0.0200	0.0160	-0.1810	-0.7130	-0.0340	-0.0060	0.1120	0.0620	-0.1420	-0.3060	0.2130	-0.1420	0.2740	0.2020	-0.3100	-0.2340	0.1490	-0.4720	0.0090	-0.1910	0.2470	0.2520	0.0030	-0.5590	0.2530	-0.0600	-0.0560	0.1400	0.1520	0.1930	0.2050	-0.1090	-0.2770	-0.6970	-0.3080	0.3500	-0.0270	-0.1720	0.3380	0.1590	0.1830	0.2490	-0.1340	-0.2940	-0.0090	-0.3870	-0.2670	-0.2750	-0.6590
0.4350	0.1110	0.1240	0.2330	0.0760	0.1460	0.2930	-0.4780	-0.0030	0.4000	-0.0080	-0.8850	-0.0540	0.0570	-0.3310	-0.1900	-0.0990	0.1490	0.2310	-0.4230	-0.0500	0.4740	0.2120	-0.2120	-0.1320	0.3650	0.1690	-0.2290	-0.0270	0.0920	0.0420	0.3020	0.2260	0.1330	-0.4150	-0.4490	-0.2820	-0.2790	0.1320	-0.2620	0.0130	0.2800	0.2090	-0.2800	-0.4420	0.1340	-0.1320	-0.2520	0.2490	-0.3190
-0.2230	-0.0610	-0.0070	-0.2830	-0.0110	-0.2740	0.0570	0.3270	0.0160	-0.2090	0.0040	0.1480	-0.0040	-0.2420	-0.1640	0.0400	-0.0540	-0.1450	-0.1630	0.2030	-0.0980	-0.2720	-0.1370	0.0830	0.0750	0.0190	-0.1350	-0.1850	-0.1540	-0.2660	-0.1520	-0.0880	0.1820	-0.1430	-0.0850	-0.0180	-0.6410	-0.0430	-0.0560	0.0380	-0.1330	-0.2340	-0.0450	0.3280	-0.1880	0.1430	-0.0880	0.0520	-0.0960	-0.1090
-0.0050	-0.1900	-0.2950	-0.6420	-0.2810	-0.1820	-0.5580	0.5730	-0.0920	-0.5630	-0.3720	0.2040	-0.4890	-0.2900	-0.3140	-0.5130	-0.5560	0.5090	-0.4210	0.6050	-0.2900	-0.1870	-0.4580	-0.5260	-0.5590	-0.8080	-0.2260	-0.5810	-0.1950	-0.1700	0.5760	0.6240	0.4320	0.1370	-0.3090	-0.2530	-0.1260	-0.3970	-0.2270	0.1430	-0.8620	-0.4260	-0.2760	-0.2990	-0.6040	-0.2610	-0.4540	0.5990	0.1510	0.5020
-0.1490	0.0690	-0.2170	-0.1590	0.1240	-0.0160	-0.2320	-0.0850	-0.3190	-0.0670	-0.1320	0.1490	-0.4940	-0.2370	-0.2730	-0.0140	-0.2160	-0.0340	-0.1430	-0.1740	-0.0010	0.0680	-0.2260	0.4010	-0.2740	0.0230	-0.0220	0.0330	-0.0810	-0.2240	-0.0940	-0.0630	-0.2900	-0.1050	-0.1230	-0.0630	-0.6800	0.0910	0.0070	0.0560	-0.0730	-0.2500	-0.0920	0.2710	-0.0810	-0.0220	-0.1390	0.0630	-0.2890	0.1920
-0.7650	-0.2570	-0.5930	-0.4190	-0.2310	-0.5820	-0.1560	0.3690	-0.6250	-0.3370	-0.5060	0.2230	-0.8520	-0.3380	-0.3410	0.1270	-0.3200	-0.1860	-0.4050	0.2630	-0.3100	-0.5080	-0.7130	0.3860	-0.1970	-0.1210	-0.4390	-0.2650	-0.2700	-0.4230	-0.0330	-0.3390	-0.4100	-0.8440	-0.6290	-0.4220	-0.6050	-0.1960	-0.5690	0.1850	-0.7940	-0.3670	0.2900	0.3350	-0.2780	-0.4100	-0.3570	0.0230	-0.9080	0.2550
-0.0510	0.0300	-0.0030	-0.3210	0.1560	-0.1720	0.1170	-0.1390	-0.3240	-0.0350	0.0770	0.0160	-0.1360	-0.0050	0.0800	-0.0260	0.0690	0.0350	0.0690	-0.1320	-0.0590	0.0190	-0.0060	0.0440	-0.0260	0.0310	0.1350	0.1400	-0.2390	-0.0940	-0.0890	-0.1650	-0.0720	-0.2380	-0.0200	-0.1070	-0.4720	-0.0570	0.3140	-0.0270	0.0010	-0.0080	-0.0450	0.0610	-0.1580	-0.1150	0.1910	-0.2940	-0.0810	-0.0860
0.0440	-0.1060	-0.0120	0.2030	-0.1920	-0.1260	0.0750	0.1110	0.0840	-0.1340	0.0980	0.2220	0.0970	-0.0220	-0.1390	0.2710	-0.1070	-0.1440	-0.0400	0.0060	-0.2280	-0.0250	0.1890	0.0490	-0.0710	-0.0100	0.0110	0.3100	0.0890	-0.0280	-0.1730	-0.0980	-0.0630	-0.0860	-0.1100	0.0450	-0.0220	-0.0720	-0.1660	0.0740	-0.1050	0.1600	0.0240	-0.1060	0.0940	0.0220	-0.0390	-0.0100	-0.1440	-0.0950
-0.2440	-0.0390	0.2390	0.5160	-0.1270	-0.1160	-0.0100	0.2620	-0.0010	-0.3360	-0.1620	-0.0470	0.2380	-0.0280	-0.1020	0.1460	-0.1680	-0.0800	-0.1630	0.2130	-0.0830	-0.0520	-0.2440	-0.0030	-0.1240	-0.0620	-0.0750	-0.0680	-0.0420	-0.0370	-0.1490	0.0520	-0.1430	0.1880	-0.1020	-0.1360	-0.4520	-0.1410	-0.0630	0.1110	-0.1020	-0.1750	-0.0490	-0.0180	-0.0160	-0.2940	-0.0790	0.1230	0.0090	0.1410
-0.3600	0.0390	-0.3130	-0.3900	-0.1120	-0.1450	0.0600	-0.3250	0.2820	-0.3750	-0.1750	-0.2380	-0.2630	-0.2150	0.1260	0.0680	0.0720	-0.2570	-0.0480	-0.2680	0.1950	0.2680	0.2420	-0.3510	-0.0490	0.1350	0.2010	0.1300	0.0750	0.1200	0.0250	-0.0290	0.0480	-0.1330	-0.0790	-0.2630	-0.0980	-0.0580	0.3270	-0.3320	0.1960	0.0460	-0.1180	-0.4920	0.1390	-0.1090	0.5610	-0.2100	0.0010	-0.3140
-0.4080	0.3640	-0.4310	-0.2210	-0.4670	-0.1000	-0.3360	-0.3300	-0.4010	-0.4750	-0.2580	0.1670	-0.1010	-0.3170	0.0950	-0.2440	0.0930	-0.3510	-0.4270	0.4890	-0.1390	-0.4060	0.0620	0.0290	0.1020	-0.1620	-0.1470	-0.1120	-0.3500	-0.2830	-0.3110	-0.4830	0.1220	-0.8640	-0.0940	-0.4420	-0.7040	0.7590	0.1880	-0.2640	0.1690	-0.0480	-0.1240	0.0170	-0.3740	-0.2320	-0.0930	0.0310	0.1150	0.1880
-0.1180	-0.0490	-0.0760	-0.1240	-0.1740	0.2420	0.0380	-0.3330	-0.1540	-0.1620	-0.5950	-0.5410	0.1190	-0.0800	-0.2540	-0.2520	-0.2020	-0.0360	-0.0850	0.1780	0.0040	0.0060	0.1510	0.0740	-0.1160	-0.1980	-0.0600	-0.3060	0.0290	-0.1340	-0.2320	-0.4690	-0.0540	0.2100	0.3540	-0.2180	-0.1960	0.0850	-0.3390	-0.2530	-0.1390	0.0730	0.0980	-0.1160	-0.2160	-0.2930	-0.3390	-0.0940	0.1280	-0.0160
-0.5470	-0.4410	0.7080	0.2330	-0.0180	0.1430	-0.5370	0.2300	0.4540	-0.2870	-0.7020	-0.3710	0.2030	-0.9210	0.2510	-0.7690	-0.4160	-0.5570	-0.8820	-0.9040	-0.2820	-0.4790	-0.6990	-0.8660	0.0650	-0.9190	0.1350	-0.0840	-0.4630	-0.3670	-1.0170	-1.3090	0.4280	-0.4120	-0.5920	-0.8030	-0.4390	0.3010	0.2520	0.2930	-0.2300	-1.1500	-0.5350	-0.1540	-0.2990	-0.2260	0.6510	-0.3670	0.6960	-0.1720
-0.0910	-0.2840	-0.0450	0.0150	-0.0150	0.1930	0.0190	0.0510	0.2810	-0.0210	-0.0690	-0.4840	0.1070	-0.1110	0.0260	-0.1750	0.1800	-0.2200	0.1100	-0.5830	-0.2040	0.5520	-0.2240	-0.4480	0.1450	-0.0710	0.0580	-0.2910	0.0500	-0.0430	-0.0900	0.2540	0.2860	0.4340	0.1030	-0.2200	0.2120	0.0810	0.0680	0.3640	0.4320	-0.1300	-0.1270	-0.3030	0.5350	-0.2070	0.2410	-0.4610	0.2980	-0.5900
0.0540	0.2080	-0.2980	-0.1490	-0.0720	-0.1160	-0.2060	-0.1870	-0.0980	-0.3410	-0.1350	0.1810	-0.0990	-0.2730	0.0060	-0.2210	-0.2160	-0.1860	-0.2510	0.1170	0.0040	0.0250	0.0210	0.0040	0.3420	-0.0080	-0.1380	-0.1990	-0.2650	-0.2890	-0.2080	-0.1240	0.0610	0.2690	0.0160	-0.0300	-0.4040	0.1900	0.1320	0.0200	0.1700	-0.0570	0.0240	-0.0480	-0.1770	-0.1020	0.0340	-0.1210	-0.0280	0.1120
0.2530	0.1450	0.0190	-0.0070	-0.0090	0.1060	0.2840	-0.1320	-0.0070	-0.0170	-0.0290	0.0430	0.1260	0.1740	-0.0790	0.2440	0.0250	0.1910	-0.0710	0.0420	0.0870	0.0880	0.2140	-0.0930	-0.0830	0.1010	0.0380	0.3760	0.0130	0.1680	-0.1070	-0.0180	-0.0490	0.0020	-0.1150	-0.0070	-0.4240	-0.1430	-0.0160	-0.1650	0.0420	0.0850	-0.3720	-0.0770	-0.3410	-0.0800	-0.2600	-0.1130	0.1200	0.1990
-0.8170	-0.1250	-1.6470	0.1200	0.2000	-0.5830	-0.2080	-0.0820	-0.5470	0.0560	0.2930	-0.1590	-0.5600	-0.1670	0.1570	-0.1020	-1.2290	0.5190	-0.9000	-0.0970	0.1100	0.1430	-0.3340	-1.2190	0.0190	-0.0550	-0.6220	-1.0960	-1.1390	-0.7510	0.2690	-1.0420	-0.1420	-0.2700	0.0070	0.1650	-0.6190	-0.1230	-0.2400	-0.0610	-1.3380	-1.5590	0.1790	-0.2360	-0.0390	-0.1320	-0.7940	-0.7630	-0.8140	-0.9280
0.1230	0.1010	0.0840	-0.2840	0.2360	0.0210	0.4840	-0.1890	0.0420	0.1980	-0.0320	0.0620	-0.0790	0.0690	-0.2800	-0.0470	0.1760	-0.0060	0.2550	0.0950	0.3090	-0.1360	-0.0570	-0.1100	-0.1580	0.3740	0.0010	0.0520	0.0150	-0.1330	0.3000	0.0650	-0.1250	-0.6090	0.0780	0.2850	-0.5020	-0.2260	0.3330	0.0450	-0.0620	0.0980	-0.1240	-0.0690	-0.0870	0.2660	0.2990	-0.3930	-0.1050	-0.2040
0.3220	-0.0800	-0.3550	-0.3850	0.0330	0.1860	0.0350	-0.5050	-0.3640	0.3370	0.3010	-0.3220	-0.4200	0.2220	-0.2390	-0.0440	-0.0230	0.1110	-0.2550	-0.1400	-0.1910	-0.0390	0.4710	-0.1910	-0.1450	0.3670	0.0280	0.1430	-0.2500	-0.0220	-0.1770	0.3920	-0.0130	-0.1540	-0.1620	-0.1740	-0.4670	0.0120	-0.0350	0.0470	0.4310	0.5540	-0.0760	-0.5310	-0.2400	-0.0970	-0.4300	-0.5360	-0.0350	-0.5250
0.1220	0.2570	-0.4080	0.2040	-0.0860	0.1310	0.0730	-0.1850	-0.0060	-0.1630	-0.3250	0.1970	0.3020	-0.2560	0.2040	-0.0080	-0.1270	0.1010	-0.4080	-0.0880	-0.1270	0.0500	0.1210	-0.0540	0.0550	-0.1220	-0.0090	0.3490	0.0850	0.0980	-0.1790	-0.1970	-0.0480	0.1370	-0.3020	0.0810	-0.0050	0.1960	-0.0950	-0.0340	-0.0860	0.0670	-0.2460	-0.1650	-0.4570	-0.0800	-0.3360	-0.0610	-0.1430	0.2560
-0.1010	0.0470	-0.2910	0.0870	-0.0450	0.0830	0.1000	-0.1930	0.0710	-0.1000	0.3280	-0.1840	0.5500	-0.1040	-0.2540	-0.0700	-0.1000	0.0260	-0.1530	-0.0630	-0.1750	-0.0660	-0.0160	-0.3860	-0.1910	-0.2330	-0.0670	0.1560	-0.1430	0.0270	-0.2440	-0.1970	-0.1720	-0.1410	-0.2460	-0.0170	-0.0470	-0.2660	-0.2370	0.3280	0.0950	-0.0320	-0.5140	-0.2940	-0.2290	-0.2780	-0.3490	-0.1090	0.0390	-0.1500
-0.4010	-0.2340	-0.2050	-0.4560	-0.3240	-0.5200	-0.5020	-0.0670	-0.2860	-0.4920	0.9240	-0.3420	-0.0510	-0.3590	-0.3040	0.7700	-0.5710	-0.5800	0.2100	-0.2480	-0.5650	-0.8060	-0.3510	-0.7100	-0.1900	-0.3220	-0.4510	-0.2870	-0.5470	-0.3620	-0.3700	-0.5670	-0.0160	0.5770	0.3010	-0.4810	-0.0950	-0.4950	0.3540	0.1120	0.2490	-0.2620	-0.0380	0.1260	0.0160	-0.3080	0.0380	-0.5120	0.1120	-0.4950
-0.0150	0.0390	-0.2230	-0.1840	0.1370	-0.0860	0.0980	-0.0610	-0.1910	0.0100	0.5370	-0.1100	-0.0900	0.0520	-0.0080	0.2270	0.0500	0.0730	-0.0260	-0.3050	-0.0380	0.1350	-0.0650	-0.0100	0.1210	-0.1140	0.0850	0.0720	-0.1910	-0.0040	-0.0120	0.0300	0.0760	0.2410	-0.0230	-0.0760	-0.3170	0.1180	0.0110	0.0660	-0.0170	-0.0020	-0.1230	-0.1520	0.0790	0.0400	-0.0230	-0.2040	0.2540	-0.2090
-0.1300	0.0130	-0.2330	-0.0560	-0.0070	-0.1830	-0.0930	0.0040	-0.2240	0.0290	0.1200	-0.0310	-0.1670	-0.3300	-0.0200	0.1050	-0.0410	-0.0870	-0.2170	0.0740	-0.1840	-0.0240	-0.2350	0.0650	0.0960	-0.1190	0.0880	-0.0700	-0.3170	-0.2010	-0.2490	-0.0850	-0.0010	-0.2090	0.2990	-0.0820	-0.5190	-0.1710	0.0620	-0.1440	0.0880	-0.1640	0.0430	0.1760	-0.0800	-0.1520	-0.0640	0.3240	0.2840	0.3030
0.0530	-0.0530	-0.2130	-0.0970	0.5430	0.0910	-0.0210	-0.1880	-0.0900	-0.0200	0.0210	-0.2680	-0.2050	-0.1690	-0.2140	0.0220	-0.1190	-0.1940	-0.1640	-0.3430	-0.4500	-0.0640	0.0790	-0.3250	-0.0680	-0.1620	-0.0880	-0.4330	0.0790	0.2870	-0.2640	-0.2370	-0.2100	-0.2810	-0.2750	0.5590	0.8590	-0.0150	-0.2700	0.0460	-0.1180	-0.0470	-0.1170	-0.4060	-0.2990	0.0410	-0.2000	0.0140	0.0400	0.0530
-0.1990	-0.1030	-0.3040	-0.0720	-0.2430	-0.1000	0.1820	-0.1560	-0.1510	-0.2480	0.0950	-0.2480	0.2500	-0.3380	-0.3140	-0.1900	-0.1790	-0.1300	-0.1970	-0.1860	-0.2010	0.7360	-0.1110	-0.2770	-0.1450	-0.3330	-0.1620	0.0740	-0.2060	-0.0970	-0.1870	-0.0310	-0.1820	0.6630	-0.2310	-0.1240	-0.1280	-0.2930	-0.2380	0.1790	-0.0090	-0.0860	-0.5350	-0.1680	-0.1350	-0.2360	-0.2450	-0.2240	-0.0120	-0.2330
-0.1330	-0.0070	-0.0050	-0.0150	-0.2110	-0.0370	0.3100	-0.0490	-0.0960	-0.1080	-0.1520	-0.1350	0.1440	0.0020	-0.3020	0.1920	-0.1260	0.0330	-0.1960	-0.3410	-0.1980	-0.0090	-0.0290	-0.1220	-0.1390	-0.2360	-0.1450	0.0850	-0.1980	-0.0910	-0.1420	-0.0500	-0.1930	0.2940	-0.2520	-0.0980	-0.2850	-0.2080	-0.2000	0.0970	0.1070	-0.0290	0.5200	-0.1940	-0.0070	-0.1560	-0.2490	-0.1880	-0.0270	-0.1410
0.1180	0.3670	-0.1170	0.1890	-0.1440	0.0520	0.0910	-0.0910	-0.0350	0.0750	-0.1750	-0.1700	0.1580	-0.0080	0.0650	0.2130	0.0230	0.1180	-0.1820	0.1190	-0.0550	0.2110	0.1970	-0.1230	-0.1130	-0.0140	0.0310	0.3320	-0.1180	-0.0310	-0.0880	0.0100	-0.0690	0.2530	-0.1400	0.0090	-0.4170	-0.1260	-0.1200	0.0440	0.0070	-0.0120	-0.3880	-0.0660	-0.2470	-0.1200	-0.1380	-0.2380	0.3020	0.0170
-0.0530	0.1930	-0.1650	0.0410	-0.2000	0.0100	0.1510	-0.0600	0.0150	-0.1840	-0.0290	0.0600	-0.1490	-0.0560	-0.0570	0.1160	-0.0720	-0.0700	-0.2450	0.0370	-0.0110	-0.0970	0.0690	-0.1420	0.0130	-0.1480	-0.1340	0.1610	-0.2210	-0.0990	-0.2460	-0.1730	-0.1370	0.3120	-0.3090	-0.0160	-0.3250	0.0390	-0.0020	0.1120	0.0960	0.0310	-0.1900	-0.1140	-0.2300	-0.1570	-0.1920	-0.1230	-0.1480	0.3200
-0.0010	0.0240	0.3410	0.1300	-0.0060	0.1760	0.6980	-0.0400	0.1020	0.3300	0.1960	-0.0160	0.1280	0.1580	-0.3170	0.2020	0.1240	0.1440	-0.0490	0.0890	0.0790	0.0000	0.2410	-0.2790	-0.0900	0.1430	-0.0830	0.0830	-0.1250	-0.0420	-0.0110	-0.0030	-0.1720	0.0530	-0.3240	-0.2490	-0.3790	-0.2220	0.0030	0.2410	0.3850	-0.1660	-0.2460	-0.4450	-0.0760	-0.0400	-0.1520	-0.0820	0.0490	0.1250
0.1100	0.0410	0.3950	0.3400	-0.0310	-0.0330	0.0040	0.3760	-0.1430	-0.0200	0.0650	0.0660	0.0160	0.0380	-0.0290	-0.0590	-0.4590	-0.1370	-0.0730	0.6130	-0.0300	-0.6470	-0.4470	0.4250	-0.0850	-0.2300	0.0780	0.3700	0.2000	0.0290	-0.0350	-0.0320	-0.0530	0.4400	-0.0030	0.0570	0.3720	-0.0610	-0.0780	0.0520	-0.1660	0.0330	0.2010	0.1710	-0.1680	0.0660	0.0740	0.0260	-0.1460	0.0880
0.2910	0.1740	-0.0910	0.1420	0.2250	0.2850	0.0780	-0.2890	-0.3930	0.0310	-0.0450	-0.0620	0.0070	-0.0340	0.0000	-0.1500	0.0050	0.1530	0.1330	-0.3350	-0.0430	-0.0200	0.1380	-0.1110	0.1330	0.2030	0.1040	0.1830	-0.1230	0.0910	0.0340	-0.0910	-0.1060	-0.3370	-0.0830	-0.0070	-0.1050	0.1790	-0.0340	0.1650	-0.0820	0.0900	-0.1080	-0.1950	-0.1580	-0.1020	-0.0700	-0.0890	0.3410	-0.0690
0.1160	-0.0810	-0.2150	0.2440	0.0450	-0.0900	-0.4160	-0.0210	-0.3900	-0.2370	0.0640	0.2580	-0.3170	-0.5310	0.1680	-0.1660	-0.2780	-0.1040	-0.2600	-0.2910	-0.2610	-0.1790	-0.3500	-0.3180	-0.1800	-0.0200	-0.1890	-0.2930	-0.2050	-0.2470	-0.0010	-0.0340	0.1300	-0.2920	0.0870	-0.1390	-0.1800	0.0440	-0.0520	0.0420	-0.1740	-0.1370	0.2970	0.2170	-0.3520	-0.0790	-0.2910	0.0300	0.3030	0.3240
-0.0810	0.0690	0.0600	0.0410	0.1890	0.2440	0.3040	0.1270	0.2490	0.1010	-0.0220	-0.1280	0.0900	0.0260	0.0890	0.0550	0.3180	0.1200	-0.0130	-0.0170	0.0010	0.0610	0.1090	-0.0010	-0.1080	-0.0920	0.0310	-0.1410	0.0260	0.1390	-0.2210	-0.1330	-0.0600	-0.1980	-0.0950	0.1370	0.6270	-0.1130	-0.1020	-0.1480	-0.0370	-0.0140	0.0230	-0.2490	0.0690	0.0480	0.1200	0.0410	0.0050	-0.2000
0.0730	-0.1780	0.2490	0.4320	0.1290	-0.0030	-0.3640	-0.0790	-0.3140	-0.4150	-0.2240	-0.2920	-0.0760	-0.3690	-0.3310	-0.1640	0.6110	0.3270	-0.3180	-0.1260	-0.4350	0.3710	-0.5120	-0.3630	-0.0240	-0.8800	-0.2450	-0.4590	-0.3120	-0.3760	-0.4240	0.6830	0.0830	0.8140	-0.1320	-0.0400	-0.0850	-0.1060	-0.3050	0.0270	-0.2490	0.0750	-0.1030	-0.4170	-0.0740	-0.2500	-0.1360	-0.3160	0.0200	-0.1400
0.0990	0.3040	0.1040	-0.1040	0.1250	-0.1440	0.2400	0.2890	0.2030	0.0070	-0.0210	-0.1950	0.2220	-0.0680	-0.2690	0.1490	-0.1130	0.0630	-0.2010	-0.2540	0.1690	0.0510	0.2170	-0.0880	-0.0310	0.1840	0.0500	-0.2260	-0.0740	-0.0500	0.0050	-0.2300	-0.2510	0.2730	-0.0520	0.2080	0.4270	-0.0860	-0.0980	0.1730	0.1120	0.0130	-0.1130	-0.3060	-0.0130	0.0130	-0.1620	-0.0680	0.0210	0.0120
-0.7970	-0.8280	-0.6650	-0.5080	-0.8810	-0.2690	-1.0140	-0.5150	-1.0250	-1.0320	-1.0290	-1.2040	0.1750	-1.0750	-1.2710	-0.9850	0.8630	-0.0500	-1.2350	-0.8550	-1.3210	-0.0750	-0.9440	-1.2950	-0.6440	-1.5940	-0.4380	-0.6490	-0.5160	-0.7930	-1.0440	0.7050	0.3520	-0.3150	-0.9420	-0.5380	-0.5630	-0.3840	-1.2090	-0.4840	-0.8660	-0.1360	-0.8390	-1.1800	-0.4800	-0.8900	-0.7350	-0.9690	-0.7460	-0.7440
0.2060	-0.3090	-0.3970	-0.6100	-0.3170	-0.3430	-0.5260	-0.4670	-0.5500	-0.1750	-0.2810	-0.2090	-0.6180	-0.2330	-0.5470	-0.3850	-0.2210	-0.2820	-0.4570	-0.1610	0.1520	0.8910	0.9300	-0.2560	0.1400	-0.9780	-0.1880	0.9200	0.2130	0.4110	-0.5330	-0.5040	0.4290	-0.2080	-0.6930	-0.2330	-0.1570	-0.3020	-0.5800	-0.3700	0.2110	0.0570	-0.3270	-0.2300	-0.4500	-0.3570	-0.5640	0.7110	-0.0560	0.7430
-0.0260	-0.1550	0.3370	0.1300	-0.0020	-0.1960	-0.0780	0.1300	-0.1860	0.0810	0.2920	-0.1710	-0.1920	-0.0310	-0.1670	0.1600	-0.1480	0.0400	0.0180	0.0080	-0.0830	0.3110	-0.0100	-0.0830	0.1870	0.0050	-0.0990	-0.2730	-0.1350	-0.0720	0.3160	0.3910	0.0320	-0.0270	0.1630	0.0770	-0.4550	-0.3570	0.0650	0.1720	0.2220	-0.0790	0.1510	-0.0610	-0.0040	-0.1590	0.1020	-0.0320	-0.3020	-0.3100
-0.0410	0.0990	0.0340	0.2150	-0.0200	-0.3890	0.0830	0.1450	-0.2480	-0.0700	0.0640	-0.0080	-0.0240	0.0510	0.1450	-0.1240	-0.0730	0.0970	-0.2320	0.0370	0.0980	0.1730	-0.2110	-0.0370	0.0240	-0.0520	-0.0150	0.0660	-0.2570	-0.0260	-0.0130	0.0340	-0.3420	-0.0150	0.2770	0.0000	-0.5790	0.1500	0.0450	0.2290	-0.1780	-0.1070	0.3520	0.2500	0.0310	-0.0240	0.0060	-0.0310	-0.1180	0.0040
0.1840	0.0090	-0.4000	-0.1560	0.0330	0.1090	0.1280	-0.1450	-0.3950	0.0770	0.0100	0.1130	-0.4670	-0.0300	0.0150	-0.2900	0.0270	-0.1430	0.0160	0.0630	-0.1340	0.0880	0.0950	-0.1020	0.1050	0.2400	0.1480	0.3740	-0.0020	0.2330	0.0440	0.1010	-0.0830	-0.1820	-0.1640	0.1070	-0.1060	0.1190	0.0320	-0.0390	0.3570	0.0890	-0.1180	0.1110	0.0400	-0.1330	-0.1220	0.0720	0.1940	0.0540
-0.2170	0.0680	-0.0520	-0.0480	-0.0790	0.0120	-0.1020	0.3410	0.0860	-0.0930	-0.0770	-0.1590	0.2790	0.0790	0.1220	-0.0260	0.0730	-0.0860	0.0310	0.0140	-0.1130	-0.1660	0.2360	-0.3500	-0.1340	-0.0210	-0.0410	-0.0580	-0.1320	-0.1500	-0.2020	-0.1230	0.2290	-0.0690	-0.1340	0.5460	-0.2780	-0.2110	-0.0810	0.2130	-0.0330	-0.3930	0.0270	0.1000	-0.0070	-0.2120	0.1180	0.1040	0.2250	0.0710
-0.7790	-0.4680	0.0390	-0.3870	-0.7330	-0.8020	-0.8610	0.0980	-0.7340	-0.7170	-0.6410	1.1070	-0.3130	-0.6680	1.1030	-0.7000	-0.4930	-0.3710	-0.8090	-0.4770	-0.5700	-0.5060	-0.7460	-0.6160	-0.8880	-0.1690	-0.3010	-0.2190	-0.4630	-0.5920	-0.8870	-0.6060	-0.8050	-0.8990	-0.5350	-0.8400	-0.6320	-0.8500	0.5960	-0.5250	-0.7730	-1.0180	-0.0270	-0.5270	-0.7550	-0.5030	-0.6420	-0.2450	-0.5800	-0.1280
0.2350	-0.1440	-0.0940	-0.3550	0.0640	0.1570	0.0050	-0.0170	-0.3750	0.1160	0.0230	0.5380	-0.3120	0.0140	0.0210	-0.0320	-0.0060	0.2810	0.2090	-0.0800	-0.1270	0.2170	0.1140	-0.1490	-0.1300	0.2130	0.1740	0.1770	-0.1220	0.1780	0.0960	0.2540	0.1970	0.2690	-0.1380	-0.0820	-0.0320	-0.0400	-0.0010	0.0520	-0.2010	0.1140	-0.1950	-0.0300	-0.1740	-0.0780	-0.1610	-0.1580	-0.1110	-0.2510
-0.0490	0.0490	-0.1210	-0.3110	0.0240	0.0640	0.2860	-0.1800	0.0400	-0.0850	-0.0600	0.1960	-0.1060	0.1110	-0.0320	-0.2100	0.1310	-0.0500	0.0720	0.0190	0.0320	-0.0320	-0.0160	0.1060	-0.0210	-0.0070	0.1580	0.1220	0.0420	-0.0120	-0.0800	-0.0930	-0.0780	-0.2820	-0.1390	-0.0190	0.0310	-0.0600	0.1970	-0.0810	0.1040	0.0820	-0.2720	0.1350	-0.0880	0.0140	0.1660	0.0960	0.1960	0.3300
-0.0010	0.1190	-0.0820	-0.2650	-0.0690	-0.0940	-0.0440	-0.2540	-0.2300	-0.3900	0.1530	0.0250	-0.4290	-0.2810	0.1860	-0.2670	-0.0740	-0.1820	-0.1820	-0.1200	-0.0310	0.1050	0.1020	-0.3830	0.1810	-0.0600	0.0590	-0.0360	-0.4120	-0.1230	-0.0890	-0.0480	0.1240	0.3760	-0.0840	-0.1020	-0.3980	0.1110	0.1820	-0.0370	0.2980	-0.0360	-0.0660	-0.2680	-0.3690	-0.0870	-0.1680	-0.1050	-0.0620	0.0550
-0.0330	0.0970	-0.3170	0.1880	-0.1130	0.0250	-0.0030	-0.1930	0.0910	0.1400	0.1620	-0.2150	0.1190	0.0870	-0.0210	0.1410	0.1660	-0.0750	-0.2550	-0.0690	-0.0330	-0.0990	-0.1650	-0.1850	0.1460	-0.0410	0.1710	-0.2690	-0.0820	-0.1610	-0.1230	0.1030	0.1370	0.0390	-0.2230	-0.0850	-0.0670	0.1870	-0.2260	0.0110	0.0740	-0.3050	-0.3390	-0.1480	-0.0280	0.1030	0.1560	-0.3620	0.3520	-0.1820
0.1270	0.0280	0.1760	-0.0750	0.0310	-0.0770	-0.1470	0.5300	0.0280	-0.1080	0.2010	0.6200	-0.0160	-0.0440	-0.0130	0.0190	-0.1470	0.0040	-0.0560	0.0500	-0.0470	-0.2290	-0.1110	0.1010	-0.0190	-0.1380	-0.0360	0.0730	0.0800	0.0950	-0.0690	0.2920	-0.1090	-0.0150	-0.0910	-0.1500	0.0270	-0.0750	-0.0320	0.1340	0.2350	-0.1040	-0.0140	0.1020	0.1380	-0.0480	-0.0690	-0.0580	-0.0590	0.0240
-0.0860	-0.1520	0.0210	-0.4850	0.3900	-0.1330	-0.5440	0.0890	-0.2300	-1.3990	-0.0330	-0.0030	-0.2070	-0.6400	-0.2480	-0.0630	-0.5330	-0.9230	-0.0660	0.1410	-0.4930	-0.0350	-2.0000	0.4830	0.9060	-0.6730	-0.2700	-0.2530	-0.3910	-0.3960	-0.0740	0.3090	-0.2380	-0.3100	-0.1770	-0.0440	-0.3240	-0.9460	-0.4140	-0.0290	-0.6210	-0.4680	0.0430	0.6610	-0.4680	-0.1920	0.0440	-0.0050	-0.1620	0.2040
-0.2610	0.1050	0.0570	-0.1690	0.1670	-0.2980	0.3260	-0.3640	-0.1870	0.2260	0.0670	-1.1970	0.1970	0.3510	0.0710	0.0080	-0.0480	0.0210	0.2100	-0.8440	0.2630	-0.2470	0.1750	-1.0040	0.1340	0.3080	0.2700	-0.1760	-0.1120	0.0390	0.0190	0.3970	-0.1590	0.2630	-0.0940	-0.5610	0.3180	0.2890	0.1760	-0.4510	-0.1480	0.2750	0.0000	-1.0100	-0.3590	0.1600	-0.2030	-0.9040	-0.0690	-1.0710
0.2260	-0.0990	-0.0480	0.1210	-0.1100	0.1010	0.0900	0.2740	0.5580	-0.0200	-0.0710	0.0870	0.1470	-0.0250	-0.2620	0.0910	0.0170	-0.1260	-0.1020	0.0350	-0.0600	0.0170	-0.0450	-0.0140	-0.1490	-0.2860	-0.1380	-0.0990	0.4360	0.0930	0.0490	-0.1330	-0.0970	0.0020	-0.0790	0.4980	0.3080	-0.3370	-0.1510	0.2010	-0.1470	-0.0570	-0.0650	-0.2310	0.0160	0.2320	0.1340	0.0480	-0.2090	-0.1510
0.1740	-0.0880	0.2910	-0.5600	-0.2800	-0.0110	-0.1110	-0.2530	0.4810	0.0690	-0.3810	-0.0080	-0.1890	0.3260	-0.3530	-0.2540	0.4050	0.0430	0.4800	-0.2890	0.0730	0.0340	-0.3490	-0.0910	-0.2860	0.1730	-0.0620	-0.2180	0.1060	0.1600	0.2150	0.0920	0.1800	0.1480	0.0090	0.8750	-0.1460	-0.0820	-0.2300	-0.2450	0.1760	0.4860	-0.2350	-0.0910	0.1190	0.1390	-0.0290	-0.1960	-0.1930	0.0150
-0.0730	0.1320	-0.0680	0.1510	0.0410	-0.0410	-0.1730	-0.0890	-0.2480	0.0630	-0.0800	-0.0500	-0.3340	-0.0400	0.2130	0.0670	0.1230	-0.2120	-0.2220	0.2030	-0.0720	-0.1030	-0.0740	0.2600	-0.1060	-0.1290	0.1020	-0.0020	-0.0860	-0.1720	-0.2880	-0.0660	0.0970	-0.2740	-0.1380	-0.2140	-0.4120	-0.0990	0.3980	-0.1160	-0.0190	-0.1160	-0.1530	0.0420	0.1020	-0.1890	-0.1320	0.4730	0.0170	0.1940
-0.1550	-0.1480	0.1420	0.0740	0.1890	-0.0460	-0.0660	0.3310	0.0920	0.1320	-0.1910	-0.0270	0.2920	-0.1980	-0.0030	0.1840	-0.0740	-0.0690	-0.3160	-0.0570	-0.2230	-0.0860	0.0170	-0.1400	-0.0670	-0.0140	-0.0110	-0.2400	-0.0790	0.0710	-0.4930	-0.1180	-0.1960	-0.0720	-0.1730	-0.1090	0.8460	-0.1130	-0.0200	0.2170	-0.0170	-0.0460	-0.0400	-0.0330	-0.2380	0.1240	0.0320	0.5390	0.0020	0.0720
-0.0920	0.0260	-0.3030	-0.1290	0.1580	-0.2270	-0.0870	-0.0350	-0.3590	-0.1120	0.0520	-0.1230	-0.3830	-0.0660	0.2060	-0.1270	-0.2340	0.0140	-0.1660	0.0100	-0.2170	0.0970	-0.1860	0.1780	0.0700	0.0650	-0.0520	-0.0410	-0.3520	-0.0620	-0.0990	0.2270	0.0020	-0.0060	-0.1230	-0.0800	-0.2730	0.1920	0.1320	-0.2320	0.0320	-0.1060	-0.1330	0.0790	-0.1830	-0.0920	-0.2330	0.2770	0.2650	0.1390
-0.0910	-0.0990	-0.0750	-0.2770	0.1180	-0.0810	0.0610	0.3850	0.1080	-0.1710	-0.0330	0.0020	0.2120	-0.0640	-0.1310	0.5380	-0.0260	-0.1180	0.1110	-0.2990	0.0090	-0.1400	-0.2610	-0.2160	-0.0910	0.1560	-0.0920	-0.2410	-0.0330	-0.1910	-0.0490	-0.0150	-0.1080	-0.2470	0.0540	-0.1710	0.0740	-0.1840	-0.0280	0.0290	-0.2170	-0.0190	0.1090	0.1840	-0.0530	0.0700	-0.0280	-0.0870	-0.0660	0.0730
-0.0260	0.0490	0.1490	-0.4820	0.0700	-0.1810	0.2460	-0.3530	-0.1610	-0.1150	-0.0260	0.3020	-0.2230	0.0600	0.0430	0.0200	0.0970	0.0150	0.0840	-0.1390	0.1290	-0.0130	-0.0700	0.0450	-0.1220	0.1710	0.1210	0.0140	-0.0900	-0.0940	0.0670	-0.0300	-0.1500	-0.0730	0.1240	0.1110	-0.4280	-0.0700	0.1640	-0.1660	-0.1210	0.0550	-0.1400	-0.0050	-0.2690	0.0910	0.1750	-0.1000	-0.0920	0.1640
-0.2680	-0.4470	-0.2350	-0.4070	-0.0360	-0.3530	0.1780	-0.2150	-0.0100	-0.3060	-0.2120	0.7100	0.2590	-0.1690	-0.6500	-0.1420	-0.0970	-0.0400	-0.0630	-0.1270	-0.0720	-0.4360	0.0950	0.1330	-0.2900	-0.0790	0.2290	0.3290	0.4490	0.3800	-0.0660	-0.2790	-0.4220	-0.1050	-0.2330	0.3720	-0.4490	-0.0610	-0.4100	-0.2380	-0.5250	0.2350	-0.1230	0.0060	-0.0810	-0.0590	-0.1930	0.2490	-0.4200	-0.0770
0.1760	0.1680	-0.2390	0.7030	-0.2820	0.3420	0.0360	-0.4660	0.0640	-0.1160	0.0430	-0.4780	0.5110	-0.2880	-0.2940	0.1680	-0.2230	-0.1420	-0.0340	-0.4620	0.0120	-0.5510	-0.1180	-0.4210	0.0690	0.3370	0.0550	-0.6010	-0.2060	0.1020	-0.1160	-0.2680	-0.0120	0.2850	0.4420	-0.1880	0.0910	-0.2430	0.0800	0.3150	-0.0830	-0.1780	-0.1760	-0.3290	0.2300	0.0340	-0.1350	-0.3300	0.0570	-0.1100
0.3700	0.0270	0.2220	-0.1010	0.3660	0.0290	0.1550	-0.1790	-0.0460	0.0040	0.0360	-0.3400	-0.0510	0.1740	-0.1130	0.0120	0.3240	0.0890	0.3280	-0.1060	0.0460	0.1380	0.1030	-0.3520	-0.0220	0.1940	0.0270	0.0780	0.0490	0.1080	0.1200	0.2040	0.2450	-0.5060	0.0200	0.0370	-0.3190	-0.1550	-0.0230	-0.1140	-0.1940	0.2650	0.0650	-0.2360	-0.1570	0.0240	-0.0140	-0.1880	0.2880	-0.4500
0.2460	0.1100	-0.0730	-0.2780	0.1910	0.1390	-0.1490	0.0950	0.0420	-0.0610	-0.0590	0.0780	0.1740	-0.0200	0.0810	0.1760	0.1910	-0.0740	0.0970	-0.1100	-0.1780	0.0400	-0.0960	-0.2150	-0.1180	-0.1800	-0.0280	0.1950	-0.0610	0.2260	-0.2260	-0.1170	-0.0180	-0.2360	0.1280	-0.1010	-0.0730	-0.0060	0.3090	-0.0540	0.0630	-0.0950	-0.3430	-0.0030	-0.2050	0.0710	0.0480	0.0990	0.0550	0.1320
0.1980	0.3420	-0.2990	-0.2110	0.3790	0.3420	-0.3660	-0.1530	-0.0400	-0.2570	0.0670	0.1120	0.1050	-0.2550	0.0410	-0.3320	0.0730	0.0470	0.1040	-0.2150	-0.3850	0.0070	-0.4270	-0.3630	0.0440	-0.5230	-0.0570	-0.2410	-0.5000	-0.0620	-0.2880	-0.3100	0.2790	-0.2200	-0.3270	-0.1840	0.1940	0.3600	-0.1380	-0.0100	-0.1410	-0.1980	-0.2670	-0.0510	0.0020	-0.1230	-0.0600	-0.0340	0.1640	-0.1930
-0.4160	-0.2530	0.2240	-0.1150	-0.3800	-0.2240	-0.3460	0.6740	-0.0700	-0.3690	-0.2480	0.2580	-0.3040	-0.4310	-0.3760	-0.0770	-0.4940	-0.6810	-0.2170	-0.1980	-0.4870	-0.5910	-0.7030	0.0220	-0.4070	-0.8750	-0.4820	-0.4820	-0.3090	-0.5350	-0.6180	-0.6200	-0.4740	-0.5750	-0.3140	-0.4250	-0.2700	-0.7600	-0.1730	-0.1910	-0.6310	-0.6030	0.8010	0.3740	-0.6030	-0.1660	-0.3000	0.3330	-0.3180	0.4620
-0.0070	0.0470	0.0670	-0.3930	0.1540	0.1290	0.3530	-0.4340	0.1060	0.2120	-0.0800	-0.0370	-0.0590	0.1570	-0.1320	-0.0020	0.3550	0.1450	0.3270	-0.1670	0.1030	0.2170	0.1860	-0.1280	-0.2370	0.3000	0.1510	-0.4140	0.1310	0.1080	0.0780	-0.0580	0.0080	-0.6140	0.1250	0.2440	-0.7120	-0.1150	0.2210	-0.0970	-0.0840	0.3970	-0.1880	-0.1920	-0.1430	0.2840	0.1380	-0.3130	-0.2810	-0.2440
-0.1340	-0.0060	-0.0460	-0.4230	0.3100	0.4050	-0.0300	0.1760	-0.1220	-0.0190	-0.2310	0.3410	0.2690	0.0080	-0.2340	0.0010	0.3370	-0.0760	-0.1570	-0.2170	-0.2860	-0.0170	0.4990	0.1150	-0.1260	-0.0370	0.2740	-0.3560	-0.0920	0.5430	-0.1610	-0.4640	0.2530	-0.2700	-0.3280	0.0350	0.7970	-0.3240	0.1320	0.0050	-0.0080	-0.1520	-0.1420	-0.4170	-0.0690	0.0820	-0.3240	0.2110	0.0560	-0.1290
-0.2520	-0.1070	-0.3360	0.0710	-0.2510	-0.1680	-0.2400	-0.0800	-0.2570	-0.8070	-0.0200	0.1140	-0.3100	-0.1920	-0.2800	-0.0200	-0.7820	-0.1720	-0.2880	0.0390	-0.3880	-0.2860	-0.5190	1.1890	-0.1910	-0.4490	-0.2990	-0.6140	-0.1820	-0.1740	-0.3890	-0.2220	-0.1990	-0.0640	-0.2650	-0.2910	-0.2440	-0.3570	-0.3260	-0.1600	-0.3890	-0.4160	-0.1200	-0.3430	-0.0100	-0.1610	-0.2590	0.3260	-0.1900	-0.2250
-0.2890	0.0700	-0.0060	-0.3700	-0.1390	0.0070	-0.0590	-0.1690	-0.0590	-0.4050	0.3050	0.4860	0.4720	-0.3000	0.0770	-0.2260	-0.2760	-0.3980	-0.1550	0.3680	-0.2030	-0.5250	-0.1290	-0.0710	0.0660	-0.2470	-0.2150	-0.4190	-0.6820	-0.3940	-0.2930	-0.4380	-0.0050	-0.0020	-0.1610	-0.4020	-0.2060	0.1430	0.4940	-0.0310	-0.1790	-0.2400	-0.0770	-0.0660	-0.1690	-0.0260	-0.0060	-0.1660	-0.2140	0.1600
-1.0780	-0.8910	-0.8030	-1.0720	-1.1560	-0.7670	-0.5990	-0.7100	-0.6160	-0.9790	-0.8490	-0.9950	-0.8350	-0.8290	-0.9590	-0.7860	-1.0550	-1.1890	-1.0550	-0.6670	-1.3740	-1.0930	-0.8360	-1.1790	-1.1850	-1.1350	-0.8530	-1.2120	-0.8110	-0.7320	-0.9260	-1.0200	-0.9260	-0.8460	-0.9320	-0.9900	-0.7580	-1.1840	-1.0520	-0.5480	0.2620	-1.1900	-0.6050	-0.9940	-0.8630	-0.8170	-0.4800	-0.8880	-0.8870	-0.9010
-0.6500	-0.4720	0.2100	0.2410	0.0480	-0.6220	-0.1510	0.1930	-0.5270	0.0830	0.3050	-0.0010	-0.5600	-0.2970	-0.4700	-0.0040	-0.0950	-0.3120	-0.0150	0.1040	-0.2720	0.1460	-0.6800	0.5120	0.4020	-0.2480	-0.2220	-0.3450	-0.4380	-0.4360	0.3890	0.2190	-0.1800	-0.3270	0.2670	0.2870	-0.7240	-0.3160	-0.1530	0.1790	-0.0940	-0.4350	0.4950	0.0930	0.1190	-0.2670	0.1220	-0.0200	-0.3420	0.1230
0.0640	-0.0240	-0.3780	-0.0760	0.1980	0.1690	0.2700	-0.2460	-0.2460	0.1020	0.7530	-0.2920	-0.3870	-0.0820	-0.2190	0.6230	-0.2960	0.1930	0.0040	-0.2850	-0.2240	0.0070	0.2750	-0.3850	-0.0330	0.0720	0.0760	-0.0080	-0.1340	0.0530	-0.0700	-0.0720	0.0000	-0.0230	-0.1410	-0.1820	-0.0360	-0.0830	0.1930	-0.0520	0.2270	0.0930	-0.2070	-0.2440	-0.0440	0.2030	-0.2340	-0.1970	0.0060	-0.3690
-0.1590	-0.1710	0.0590	0.1600	-0.1390	0.0380	0.0210	0.0370	-0.2790	-0.0660	-0.2850	-0.0440	0.1550	-0.1350	0.2360	-0.0600	0.0440	0.1590	-0.0550	-0.3090	-0.1400	0.1840	0.3760	-0.1340	-0.2570	-0.1930	0.1500	0.0930	-0.0760	-0.0830	0.0230	-0.3400	-0.3020	0.1760	-0.2860	-0.1510	-0.3750	-0.1030	0.1830	0.0130	-0.3370	0.2830	0.0120	-0.5240	-0.3030	-0.2550	-0.2060	0.4510	0.1210	0.5810
-0.1760	0.0500	-0.2700	0.1370	0.0400	0.1620	0.0270	0.0590	0.0860	-0.0010	-0.1050	-0.1410	0.0620	-0.1520	0.0540	0.0060	-0.0560	0.0240	-0.0890	-0.2440	-0.0830	0.0110	0.0110	-0.2880	-0.0260	0.0070	-0.1470	0.1070	0.1840	0.2880	0.0920	0.1090	0.1490	0.2450	-0.0450	0.0010	0.1460	-0.1600	0.0060	0.1620	-0.0440	-0.0020	0.1430	-0.1670	-0.0730	0.0590	-0.0020	-0.3280	0.1640	-0.4290
-0.1550	-0.1180	0.3120	0.1900	0.4040	-0.2050	-0.5570	-0.6290	0.2690	0.2060	-0.4270	-0.8880	-0.2820	-0.5200	0.1320	-0.5840	-1.1480	-0.0270	-0.5500	-0.4140	-0.1690	1.2730	-0.6400	-1.0000	-0.6100	-0.9070	-0.2180	-0.2550	-0.3480	0.4410	-0.5160	-0.7290	-0.6100	-0.0080	-0.5690	-0.7620	-0.6090	-0.4590	-0.8220	-0.3740	0.7970	-0.8610	-0.2090	-0.5480	-0.0570	-0.4430	-0.4310	-0.0670	-0.3500	-0.4590
-0.2110	0.0980	0.0680	0.1310	-0.0810	-0.2140	-0.1620	-0.1540	-0.1720	-0.0800	0.0070	0.3860	-0.0400	-0.1560	0.1750	0.0400	-0.0570	0.0040	-0.1180	0.2600	-0.0380	0.0530	-0.0070	0.2160	-0.0870	-0.1880	-0.0930	-0.1520	-0.2570	-0.2550	-0.0750	-0.1120	0.0290	-0.0070	-0.1170	-0.1860	-0.5840	0.0210	-0.0540	0.0040	-0.0910	-0.1170	0.0740	0.5960	-0.2010	-0.1270	-0.1620	0.1350	-0.0620	0.3270
-0.5050	-0.1910	-0.2140	-0.5770	0.2920	0.0460	-0.0940	-1.1530	-0.1590	-0.1850	-0.1580	-0.0560	-0.1300	-0.0240	1.1660	0.1650	0.0160	-0.5420	-0.5000	-0.6760	-0.4010	-0.5790	-0.0220	-0.3490	0.0430	-0.2200	-0.1500	-0.7330	-0.3220	0.2170	-0.6160	-0.2130	-0.1220	0.2180	0.0160	-0.3490	0.0860	-0.1080	-0.2260	-0.0430	-0.1770	-0.2860	-0.9130	-0.1630	0.2700	0.0090	0.2470	-0.3540	-0.1210	-0.2560
0.0940	0.1960	-0.3110	0.2820	0.2310	0.0790	-0.1320	-0.1200	-0.2630	-0.2630	0.1180	-0.0480	-0.3870	-0.3690	0.1040	-0.2880	-0.2560	-0.1520	-0.0520	-0.3420	-0.1870	0.0130	-0.0180	-0.2010	0.3500	0.1350	0.1600	0.0480	-0.1420	0.1530	-0.0480	0.1660	0.0840	0.2550	-0.2690	0.1380	0.4400	0.0780	0.0070	0.0010	0.1780	-0.0150	-0.3490	-0.3790	-0.1720	-0.0590	-0.2450	0.0470	0.1410	-0.1130
0.0310	0.1040	0.1990	-0.0710	0.4430	0.3400	0.0190	-0.1380	0.0230	0.4330	-0.1330	-0.1500	0.2250	-0.0850	-0.0370	0.1360	0.5400	-0.0890	-0.1060	-0.1900	0.0220	-0.2710	0.1980	-0.2410	0.5020	-0.1850	0.2380	-0.3750	-0.0140	0.3140	-0.2390	0.0140	0.1350	0.0820	0.0360	0.2590	0.4400	-0.3350	-0.0900	-0.1950	-0.1970	-0.2840	-0.1260	-0.5280	0.1310	0.0840	-0.0690	-0.1640	0.2360	-0.2080
0.2660	-0.2540	0.5520	0.2510	0.1460	-0.1070	-1.0380	-1.4500	0.0010	0.7270	0.0190	-1.3500	-0.7330	-1.3800	0.5510	-1.3120	-1.0880	0.2450	-0.7660	-1.6170	0.0320	1.0600	-0.4780	-1.8350	-1.4310	-1.6580	-0.1090	-0.9580	-1.0090	0.9220	-1.7700	-1.3380	-1.2360	-0.2300	-0.5780	-1.5130	-1.5050	-1.8890	-1.3170	-1.1790	0.2580	-0.1350	-0.5100	-1.3050	-1.0780	-0.6390	-1.7620	-1.6220	-1.3000	-0.8860
-0.0740	-0.0450	0.0240	0.1120	-0.0360	-0.0950	0.2060	-0.0850	0.0960	0.0690	0.0190	0.1140	0.1430	0.2420	0.1270	0.1590	0.1670	0.0940	0.1680	-0.0450	0.1190	-0.0480	-0.0670	0.0060	-0.0410	0.0080	-0.0450	0.0510	0.0820	0.0160	0.0390	-0.0050	0.1990	0.1970	0.4340	0.4450	0.3380	0.1800	0.1010	0.0530	-0.0200	0.3790	0.0970	0.2620	0.2380	0.3560	0.2920	0.0340	-0.1080	0.0330
0.1690	-0.0450	-0.4770	-0.3700	-0.5690	-0.2590	0.0140	-0.0330	-0.4850	-0.5550	-0.1050	0.1040	-0.4500	-0.3030	-0.5900	0.0190	-0.1920	-0.0660	-0.4780	0.2130	-0.1990	0.1080	-0.0560	-0.0300	-0.2240	0.0800	-0.0770	-0.0490	-0.3030	-0.0990	0.0130	-0.4620	-0.1810	-0.4520	-0.0850	-0.4780	-0.5340	-0.8530	0.3100	-0.2490	-0.1530	0.0010	0.1630	0.7960	-0.5090	0.0150	-0.6960	0.2760	0.1940	0.3010
0.0270	-0.0110	-0.1240	0.1220	0.0540	-0.1450	0.0150	0.1480	-0.0670	0.0340	0.1060	1.0370	-0.0480	-0.1160	0.0220	-0.1230	-0.1350	-0.0600	0.0050	0.0620	-0.0620	0.0030	-0.1000	-0.0800	0.0580	-0.0210	-0.0450	0.0010	-0.0790	-0.0320	-0.0090	0.1300	0.0190	0.0130	0.0150	-0.0140	-0.2420	-0.0310	0.0480	0.0320	-0.0480	-0.0670	-0.1510	0.3050	-0.1330	0.0600	-0.2360	0.3480	-0.0340	0.0520
-0.6260	-0.6300	-0.7610	0.7150	-0.0300	-0.8930	-0.7860	0.4060	-0.4710	-0.4490	0.4850	-0.1080	-0.9490	-0.7940	0.0100	-0.4060	-0.5570	-0.1500	0.0160	0.4080	-0.9240	-0.5460	-0.9770	-0.4920	-0.8270	-0.7220	-0.6570	-0.5540	-0.3080	-0.4280	-0.1590	0.3430	-0.2820	-0.0300	-0.6190	-0.1270	-0.8030	-0.6460	-1.0500	0.0690	-0.7280	-0.8220	0.3840	-0.4640	-0.2250	-0.6130	-0.6900	0.3430	-0.9210	-0.7620
-0.0870	-0.0730	0.0350	0.0340	-0.0330	-0.1400	0.0330	0.1610	0.1850	0.0110	-0.1520	0.1790	0.2580	-0.0340	0.0640	0.0240	-0.0020	0.0070	-0.0710	0.1770	0.0320	-0.2080	0.0150	0.1040	-0.0820	-0.0210	-0.0870	-0.0260	-0.0340	-0.1010	0.0090	-0.1040	-0.1070	-0.0070	0.0730	-0.0700	0.3240	-0.0900	0.0260	-0.0230	0.0390	-0.1180	0.0460	0.1200	0.0260	0.0010	-0.1030	0.3330	0.1060	0.1470
-0.0420	-0.1360	-0.0790	-0.3860	-0.0790	-0.0360	-0.0210	0.2140	-0.0570	0.2050	-0.0730	0.5180	0.0290	0.0000	0.1110	-0.1160	0.0430	-0.0850	0.0010	0.6420	0.2400	0.1610	0.1070	0.4790	0.1210	-0.2250	0.1560	0.3600	0.2320	0.1420	0.1540	0.1680	-0.1320	0.2080	0.0990	0.1460	0.1490	0.1120	-0.0590	0.0330	-0.1610	0.1930	-0.0730	0.6450	0.2530	0.2530	0.1780	0.1130	-0.0920	0.0320
0.7950	-0.0120	-0.1050	-0.1740	0.0720	0.8630	-0.2510	-0.5580	0.3020	-0.2110	0.1380	-1.3800	-0.2530	-0.1410	-0.4300	-0.4420	0.2620	0.0980	-0.3340	-0.3760	-0.3670	-0.2590	0.5800	-0.6930	0.4420	-0.4590	0.0030	-0.3830	-0.3110	-0.1390	-0.0360	0.1610	0.6260	-0.2940	-0.0840	-0.3220	-0.3400	-0.3230	-0.2550	-0.0430	0.9000	-0.1050	-0.5280	-0.5520	0.3180	-0.3340	-0.2240	-0.2880	0.2780	-0.2840
-0.1640	-0.1360	-0.1350	-0.2600	0.2330	-0.0300	-0.1190	-0.0840	-0.1340	-0.2360	-0.1260	-1.0350	0.1570	-0.0980	-0.0930	0.1120	-0.0690	-0.2020	-0.1080	-0.1630	-0.1780	-0.3870	0.2690	0.1020	-0.0560	-0.0460	-0.1010	-0.3970	-0.2880	0.0920	-0.4450	-0.1660	-0.0060	-0.3820	0.1180	0.0410	0.2030	0.6910	0.1840	-0.1780	-0.1680	-0.0650	-0.2320	0.0760	0.0620	0.2050	-0.0880	0.2650	-0.1200	0.1230
-0.0770	0.2290	0.1850	-0.7030	0.2590	-0.1010	0.3160	0.2260	0.0430	-0.0260	-0.1570	-1.0800	-0.1990	0.2380	-0.0170	-0.0410	0.1300	0.0900	0.1890	-0.2350	0.1680	0.0410	-0.2520	-0.0730	-0.2150	0.3740	0.0700	-0.0740	-0.0020	-0.0260	0.1580	-0.0380	0.0110	-0.6580	0.3020	0.2380	-0.7220	-0.1130	0.3820	-0.3150	-0.0110	0.1120	-0.1850	0.0330	-0.3220	0.1790	0.0900	-0.4840	-0.0780	-0.1800
-0.8080	-0.2090	-0.0480	-0.3160	-0.8500	-0.4780	-0.4720	0.4940	-0.3530	-0.8370	-0.3680	0.3730	-0.6120	-0.9670	0.0880	-0.3290	-0.8240	-0.2380	-0.7320	0.7060	-0.6740	-1.0660	-1.0030	0.1200	-0.4090	-0.7860	-0.6860	-1.3880	-0.5350	-0.9230	0.5750	-0.5730	-0.3600	-1.1090	0.2120	-0.0020	-0.5070	-0.6780	-0.6970	0.1800	-1.2240	-1.2570	-0.1590	0.5060	-0.3160	-0.0680	-0.1670	-0.1540	-0.5050	0.2650
-0.3500	-0.2690	-0.0720	-0.1460	0.1020	-0.1040	0.1300	-0.3140	-0.2860	-0.2160	-0.2020	0.3550	-0.4660	-0.3260	0.2710	-0.4060	0.1970	0.1030	0.1090	0.2800	0.5120	-0.5040	-0.1870	0.0480	-0.0430	-0.1820	0.0790	-0.5540	-0.3550	0.2410	0.3590	-0.5730	-0.4040	-1.1600	-0.1160	0.3970	-0.6900	-0.3060	0.0210	0.1900	-0.8740	0.2630	-0.1210	-0.2200	-0.2430	0.0300	-0.2650	-0.3430	-0.0770	0.2450
0.2300	0.0330	-0.0260	0.1360	-0.0020	0.1530	0.2940	0.2020	-0.0060	-0.1070	-0.1210	-0.2850	-0.1080	0.1410	-0.3690	-0.2220	0.0510	0.5430	0.0040	-0.0480	0.0640	0.4350	0.3100	-0.0930	-0.0330	0.1250	0.1860	0.2620	0.0540	-0.0250	0.2990	-0.1740	0.1550	-0.1910	-0.1500	0.1080	-0.2730	-0.1040	-0.0810	-0.1440	0.2090	0.2700	-0.1590	0.0850	-0.0150	-0.0730	0.2120	-0.2550	-0.2820	-0.3770
-0.4700	0.0000	-0.1730	-0.3990	-0.1840	-0.3630	-0.5070	-0.4230	-0.8450	-0.9810	-0.4080	-1.3520	-0.1890	0.0670	-0.1380	-0.2990	-0.3650	0.1350	-0.8100	0.6240	-0.2100	0.1820	-0.7400	-0.2370	-0.1730	-0.1690	-0.5460	-0.6900	-0.3440	-0.5470	0.2670	-0.0250	-0.2950	-0.8010	0.5410	-0.5800	-0.1410	-0.5500	-0.3530	-0.0520	-0.6700	-0.7520	-0.1900	0.0290	0.5910	-0.0940	-0.0610	-0.4870	-0.2180	-0.4960
-0.2940	-0.2270	-0.1270	-0.3560	-0.4900	-0.2350	-0.4060	-0.2120	-0.5320	-1.3670	-0.3300	0.4990	-0.1510	-0.6360	-0.0220	-0.3830	-0.8200	-0.5540	-0.6970	0.7700	-0.4740	0.0380	-0.6000	-0.1340	-0.5520	-0.6100	-1.5380	-0.8550	-0.3300	-0.3640	-0.4300	-0.3400	-0.4960	-0.3560	-0.2620	-0.5550	-0.2820	-0.6030	-0.4770	0.1670	-1.0550	-0.6810	-0.2470	0.2080	-0.3920	-0.1520	0.1280	0.1420	-0.3760	0.4210
-0.5310	-0.0880	-0.6780	-0.5450	-0.7440	0.5090	-0.7060	0.0150	-0.5910	0.1760	-0.6990	-0.2380	-0.1830	-0.5510	-0.7160	-0.6090	0.6030	-0.9930	-0.4640	-0.2680	-0.9750	0.0290	-0.1370	-0.5050	0.4970	-0.6240	0.3110	-1.0010	-0.4670	-0.1670	-0.7840	-0.3830	0.9710	-0.0110	-0.8030	-0.6940	-0.9450	0.2070	-0.0360	-0.1240	-0.5110	-0.8940	-0.1170	-0.4000	0.4540	-0.4850	-0.5420	-0.4790	-0.7950	-0.4170
-0.5530	0.1030	0.0620	-0.6540	-0.2320	-0.5350	-0.0350	-0.3470	0.1590	-0.6730	-0.0130	0.1570	-0.5230	-0.1420	0.1430	-0.0630	-0.3230	-0.0170	-0.0770	-0.0150	0.0060	-0.3200	-1.3700	0.0770	-0.3940	-0.1170	-0.5540	-1.0340	-0.0980	-0.6280	0.7930	-0.3710	0.0630	-0.6670	0.2450	0.4470	-0.0960	-0.4870	0.1100	-0.3690	-0.3310	0.1670	0.3020	-0.2240	-0.6230	0.3080	-0.3010	-0.4880	-0.2010	-0.3500
-0.0840	-0.0260	0.1120	0.1170	0.0620	-0.0650	-0.0510	0.1650	-0.0350	-0.0350	-0.0560	0.1780	0.0850	-0.0460	0.1590	-0.0830	-0.0730	-0.1040	0.0620	-0.0570	-0.1450	-0.0320	-0.1560	0.1290	0.1880	-0.0190	-0.0730	-0.1340	0.1680	-0.0660	-0.0060	-0.1210	-0.0970	0.0380	-0.1220	-0.0430	-0.0120	0.2170	0.0430	0.0100	-0.1890	-0.0370	0.3650	0.1620	0.0510	0.1160	-0.0040	-0.0890	-0.1260	0.0120
-0.3500	-0.0880	0.0500	-0.0860	-0.0910	-0.1870	-0.4390	0.2300	-0.2510	-0.0460	0.0460	0.3570	0.1570	-0.3310	0.1210	-0.0320	-0.2660	-0.3980	-0.2020	0.3030	-0.3960	-0.2980	-0.4280	0.0310	-0.1140	-0.2280	-0.2270	-0.4690	-0.3140	-0.3460	-0.3930	-0.1190	-0.0790	0.1450	0.0230	-0.1240	-0.1440	-0.0310	-0.0950	0.3000	-0.1400	-0.5890	0.1450	-0.1950	-0.0500	-0.2730	0.0210	0.2040	0.0300	0.2610
-0.0880	-0.4160	-0.2970	0.1250	-0.8180	-0.4910	0.1470	0.0780	-0.2030	0.0750	-0.5720	-0.1350	-0.4210	0.0010	-0.6680	-0.1250	-0.3880	0.1730	-0.6300	-0.0570	0.0770	-0.1910	-0.3840	0.0530	-0.2930	-0.1390	0.1430	0.0000	-0.1350	-0.3050	-0.4570	-0.4000	-0.4630	-0.3170	-0.1060	-0.2360	-1.1050	-0.2760	-0.5310	-0.2060	-0.2280	0.5090	0.2810	0.4970	-0.3020	-0.3160	-0.1080	0.3960	-0.3070	-0.2950
0.0580	0.1740	0.0300	0.0520	0.1400	0.0160	-0.1130	-0.1690	-0.3070	-0.1140	-0.2860	-0.0410	-0.3150	-0.1150	-0.0320	-0.2620	-0.0280	0.1630	-0.0290	-0.0990	0.0400	0.1080	-0.0710	-0.1680	0.1900	0.0000	0.1070	0.0480	-0.3010	0.0460	0.0920	-0.1840	0.1720	-0.0360	-0.1070	-0.1380	-0.5650	0.3110	0.0360	-0.0810	0.1800	-0.0270	-0.2160	0.0160	-0.2710	-0.0420	-0.1330	-0.2800	0.5160	-0.3600
-0.0170	-0.2990	-0.0520	0.0710	-0.1570	-0.1400	-0.2470	0.0090	-0.2530	-0.3220	-0.0100	0.1410	0.0160	0.0540	0.2070	-0.0340	0.0120	0.2100	-0.1670	0.3990	-0.0820	-0.0800	-0.2150	0.4930	-0.1180	-0.1160	-0.1300	-0.1130	-0.2370	-0.2170	0.0590	-0.1540	-0.1680	-0.4700	-0.0440	-0.0790	-0.6130	-0.2410	-0.1190	0.0030	0.1400	0.0050	0.1230	0.2490	-0.2600	-0.1880	-0.0190	0.2410	-0.1460	0.2030
0.3220	-0.0230	0.2740	-0.1290	0.2010	-0.0110	0.2480	-0.1510	0.2400	0.1640	-0.1350	-0.2700	0.1600	0.0720	0.0360	-0.0970	0.1460	-0.2890	0.1670	-0.0980	0.2500	-0.1580	-0.2220	-0.2580	0.2500	0.2520	0.0410	-0.3770	0.1860	-0.1220	0.1620	0.4670	0.1040	-0.1820	-0.0270	-0.1260	0.2370	0.0010	-0.0380	-0.0720	0.3760	0.2140	-0.0070	-0.1330	0.3380	-0.0880	0.1250	-0.0780	0.3490	-0.1590
0.0050	0.1030	0.0650	-0.3480	0.1570	0.1130	0.1390	-0.1440	-0.1760	0.0220	-0.0740	0.2280	-0.2330	-0.1440	-0.1090	-0.1250	-0.0880	-0.0310	-0.0640	0.0250	0.0610	-0.1720	-0.1110	0.0380	0.1810	0.1270	-0.0650	0.1320	-0.0410	0.0620	-0.1540	0.1530	-0.2270	-0.1000	-0.0370	-0.0550	0.1180	-0.1270	0.0890	-0.1080	0.1990	0.1600	-0.2360	-0.2150	0.1550	-0.1770	-0.0200	0.0650	-0.1260	-0.0110
0.0260	-0.3390	0.1540	-0.2180	0.1210	-0.2720	0.2280	-0.4690	-0.1820	-0.0250	-0.0850	0.0380	-0.1340	0.1190	0.1010	-0.1030	0.0880	-0.0050	0.2320	0.2640	-0.0800	-0.1720	0.0230	-0.0650	0.1850	-0.0450	0.0110	0.0050	-0.1480	-0.1080	-0.1330	-0.2270	-0.0920	0.0850	-0.1450	-0.0440	-0.2670	0.2800	-0.0400	-0.0950	0.0450	0.1040	0.0320	-0.2850	0.1020	-0.1660	0.4150	-0.3630	0.2790	-0.0290
-0.0370	0.0760	0.2410	-0.1050	-0.1020	-0.0170	0.0150	-0.0660	0.1860	-0.0450	-0.2620	0.0660	0.0230	-0.2970	-0.0320	-0.2590	-0.1620	-0.0480	-0.1560	-0.2030	-0.2170	-0.0840	0.0000	0.2090	0.1660	-0.2480	-0.0330	0.0310	0.0470	0.1080	-0.0490	-0.2280	0.2560	0.2020	-0.0290	-0.0390	0.4380	0.0370	-0.3180	0.6820	0.0580	-0.1600	0.4610	-0.1840	0.1530	-0.2700	-0.2210	0.1050	0.0370	0.0160
0.2640	-0.2000	-0.2160	-0.4890	-0.4330	-0.2240	-0.1340	-0.1200	0.2240	-0.3630	-0.2420	-0.2310	-0.3290	-0.2150	-0.3430	-0.2150	0.9990	-0.6230	-0.1800	0.0900	-0.1010	-0.2520	0.2700	-0.3570	0.4560	-0.4050	-0.1660	-0.8750	0.0580	-0.1010	-0.2250	-0.2490	0.0200	-0.2420	-0.0530	-0.1070	-0.2630	0.7490	0.9580	-0.2240	0.1790	-0.5430	-0.1210	-0.1760	-0.3690	-0.1100	-0.2180	-0.1030	0.8750	-0.2410
-0.1530	-0.1390	-0.0990	-0.3360	-0.3350	-0.4480	-0.2620	-0.0030	-0.2000	-0.3810	-0.1440	0.1150	-0.5570	-0.3260	-0.3910	-0.0930	-0.0630	-0.0640	-0.2880	0.2470	-0.1690	-0.4740	-0.5490	-0.2490	-0.1600	0.0830	-0.1960	-0.0580	0.2240	0.0750	0.1060	-0.0120	-0.1080	0.1830	-0.0510	0.3450	-0.9010	-0.1070	-0.3870	0.0990	-0.3430	-0.3790	0.0250	0.1570	-0.1660	-0.0870	-0.2150	-0.3110	-0.2940	0.0290
0.2180	0.0140	-0.1800	-0.0300	0.3210	0.0150	0.0720	-0.4340	-0.2500	0.1670	-0.0090	-0.1300	-0.1620	-0.1220	0.2760	-0.2610	-0.1390	0.0990	0.0870	-0.3310	-0.0390	0.1260	0.1550	-0.2960	-0.0780	0.1950	0.0900	0.0710	-0.0650	0.1640	0.0120	0.2160	-0.0690	-0.0150	-0.2940	-0.1250	-0.2650	-0.0660	0.1540	-0.1240	0.0400	0.2740	-0.1720	0.0540	-0.3680	-0.0040	-0.0250	-0.0680	0.0740	-0.0770
0.0350	0.1310	-0.2210	0.1760	0.0650	0.0400	0.1830	-0.0810	-0.1650	-0.1140	-0.0810	0.0790	0.2150	0.1900	-0.1000	-0.1410	0.0880	0.0660	-0.0080	0.0440	0.1210	-0.1420	0.0620	-0.2220	0.0370	0.1130	0.0230	0.1190	-0.1150	0.0970	0.0180	0.1560	-0.0370	0.2920	-0.2430	-0.1030	-0.6270	0.0300	0.1920	0.0960	0.0130	-0.0490	-0.1890	-0.1610	-0.0650	-0.0340	0.2110	-0.0710	-0.1340	-0.2330
0.0780	0.0730	0.4990	0.1360	-0.2960	0.0490	-0.0540	0.3460	0.4420	-0.1590	0.1060	-0.0290	0.2590	-0.0660	0.0850	0.1010	-0.2350	-0.0800	-0.1730	-0.2300	-0.0350	-0.1560	0.0400	-0.2410	0.0830	-0.0220	-0.0250	-0.1490	-0.1870	-0.2670	-0.0200	0.0890	0.1200	-0.0160	-0.1550	-0.1010	-0.0330	-0.0720	-0.0750	0.2180	0.1770	0.0010	-0.2110	-0.0150	-0.1220	-0.1980	-0.0080	-0.1740	0.3540	0.1860
0.1590	-0.2360	-0.1260	0.3560	0.1680	0.3690	-0.4470	-0.1120	-0.0260	-0.0410	-0.1670	-0.6710	0.1800	0.0410	-0.5600	-0.6630	-0.0810	0.2040	0.0160	-0.4010	-0.5000	0.1240	-0.4450	-0.7620	-0.1470	-0.1450	0.3240	-0.6440	-0.1260	0.2220	0.2930	0.3900	0.3220	-0.7870	-0.3810	0.1990	-0.1380	-0.3970	-0.2600	0.3310	-0.6740	0.1510	-0.0080	-0.1570	0.2780	-0.5330	0.7810	-0.3290	-0.4950	-0.9600
0.1450	-0.0070	0.0180	-0.0670	0.0230	-0.0960	0.0920	0.0190	-0.0430	-0.0670	-0.1470	-0.1630	0.0480	-0.0430	0.0070	-0.0890	-0.1560	-0.0960	-0.0440	-0.0070	-0.0160	0.0560	-0.0490	-0.0230	-0.0600	0.2120	-0.1250	-0.1180	-0.0380	0.0630	0.0190	0.3090	-0.2160	-0.1160	0.1210	0.1660	-0.3940	-0.2760	-0.1230	0.0330	-0.1130	-0.0680	0.1000	-0.1300	-0.0320	-0.0420	0.0590	0.0500	-0.2480	-0.0480
-0.0880	0.1380	0.0150	0.1700	-0.0300	-0.0320	0.0980	0.0410	-0.0930	0.2180	0.2230	-0.1730	0.1900	0.0860	-0.1250	0.3100	-0.0210	-0.1470	-0.0940	-0.1560	0.0670	-0.0500	-0.2270	-0.3600	0.2440	-0.0430	0.1720	0.0560	-0.0510	0.0630	-0.0260	0.0790	0.0380	0.1040	0.0390	-0.2020	-0.1810	0.0470	-0.1690	0.2070	0.0410	0.0730	-0.0160	-0.3530	0.2460	-0.0620	-0.1180	-0.0360	0.1260	-0.3560
-0.7430	-0.4590	-0.3860	-0.7570	0.0580	-0.4560	-0.7620	-0.7820	-0.3100	-0.7910	-0.4510	-1.3350	0.6760	-0.2800	-0.4270	-0.4410	-0.9260	-0.8880	-1.2620	-0.4330	-0.0100	-0.7490	-1.2600	-0.8810	-0.0150	-0.4410	-0.5350	-1.3830	-0.4950	-0.8020	-0.8970	-1.0850	-0.4890	-0.4350	0.1340	-0.7090	-0.4490	-0.4600	-0.6550	0.7670	-0.7390	-0.4190	-0.4090	-0.4510	0.9270	-0.4610	-0.2560	-0.6200	-0.3680	-0.7590
-0.2290	-0.0640	-0.0100	-0.1580	0.0570	-0.1650	0.1300	0.2470	-0.0970	-0.0650	0.1770	0.2910	-0.1060	-0.1420	-0.1870	-0.0240	0.0040	0.0790	-0.0390	0.2300	0.0200	-0.1810	-0.2960	0.4990	-0.0100	0.0200	-0.1040	0.0200	-0.1070	-0.1240	0.0960	-0.1040	-0.2060	-0.4110	0.0200	0.1100	-0.3360	-0.2080	-0.0410	-0.0950	-0.1990	-0.0390	-0.1650	0.1600	-0.0170	-0.0460	0.0860	0.2540	-0.1580	0.2170
-0.2550	-0.1220	0.0190	-0.0670	0.1730	-0.2610	-0.1270	-0.2060	-0.1480	0.1170	0.1130	-0.0920	-0.0290	0.0480	0.2790	-0.1610	-0.2260	0.0260	-0.0240	0.0220	-0.1480	0.2240	-0.1950	0.0180	-0.0790	0.1200	-0.1980	-0.2440	0.0720	-0.0490	0.0850	0.1620	-0.0580	-0.1740	0.0080	-0.3200	0.0690	0.0200	-0.3690	0.2920	-0.3140	0.1170	0.0110	-0.1580	0.0390	-0.1270	-0.1070	0.0600	-0.0480	-0.3180
0.1030	-0.0160	-0.2000	0.2680	0.1480	-0.0190	-0.1110	0.2740	0.1520	0.0060	-0.0300	-0.0990	-0.0740	0.0250	-0.4680	0.1940	0.1300	0.1380	0.0580	0.1720	-0.0780	0.0170	-0.0340	-0.0030	-0.0460	-0.0970	-0.0190	0.1520	0.0890	-0.1520	0.1650	-0.0450	-0.0370	-0.2990	-0.0710	0.1480	-0.2470	-0.1050	-0.3020	-0.0220	-0.0700	-0.2580	-0.0610	-0.1410	0.0600	-0.0980	-0.2580	0.0130	0.0990	-0.1340
-0.0370	-0.1210	0.0960	-0.4300	0.0390	0.0740	0.2220	-0.2070	0.0970	-0.0540	-0.1470	0.0360	0.0440	-0.0700	0.2250	-0.2330	0.1640	0.1240	0.0140	-0.2510	-0.0390	-0.0740	-0.0840	-0.0150	-0.0090	0.0140	0.2180	-0.1560	0.1130	0.0320	0.0590	-0.0800	0.2130	-0.2390	0.0660	0.1780	-0.2080	0.0810	0.3290	-0.1190	-0.2110	-0.0250	-0.2110	-0.2450	-0.1870	0.0630	0.0040	-0.2370	0.2180	-0.0840
-0.1070	-0.0580	0.1020	-0.0580	0.2500	-0.0740	0.0360	0.4090	0.0140	-0.0090	0.0620	-0.2010	-0.0140	-0.0980	-0.3660	0.4350	0.0370	-0.1370	0.1140	0.0060	-0.2550	-0.1210	0.1240	-0.0090	0.2170	-0.1810	-0.2260	-0.4020	-0.2430	0.1440	-0.2610	-0.0560	-0.2020	-0.2940	-0.1450	0.1990	0.7440	-0.2710	-0.3340	0.0760	-0.0160	-0.0720	-0.0260	-0.2160	0.1260	0.0940	-0.1670	0.0060	-0.1450	-0.1760
-0.3490	-0.3740	-0.3360	-0.2540	0.1610	-0.0280	-0.0790	-0.2130	-0.2770	0.2440	-0.2710	0.2060	-0.2010	0.2400	0.1890	-0.2470	0.0350	0.2830	0.1810	-0.1470	0.0650	-0.0460	-0.2790	0.1380	-0.2060	-0.2970	-0.2350	-0.0150	-0.4120	-0.1020	-0.2420	-0.2180	-0.0700	0.1620	0.3020	-0.2100	-0.3090	0.1240	-0.0220	-0.0070	0.0470	-0.0110	0.1250	0.0630	-0.1990	-0.3240	0.3300	-0.3670	0.1470	0.1670
0.0770	0.0060	0.2930	-0.0930	-0.0240	-0.0610	0.1300	0.0590	-0.1240	-0.0340	-0.1260	0.3840	0.1480	-0.1250	0.1870	-0.0340	-0.0660	-0.1550	-0.1000	0.1120	0.1740	-0.0600	0.2750	-0.0320	-0.1020	-0.0560	-0.0610	0.4720	-0.0320	-0.0690	-0.2630	-0.2080	-0.2060	-0.2810	-0.1760	-0.0870	-0.3090	-0.3050	-0.1440	-0.0650	-0.2250	-0.1860	0.0070	0.1190	-0.2330	-0.0530	-0.0820	0.1770	0.1150	0.6150
0.2330	0.0920	-0.0170	-0.3000	0.2430	-0.1700	-0.3550	-0.4790	-0.4430	-0.2520	-0.2870	-0.2040	-0.2140	-0.4590	0.2760	-0.1890	-0.1610	-0.0920	-0.2590	0.3430	-0.0380	0.3950	0.6150	-0.2590	-0.3370	-0.2580	-0.1280	0.9620	0.0120	0.2110	-0.0390	-0.4350	-0.4570	-0.4650	-0.4250	-0.6890	-0.2650	-0.5100	-0.3250	-0.2100	-0.9540	-0.7480	-0.2520	-0.1810	-0.1190	0.1220	-0.4190	-0.1090	0.1230	-0.1080
0.0430	0.1200	0.0970	-0.1500	0.1040	0.2540	0.0760	-0.0410	0.2380	0.1510	-0.0480	-0.0240	0.0290	0.2800	-0.1730	0.1310	0.1380	0.0650	0.1440	-0.0890	-0.0800	-0.1040	-0.1450	-0.1390	0.0720	-0.0340	0.0310	-0.1870	0.0850	0.2100	-0.0550	0.1400	0.0470	0.4540	-0.1470	-0.0970	-0.0150	0.0500	0.0340	0.1280	0.4400	0.0360	0.0160	0.2090	0.1160	-0.0890	0.2190	-0.2300	0.0410	-0.1910
0.0250	-0.3200	-0.0860	-0.3500	0.4830	-0.1160	-0.1580	-0.1240	-0.1390	0.3020	0.3620	-0.4220	-0.5890	0.6510	-0.2450	-0.4000	-0.2360	0.2790	0.1380	-0.3950	-0.1890	-0.0020	-0.0750	-0.9120	-0.2540	0.2780	-0.3460	-0.7830	-0.1740	0.1260	0.2830	0.1130	-0.2520	-0.7780	0.0130	-0.6810	-0.2580	0.3290	-0.4120	0.3240	-0.4990	0.1680	0.3850	-0.4630	0.3830	0.0880	-0.2410	-0.4710	-0.2170	-0.6870
-0.8570	-0.4720	-0.8010	-0.7130	-0.6970	-0.5560	-0.6600	0.3860	-0.2350	-0.7010	1.2090	-1.1940	-0.6350	-0.4750	-0.6850	-0.5460	-1.0150	-1.0170	-0.6240	-0.5250	-0.7780	-0.2300	-1.1850	-0.7820	-0.8030	-0.8630	-0.6650	-1.0000	-0.4290	-0.6650	-0.7750	-0.8650	-0.8420	-0.7370	-0.6590	-0.8310	-0.5380	-1.1170	-0.5820	-0.4980	-0.7310	-0.9590	-0.6430	-0.7960	1.4360	-0.3500	-0.6390	-0.5030	-0.5250	-0.6170
-0.0750	-0.0040	0.0660	-0.3510	-0.0200	-0.2260	0.1800	-0.3920	-0.0300	-0.2440	-0.0230	0.0630	-0.0100	0.0630	-0.1260	-0.0640	0.1520	0.0040	-0.0140	-0.2910	0.2600	-0.1270	0.1670	0.1640	-0.3050	0.1750	-0.0720	0.3770	-0.0030	-0.1980	0.1480	0.0390	-0.2700	-0.6580	0.3060	0.0870	-0.4640	-0.1900	0.1560	-0.1660	-0.0480	-0.1250	-0.2390	0.1030	-0.0360	0.2250	0.2660	-0.0010	-0.1380	0.0350
-0.0780	-0.2850	-0.1370	-0.0880	-0.0840	-0.0800	-0.0240	0.3090	-0.1410	0.1020	-0.2050	0.0680	-0.0210	-0.1330	-0.0990	-0.0610	-0.1430	-0.1920	0.1200	-0.2050	-0.0440	-0.0130	0.0200	-0.0640	-0.1450	-0.1590	-0.1230	0.5860	0.1910	0.1160	-0.0600	-0.1560	-0.1190	-0.0630	-0.0580	-0.0410	0.0900	0.8640	-0.3240	-0.0010	-0.1230	-0.1020	-0.0700	0.0590	0.2110	0.1550	0.0770	-0.1080	-0.1820	0.0230
-0.0660	-0.0450	-0.3460	-0.7010	0.1400	-0.2410	-0.0690	-0.5370	-0.1460	-0.0600	-0.1660	0.4460	-0.3570	-0.1130	0.1300	-0.1670	0.0430	0.1310	-0.2970	-0.0280	0.2170	-0.1120	-0.0100	0.3050	0.1360	0.1770	0.0790	0.3970	-0.2790	-0.0860	0.1600	-0.1870	-0.2870	-0.5480	0.2070	-0.0030	-0.6810	-0.2100	0.0610	-0.3850	-0.2880	-0.1270	-0.3720	0.1070	-0.1870	0.1010	-0.0750	-0.2800	0.2310	0.0880
0.0370	0.3080	-0.1310	-0.1360	-0.0930	-0.0790	0.1800	-0.5230	-0.0060	-0.0870	0.0490	0.0240	0.3210	0.0400	-0.0870	0.1610	0.2040	0.0010	-0.2390	0.1490	0.0710	-0.1880	-0.2160	0.0200	-0.1430	0.1350	0.0320	-0.2180	-0.3560	-0.2240	0.0140	-0.2790	0.1250	0.2770	-0.1280	-0.0970	-0.2480	-0.2500	-0.1870	-0.2070	0.1840	-0.1180	-0.2630	-0.2260	0.0850	-0.1170	0.0330	-0.0060	0.0400	0.5010
-0.0720	-0.1020	-0.1830	-0.1420	0.3750	0.1350	0.0470	-0.1720	-0.1140	0.2780	-0.1190	-0.3880	-0.0480	-0.1140	-0.1970	0.2620	0.1840	-0.0170	-0.2920	-0.2400	-0.2530	-0.0290	0.3400	0.0690	0.0620	0.1110	0.0280	-0.3650	-0.1710	0.4760	-0.4940	0.0250	-0.0750	-0.2850	-0.3230	0.0240	0.7950	-0.0970	0.0410	-0.0480	-0.2330	-0.1940	-0.0680	-0.4110	-0.1970	0.3040	-0.3250	0.1590	0.0680	-0.1520
-0.0180	0.0460	0.3000	0.0180	-0.0260	0.1090	0.0890	0.1160	0.0230	-0.2130	0.0970	0.0610	-0.1210	0.0240	-0.1580	-0.0640	0.1080	0.1750	-0.2740	0.5640	-0.0080	0.1370	0.1720	0.0300	-0.2250	0.0780	-0.0180	0.1010	-0.2160	-0.0540	-0.0350	-0.0400	0.1920	0.1680	-0.2430	-0.1400	-0.3470	-0.2090	0.4350	-0.0730	0.0410	-0.0470	-0.0330	0.1850	0.0210	-0.0870	-0.0850	-0.0240	-0.0600	-0.1280
0.1560	0.0720	-0.1770	-0.0920	-0.1770	0.2500	-0.0760	-0.1080	-0.0340	-0.1250	0.1600	-0.3890	-0.0660	-0.0680	-0.0250	0.0380	0.1280	0.0320	0.1560	-0.3050	0.1690	0.2380	0.0710	-0.1000	-0.4290	-0.1120	-0.0420	-0.0070	0.0350	0.0040	0.0730	0.0410	-0.0010	-0.2180	-0.0360	-0.1070	0.0320	-0.2740	-0.1650	0.0480	0.2590	-0.0710	-0.0730	-0.4230	-0.3440	-0.0740	-0.3130	-0.2060	0.0200	-0.2030
-0.1010	-0.1070	0.0560	-0.2000	0.0470	-0.1200	0.2520	-0.0520	0.0420	-0.0380	-0.0410	0.2000	-0.1430	-0.0120	-0.2530	-0.0310	0.1450	0.0390	0.0900	0.6190	0.0760	-0.0640	0.0140	0.0680	-0.3240	0.1180	0.1620	0.1860	0.1290	0.1040	0.1880	-0.1090	-0.2170	-0.5030	0.0170	0.2760	-0.4330	-0.2680	-0.0060	-0.0680	-0.3230	0.0460	-0.0760	0.0800	-0.1150	0.2030	0.0180	0.1460	-0.2320	-0.1530
-0.7940	-0.6280	0.5670	0.4840	-0.1500	-0.7290	-0.5100	0.2970	-0.6420	0.2310	0.0700	-0.0340	-0.3960	-0.6620	-0.7580	-0.0800	-0.3450	-0.6170	0.1640	-0.0740	-0.4150	0.3730	-0.5170	0.2320	0.4460	-0.5660	-0.3910	-0.3180	-0.4850	-0.2990	0.3000	0.2570	-0.3700	-0.3150	0.3710	0.0600	-0.5810	-0.5520	-0.3940	0.0540	0.1210	-0.6280	0.4240	-0.0550	0.2440	-0.4640	0.1790	-0.0600	-0.5390	-0.1260
-0.1480	-0.2320	-0.1160	-0.2280	0.0660	-0.2280	0.2670	-0.3250	-0.0680	-0.0850	0.0500	0.1370	-0.3910	-0.1320	-0.2070	-0.2110	0.1690	0.1430	0.1750	0.6240	0.0580	0.0810	0.0500	-0.0090	-0.4340	0.0700	0.1750	0.2620	0.1000	0.1770	0.1170	-0.1250	-0.1900	-0.4950	-0.0500	0.3570	-0.6520	-0.1730	0.0660	-0.2270	-0.3400	0.1490	-0.0980	0.0070	-0.1420	0.1480	-0.1560	0.2880	-0.3050	-0.2180
0.0600	0.0220	0.0070	0.2420	-0.1370	-0.1250	0.1320	-0.3620	-0.1640	0.1430	0.3060	-0.3810	0.0840	0.0490	0.0540	0.0010	0.1980	0.0300	0.2250	-0.2590	0.0550	0.1350	0.1390	-0.2180	0.1580	0.0570	0.1800	0.0680	-0.2960	-0.0320	-0.0700	0.1810	0.2300	0.1660	-0.0450	-0.0960	-0.2950	0.0360	-0.0470	0.1340	0.3010	0.0440	-0.1250	-0.3000	-0.0060	-0.1480	-0.1170	-0.4650	0.3590	-0.2530
0.0320	-0.0060	-0.1150	-0.2140	0.1870	0.1000	0.1710	-0.1810	0.2400	0.2180	0.0770	-0.0600	0.0040	-0.2280	-0.0320	-0.1130	0.1000	0.1480	0.2020	-0.0900	0.1120	0.1990	0.1450	-0.1580	-0.0960	0.1570	0.1930	0.1370	0.3440	0.1280	0.1320	0.0090	-0.0620	-0.4560	-0.0300	0.2940	0.0660	-0.0140	0.0850	-0.1890	-0.2160	0.2200	-0.1760	-0.1190	-0.2610	0.2860	-0.0680	-0.1280	-0.0910	0.0120
-0.1010	-0.1000	0.0690	0.6720	-0.0700	-0.0170	-0.3120	0.0250	-0.2840	0.2710	-0.1830	-0.2150	0.0170	-0.1460	0.0640	-0.2180	-0.1040	0.0390	-0.1040	-0.1220	0.1020	0.0900	-0.2060	0.0400	-0.1690	-0.1090	-0.2970	-0.2650	-0.2440	-0.1490	-0.0350	-0.1210	-0.1750	0.2030	-0.0160	-0.1240	-0.1270	0.3690	-0.2650	0.0590	-0.1450	-0.0780	0.3240	-0.0590	-0.0640	-0.1570	-0.0090	0.1980	-0.0360	-0.0990
-0.0440	0.0300	-0.0790	-0.2640	0.0630	-0.0860	0.0570	0.0580	0.0580	-0.0280	-0.0330	0.0130	-0.0800	0.4500	-0.1340	-0.0430	-0.0510	-0.0270	0.0530	-0.0960	0.0280	-0.0940	0.1090	-0.1290	0.1790	-0.0260	0.0160	0.0150	0.0460	0.1280	-0.1400	0.0970	-0.1910	-0.0440	0.0990	0.1270	0.3740	0.5360	0.0010	0.1660	-0.0780	-0.0150	-0.1840	-0.1130	0.3060	-0.0200	0.0110	-0.0150	0.0030	0.1200
-0.0450	-0.0680	0.0180	0.0990	-0.0910	0.0020	0.2710	0.7790	0.1890	-0.0240	0.2340	0.1170	0.2510	0.0000	-0.1250	0.0880	-0.0050	0.0080	-0.0280	-0.0520	0.4350	-0.1530	0.0060	-0.0840	-0.1270	-0.0420	-0.0730	0.3540	0.0940	0.1120	-0.0850	0.0050	-0.1410	-0.1220	-0.1640	0.0790	-0.0120	0.1640	-0.1390	0.1460	0.0920	0.0440	-0.1460	-0.1370	0.2270	-0.0150	-0.1210	-0.0710	-0.1680	-0.2250
-0.0620	-0.1820	-0.0260	-0.0300	0.0660	0.0130	0.1680	0.4760	-0.0260	-0.0660	-0.0370	0.5890	0.0790	-0.1920	-0.0910	-0.1620	-0.1460	-0.0620	-0.1630	0.6620	-0.0250	-0.0440	-0.1860	-0.1840	-0.1960	-0.2660	-0.0780	0.1600	-0.3450	0.1580	-0.1490	0.1940	-0.3920	-0.2780	0.0700	-0.3860	-0.2760	0.1460	-0.2220	0.0370	-0.1870	-0.3290	-0.1820	0.1590	0.1610	-0.0520	0.0400	0.1090	-0.1680	0.1100
-0.1510	-0.0700	-0.4300	0.0150	-0.0040	-0.1700	-0.1090	0.2100	-0.0160	0.0410	0.3490	-0.3670	-0.2790	0.0720	0.0790	0.3300	-0.0570	-0.1360	0.1290	-0.2070	-0.2410	-0.2550	-0.3430	-0.2940	-0.1870	0.4760	-0.2160	-0.4360	0.1690	-0.1100	0.4400	-0.0480	-0.2190	-0.5000	-0.1230	-0.0630	-0.4180	-0.2880	-0.1690	-0.0530	-0.1890	-0.1190	-0.1630	-0.2620	-0.0500	0.0480	-0.2420	-0.1950	-0.1950	-0.2960
-0.6380	-0.1270	-0.4160	0.8570	-0.0370	-0.4800	-0.3120	-0.3440	-0.5530	-0.6410	0.0940	0.6910	-0.5480	-0.3440	0.1360	-0.4570	-0.1420	-0.2680	-0.4010	0.1860	-0.2210	-0.9370	-0.5020	0.7170	-0.5600	-0.2020	-0.1560	-0.4650	-0.0640	-0.2940	-0.4190	-0.5380	-0.5410	-0.0400	0.2110	-0.1300	-1.0890	-0.1320	0.2670	-0.4460	-0.6780	-0.5720	-0.2740	0.8800	-0.4730	-0.1980	0.1970	0.2090	-0.4170	0.4470
0.3970	0.0550	-0.5130	-0.0030	-0.2660	0.4130	-0.0760	-0.0610	-0.2790	-0.0920	-0.3550	-0.2330	-0.3950	-0.3530	-0.3280	-0.2490	0.2000	-0.3910	0.1630	0.2800	-0.1650	0.3170	0.1520	0.1070	-0.0500	0.1600	0.3390	0.2890	-0.1620	0.1860	-0.1750	-0.6200	0.5250	-0.6180	-0.4240	-0.3770	-0.0060	-0.5140	0.1750	0.0040	0.2070	-0.3350	0.2700	0.2920	-0.4540	-0.2260	-0.4820	0.0730	-0.3990	0.0120
-0.5530	-0.4350	-0.5670	-0.5730	-0.4250	-0.4870	-0.7040	-0.4790	-0.4870	-0.4420	-0.5480	-0.6600	-0.4970	-0.4900	-0.4530	-0.5150	-0.6960	-0.5500	-0.5450	-0.5170	-0.5410	-0.6300	-0.6590	-0.5940	-0.4320	-0.6010	-0.6170	-0.5660	-0.4110	-0.5070	-0.5850	-0.7210	-0.6210	-0.5420	-0.5200	-0.6200	-0.5090	-0.6970	-0.5590	-0.4050	-0.4210	-0.5740	-0.5070	-0.6970	-0.5110	-0.3740	-0.4630	-0.4400	-0.4630	-0.5390
-0.3100	0.0350	0.1690	0.3170	0.0340	0.1040	0.0170	0.1910	0.1990	0.0500	0.0530	0.0620	-0.1350	-0.0300	0.0740	0.1800	0.0010	-0.0720	0.1060	0.1330	-0.0770	0.1620	-0.0150	0.2450	-0.2280	0.1530	-0.0120	0.2860	0.0270	-0.0400	0.1020	0.0780	0.2530	-0.4130	0.0530	0.1660	-0.2540	-0.2330	-0.0370	0.0110	-0.2560	-0.2240	0.0140	0.0640	-0.0960	-0.0990	-0.1050	0.1160	-0.0140	0.0030
-0.4180	-0.2740	-0.0790	-0.1470	0.2180	-0.1720	0.0270	0.0410	-0.4310	0.1550	-0.2150	0.0860	-0.5100	0.0820	0.2780	-0.2680	-0.0890	0.1640	0.0580	-0.1820	-0.0760	0.1180	-0.4040	0.0930	-0.0720	0.0190	-0.1110	-0.1500	-0.1850	0.0890	0.0750	-0.0250	-0.3000	0.1370	0.1730	-0.0860	-0.7350	0.2610	-0.1510	-0.0710	-0.5840	0.1170	0.0410	0.2340	-0.2230	-0.1560	-0.0570	-0.0640	-0.3090	0.0850
0.2000	0.2430	-0.1350	-0.0330	0.1340	0.2520	-0.1250	-0.1700	-0.0750	0.1260	-0.1000	0.0160	-0.1950	-0.3530	0.1680	-0.2040	-0.0670	-0.1640	-0.2030	-0.3790	-0.2770	-0.1060	-0.0240	0.1410	0.2220	0.1410	0.1460	-0.2320	-0.0690	-0.0560	-0.2160	-0.0370	0.2440	-0.1870	-0.3870	-0.1430	0.2490	0.0280	0.1200	-0.3980	0.2030	-0.0560	-0.3820	0.0040	-0.2660	-0.0800	-0.1620	0.2520	0.1440	0.0140
0.0380	-0.0450	-0.1800	0.1620	0.0320	0.1500	0.1600	-0.2380	0.0900	0.0190	-0.2120	0.0590	0.0650	-0.0470	0.1710	-0.1700	0.0640	0.1220	0.0940	0.0480	0.0300	0.1010	-0.0130	-0.2550	-0.1600	-0.0320	0.1430	0.1630	-0.0250	0.0120	0.0080	-0.1960	-0.0450	-0.1630	-0.1880	0.0080	0.5480	0.1050	0.0920	-0.1010	-0.1860	0.0950	-0.3890	-0.1070	-0.4220	-0.1400	-0.1150	0.1150	0.1540	0.1540
-0.0870	-0.0180	-0.0990	-0.4790	0.1370	-0.1160	0.2300	-0.2860	-0.0470	0.0050	-0.2010	0.2010	-0.0860	-0.0310	-0.1880	-0.0910	0.0990	0.1450	0.0260	-0.1750	0.0470	-0.0730	0.2070	-0.1850	-0.0820	0.1390	0.2130	0.3890	0.2200	0.1080	0.0520	-0.1440	-0.1700	0.1440	-0.0120	0.3980	-0.5680	0.0830	0.0110	-0.2640	-0.3200	0.2150	-0.3530	-0.1720	-0.2360	0.0360	-0.0260	-0.5380	-0.3350	0.0220
-0.0070	-0.0260	-0.0750	0.1950	0.0070	-0.0650	-0.1750	0.4700	0.0410	-0.1310	0.1020	0.0920	0.0870	-0.2710	0.0020	0.0230	-0.0910	-0.1440	-0.1020	0.1960	-0.1000	-0.1210	-0.0960	0.0980	-0.0340	-0.0830	-0.0640	-0.0420	-0.0030	-0.1100	0.0000	-0.0280	-0.0670	-0.2090	0.0180	-0.1120	0.1490	-0.0440	-0.1560	-0.0160	-0.3110	-0.1420	0.0870	0.3600	-0.0720	-0.1510	-0.1740	0.2390	0.1000	0.1160
-0.0670	-0.1810	0.1740	-0.2140	0.2720	0.0760	0.3560	0.0060	0.2750	0.1220	-0.0560	0.0770	0.1070	-0.0810	-0.1310	-0.1540	0.1320	0.2230	-0.0740	-0.2430	0.0920	-0.0280	-0.3760	-0.1000	0.2890	0.2120	0.1960	-0.2150	0.3640	-0.0720	0.0840	-0.0500	-0.0130	-0.3690	-0.1330	-0.1860	0.6510	0.1070	-0.0590	0.0740	-0.1960	-0.1500	-0.1480	0.0790	0.2540	0.2240	0.1380	0.0710	-0.1040	-0.2170
-0.4290	-0.2840	-0.6480	-0.4490	0.4320	-0.2440	-0.3750	-0.3270	-0.5470	-0.5430	0.8500	-0.3810	-0.3540	-0.1690	0.0070	-0.2550	-0.7020	0.4380	-0.4490	-0.1320	-0.6200	0.0570	-0.6010	-0.4420	-0.4860	-0.8000	-0.4320	-0.6660	-0.5300	-0.2760	-0.3910	-0.3040	-0.4930	-0.0860	-0.0030	-0.5640	-0.2040	-0.0130	-0.5040	0.3150	-0.0400	-0.3140	0.6390	-0.1110	1.1140	-0.2810	-0.3740	-0.2900	-0.3160	-0.3400
-0.0930	0.0400	-0.2600	-0.0850	0.0120	0.0230	-0.2690	-0.1770	-0.1690	-0.0440	-0.0130	-0.0930	-0.3180	-0.1460	0.0110	-0.1570	-0.1000	-0.0880	-0.1250	-0.0900	-0.0330	-0.1370	0.1140	-0.0130	0.1170	-0.1570	-0.0470	-0.0400	-0.1470	0.0300	-0.1240	-0.0170	0.0760	0.2520	-0.0820	-0.0780	-0.3140	0.2360	0.0630	0.0780	-0.0230	-0.0280	0.0500	0.1180	-0.4410	-0.1090	-0.1580	-0.0540	0.3160	-0.0100
-0.5400	-0.3700	-0.5540	-0.5150	-0.3700	-0.6250	-0.6050	-0.6220	-0.3670	-0.6500	-0.5840	-0.6510	-0.0820	-0.4670	-0.3180	-0.6210	-0.4020	-0.3640	-0.4840	-0.6050	-0.4760	-0.3290	-0.2580	-0.4150	0.8140	-0.5620	-0.3280	-0.5870	-0.3240	-0.3510	-0.2120	-0.1850	0.3760	1.1350	-0.6060	-0.6280	-0.5020	0.1660	-0.5780	-0.5610	-0.7340	-0.6250	-0.5660	-0.7340	0.6380	0.0120	-0.2290	-0.1830	-0.1250	-0.1700
-0.1610	-0.3050	-0.0470	-0.1010	-0.1940	-0.2680	-0.0080	0.1270	0.2310	-0.2390	-0.0850	0.1810	-0.2930	-0.0080	-0.4440	-0.3420	-0.1140	0.0440	-0.2900	0.2340	-0.0340	-0.0870	-0.2550	0.0500	-0.2850	-0.1510	-0.1310	0.1900	-0.3140	-0.0940	0.0560	-0.3280	-0.0150	0.3490	0.2700	-0.0530	-0.1320	-0.1830	-0.0510	0.2270	-0.1290	0.2330	0.0540	0.3750	0.2650	-0.0950	0.2280	0.0470	-0.5610	-0.0190
-0.0220	0.0060	0.0920	-0.4360	0.0970	-0.0450	0.3060	-0.3320	0.0960	0.0370	-0.0180	0.0050	0.0170	0.1450	-0.0890	0.0650	0.1700	0.0990	0.2220	-0.1070	0.1370	0.0120	0.0520	0.1000	-0.1010	0.1560	0.1640	0.3010	0.1910	0.0550	0.1290	-0.0990	-0.1600	-0.3930	0.1640	0.2780	-0.6200	-0.0830	0.1690	-0.0390	-0.1420	0.1660	-0.1830	0.0730	-0.1120	0.1680	0.1360	0.2640	-0.1640	-0.1760
-0.4390	-0.1030	-0.0530	-0.4700	-0.0340	0.2330	-0.2120	-0.7790	0.2930	-0.0080	-0.1880	0.3840	0.4270	-0.3180	0.3420	-0.3420	0.0990	-0.3940	-0.4850	-0.2560	-0.2300	0.1480	-0.3000	-0.0380	0.4260	-0.2450	-0.1800	-0.3210	0.0420	-0.1620	-0.2530	-0.2260	0.0490	0.0210	-0.1400	-0.0490	0.4470	0.2570	0.3540	0.4570	0.1900	-0.6610	-0.2400	-0.3840	0.0200	-0.2030	0.3790	-0.2440	0.4320	-0.2770
-0.0460	-0.0310	-0.1700	-0.0670	0.1400	-0.1410	0.3790	-0.0200	0.0290	0.0420	0.0600	-0.0750	0.0000	0.0920	-0.1610	0.1470	0.1960	0.0070	0.1050	-0.0430	0.0940	0.0410	-0.0570	-0.0820	-0.0470	0.1580	0.0690	0.2420	0.0780	0.1420	0.0860	-0.0590	-0.1090	-0.3710	0.1790	0.1770	-0.4510	-0.1160	0.1110	-0.1250	0.0270	0.0850	-0.1440	-0.1650	0.0480	0.1090	0.0430	-0.1860	-0.1030	-0.3540
0.0240	0.0360	-0.0860	-0.1420	0.0940	0.0650	0.1410	0.0140	0.1940	-0.0590	0.0680	-0.2690	-0.1980	0.0390	0.2170	0.0780	-0.1220	0.0640	0.2640	-0.2470	0.0380	0.0210	0.0320	-0.2880	0.0090	0.0010	0.0420	0.0580	-0.2470	0.0400	0.0670	0.2760	0.2680	0.1940	-0.2720	-0.2330	-0.3170	0.0930	-0.0110	-0.0800	0.1220	-0.0070	-0.0810	0.0380	-0.2560	-0.0730	-0.2060	-0.4390	0.0740	0.0070
0.1870	-0.1770	-0.0440	-0.0430	0.2810	-0.1950	-0.1530	0.0120	-0.1400	-0.3290	0.0160	0.1930	-0.3620	-0.0990	-0.3850	0.0080	0.0230	0.1220	0.1320	0.0630	0.0130	-0.2090	-0.0870	0.1700	0.1620	-0.1070	0.0410	0.2230	0.0070	-0.0090	0.1310	-0.0070	-0.1660	0.0020	-0.0640	0.1340	-0.4890	-0.0240	-0.2290	0.0100	-0.3850	-0.1130	-0.0060	-0.0750	0.0450	-0.1490	-0.0990	-0.3100	-0.1560	-0.2760
-0.0160	-0.1140	0.1440	0.3490	0.0620	-0.1770	-0.3130	0.4070	-0.0250	-0.2410	0.2700	0.2010	-0.2760	-0.1750	-0.2290	0.1060	-0.1430	0.1110	0.0450	0.3210	0.0160	-0.3030	-0.2950	0.0650	-0.2650	-0.2240	-0.2440	-0.0700	0.0020	0.0060	0.3390	0.0990	-0.1200	0.0770	-0.1000	0.1810	-0.3750	-0.2000	-0.5160	0.1210	-0.4310	-0.2810	0.2690	-0.2010	0.0490	-0.1330	-0.1530	-0.1090	-0.3660	-0.3110
-0.3990	-0.2010	0.0110	-0.1520	-0.1520	-0.2070	-0.6160	0.0250	-0.2720	-0.1460	-0.1390	0.3260	0.0250	-0.3920	0.4680	0.0570	-0.5930	-0.5280	-0.5290	0.0340	-0.3360	-0.1980	-0.7490	0.2410	-0.3950	-0.3040	-0.4030	-0.9220	-0.3300	-0.4740	-0.3980	-0.0190	-0.1600	-0.0980	0.1190	-0.1580	0.0230	0.1930	-0.3920	0.2220	-0.1290	-1.1800	-0.0380	0.3510	-0.1320	-0.2060	-0.0840	0.2820	0.1280	0.5110
0.0920	-0.0630	-0.1680	-0.2320	-0.1650	-0.0450	0.1740	-0.2090	-0.1170	-0.1050	-0.1240	-0.1440	0.1670	-0.0060	-0.0670	-0.0580	-0.0040	-0.0230	-0.2090	0.5660	0.0870	-0.1600	-0.1380	-0.2240	-0.1150	0.0340	-0.0010	-0.0570	-0.1230	-0.0030	-0.1030	-0.1750	0.2180	-0.2040	-0.0790	-0.1200	-0.4620	-0.5260	-0.0620	0.5220	-0.1310	0.0790	0.4960	0.1860	-0.4130	-0.1070	-0.0970	-0.0440	0.1700	0.0910
-0.1520	0.0200	-0.4250	-0.4570	0.0280	-0.1930	-0.2210	-0.0180	-0.0930	-0.2420	0.1770	0.7360	-0.3370	0.0970	-0.4960	-0.1060	0.1310	-0.3910	-0.0100	0.1330	0.1890	-0.2970	-0.1740	-0.3050	-0.6080	-0.0190	0.1200	-0.1440	0.0040	-0.0160	-0.0920	-0.1890	-0.0910	-0.1190	-0.1000	0.2190	-0.3400	0.0940	-0.0420	-0.2040	-0.1530	-0.1750	-0.1660	-0.0460	-0.4030	-0.2600	-0.0010	0.4680	-0.2010	0.5060
-0.2530	-0.1000	-0.0220	0.2900	-0.1240	-0.1300	-0.0540	0.3370	0.0160	-0.2610	0.4070	0.0730	-0.0800	-0.1170	-0.1700	0.1180	-0.3230	0.2060	-0.1210	-0.0250	0.1120	-0.1800	-0.2450	-0.0190	-0.0830	-0.2190	-0.1650	0.0030	0.0210	0.0040	-0.2130	0.1920	-0.1140	-0.0160	0.0140	-0.0460	-0.0360	-0.0230	-0.2600	0.0080	-0.1990	-0.0680	0.0300	-0.2750	0.0490	-0.0360	-0.2070	-0.0550	-0.2110	-0.2440
-0.0080	-0.3610	-0.1380	-0.5510	0.0560	-0.1030	0.3020	-0.2900	-0.1280	-0.2350	-0.1790	-0.0350	0.0610	-0.0510	-0.3980	-0.0400	0.0410	0.1210	0.1360	-0.3600	-0.1970	-0.2360	0.1570	0.0150	-0.1590	0.0310	0.2340	0.3030	0.1200	0.2790	0.0290	-0.1300	0.4160	-0.0870	-0.1450	0.1640	-0.4450	0.0040	-0.1600	-0.1980	-0.2730	0.0320	-0.1140	-0.0980	0.0400	-0.1010	-0.0430	-0.6170	-0.2360	-0.4920
-0.0550	0.1270	-0.3280	-0.1990	0.3020	-0.0690	0.0070	-0.0300	-0.0330	-0.1010	0.3510	-0.1440	0.1400	0.0510	-0.3750	0.2090	-0.1270	0.0080	0.0180	0.2850	-0.2720	-0.5520	-0.1960	-0.4860	0.2000	0.0910	0.0060	-0.3680	-0.4350	-0.3110	0.2230	0.1110	0.3650	0.0260	-0.2470	-0.2460	-0.4880	0.5450	-0.2400	-0.0140	0.0480	-0.0960	-0.4380	-0.1100	0.3780	-0.3040	0.0120	-0.3790	-0.0650	-0.5330
0.0000	-0.1220	0.2010	0.4830	0.2040	-0.1500	0.0330	0.3210	0.0180	-0.2720	0.1820	0.0540	-0.2780	-0.2170	-0.3280	0.1670	-0.1140	0.1880	-0.0580	0.1380	-0.0740	-0.2390	-0.3160	0.1400	-0.1470	-0.1340	-0.2310	0.1520	-0.1460	0.0010	0.1790	0.1270	-0.1520	0.0180	-0.1290	0.2370	-0.0880	-0.2280	-0.4610	0.0150	-0.1630	-0.1630	0.1450	-0.1320	-0.0100	-0.1890	-0.1770	-0.2240	-0.3170	-0.3020
0.1950	0.7390	-0.0380	-0.2400	0.2500	0.7190	-0.4500	0.4600	-0.1890	-0.0240	-0.1310	-0.9200	-0.6150	-0.2650	-0.3170	0.0050	0.5990	-0.9900	-1.1890	-0.6250	0.2500	-0.3400	-0.4380	-0.9290	0.9440	-0.7920	0.4890	-0.9490	-0.0720	-0.2900	-1.0000	0.0170	0.7670	-1.4020	-0.9120	-0.6820	-1.3120	0.4680	-0.5800	-0.4410	0.2080	-1.1930	-0.7460	-1.0740	-0.4770	-0.7930	-0.7380	-0.4370	0.5040	-0.5420
0.0940	0.0960	-0.1680	0.1010	-0.1270	-0.1930	-0.1030	-0.2800	-0.3250	-0.1550	-0.1140	-0.1420	-0.2500	-0.1760	0.1490	-0.1440	-0.1660	0.0030	-0.1820	0.2170	-0.1010	0.1150	0.0480	0.0570	-0.0250	0.0850	0.0090	0.1910	-0.1770	-0.0220	-0.0430	0.0510	-0.0880	-0.3050	-0.0020	-0.0940	-0.6240	0.0790	0.1750	-0.0550	0.1360	-0.0890	-0.0830	0.1680	-0.3000	-0.1500	-0.2340	-0.0520	0.4250	0.2530
-0.1810	-0.0490	0.0080	0.2860	-0.0620	-0.1180	0.1740	0.1120	0.1840	0.0840	-0.0780	-0.1200	0.1800	0.0810	-0.1530	0.1340	0.0170	-0.0620	-0.0730	0.0320	-0.0380	-0.1350	-0.0070	0.0340	-0.1070	-0.0350	0.0110	0.1020	0.0430	0.0860	-0.0650	0.0000	-0.1170	0.3190	-0.0900	-0.0590	-0.3690	-0.2000	-0.1190	0.0030	0.0670	0.0430	0.1510	0.0750	0.0210	-0.0690	-0.1580	0.0280	-0.0390	0.2690
-0.0970	-0.0260	-0.2470	0.0290	0.0320	-0.2000	-0.3870	-0.2490	-0.5550	-0.1250	0.4070	0.2230	-0.4380	-0.0930	0.2580	-0.1480	-0.1020	0.1120	0.0170	-0.0760	-0.1710	0.1070	0.1710	0.2030	0.3190	-0.0950	-0.1480	0.0280	-0.4500	-0.0970	-0.1920	-0.0900	0.0390	0.0660	0.0470	-0.1560	0.0080	-0.1310	0.5700	-0.0640	-0.0250	-0.1130	-0.0810	0.0620	-0.1170	-0.1220	-0.2470	-0.0750	0.2240	0.1840
-0.3570	0.3260	-0.2600	-0.2180	0.2510	0.1520	-0.5920	-0.6200	-0.5020	0.1540	-0.1740	-0.6040	-0.6510	-0.1290	-0.3610	-0.6340	0.3250	-0.4060	-0.3730	-0.5760	-0.3720	-0.6130	0.0370	-0.3940	0.4980	-0.0590	0.1950	-0.3700	-0.4640	0.0000	0.0940	0.2930	0.4070	0.4990	-0.1900	0.2570	-0.5930	0.5840	-0.6660	-0.4270	-0.3790	-0.4800	-0.5270	-0.7650	0.5290	-0.6410	-0.7480	-1.0000	0.3940	-0.5180
0.0780	-0.0030	0.1470	0.3940	0.1390	-0.2090	-0.2340	-0.0350	-0.2890	-0.2940	0.1720	0.0980	-0.3840	-0.4190	-0.1250	0.0570	-0.1720	0.1180	-0.0060	0.3270	-0.3250	-0.1580	-0.4400	-0.0430	0.0360	-0.3520	-0.2240	-0.0910	-0.1550	-0.1210	0.4230	0.2690	-0.1500	-0.1010	-0.3060	0.0930	-0.4100	-0.2020	-0.4140	0.2540	-0.4090	-0.1960	0.1710	-0.1060	-0.2160	-0.2220	-0.1960	-0.2110	-0.3760	-0.2210
-0.2910	0.0540	0.1630	0.0670	-0.2560	-0.1750	-0.7990	0.2360	-0.2980	-0.3480	0.0390	0.1830	0.0090	-0.7530	0.4840	0.2200	-0.5450	-0.9720	-0.4730	0.4950	-0.5200	0.0410	-0.4850	0.1940	-0.0930	-0.3240	-0.3980	-0.7510	-0.8100	-0.5400	-0.6050	0.0430	-0.1370	0.3560	0.0470	-0.3290	-0.5390	0.0810	-0.4700	0.1180	-0.6310	-1.3950	0.0630	0.1240	-0.2920	-0.3250	-0.0090	0.3910	0.0260	0.1630
0.2800	0.1430	0.1660	-0.1570	-0.0010	0.1620	0.1180	-0.1970	0.0640	0.3630	0.0600	-0.2060	-0.0640	0.3120	-0.0870	-0.1360	-0.0190	0.2300	0.0220	-0.2280	0.1830	0.0380	0.4530	-0.2200	0.1820	0.3050	0.1300	0.0660	0.0780	0.1430	0.1400	0.2520	0.0550	0.1740	-0.0390	-0.0520	0.0070	0.0600	0.1470	0.0430	0.0130	0.1220	0.1960	-0.2940	0.2630	-0.0350	-0.2470	-0.1900	-0.1840	-0.2600
-0.4020	-0.2990	-1.7410	-0.4880	-0.3710	-0.2010	-0.5070	-0.2670	-0.1800	-0.6960	-0.3970	-0.3170	-0.3590	-0.5000	-0.3440	-0.2510	-0.6240	-0.0740	-0.5220	-0.0520	-0.4230	-0.3110	-0.5080	0.7720	-0.3860	-0.8860	-0.3200	-1.1540	-0.9000	-0.1450	-0.3100	-0.5110	-0.4450	0.5940	-0.4420	-0.4110	-0.8190	-0.5970	0.1520	-0.2540	0.1680	-1.0290	-0.1030	-0.0090	-0.1430	-0.1920	0.2920	-0.0820	-0.2830	0.1770
-0.2860	-0.2270	-0.5860	-0.3300	-0.1140	-0.1560	-0.2140	-0.1710	-0.1780	-0.6150	0.7090	-0.3020	-0.2300	-0.1660	-0.1510	1.0830	-0.2400	-0.3090	-0.0080	-0.0740	-0.2500	-0.0420	-0.3800	-0.2290	-0.1240	-0.1480	-0.2600	-0.4980	0.2260	-0.2670	-0.2200	-0.2190	-0.2870	-0.2590	-0.0520	-0.2530	-0.1550	-0.3770	-0.0500	0.3650	-0.1280	-0.7110	-0.0640	-0.0510	-0.2320	-0.1180	-0.1290	0.4470	-0.1490	-0.0480
-0.3870	-0.3940	-0.1910	-0.3960	-0.4670	-0.7700	-0.0770	-0.1650	-0.5180	-0.4800	-0.6760	0.8610	-0.2830	-0.4610	-0.3660	-0.2500	0.0480	-0.0440	-0.5260	0.4200	-0.1020	-0.1880	0.0130	0.7810	-0.8600	-0.2180	-0.2600	0.3700	-0.1170	-0.2610	-0.3240	-0.4180	-0.6880	-1.0230	-0.4850	-0.5030	-0.1240	-0.9920	-0.1930	-0.3380	-0.6870	-1.0280	0.0390	0.2720	-0.2110	-0.1790	-0.1580	0.5190	-0.1150	0.3290
0.0330	-0.2170	-0.1480	-0.5330	0.2210	-0.0380	0.2740	-0.3250	-0.1450	0.0000	-0.0610	0.2120	0.0690	-0.0270	-0.3240	0.0940	0.0850	0.1400	0.1160	-0.2930	-0.0850	-0.2000	0.2120	0.0230	-0.0130	0.0180	0.0870	0.0460	0.0720	0.2280	0.1040	-0.0950	-0.1360	-0.0100	-0.0870	0.2720	-0.2720	0.0690	-0.1370	-0.1750	-0.2360	0.0840	-0.0520	-0.0470	0.0480	0.0000	0.0430	-0.3990	-0.0940	-0.3040
0.0370	0.0180	0.0910	-0.4830	0.2100	0.0290	0.4800	-0.3420	0.1890	0.2080	-0.0670	0.1180	0.0390	0.1540	-0.2310	-0.0590	0.3040	0.1310	0.2000	-0.2290	0.2580	0.0250	-0.1190	-0.2180	-0.1690	0.2550	0.0860	-0.1860	0.1250	-0.1930	0.1730	-0.1370	-0.1900	-0.9410	0.1170	0.2520	0.0500	-0.1670	0.3250	-0.3160	-0.0920	0.1530	-0.1290	-0.0320	0.0810	0.3210	0.0200	-0.0400	-0.0820	-0.1120
0.0240	-0.0330	0.0110	-0.2810	0.1680	-0.1040	-0.2460	-0.0300	-0.3190	-0.1750	-0.1660	0.1920	-0.1010	0.0080	0.0980	0.3780	-0.0420	-0.1410	-0.1640	-0.1080	-0.2110	-0.1250	0.1920	0.3060	0.0980	0.1290	0.0080	-0.3320	-0.2330	0.1060	-0.1850	0.0770	-0.0630	0.0400	-0.0420	0.0530	0.3490	0.1020	0.0710	0.0390	-0.2200	0.2180	-0.0900	-0.0050	-0.0120	0.1050	0.0640	0.3560	0.0710	0.3940
0.0630	-0.4220	-1.0000	0.3090	-0.1480	-0.1530	-0.0150	0.3480	-0.0990	0.2110	-0.4890	-0.3620	0.4850	0.1230	0.1100	0.2660	-0.3030	0.1610	0.1050	-0.1160	0.0010	-0.0030	-0.3310	-0.3080	-0.0960	-0.1800	-0.1810	-0.2270	0.0820	-0.0250	0.0900	0.0660	-0.0750	0.2270	0.0450	-0.1520	0.3980	-0.0770	-0.0780	0.1850	-0.1900	0.1110	0.3130	-0.0470	0.1360	-0.0240	-0.1620	-0.1380	-0.1360	-0.1580
-0.0650	0.0470	0.0330	-0.0110	0.1040	0.1220	0.1490	0.1910	0.1000	0.2060	-0.1020	0.1260	0.2110	0.1460	0.0930	0.1040	0.1460	-0.0750	0.1160	0.0520	0.0620	-0.1360	0.0920	0.1750	0.1130	-0.0840	0.0720	0.0320	0.3550	0.2020	0.0880	0.0300	0.1080	0.3180	0.1820	0.2680	0.5440	0.0890	-0.1140	0.1080	0.1390	0.1900	0.0410	0.1170	0.1200	0.3750	0.2470	0.1360	-0.0520	0.0670
-0.0540	0.1690	-0.0080	-0.9150	0.3140	0.0420	0.4770	-0.4390	0.4260	0.0590	-0.3780	-0.0950	-0.4030	0.3580	-0.0910	-0.0310	0.1090	0.1820	0.1750	-0.2400	0.1990	0.0740	-0.4860	-0.0880	-0.2800	0.3600	-0.2120	-0.6100	0.0740	-0.3530	0.2870	0.0110	0.0980	-0.8980	0.2310	0.2030	-0.2920	-0.2400	0.3530	-0.1690	-0.0150	0.3720	-0.2730	0.0270	-0.3170	0.4150	0.2670	-0.3170	-0.1050	-0.1400
0.1130	0.0420	-0.1070	-0.2200	-0.1740	0.0990	-0.0430	-0.0710	-0.0610	-0.1170	0.0300	0.0110	0.3040	-0.1460	-0.2630	-0.1380	-0.0840	-0.0240	-0.2400	0.1060	0.0330	-0.1950	0.0180	-0.2320	-0.0160	0.0020	-0.2260	-0.1020	-0.1080	-0.2420	-0.2600	-0.3210	-0.2350	0.0540	-0.3720	-0.2410	0.0990	-0.1070	-0.0510	0.0610	-0.0590	-0.1770	-0.0180	0.0270	-0.3820	-0.1690	-0.2810	-0.1800	-0.0240	0.2690
-0.1150	-0.1780	-0.0380	-0.4060	0.4760	0.0270	-0.1900	-0.1230	-0.2440	0.0260	-0.2340	0.1220	-0.0400	0.2020	-0.1720	0.3190	-0.0150	-0.2540	-0.0980	-0.2290	-0.3340	-0.0810	0.0340	0.0380	-0.1050	-0.0350	-0.0680	-0.5980	-0.1620	0.2840	-0.0980	-0.1970	-0.1580	-0.4510	-0.0080	-0.0940	0.8870	-0.1040	-0.1670	-0.0470	-0.3890	0.0180	0.0300	-0.3230	-0.1300	0.1820	-0.2540	0.2000	0.0540	0.1810
0.1070	0.2170	-0.2000	-0.4080	0.0280	0.0660	0.2640	-0.3280	-0.0440	0.2090	-0.1410	-0.2600	0.0510	0.2600	0.0660	-0.1350	0.2590	0.0460	0.2570	-0.4230	0.0870	0.1470	0.1760	0.0670	-0.0050	0.1920	0.3750	0.1770	-0.1660	0.1400	0.1060	-0.1070	-0.1040	-0.4320	-0.2480	0.0590	-0.0810	-0.0880	0.0770	-0.2920	-0.0430	0.2740	-0.2610	-0.5840	-0.2520	-0.2110	0.0220	-0.4630	0.0760	0.2500
0.0050	0.1560	-0.1370	0.1790	-0.2340	-0.1280	-0.3100	-0.4510	0.0050	-0.2510	-0.1780	-1.1260	0.3100	-0.0540	0.2870	0.0930	-0.0450	-0.2330	-0.2230	-0.1580	0.0340	0.1480	0.1770	-0.0250	-0.0700	0.1090	0.0290	0.2480	0.1040	0.1160	-0.2680	-0.3300	0.0630	0.0870	0.0180	-0.2880	-0.1710	0.0670	0.0830	0.0930	0.0020	0.0230	-0.1660	-0.1190	-0.3420	-0.1170	0.1130	-0.1820	0.0260	0.0120
0.4340	-0.0060	-0.2620	-0.1320	0.0810	-0.1170	-0.4250	-0.2170	-0.0850	0.5550	-0.1960	-1.1080	-0.0380	-0.0300	-0.2880	0.3510	-0.2960	-0.2730	-0.0510	0.0150	-0.0730	-0.4780	-0.1450	-0.3160	0.0110	0.5240	-0.2150	-0.2200	-0.1610	-0.0480	-0.1360	-0.0340	0.3100	0.7300	-0.2510	-0.2460	-0.0660	-0.2110	-0.1870	-0.1450	-0.0970	-0.2770	-0.1020	-0.5300	0.7950	-0.1170	0.1520	-0.1340	-0.1170	-0.1680
0.1520	0.2320	-0.2760	-0.2280	0.4360	0.3610	0.2300	-0.0560	0.0570	0.1180	-0.1950	-0.0450	-0.0870	0.3320	0.0170	0.2600	0.2650	-0.1180	-0.1510	-0.1460	0.1250	-0.1450	0.1860	-0.0090	0.2140	0.0600	-0.0640	-0.4720	-0.1330	0.1900	-0.2850	-0.1120	0.0700	-0.2160	0.0400	-0.1430	0.6970	0.2030	-0.1930	0.1240	0.1420	0.0350	-0.0650	-0.2590	0.0270	0.0910	0.1460	-0.1390	0.2190	-0.2580
0.0460	-0.1810	-0.0550	-0.0960	0.1920	-0.0950	0.2910	-0.0560	-0.0400	-0.0650	0.0640	0.1340	0.0120	0.0640	-0.2080	0.0950	0.0230	0.1300	0.0820	-0.1440	-0.0410	-0.1580	-0.1560	0.0390	-0.0170	-0.0070	0.0270	0.0460	0.1050	0.1710	0.1040	-0.0450	-0.0850	-0.0480	-0.0720	0.1550	-0.1880	0.0150	-0.1460	-0.0740	-0.2000	0.0150	0.0070	-0.0770	0.1030	-0.0400	0.0330	-0.3560	-0.1120	-0.2860
0.0540	-0.0170	-0.1510	-0.3140	-0.2050	-0.0760	-0.0310	0.0320	-0.1900	-0.4590	-0.1170	-0.1770	-0.0980	-0.0970	-0.2540	-0.0640	-0.2860	-0.1810	-0.0100	0.0510	-0.1130	0.5080	0.1030	-0.0940	-0.1670	0.2480	-0.1650	-0.2540	-0.1800	-0.1250	-0.1470	-0.1880	0.0470	0.6030	0.4430	-0.1490	-0.1240	-0.6390	0.0750	-0.0680	-0.3390	0.1950	0.1840	0.5590	-0.4050	-0.0010	-0.2690	0.3430	-0.0120	0.0060
0.1480	0.1990	0.0890	-0.2400	-0.0480	0.1410	0.2910	-0.1150	0.2050	0.0710	0.1530	-0.2090	0.2140	0.1110	0.0680	-0.0120	0.0800	0.0690	0.0970	-0.4620	0.1560	0.0410	0.1950	-0.4830	0.0500	0.0440	0.0960	0.0940	-0.0880	0.0880	-0.0760	-0.0220	0.1440	0.4500	0.1800	-0.0590	-0.0150	-0.1650	0.0650	-0.0350	0.1970	0.1410	-0.0380	-0.3980	0.0240	0.0450	0.2070	-0.5470	-0.0770	-0.2950
0.0320	0.0020	-0.2080	-0.0170	0.2280	0.1280	-0.2260	0.1080	0.0340	-0.3590	-0.1920	-0.2180	0.0050	-0.3600	-0.6180	0.0170	0.0380	-0.1670	-0.0400	-0.0910	-0.1350	-0.0670	-0.1420	-0.6520	-0.1150	-0.2860	-0.1880	0.2570	-0.0870	-0.1820	-0.2100	-0.1580	-0.1560	0.2420	-0.5980	-0.1740	-0.6780	0.0890	-0.3760	-0.0160	-0.0620	-0.5200	0.4240	-0.0100	-0.3180	-0.3890	-0.6070	0.1740	0.2840	-0.1570
-0.1030	-0.2580	0.0830	-0.2020	0.0790	-0.1650	-0.1410	-0.3540	-0.2550	0.0970	-0.2180	0.2270	0.2290	-0.2380	0.4890	-0.2050	0.1100	0.0010	-0.0030	-0.3060	-0.0170	-0.0610	-0.2240	-0.0430	0.0930	-0.0230	0.0250	-0.0280	-0.1540	-0.0590	-0.1180	-0.3120	-0.1530	-0.5000	-0.2070	-0.0720	-0.1250	-0.0690	-0.1030	0.0500	-0.5960	-0.0250	-0.0540	-0.1900	-0.2270	-0.1310	-0.1450	0.0420	-0.0060	0.3520
0.0610	-0.1230	0.0000	-0.1090	-0.0200	-0.0340	-0.0830	-0.0560	-0.1270	-0.0140	0.0040	-0.2000	0.0290	-0.0940	0.1900	-0.0160	-0.2790	0.0920	-0.1250	-0.1970	-0.2780	0.1060	-0.0700	-0.0640	0.0580	0.0000	0.1230	0.0570	-0.2960	-0.1130	0.1070	-0.0950	0.2540	-0.0880	0.0000	-0.2160	-0.2330	-0.2910	0.3790	-0.1160	-0.0650	-0.0830	-0.0010	0.1410	0.0640	-0.0680	0.0440	-0.4290	0.1090	0.2290
-0.1040	-0.1120	0.0090	-0.1550	0.2700	-0.0920	-0.0740	0.2440	0.1990	-0.0570	0.3860	0.1200	0.1920	-0.0950	0.0170	0.0740	-0.0960	-0.1500	0.1840	-0.1270	0.0880	-0.4180	-0.0630	-0.2140	0.1420	-0.0160	-0.1700	-0.2560	-0.0270	-0.1610	-0.0290	-0.0700	-0.0810	-0.2570	0.1540	0.1510	-0.4660	-0.3000	0.0830	0.2670	0.0050	0.0150	-0.0550	-0.2130	-0.0230	-0.1330	0.3920	-0.1390	-0.0590	-0.3150
-0.2130	0.1500	0.0320	0.2020	-0.0180	-0.2270	-0.0090	-0.1470	-0.3360	0.0780	-0.1770	0.3350	-0.0520	0.0810	-0.0980	0.2690	0.0950	0.0380	-0.1560	0.0130	0.1900	-0.0050	-0.1090	0.3280	-0.3290	0.3640	0.0520	0.0710	0.1310	0.0860	0.1330	-0.3080	0.0340	-0.4560	0.1050	-0.0910	-0.2640	-0.0020	0.1540	-0.0260	-0.4340	-0.0150	-0.0180	0.1610	0.0590	0.1050	0.0030	-0.0590	-0.2860	0.0050
-0.0390	-0.0220	-0.1150	-0.1530	0.1200	0.1000	0.2110	-0.3350	-0.1320	0.1220	-0.0600	-0.0920	-0.1200	-0.0450	-0.1360	-0.0850	0.1210	0.1920	0.1150	-0.1470	0.0700	0.2870	0.2080	0.0540	-0.0740	0.3220	0.2430	0.2770	0.0280	0.1340	-0.0520	-0.0530	0.0020	-0.3630	-0.1060	0.1520	-0.2210	-0.0580	0.0880	-0.1100	-0.1760	0.2540	-0.0560	-0.1220	-0.0420	0.0990	-0.0980	-0.2270	-0.0300	-0.0520
-0.0580	-0.2180	0.1730	-0.0720	0.0170	-0.0390	-0.0110	0.2110	0.0830	0.0270	-0.0490	-0.1100	0.1020	-0.0240	0.2200	0.0410	0.0500	-0.0070	0.1020	0.2230	0.0670	0.0040	-0.0740	0.0800	-0.0340	-0.0680	-0.0560	-0.1460	-0.0240	-0.1070	0.0440	-0.0100	-0.0610	-0.0340	0.0830	-0.0870	0.3270	0.0730	-0.0270	0.1690	0.1980	0.0210	-0.0630	0.0090	0.0540	-0.0750	0.0740	-0.0320	0.1620	0.1350
-0.2920	0.3380	-0.1240	-0.1590	0.3320	-0.0180	0.4560	0.0480	0.4050	0.0910	0.1300	-0.2220	-0.1920	-0.1860	0.3940	-0.1690	0.1850	-0.1800	-0.1900	-0.1370	0.2060	-0.1520	0.2590	-0.3310	-0.0960	0.6910	-0.0210	0.0340	0.3490	0.1970	0.0060	0.3360	-0.0090	-0.1430	-0.1200	0.3050	-0.5960	-0.0740	0.4620	-0.0140	-0.2560	0.1340	-0.1500	-0.1640	-0.4220	0.4150	-0.1770	-0.3920	-0.2960	-0.3000
-0.2420	0.1870	0.1060	-0.2180	0.0280	-0.0480	0.1100	0.0390	0.1810	-1.0460	-0.0140	0.0530	-0.2420	0.1600	-0.0220	-0.0160	0.2360	0.0530	-0.0170	-0.0880	0.1590	0.1940	0.1050	-0.0020	0.3890	-0.0160	0.1220	-0.3870	-0.2180	0.2380	-0.2680	0.1070	0.1970	0.0500	0.1670	-0.2310	-0.3070	-0.0290	0.2400	0.2730	0.3970	-0.3360	0.1150	-0.0130	0.3320	-0.2250	0.0010	-0.1490	0.2150	0.0050
0.3250	0.2400	0.0430	-0.0260	-0.0680	0.1660	0.1040	-0.2620	-0.0860	0.0100	0.2750	-0.3830	-0.2860	0.1170	-0.0420	-0.0360	0.0380	0.0480	-0.1360	-0.4600	0.1750	0.1120	0.0630	-0.5100	0.3110	0.0650	0.1250	-0.2020	-0.1430	-0.0500	-0.0840	-0.0550	0.0960	0.5430	-0.1570	-0.1430	-0.1190	0.2280	0.1420	-0.3640	0.0650	-0.0320	0.1780	-0.5830	-0.2280	0.0970	0.0510	-0.5790	0.1940	-0.4120
-0.2720	-0.1450	-0.0340	-0.7190	0.8310	-0.2310	0.2230	-0.2980	-0.0510	0.0320	-0.0290	0.7780	-0.2720	-0.0700	-0.2660	-0.2680	0.0000	-0.1220	-0.3500	-0.0110	0.2250	0.0670	-0.3610	-0.1400	-0.5150	-0.4010	-0.2800	0.1350	0.0090	-0.6570	0.2730	-0.1620	-0.2250	-1.0340	0.1760	0.1230	-0.2320	-0.6350	-0.1010	-0.3310	-0.1440	-0.2040	-0.1460	0.1990	-0.2610	0.2040	-0.0560	0.2770	-0.4340	0.4710
-0.1910	-0.0320	0.0690	0.3000	-0.0810	-0.0830	0.1240	0.1680	0.0810	0.1000	0.0240	-0.0590	0.3830	-0.0520	-0.1380	0.1930	-0.0800	0.0090	-0.0280	0.0930	0.0390	-0.3840	-0.0980	0.1250	-0.0390	-0.0130	-0.0780	-0.3110	-0.0140	-0.1190	0.0140	-0.0630	-0.0310	0.1200	0.1810	-0.1460	-0.3000	0.1100	-0.1720	-0.0090	-0.0350	-0.1970	0.0990	-0.0610	0.0780	0.0100	0.0620	-0.1010	0.1680	-0.0820
0.0070	-0.0590	-0.1670	-0.0990	0.1050	0.0940	-0.0990	0.1960	-0.0150	-0.0640	-0.0030	-0.0940	0.0930	-0.0430	-0.2570	0.0310	-0.2150	-0.2010	-0.0190	-0.0220	-0.0370	-0.1670	-0.0890	0.2480	-0.0970	-0.0070	-0.1500	-0.1680	-0.0400	-0.1070	-0.0400	0.0700	-0.0900	-0.0660	0.2540	-0.0680	0.0620	0.0350	0.0290	-0.0460	-0.0140	-0.0790	-0.0340	0.1800	0.1190	0.0330	-0.1050	0.4750	0.0200	0.1100
-0.0060	0.0960	0.0800	0.1040	-0.0220	-0.0740	-0.0200	0.0950	-0.1280	0.1050	0.0210	-0.0360	0.0900	0.1620	0.3440	-0.1160	0.1840	0.0790	0.0200	0.0030	0.1610	0.1700	0.0960	0.2600	0.0510	-0.1570	0.1130	0.0090	0.1380	-0.0170	0.0650	0.1450	0.3250	0.3570	0.4010	0.3540	0.3900	0.3140	0.0310	0.1280	0.1030	0.4540	-0.0030	0.4370	0.2640	0.3020	0.2670	0.1300	0.0770	0.0480
-0.3120	-0.4010	-0.0800	1.0220	-0.3920	-0.2330	-0.4080	0.2060	-0.2340	-0.5480	-0.2440	0.4070	-0.2840	-0.2520	-0.2810	-0.3100	-0.6570	-0.6110	-0.3710	0.3580	0.7970	-0.4820	-0.0680	-0.1290	-0.3450	-0.1930	-0.4240	-0.6830	-0.3460	-0.2780	-0.3780	-0.4290	-0.6010	-0.2870	-0.1420	-0.1350	-0.1820	-0.5050	-0.4060	-0.1600	-0.2860	-0.6000	-0.2900	-0.1160	-0.3730	-0.1580	-0.3900	0.7390	-0.3170	-0.1300
-0.1530	-0.1240	-0.0780	0.3680	0.0730	-0.0520	0.0590	0.0360	0.1070	0.0410	-0.1100	-0.2270	0.1570	-0.0650	0.1090	-0.0640	-0.1760	-0.0060	-0.1530	-0.1030	-0.1090	-0.3310	-0.1400	-0.1180	-0.2140	-0.0480	-0.2280	-0.1140	-0.0300	-0.0910	0.0750	-0.2610	-0.1790	-0.1310	0.1930	-0.1190	0.0250	0.1520	0.0100	0.1420	0.2890	0.0240	-0.0450	-0.2070	-0.2720	0.0040	-0.0320	-0.0290	-0.0660	0.7170
-0.1990	-0.0250	0.0840	-0.2070	-0.2120	-0.1290	-0.5470	-0.0710	-0.3220	-0.3580	-0.0800	0.1240	0.0270	-0.2110	-0.3610	0.3020	-0.4610	-0.3460	-0.1750	-0.0780	-0.3010	-0.1300	-0.1850	-0.1220	0.0040	-0.6510	-0.2470	-0.9470	-0.4300	-0.2960	-0.2270	-0.0970	-0.0920	0.4090	0.0000	-0.3830	-0.2230	-0.0640	-0.3790	0.3800	0.0050	-0.4790	0.4880	0.1920	-0.0180	-0.3140	-0.2700	-0.1210	-0.1540	-0.2330
-0.1570	-0.1390	-0.1990	-0.4500	-0.0870	-0.0060	-0.2870	-0.2020	0.0940	-0.1860	0.5330	-0.1860	-0.0150	-0.1460	0.5120	-0.0050	-0.2600	-0.2860	-0.1660	-0.2970	-0.0600	0.1210	0.1500	-0.3640	0.0820	-0.0810	-0.1470	-0.3730	-0.1910	-0.2150	-0.1970	-0.0620	-0.1970	0.5000	0.1490	-0.6050	-0.0510	-0.1290	-0.3110	0.0920	0.1170	-0.2560	0.0570	-0.4450	0.0760	-0.0990	0.3380	-0.3870	0.1890	-0.2710
-0.2430	0.0560	-0.1400	-0.2250	0.2900	0.1030	-0.0500	-0.1350	-0.1510	0.2300	-0.0260	-0.2030	-0.1410	-0.1760	-0.0730	0.3180	0.0110	-0.0550	-0.3780	-0.1610	-0.2430	-0.1330	0.3080	-0.0540	0.3290	0.2220	0.1600	-0.3390	-0.2740	0.2860	-0.4820	-0.1670	-0.0880	-0.0450	-0.2210	0.0630	0.4210	-0.0440	0.1870	0.1240	-0.2470	0.2210	0.1230	-0.3730	-0.2220	0.1390	-0.4370	0.2270	0.0310	0.1250
0.4050	0.0260	-0.5720	-0.2200	0.2820	-0.0670	-0.2280	-0.2630	-0.3440	-0.2790	-0.0480	-0.3510	-0.4480	-0.2230	0.3180	-0.2700	-0.2940	0.1080	0.0940	-0.1700	-0.2980	0.6500	-0.3580	-0.5580	-0.0630	-0.2190	-0.1280	-0.1890	-0.2370	-0.0350	0.5360	-0.1880	-0.1160	0.4290	-0.2230	-0.2510	0.2380	0.4300	-0.4050	-0.1600	-0.2820	-0.0130	-0.2310	-0.4310	-0.2730	-0.2860	-0.0740	-0.2050	0.1940	-0.2280
0.4440	-0.0640	-0.4250	-0.1480	0.0900	0.1980	-0.1550	-0.0410	0.1180	0.2130	-0.0330	0.3250	-0.0800	-0.1220	-0.1260	0.1130	-0.1540	-0.3480	0.0260	-0.0020	-0.2530	0.0820	0.0710	-0.0550	-0.0480	-0.2740	0.0510	-0.7400	0.3370	0.0840	-0.3280	-0.3490	-0.2370	-0.0310	-0.0860	0.5600	0.6890	-0.1570	0.0100	0.0290	-0.0370	0.0240	0.0520	-0.2940	-0.0390	-0.0040	0.2440	0.0510	-0.1190	-0.2260
-0.1680	0.3570	0.0550	-0.3850	0.1150	0.4430	-0.1560	-0.0900	-0.4950	0.7580	-0.4840	-0.0600	-0.5760	0.4170	-0.3500	-0.4870	-0.2750	0.1080	-0.6310	-0.2250	-0.1130	-0.0090	-0.1940	-0.3980	-0.8660	0.3140	-0.1320	0.2070	-0.1790	0.1870	-0.0400	0.4010	-0.3400	-1.0500	-0.1940	-0.2110	0.0940	-1.0240	-0.8760	-0.3040	-0.6920	-0.3740	0.4080	0.1090	-0.6900	-0.4540	-0.8850	-0.0830	-0.4990	-0.0150
-0.1110	0.0920	0.0880	0.0240	0.0330	-0.1290	-0.0490	0.2010	-0.1530	-0.0620	0.0720	0.1650	-0.1530	-0.1780	0.0170	0.0620	-0.2300	-0.0850	-0.0740	0.3340	-0.0330	0.0510	-0.0970	0.1220	0.0580	-0.0620	-0.1160	-0.1690	-0.2070	-0.1910	0.0350	0.0690	-0.1270	0.2140	0.0330	-0.1790	-0.3220	-0.0160	-0.0400	0.1810	-0.0060	-0.2380	-0.0030	0.0870	-0.0860	-0.1710	0.0670	0.1810	-0.0590	0.1310
-0.1600	-0.1430	-0.2050	-0.0270	0.1720	0.0930	-0.3710	-0.0680	-0.4030	0.3490	0.1800	0.0160	-0.4320	-0.1890	-0.1420	0.0840	-0.0040	-0.3000	-0.6270	-0.1700	-0.1830	-0.0340	-0.2350	0.5490	0.1350	-0.0500	0.0290	-0.4500	-0.2430	-0.1010	-0.8520	-0.2290	-0.2820	0.5050	-0.1770	-0.0230	-0.1090	-0.2180	-0.1460	-0.0660	0.1890	-0.1260	-0.0220	0.0290	-0.2740	0.1670	-0.3530	0.3120	-0.2680	0.6760
-0.0210	0.2660	0.3940	0.0280	0.0470	-0.2430	-0.0020	0.0290	-0.0440	-0.0810	0.0070	-0.0870	0.2540	-0.1020	0.0970	0.0180	-0.0440	0.0570	-0.0920	0.1000	0.1400	-0.4190	-0.3030	-0.0930	-0.0290	-0.0880	-0.2020	-0.3700	-0.1610	-0.1940	0.0570	-0.1610	-0.2720	-0.1270	0.0650	-0.2120	-0.0280	0.3030	0.0120	0.1490	-0.0410	-0.2290	0.1520	0.3130	0.0670	-0.1580	0.0390	-0.0920	0.2230	-0.0830
-0.1510	-0.3220	0.1730	0.1740	-0.2450	-0.2930	0.0430	0.0900	-0.0370	-0.2680	0.0610	0.1170	-0.0430	-0.2430	-0.1310	0.1000	0.0080	-0.0150	0.0550	0.1240	0.2020	-0.0200	0.0840	0.1480	-0.1890	-0.1640	0.0170	0.3210	0.0120	-0.0390	0.1260	0.0100	-0.1820	-0.0690	-0.3350	0.0350	-0.2440	-0.2490	-0.2380	-0.2400	-0.6720	-0.1120	0.0000	0.0030	0.0610	-0.1680	-0.1180	-0.0510	-0.0520	-0.3870
0.1930	0.1350	0.1000	-0.2340	0.0260	0.1500	0.1230	-0.1890	-0.0310	-0.0660	0.2410	-0.4610	0.0870	0.0750	-0.0330	-0.0870	0.1320	-0.0280	-0.1810	-0.3460	-0.0120	0.0740	0.0280	-0.3320	0.2820	0.0070	0.1820	0.0340	-0.1260	0.0930	-0.0130	0.0720	0.2040	0.2450	-0.1900	-0.0770	-0.3030	0.0790	0.2360	0.0070	0.1500	-0.0030	-0.0410	-0.3150	0.0970	-0.2030	-0.0200	-0.4590	0.0240	-0.3750
-0.0710	0.0080	-0.0960	-0.2990	-0.0870	-0.0370	0.0260	-0.1270	-0.0490	-0.1480	0.7740	0.0360	-0.1430	-0.0150	-0.2550	0.5430	-0.0030	0.0560	0.0460	0.0940	0.0290	-0.0720	-0.0750	0.1130	0.0680	-0.1420	0.1660	0.0310	-0.0440	0.0420	0.0290	-0.0020	0.1550	-0.5120	0.0720	-0.0010	-0.2600	-0.0220	0.0000	-0.0080	0.1050	-0.0760	-0.1740	0.1280	0.1510	-0.0350	0.1370	0.0450	0.1170	-0.1770
-0.2210	-0.1370	-0.0410	0.1150	-0.2210	-0.2620	-0.1680	0.1940	-0.2740	-0.1860	-0.1550	0.0810	-0.0270	-0.1990	0.0800	-0.0730	-0.3440	-0.2950	-0.3430	0.5480	-0.2240	-0.2380	-0.2570	0.2150	-0.2170	-0.1500	-0.3000	-0.2520	-0.2440	-0.3270	-0.1980	-0.1240	-0.1730	-0.0130	0.1430	-0.2240	-0.5030	-0.1720	-0.1850	-0.0480	-0.2520	-0.3360	0.3040	0.3870	-0.2570	-0.2870	-0.1990	0.2080	0.0810	0.4150
-0.1480	0.1280	-0.1410	0.2710	0.1960	0.1640	0.0160	0.1080	0.3330	0.0470	-0.2360	-0.1970	0.0480	-0.2200	-0.0240	0.0200	-0.0740	-0.2390	-0.2120	-0.2780	-0.2380	-0.0260	0.2680	-0.1020	0.0890	0.0650	-0.0140	-0.1660	0.1990	0.2680	-0.2070	0.0330	-0.0930	-0.0090	-0.1790	0.3430	0.7140	-0.1040	-0.0990	-0.0430	-0.0590	0.1540	-0.1830	-0.2630	-0.2440	0.3350	-0.0280	0.2140	-0.1410	-0.0450
0.0010	-0.0420	-0.0330	-0.1460	-0.0550	0.0900	0.1200	0.2690	0.5080	0.1010	0.6320	0.2640	0.2420	0.0050	-0.0530	0.0790	-0.1190	-0.1700	-0.0350	-0.0330	0.2820	-0.1350	-0.4430	-0.0690	-0.1850	-0.1210	-0.0940	0.2380	0.3130	0.0830	-0.0870	-0.1720	-0.0540	0.0230	0.0800	0.0900	0.2060	-0.0390	-0.0900	0.1450	0.0310	0.1270	-0.0210	-0.0800	0.0980	0.0510	-0.2330	0.0470	-0.1360	-0.1680
-0.2640	-0.0700	0.1030	0.0690	-0.0420	-0.0220	0.1830	-0.0190	0.1000	-0.1860	0.0060	0.0840	0.1870	0.0460	-0.0370	0.2090	-0.0170	0.1260	-0.2090	0.5250	-0.0300	0.0650	-0.1230	0.2550	-0.0700	0.1340	-0.1040	-0.1850	0.0620	-0.0920	0.0190	-0.0540	0.0510	-0.1090	-0.1420	-0.1610	-0.0330	-0.0480	-0.1850	0.1120	0.0220	-0.3130	0.2830	0.2500	-0.0020	0.0320	-0.0520	0.3790	0.0360	0.2880
0.0620	0.1600	-0.0260	0.1320	-0.0230	0.1740	0.0740	-0.0670	0.0310	0.0940	-0.1180	-0.2650	0.1190	0.0160	0.0900	-0.2330	0.0620	0.0960	0.0600	-0.1540	-0.0270	0.0350	0.2780	-0.4730	0.0820	0.0230	0.2020	0.0920	-0.1060	0.1010	-0.0270	-0.0020	0.2560	0.0600	0.2330	-0.1660	-0.0850	0.1630	-0.0130	0.2790	0.0930	0.1130	0.0470	-0.0700	0.2120	-0.0520	0.1530	-0.3730	0.1130	-0.4290
0.3420	-0.0780	0.4250	-0.3640	-0.3770	0.0220	0.3820	-0.0270	0.2150	0.1000	-0.3770	0.0750	-0.1060	0.2720	0.2160	0.2280	0.0000	0.5210	-0.0540	-0.2590	0.2170	0.4000	0.2920	-0.2300	-0.1470	0.3790	0.1810	0.3770	-0.0230	0.2250	0.2770	0.1950	-0.0730	0.0640	-0.0220	-0.1320	0.2910	-0.2520	-0.4580	-0.1260	-0.4930	-0.0370	0.3730	-0.2140	0.0200	0.3100	0.3500	-0.2850	-0.0070	-0.2740
-0.1060	0.0420	-0.0030	0.0790	-0.1170	0.1420	0.2030	0.0640	0.1260	0.0720	-0.0540	-0.1750	0.3430	-0.1000	0.0880	0.0230	-0.0330	0.0050	-0.2120	-0.0100	0.0510	-0.1290	-0.0590	0.0840	-0.0140	-0.0180	0.0180	0.0170	0.1520	-0.1040	0.1680	-0.3860	0.0380	0.1340	-0.0310	0.0590	0.4720	-0.1000	0.0850	0.2400	0.1710	-0.0120	-0.2200	0.1660	0.1390	-0.0050	0.0110	0.0630	0.2160	0.2210
-1.6280	-1.4020	0.1540	-0.0880	0.4340	-0.5090	-1.2130	-0.0120	-0.6410	0.3560	-0.6510	-1.5530	-0.4430	-0.5480	0.9170	-0.4580	-0.5320	0.2800	-0.7300	-1.5830	-0.9540	-0.2810	-1.0620	-1.5690	0.0440	-1.4870	-1.0290	-0.3860	-0.7990	0.5350	-0.8210	-1.0440	-1.5800	0.3240	-0.7360	-0.8290	-0.9320	0.3170	-1.4300	0.1670	-1.4750	-1.5200	-1.3270	-1.7810	0.4830	-0.8470	-1.0940	-1.4530	-0.9690	-1.6800
-0.7700	-1.0440	-0.3300	0.3420	0.1440	-0.2350	-0.2970	-0.5680	0.2080	0.1850	0.4810	-1.4890	0.3130	-0.2580	0.4330	0.1280	-0.3990	0.4440	-0.4510	-1.4840	-0.3270	0.4210	-0.6950	-1.5420	0.3350	-0.9550	-0.5920	-0.2370	-0.1680	0.4810	-0.6490	-0.3330	-0.9520	0.3360	-0.7650	-0.6150	-0.7690	0.3120	0.2850	0.5970	0.0440	-0.7860	0.0490	-1.6250	0.7670	-0.4420	0.1840	-1.4590	-1.0420	-1.6100
-0.0610	-0.3430	-0.2130	-0.2150	0.0790	0.0800	0.0990	-0.1020	0.0740	0.5480	-0.0670	0.2910	0.1310	-0.1530	-0.3180	-0.1870	-0.0170	-0.2430	0.1750	-0.3000	-0.0330	-0.2470	0.0360	-0.2250	-0.1050	-0.1010	0.0260	0.0910	0.3460	0.1460	-0.1990	0.0250	-0.1970	0.0290	0.1080	0.1200	-0.1030	0.3000	-0.1550	-0.1940	-0.2250	0.3410	-0.2920	-0.0700	0.1270	0.0450	-0.1240	0.4260	-0.1230	0.0640
-0.5820	0.0840	0.1450	-0.5620	-0.0750	-0.3090	0.0680	-0.3680	-0.3220	-0.5480	0.1560	0.3680	-0.1810	-0.1860	0.1850	0.0310	-0.0530	0.0120	-0.2970	0.0120	0.1250	-0.1470	-0.4700	-0.2420	-0.5250	-0.0290	-0.1200	-0.2900	-0.2730	-0.2860	-0.0500	0.0790	-0.3950	-0.5900	-0.5490	-0.3320	-1.0780	0.0380	-0.0720	-0.2390	-0.4340	-0.4550	0.0750	0.1650	-0.4300	-0.1110	-0.4900	0.0710	0.3800	0.0250
-0.3330	-0.5210	-0.3390	-0.2660	-0.0780	-0.5230	-0.2430	-0.3020	-0.3190	-0.4040	-0.2120	0.2710	-0.6070	-0.3600	-0.5120	-0.3730	-0.1070	-0.2750	-0.0370	0.8350	-0.2490	-0.1280	-0.3980	0.2370	0.1000	-0.4930	-0.3150	0.4430	-0.1220	-0.0130	-0.2700	-0.4820	0.0020	-0.2630	-0.5230	-0.3150	-1.0370	-0.5420	-0.0740	-0.1130	-0.5290	-0.3010	0.1360	0.3900	-0.0810	-0.4330	0.2150	-0.2530	-0.2400	0.3350
0.8240	-0.3450	-0.5740	0.9400	-0.5610	-0.1690	0.1240	-0.1940	-0.1060	-0.7830	-0.2070	-0.8960	-0.3670	-0.4420	-0.4240	0.1670	-1.1040	-1.4090	-0.5290	-0.1440	0.4030	-0.3120	-1.5680	-0.4930	-0.4600	-0.5070	-0.3930	-1.4290	-0.6220	-0.2860	-0.4600	-0.4360	-0.6040	-0.5150	-0.3410	-0.4720	-0.3810	-1.5530	-0.3730	-0.1500	-0.5490	0.1280	0.4420	-0.7480	-0.5200	0.5440	-0.2520	-0.3010	-0.2010	-0.4300
0.1150	-0.2130	0.0100	-0.5780	-0.1480	-0.2750	-0.0460	-0.0780	0.2290	0.1590	-0.2000	0.1400	-0.4880	0.0840	-0.1600	0.0280	0.0390	-0.0300	0.1700	-0.2640	0.6660	-0.3040	-0.2420	0.4430	-0.2460	0.2670	-0.1880	-0.3280	0.0900	-0.2060	0.3040	0.6310	-0.1610	-0.5410	-0.2680	0.0780	-0.4230	0.1040	-0.0020	-0.1800	-0.3230	-0.5380	-0.2720	0.1680	-0.4170	0.3260	-0.0510	0.2450	0.0300	0.3510
0.2430	-0.0250	0.1230	-0.4640	0.0970	0.3870	0.6090	-0.4640	0.3740	0.2470	0.0450	-0.2970	0.1830	0.2020	-0.1890	0.1650	0.3350	0.1460	0.2830	-0.1630	0.2780	0.2340	0.2330	-0.4430	-0.1660	0.2090	0.2690	-0.0680	0.1880	0.3410	-0.0380	-0.2730	-0.1550	-0.5730	-0.1190	0.1880	-0.3770	-0.2390	0.1780	0.0670	0.1340	0.3410	0.0940	-0.5570	-0.0810	0.1160	-0.0280	-0.6110	-0.2380	-0.5700
-0.1250	0.0290	-0.0130	-0.1630	-0.1000	-0.0220	0.1400	-0.0560	-0.0200	0.0620	-0.2020	-0.0170	-0.0050	0.2210	-0.0150	-0.1160	0.0090	0.3120	-0.1190	-0.0870	0.1620	0.2580	0.2270	0.3330	-0.1120	-0.1630	-0.0340	0.2660	-0.0090	0.0460	0.0840	-0.1940	-0.1710	-0.3350	-0.0290	-0.0910	-0.5090	-0.2900	-0.1440	-0.2730	-0.1370	0.1380	-0.1790	0.2690	-0.2230	-0.1270	0.0200	0.0450	-0.0330	-0.0380
-0.2960	-0.0340	-0.2160	-0.1380	-0.0400	-0.4410	-0.1080	0.1800	0.1440	-0.0250	-0.0220	-0.0940	-0.1460	-0.1240	-0.3390	-0.0680	0.0480	-0.0320	0.0460	0.3560	-0.0260	-0.2140	-0.1220	-0.1460	-0.3080	0.2320	-0.0360	0.6490	-0.0420	-0.1230	0.1470	-0.0350	-0.1630	-0.1320	0.0120	0.4500	-0.5990	-0.2940	-0.0670	0.1470	-0.2990	-0.0800	0.0220	0.1800	-0.1720	0.0530	0.0060	0.0950	-0.2020	-0.1660
-0.3060	-0.0790	-0.2250	-0.1450	-0.2540	-0.1390	0.0320	-0.1120	-0.0180	-0.2180	0.4340	-0.1360	-0.1200	-0.1490	-0.3900	0.5150	-0.2450	-0.1860	-0.2110	-0.0340	-0.2790	-0.2750	-0.0950	-0.2570	-0.2350	-0.3020	-0.2520	-0.0500	-0.3730	-0.1860	-0.2380	-0.1990	-0.2670	0.7450	-0.1320	-0.2540	-0.4070	-0.3270	-0.1840	0.0420	-0.0800	-0.1550	-0.4900	-0.1340	-0.0400	-0.1640	-0.2720	-0.0840	-0.1920	-0.1000
0.2470	-0.4950	0.3280	-0.7030	-0.1140	-0.2030	-0.1510	0.1210	-0.1360	-0.4650	-0.2970	0.1980	-0.3600	0.1970	-0.5860	-0.1910	-0.0440	-0.1930	-0.0430	-0.0320	-0.1140	-0.0480	0.2160	-0.4280	-0.3360	-0.2390	0.2090	0.5880	0.0100	0.1590	-0.3200	-0.4790	-0.4540	-0.2400	0.0440	0.2390	-0.4420	0.4530	-0.2520	-0.2820	-0.6890	0.4490	-0.2410	-0.5620	-0.3220	-0.1940	-0.1540	-0.1070	0.3870	-0.0460
-0.0210	0.0920	-0.2130	-0.4050	0.3210	0.3570	0.0620	0.1570	0.2400	-0.1010	0.1190	-0.3240	-0.3790	0.1130	-0.1070	0.3310	-0.0910	0.1840	0.1210	-0.2810	0.0310	-0.0450	0.1370	-0.2580	-0.2990	0.0050	0.1150	0.1060	0.3130	0.1780	-0.0720	-0.0940	-0.1450	0.1380	-0.2820	0.2390	0.7850	0.0250	-0.2390	-0.3760	0.0130	0.2780	-0.1290	-0.1960	-0.1350	0.1100	-0.2010	-0.0180	0.1660	-0.0690
-0.2190	-0.2420	-0.4940	-0.5720	-0.6280	0.6910	-0.2550	-0.7370	-0.6000	0.5480	-0.5810	-0.7480	-0.1880	-0.1770	-0.8430	-0.5040	0.0300	-0.6680	-0.4000	-0.6240	-0.1810	-0.4940	0.6730	-0.8520	0.8170	-0.3680	0.5630	0.0430	-0.1530	0.4310	-0.5210	0.4670	-0.3210	-0.8180	-0.7000	-0.3140	-0.5000	-0.1380	0.9510	-0.5060	0.9190	-0.0820	-0.6050	-0.9580	-0.5710	-0.4440	-0.7760	-0.8620	-0.5670	-0.8100
-0.2510	0.0460	-0.1310	-0.1920	0.1500	-0.1900	0.1600	-0.2470	-0.3310	0.0240	0.0960	0.3550	-0.0520	0.0560	-0.1130	0.0000	0.3870	-0.1150	0.1500	-0.2630	0.2620	-0.2340	-0.1560	0.0650	-0.0250	0.0540	-0.2780	-0.3500	-0.2190	-0.2640	0.0290	0.0040	0.0560	-0.5840	0.1760	0.0810	-0.8960	-0.2160	0.3160	-0.1650	0.0610	-0.3210	-0.0110	0.2100	-0.1380	0.1470	0.2520	0.0690	0.4110	-0.0100
-0.1120	0.0330	-0.1210	-0.6000	0.2590	-0.1690	0.4030	-0.6040	0.0140	0.0940	0.0110	-0.1030	-0.1590	0.1520	-0.0940	0.1140	0.1690	0.1640	0.1780	-0.1530	0.1250	0.1070	-0.2100	-0.1840	-0.3330	0.3050	0.0550	-0.5670	-0.0310	-0.3390	0.1000	-0.1040	-0.1190	-1.0480	0.1660	0.2410	-1.0210	-0.1300	0.3850	-0.1300	-0.1230	0.1920	-0.3110	-0.0050	-0.3400	0.4280	0.1680	-0.1550	-0.0280	-0.1230
-0.4740	-0.6920	-0.2160	-1.2980	0.0090	-0.4080	-0.2490	-0.8230	0.5380	-0.2350	-0.4850	-0.3840	-0.2550	-0.1020	-0.5570	-0.4520	0.2210	0.3290	0.4860	-0.6870	0.3120	-0.2700	0.3000	-0.2290	-0.2470	0.2200	0.1560	-0.0910	-0.2000	0.2310	0.2340	0.0370	-0.3560	0.0350	-0.1100	0.5070	-0.6640	0.4650	-0.1620	-0.4820	-0.3640	0.4820	-0.4840	-0.5230	-0.4020	0.6430	-0.2000	-0.6480	0.2390	-0.4700
-0.0200	0.1150	0.1560	-0.0980	-0.1960	-0.2110	0.1110	0.2690	0.0350	-0.0890	0.1840	0.0770	0.2890	-0.0720	0.0450	0.0980	0.0470	-0.1170	0.0460	-0.0140	0.0980	-0.4580	0.0070	0.1330	0.2380	0.0750	0.0320	-0.0810	-0.1880	-0.2740	-0.0600	-0.0190	0.1750	0.1720	0.1670	-0.0970	-0.0330	-0.1040	0.0650	-0.0450	0.1600	-0.2590	-0.0320	-0.1830	-0.1770	-0.0480	-0.1600	-0.1190	0.0510	0.0430
-0.1240	-0.1530	0.3610	0.0270	-0.0390	-0.0120	0.1210	-0.1180	-0.2060	-0.1250	-0.1830	0.2130	0.0880	-0.0190	-0.3020	-0.2100	0.0610	0.0440	0.1320	-0.0200	-0.0550	0.1610	0.1510	0.1420	0.0590	0.3080	0.4530	0.2680	-0.0810	0.0730	-0.1030	-0.1810	-0.3150	-0.0300	-0.1900	0.1990	-0.4100	0.1070	-0.0060	-0.2250	-0.1100	0.0970	-0.1580	0.1290	-0.1740	-0.0500	-0.0100	-0.0180	-0.0980	0.0370
-0.0740	-0.0340	0.0930	0.0520	0.0820	-0.0140	-0.2140	-0.2080	0.0130	-0.1600	-0.1920	0.0090	0.0540	-0.0310	0.0710	-0.1100	-0.0110	-0.0250	0.0060	0.3890	0.0310	-0.1450	-0.3050	0.0540	-0.0040	-0.0230	-0.1920	-0.1910	0.0660	-0.1900	-0.0360	0.0320	-0.1710	-0.0540	0.0460	0.2640	-0.5710	-0.0750	0.1480	-0.0650	-0.1490	-0.1180	-0.0510	0.0250	-0.1140	-0.1680	-0.0660	0.2110	-0.0030	0.3440
-0.4340	-0.1490	0.0350	-0.3290	0.1420	-0.2000	-0.0020	-0.1450	-0.0860	0.2880	-0.1840	0.4130	-0.1240	-0.1940	-0.0100	-0.0420	0.0160	0.2100	-0.0960	-0.1210	0.0000	0.0120	0.0600	0.2920	0.3460	-0.1370	-0.1260	0.0400	-0.1790	-0.0040	0.1040	-0.0370	-0.0670	-0.2700	0.2190	0.0270	-0.2300	0.0200	0.0080	-0.0070	-0.4490	0.0800	-0.1990	0.0100	0.1120	0.0280	0.1540	-0.1160	-0.1510	-0.1590
-0.2710	0.1310	0.0700	-0.2840	0.0590	-0.2520	0.0540	-0.0770	-0.0700	-0.1430	0.1700	0.1870	-0.2940	-0.1400	0.0010	-0.1070	-0.0060	0.0110	-0.0300	-0.1800	-0.0860	-0.1020	-0.0460	0.0730	0.0520	0.0900	0.0920	0.1390	-0.0230	-0.0100	0.2360	0.0030	-0.2280	-0.2670	0.1130	0.2540	-0.5290	-0.2000	0.0720	-0.2440	-0.0020	-0.0410	-0.0030	0.0650	-0.1560	0.0830	0.0690	-0.1450	-0.0580	0.0090
-0.1290	-0.7610	-0.3280	-1.2490	0.2750	0.5890	-0.1830	0.7950	0.1350	-0.3330	-0.8110	-0.5740	-0.4890	0.3320	-0.2950	-0.2360	-0.1900	-0.1210	-0.0210	-0.5100	-0.1350	-0.4250	0.1310	-0.7320	-0.2010	0.0860	0.2900	-0.0250	0.7080	0.2460	0.1880	0.1170	-0.6110	0.4000	-0.0510	0.4730	-1.2420	0.4630	-0.3430	-0.4690	-1.2480	0.0240	-0.2000	-0.2780	-0.2210	-0.1010	0.5810	-0.2590	-0.0920	-0.4230
-0.4190	-0.1150	-0.3500	-0.4210	-0.4790	-0.3940	-0.5530	0.4390	-0.1350	-0.1750	-0.3390	0.3210	0.1630	-0.3890	-0.1830	0.4600	-0.5060	-0.5900	-0.6870	0.0590	-0.3170	-0.5750	-0.3590	0.3420	-0.1700	-0.1620	-0.3630	-0.6750	-0.3980	-0.6270	-0.5640	0.1440	-0.0460	0.5280	0.5080	-0.3520	-0.1200	-0.0790	-0.3650	0.3390	-0.1460	-0.5650	-0.2040	0.1470	0.1320	-0.2360	-0.0860	0.2940	0.1270	0.1460
0.1350	0.1610	0.0360	-0.2900	0.1230	0.1350	0.0800	-0.3590	0.0790	0.1770	-0.0270	-0.3050	-0.1130	0.1520	0.1420	-0.0980	0.2010	0.0510	-0.1460	-0.2220	0.1980	0.1670	-0.0470	-0.2950	0.3880	0.0680	0.2560	-0.0670	-0.1140	0.0520	0.1540	0.2120	0.1310	0.1170	0.1030	-0.0350	-0.0660	0.1510	0.3220	0.1370	0.0590	0.0480	0.0780	-0.1270	-0.0620	-0.1420	-0.0830	-0.2850	0.2410	-0.2310
0.1990	0.3380	-0.1720	-0.1000	0.0340	0.3090	-0.2600	-0.0150	-0.1940	0.0410	0.5580	-0.2770	-0.2310	-0.2620	0.0290	-0.0080	-0.1590	-0.0160	-0.0450	-0.4970	-0.1830	0.0550	0.0270	-0.2700	0.1310	-0.2950	0.2650	-0.1170	-0.3240	0.0010	-0.0340	0.1270	0.1410	0.2690	-0.1700	-0.1000	-0.2750	-0.1600	0.0710	-0.1290	0.1810	-0.1490	-0.4980	-0.1910	-0.2370	-0.1950	-0.0820	-0.3400	0.3820	-0.4450
-0.5170	-0.5960	-0.1590	0.5360	-0.2840	-0.7380	-0.7160	0.7790	-0.2180	-0.5080	0.3930	-0.0300	-0.6770	-0.5510	-0.2900	-0.1450	-0.3810	-0.2160	0.0080	0.4810	-0.4510	-0.5490	-0.8990	-0.2380	0.0960	-0.6240	-0.7270	-0.3010	-0.4300	-0.2910	0.2160	0.2070	-0.2700	-0.2370	-0.2560	0.1150	-0.6950	-0.5480	-0.7630	0.3260	-0.5900	-0.8380	0.4950	-0.0280	-0.1770	-0.4150	-0.3480	0.2330	-0.7750	-0.4260
-0.3850	-0.0900	-0.1920	-0.0150	-0.1400	0.0230	-0.2100	0.0400	0.1440	-0.0920	-0.0820	0.0160	-0.1360	0.0720	0.1520	-0.1210	-0.1370	-0.1850	-0.2890	-0.0730	-0.3130	0.7740	-0.4790	0.0890	0.0220	-0.2230	-0.0840	-0.2900	-0.1500	-0.3480	-0.2560	-0.0060	-0.1270	0.1390	-0.1810	-0.0860	-0.1680	0.1240	-0.2430	-0.0040	-0.1350	-0.3860	0.0090	-0.2350	-0.0620	-0.2260	-0.1620	-0.0450	0.0330	-0.0930
0.0230	-0.1640	-0.2170	-0.1950	0.0020	-0.3680	-0.1380	0.1310	-0.2120	-0.1540	-0.2020	-0.1440	-0.1190	0.1340	0.3030	-0.4700	-0.1650	-0.0170	-0.3230	0.1400	-0.2480	-0.1740	-0.2740	0.3240	0.0080	-0.2080	-0.2120	0.1920	-0.1750	-0.2170	0.0150	0.2260	-0.3130	-0.6160	-0.2600	0.0260	0.0480	-0.0780	-0.4200	-0.2050	-0.2240	-0.0680	-0.2020	0.8240	-0.1980	-0.2600	-0.3280	0.9400	-0.2120	0.2880
0.1670	0.1380	0.3840	-0.1190	-0.0730	0.1340	0.1810	-0.0380	-0.0480	-0.0140	0.1450	0.0360	0.0280	-0.1020	0.3920	0.0820	0.0670	0.0730	-0.1140	-0.0030	0.0760	0.2510	0.1580	0.0610	0.0750	0.1700	0.1670	-0.0530	-0.2160	-0.0380	0.0780	0.0330	0.0240	0.0290	-0.1760	-0.0810	-0.5410	-0.1170	0.3220	-0.0720	0.0490	0.1000	-0.0830	0.0940	0.1630	-0.2640	0.0510	-0.0920	-0.0350	0.2740
0.0690	-0.0610	-0.3740	-0.0630	0.3220	-0.2070	-0.2380	-0.3150	-0.3400	-0.1950	0.2950	-0.1950	-0.4540	-0.0670	0.8650	-0.3310	-0.4200	-0.0370	-0.0080	-0.2550	-0.2650	0.1390	0.0020	-0.1030	-0.0940	0.0510	-0.0300	0.1820	-0.1320	0.1860	0.0110	0.3160	-0.0600	0.0570	-0.0840	0.1200	-0.3240	0.1690	-0.0190	-0.0570	0.1310	-0.0020	-0.2060	0.0520	-0.2000	0.1740	-0.1070	0.1700	0.1080	-0.1410
0.1340	-0.1930	-0.0320	0.0710	0.1090	-0.1780	-0.1930	-0.0160	-0.2140	0.1060	-0.2060	-0.2330	0.0170	-0.1540	-0.8650	0.0240	-0.1150	0.2330	0.0490	-0.1210	-0.1720	0.0730	-0.1250	-0.2890	-0.2820	0.0880	-0.2470	-0.2780	-0.1860	-0.1290	0.1170	0.0080	-0.3130	-0.5230	0.1870	-0.0330	0.1040	-0.0010	-0.2850	0.1890	-0.3010	-0.1660	0.2080	-0.0220	-0.1960	-0.0460	-0.2160	-0.0780	-0.0350	-0.0420
-0.2630	0.0900	-0.0260	-0.1270	0.2550	-0.3620	-0.2100	0.5660	-0.1630	-0.1470	0.0450	0.1840	-0.5050	0.0170	0.1230	-0.0370	0.0060	-0.0660	0.0000	0.2570	-0.0460	-0.3370	-0.3450	0.2820	0.1540	-0.0040	-0.0520	0.0430	-0.1270	-0.2370	0.2980	0.0930	-0.0750	-0.5760	-0.1150	0.0790	-0.7760	-0.2080	-0.3150	0.1340	-0.3080	-0.3850	0.1230	0.2080	-0.1480	-0.0470	-0.0330	0.0190	-0.3940	-0.2280
-0.2600	-0.0890	-0.0430	0.1530	-0.0220	-0.1340	0.0420	0.1350	-0.0290	-0.0480	-0.0880	0.1120	0.0010	0.1540	0.1910	-0.1100	-0.1060	-0.1720	-0.1690	0.1340	-0.1430	-0.2340	-0.3970	0.2970	-0.1640	0.0060	-0.1480	-0.0910	-0.1410	-0.0010	-0.0200	0.0440	-0.1540	-0.2720	-0.0060	-0.0530	-0.1330	-0.1070	-0.1910	-0.0570	-0.0230	-0.1200	0.1060	0.1850	-0.1180	-0.1210	-0.0420	0.4300	0.0090	0.4750
-0.5660	-0.0550	0.0460	-0.1520	-0.3150	-0.2500	-0.7180	0.3850	-0.2590	-0.2640	-0.0820	0.2530	0.3320	-0.1540	-0.1010	0.0690	-0.4200	-0.6680	-0.5860	0.3440	-0.5870	-0.2740	-0.7200	0.2070	-0.2620	-0.2780	-0.4610	-0.7130	-0.2910	-0.6230	-0.7120	-0.2140	-0.2690	0.1950	0.0520	-0.3030	-0.2860	-0.2110	-0.2200	0.1430	-0.3760	-1.1440	0.0500	0.0880	-0.1960	-0.2660	-0.2560	0.5530	-0.0040	0.5690
0.0970	-0.3490	0.0310	-0.3330	-0.1290	-0.1760	0.1140	0.6160	-0.0180	-0.2760	-0.1150	0.1860	-0.0320	-0.6000	-0.1360	-0.1930	-0.0190	-0.0300	-0.0640	0.2290	0.0490	-0.1850	-0.2020	0.1550	-0.0660	-0.1360	-0.1850	-0.0240	-0.0760	-0.0610	-0.1440	-0.1370	-0.2400	-0.1580	-0.0120	-0.0780	-0.7980	-0.2560	-0.2400	-0.1070	-0.4060	-0.0820	-0.1750	0.3200	-0.3270	-0.3080	-0.3360	0.0030	0.1300	0.6850
0.0000	-0.0220	0.0070	0.1700	0.0270	0.0720	0.1780	0.1440	0.2580	-0.0530	-0.1810	-0.4750	0.2000	0.0340	0.1100	-0.0330	-0.0560	0.0130	0.0050	-0.1590	0.0880	-0.1330	-0.0190	-0.2230	-0.0420	0.0940	-0.1360	-0.1330	0.0910	0.0160	-0.0530	0.1360	-0.0100	0.0920	0.1830	-0.0550	-0.0940	0.1440	-0.0400	0.0280	-0.2130	-0.0930	0.0500	0.0270	0.2600	0.0270	0.0320	0.1000	0.2370	0.0100
-0.4170	-0.1980	0.0190	-0.0710	0.1580	-0.2850	-0.1710	-0.1780	-0.1600	-0.0130	-0.3260	-0.2240	0.0280	-0.0350	0.0970	-0.1230	-0.0490	0.1520	0.1740	0.0210	-0.0720	-0.1670	-0.1630	-0.1640	-0.1610	0.0930	-0.0090	0.0100	-0.3210	-0.1160	0.0500	0.1570	-0.3360	-0.2520	-0.0520	0.1730	-0.8030	0.2230	-0.0170	-0.0610	-0.0270	-0.4220	0.2230	-0.1250	0.1370	-0.0370	0.2390	-0.1830	0.1000	-0.1170
-0.4020	-0.4690	-0.0870	0.1450	-0.0740	-0.7210	-0.2030	0.3960	-0.3220	-0.4790	-0.0460	-0.0400	-0.4550	0.2250	0.6980	-0.0970	-0.1770	-0.0630	-0.3180	0.2800	-0.1530	0.0400	-0.3210	-0.0850	-0.2630	-0.0950	-0.3210	-0.0480	-0.1810	-0.1350	0.0100	-0.0780	-0.3930	0.1310	-0.1660	0.1090	-0.8710	-0.4120	-0.4910	0.1520	-0.1310	-0.3130	0.1550	0.3430	0.0050	-0.2790	-0.2010	-0.1280	-0.2900	-0.0310
-1.3890	-1.1200	0.0740	-0.2980	-1.4870	-0.9230	-1.0510	-0.8720	-1.2030	-1.3670	-0.9610	-1.2380	-1.1470	0.0190	-0.0050	-0.8360	-0.8320	-1.4140	-1.2630	-0.8840	-1.3530	-1.1720	-1.1890	-1.2560	-1.0270	-1.1480	-1.1750	-1.5340	-0.9530	-1.1710	-1.3020	-1.1010	-1.1680	-1.1880	-0.9320	-1.0750	-0.9340	-1.3020	-1.1600	-0.6550	-0.8450	-1.5220	-0.7980	-1.2360	-1.0320	-0.9830	-1.1030	-0.9150	-0.9290	-1.1510
-0.1960	0.0470	-0.2180	-0.0560	0.1270	-0.2460	0.1410	-0.1960	-0.1090	0.0330	0.0170	-0.0970	-0.2450	-0.1230	-0.0920	-0.1130	0.0980	0.1280	0.0140	0.0660	0.0240	0.0820	0.1400	0.0220	0.0060	0.1410	0.0370	0.2850	-0.1140	0.1180	0.1360	0.1280	0.0850	-0.0310	-0.1260	0.1560	-0.6720	0.1630	0.1320	0.0000	0.0210	0.1210	-0.0510	-0.1100	-0.1280	-0.0680	0.0660	-0.2900	-0.1580	-0.2420
0.0360	-0.0300	0.7640	0.3850	0.0740	-0.1000	-0.1990	-0.0720	-0.3140	0.0850	0.1370	-0.3980	-0.1020	0.0850	0.0600	-0.2790	0.0810	-0.0730	-0.1140	-0.0590	-0.2130	0.0120	0.0380	-0.3460	0.0620	-0.0220	0.1170	0.0260	-0.1090	0.0060	-0.1930	-0.0390	0.1970	-0.1920	0.4970	-0.0250	-0.2670	0.2270	0.1500	-0.0430	-0.0130	-0.0980	-0.0950	-0.0410	-0.1830	-0.0570	-0.2210	-0.2450	0.2380	-0.2320
0.1260	0.0180	-0.0700	-0.4720	0.1630	-0.0100	0.2080	-0.2970	-0.0220	0.1530	-0.1970	-0.1010	0.1620	-0.0410	0.0100	-0.0980	0.4380	0.0210	0.1630	-0.1270	0.1260	0.2110	0.4260	-0.2540	0.0270	0.1560	0.2910	0.1780	0.0420	0.1150	-0.1350	-0.2190	0.0300	-0.0760	0.0170	0.0930	0.0360	-0.0770	0.2000	-0.0720	0.0260	0.3010	-0.2200	-0.1830	-0.2330	0.0400	0.0360	-0.2070	0.2680	-0.1290
0.3400	0.0340	-0.1830	-0.2740	-0.0580	0.3750	0.4120	-0.3940	-0.0510	0.0620	0.1660	-0.0220	0.1710	-0.0120	-0.0070	0.1200	0.1140	0.0690	-0.0030	-0.3630	0.2000	0.0220	0.1660	-0.2660	-0.1070	0.0940	0.3060	0.2410	-0.0010	0.2160	-0.0160	-0.1940	0.3110	0.0530	-0.1310	-0.1520	0.3180	-0.0600	0.3680	-0.1280	-0.3320	-0.0100	-0.3770	-0.0770	-0.1190	-0.1160	-0.0670	-0.3900	-0.0200	-0.1420
-0.1870	0.0390	0.2850	0.3610	-0.1190	-0.2310	-0.1110	-0.0190	-0.2280	-0.2010	0.3410	0.0780	0.2680	0.0200	-1.0230	0.0580	-0.0690	-0.0770	0.0550	0.0320	-0.2270	-0.1310	-0.1710	0.0110	-0.2690	-0.1780	-0.2710	-0.0060	-0.0870	-0.1720	-0.0060	-0.2420	-0.1760	-0.1110	0.1400	-0.0220	-0.7270	-0.2720	-0.0820	-0.0560	-0.1610	-0.0710	0.0800	-0.1120	-0.0860	-0.1320	0.2600	0.0020	-0.2520	0.1030
-0.2140	-0.2730	0.2150	-0.1570	-0.1270	-0.3530	-0.2450	0.4370	-0.1450	0.0160	-0.1870	0.6470	-0.4540	0.0770	-0.1000	0.0690	-0.4930	-0.3720	-0.3010	-0.1710	-0.1020	-0.6780	-0.3600	0.1110	-0.3900	0.2320	-0.3740	-0.5760	-0.1750	-0.2820	0.0090	-0.0740	-0.3630	0.3440	0.0370	0.0040	-0.0710	-0.1140	-0.6890	-0.3650	-0.2450	-0.1820	0.3040	-0.2740	-0.3410	-0.1460	0.2990	-0.2860	-0.0410	-0.3360
-1.1690	0.0750	-0.5920	-0.9910	-0.6520	0.4320	0.2490	-0.9880	0.3950	-1.4210	-0.2960	-0.2260	-0.9670	0.0210	-0.1190	-0.7570	-1.2600	-0.3110	-1.6440	-0.5880	-0.8020	0.5430	-0.0740	-0.0580	0.0900	-0.3000	0.0630	-1.6180	-0.5990	0.0990	-1.0030	0.1580	0.4130	0.5910	-1.2880	-1.0490	0.1160	0.0560	0.5040	-0.1240	0.2340	-1.8030	0.0140	-1.1260	-0.9330	-0.7720	-0.0930	-0.1880	0.3540	-0.2370
-0.4240	-0.0740	-0.2130	0.1190	-0.1200	-0.2990	-0.3260	0.2020	-0.2350	-0.1180	-0.2050	0.1420	0.1110	0.0210	-0.0750	-0.1050	-0.3090	-0.1470	-0.1920	0.4150	-0.2680	-0.1070	-0.3290	0.1150	-0.2750	-0.1720	-0.3440	-0.1950	-0.2950	-0.3040	-0.1950	-0.1870	-0.1060	0.2590	-0.0550	-0.1980	-0.1840	0.2380	-0.2950	0.3120	-0.2920	-0.2100	0.0060	-0.0840	-0.0300	-0.2130	-0.1060	0.2870	0.0240	0.3110
-0.2280	-0.0750	-0.0940	-0.0060	-0.1040	-0.1630	-0.0400	-0.0510	0.0260	0.1870	-0.0920	-0.2360	0.1460	0.1240	0.1010	-0.0580	0.0040	0.0730	0.0230	-0.0280	0.0300	0.1510	-0.0420	-0.1700	0.1840	0.0350	0.0990	-0.2360	-0.0890	0.0540	0.2180	0.1290	0.1340	-0.1190	-0.1950	-0.1850	0.1160	0.1830	0.1310	-0.0150	-0.0390	-0.1700	0.0270	-0.3330	0.2210	-0.2010	0.0060	-0.2740	-0.1740	-0.3140
-0.1280	0.3380	-0.0850	0.3330	-0.2650	0.1710	-0.2490	0.2890	-0.2180	0.1920	0.1070	-0.0350	0.2850	0.0040	-0.0860	0.3040	-0.1630	-0.3880	-0.4760	0.0550	-0.1510	-0.2300	-0.2250	0.0330	-0.2010	-0.1540	-0.2410	-0.4210	-0.4710	-0.2910	-0.5140	-0.1350	-0.0230	0.2300	-0.1160	-0.2460	-0.0780	-0.1710	-0.3540	0.1230	-0.2640	-0.5960	0.0840	-0.2530	0.0720	-0.2180	-0.1390	0.3170	0.3300	0.3900
-0.2600	0.1350	0.2700	0.0020	-0.3270	0.3430	-0.0060	-0.5220	-0.1200	-0.0110	-0.1020	-0.6440	0.5200	0.0200	0.0790	-0.2170	-0.3390	0.4970	-0.0290	-0.4070	-0.0580	-0.0040	0.2800	-0.5110	-0.1150	0.0740	-0.1170	-0.4560	-0.1380	0.0560	0.3740	-0.5650	0.4180	0.5020	-0.3440	-0.3770	0.1980	-0.1570	-0.0030	-0.2130	0.4270	-0.3390	0.0060	-0.0980	0.0890	-0.1980	-0.0840	-0.2850	0.3440	-0.4520
-0.1640	-0.2990	0.3690	0.0710	-0.9030	0.0560	-0.1480	0.4230	-0.4520	-0.0390	-0.7580	-0.2040	0.2570	-0.2390	-0.2090	-0.6060	-0.6650	0.0240	-0.2890	-0.2590	-0.3870	0.1840	-0.3360	-0.0960	-0.2710	-0.2410	0.3630	-0.0140	-0.4280	0.3460	-0.4820	0.4910	-0.6540	0.5670	0.2470	0.1940	-0.7590	-0.4460	-0.0340	-0.6290	-0.8710	-0.4390	0.1370	0.6040	-0.6430	-0.7030	-0.0200	0.0640	-0.3890	-0.0930
-0.2340	0.1220	-0.0330	-0.3540	-0.0090	-0.1860	0.1550	-0.3450	0.0380	-0.1300	-0.0400	0.0660	0.0450	0.0470	-0.0160	-0.0890	0.0820	-0.0120	-0.0850	-0.1370	0.0850	0.0570	-0.0570	0.1090	-0.2860	0.0320	-0.1050	0.3620	0.0910	-0.2850	0.1430	-0.1010	-0.3660	-0.7190	0.2710	0.0560	-0.1570	-0.3090	0.0870	-0.2600	-0.0880	-0.1520	-0.3890	0.1400	-0.0400	0.2090	0.2370	-0.0940	-0.2050	0.0530
0.0410	-0.0230	-0.0060	0.3180	0.3620	-0.2220	-0.1220	-0.0290	-0.0660	-0.1030	0.2230	0.0780	-0.2980	-0.3530	-0.1660	-0.1370	-0.2010	0.0250	-0.0790	0.1510	-0.1660	-0.1460	-0.3410	0.0940	0.1960	-0.2070	-0.1530	0.2550	-0.0430	0.0430	0.3610	0.2440	-0.1650	-0.3230	-0.1850	0.3160	0.0430	-0.0660	-0.3630	0.0210	-0.2130	-0.1330	0.0750	-0.0270	-0.3080	-0.0890	-0.1970	0.1840	-0.2120	-0.1240
0.1480	0.1090	0.1520	0.0700	0.1680	0.6140	-0.2610	-0.2030	-0.0250	0.0400	-0.0840	-0.1990	0.0140	0.0810	0.0170	-0.2080	0.3020	0.0390	0.0640	-0.2280	0.0730	0.4090	0.1910	-0.3250	0.1530	0.0450	0.1820	0.1020	0.0540	0.1260	-0.0930	0.0790	0.2170	0.0150	0.0390	-0.1500	-0.1490	0.0750	0.0950	-0.1410	0.4170	0.1460	-0.1580	-0.4400	-0.1410	0.0170	-0.3250	-0.2950	0.0580	-0.1290
-0.0200	-0.1450	-0.1790	-0.2200	-0.1250	-0.0690	-0.1070	-0.1060	0.0540	0.0110	-0.1490	0.5620	-0.0630	-0.1210	-0.2300	-0.1300	-0.0890	-0.1250	0.1720	0.3680	-0.1130	-0.1480	-0.1000	0.2070	-0.2300	-0.2100	0.0000	0.1610	0.1190	0.0900	-0.3020	-0.2280	-0.2020	-0.2140	-0.1070	0.0020	-0.0480	-0.2370	-0.1390	-0.1540	-0.2740	0.0240	-0.0360	0.3400	-0.1910	-0.0920	-0.0740	0.4950	-0.1750	0.5720
-0.1670	-0.3990	-0.1540	-0.5460	-0.3820	0.1010	0.1650	0.2500	-0.1550	-0.2560	0.1160	-0.5510	-0.1740	0.2110	0.0580	-0.2410	-0.0020	-0.1320	-0.3110	-0.4000	-0.4060	-0.4430	0.2260	0.2610	-0.2740	0.5770	0.3490	0.0420	-0.0490	0.0680	-0.1150	0.1380	0.5990	0.2690	-0.4190	-0.1580	0.3920	-0.2910	-0.2700	-0.2490	0.4950	0.3010	-0.2590	0.2860	0.0890	-0.3030	0.2870	0.4590	-0.2220	-0.7700
-0.2770	-0.2020	-0.2170	0.0000	-0.1480	-0.2770	-0.0060	0.2580	-0.1990	-0.3060	0.0880	-0.1850	-0.2380	-0.2960	-0.3320	-0.0750	-0.4790	0.0500	-0.2120	0.1210	-0.1210	-0.2680	-0.3490	0.0010	-0.2690	-0.3440	-0.4210	-0.3310	-0.1670	-0.2540	-0.2200	-0.0440	-0.4480	0.4770	-0.5350	-0.1600	-0.3400	-0.0710	-0.2300	0.0340	-0.3580	-0.2550	-0.0800	-0.1960	-0.0790	-0.1880	-0.3120	-0.1260	-0.2080	-0.0540
0.0590	-0.0910	-0.3490	0.0400	0.3030	0.0300	-0.2350	-0.1960	-0.2840	0.0380	0.1020	-0.0050	-0.2640	-0.1990	0.3150	-0.1240	-0.3350	-0.1400	0.0700	-0.1330	-0.3190	0.2910	0.1330	0.0270	-0.0720	0.1450	-0.1320	0.0790	0.0180	0.1390	0.3300	0.1010	-0.0870	-0.2900	-0.3590	0.0000	0.1110	0.1840	-0.1020	0.0430	-0.5330	0.0770	-0.0650	0.0410	-0.0940	-0.0310	-0.1810	0.1270	0.0880	-0.1200
-0.0570	0.8640	-0.1450	-0.5700	-0.3470	-0.3450	-0.3390	-0.4600	0.5960	-0.2140	-0.3920	-0.5790	-0.3300	-0.3500	-0.5460	-0.2800	0.9840	-0.6620	-0.2460	-0.3320	-0.2620	-0.4550	-0.3540	-0.5170	-0.4280	-0.3370	1.1750	-0.4270	-0.2590	-0.3820	-0.4350	-0.4000	-0.3050	-0.0170	-0.5630	-0.5620	-0.3560	-0.5640	-0.4200	-0.2440	-0.2480	-0.3690	-0.4140	-0.6550	-0.4760	-0.3110	-0.4430	-0.4510	-0.4000	-0.5920
0.0090	0.9440	-0.1850	-0.5320	-0.6380	-0.2770	-0.2220	-0.5660	0.7460	-0.0830	-0.4170	-0.5030	-0.3270	-0.4120	-0.7130	-0.3080	0.9300	-0.6480	-0.1320	-0.4790	-0.0230	-0.5680	-0.3240	-0.6720	-0.3730	-0.2300	1.2100	-0.3850	-0.1720	-0.3270	-0.5970	-0.6060	-0.1780	0.0090	-0.7170	-0.6690	-0.6160	-0.7900	-0.4650	-0.3280	-0.2520	-0.2670	-0.5900	-0.7480	-0.4900	-0.2490	-0.6150	-0.6660	-0.5380	-0.7560
-0.2340	-0.4460	0.2430	0.3940	-0.2660	-0.3790	-0.2700	0.2790	0.1620	-0.4630	0.2610	0.2020	-0.3130	-0.3330	-0.2520	0.3230	-0.2330	-0.0120	-0.1270	0.6050	-0.4130	-0.3310	-0.4350	-0.0230	0.1880	-0.4170	-0.4400	-0.2360	0.2430	-0.1900	0.0980	0.0550	-0.1390	0.2170	-0.3170	0.0740	-0.2730	-0.3070	-0.6570	-0.0120	-0.5130	-0.3120	0.2590	-0.4760	0.1780	-0.1730	-0.3630	-0.2440	-0.3930	-0.3970
-0.2610	0.1850	0.2860	-0.3110	-0.0390	-0.1270	0.4810	-0.0340	-0.0980	0.0490	-0.0310	0.4720	-0.1760	0.2920	-0.0530	-0.1030	0.0400	0.1010	-0.1060	0.1400	0.1700	0.0120	0.0070	-0.0360	-0.2990	0.2670	-0.0660	-0.0050	-0.1840	0.0430	0.0300	0.0960	-0.1710	-0.7600	0.0460	0.0930	-0.1850	-0.3260	0.2190	-0.3500	0.1400	0.0570	0.0130	0.1820	-0.1140	0.0700	-0.0500	-0.0480	-0.2240	0.1470
-0.0060	0.1090	-0.2750	-0.2170	-0.2290	-0.0320	0.1460	-0.1830	-0.2030	-0.2090	0.0140	0.0360	0.1400	-0.0760	-0.1230	-0.1580	-0.1300	0.0240	-0.3100	-0.0310	-0.0100	-0.1670	0.0550	-0.0860	-0.0080	-0.0010	-0.2020	-0.0300	-0.2110	-0.1630	-0.1880	-0.2780	-0.2250	0.2230	-0.3590	-0.1660	-0.1270	-0.0050	0.0260	-0.0090	-0.1260	-0.0710	-0.0940	0.1340	-0.4350	-0.0180	-0.2330	-0.3140	-0.0560	0.3250
0.2380	-0.2350	0.1040	0.0270	-0.0320	0.2650	0.1080	-0.2430	-0.1070	-0.0210	-0.1920	0.1640	-0.1260	0.0480	0.1310	-0.4060	-0.2010	-0.0580	-0.2220	-0.0300	0.1640	-0.0890	-0.1290	-0.0350	-0.1000	-0.1470	-0.1990	-0.2540	-0.1930	-0.3100	0.2150	-0.3670	-0.1960	-0.2200	0.2980	-0.1850	-0.7190	-0.0900	0.0960	-0.2250	0.2730	-0.1500	-0.2450	0.1340	0.2060	0.0110	0.5280	-0.0340	-0.1570	0.0360
-0.0260	0.0210	0.0580	-0.0100	0.0970	0.0390	0.0660	0.0090	0.1710	0.1680	-0.1710	-0.1460	-0.0460	0.0860	-0.3230	-0.0790	-0.0860	-0.0250	0.2110	-0.0190	0.0750	0.0810	-0.0320	-0.1960	0.3050	0.1130	-0.0960	-0.0310	0.0820	0.1800	0.1400	0.0640	-0.0420	0.1330	-0.0380	-0.1090	0.1290	0.0210	-0.1250	0.1160	0.0310	-0.1230	0.2200	-0.2190	0.0850	-0.1000	-0.0300	-0.2390	-0.0820	-0.4540
0.3510	0.3100	-0.2850	0.2980	-0.0180	0.1950	0.2280	-0.1170	-0.0780	-0.3420	-0.2860	-0.3780	0.0560	0.2210	-0.5270	0.1840	0.3580	-0.0690	0.4280	-0.0040	-0.1120	0.2620	-0.1070	-0.4560	-0.2140	0.3000	-0.0540	-0.1070	-0.1630	-0.0410	0.0980	-0.1640	0.2310	-0.6840	-0.0250	-0.0060	-0.3600	-0.0200	0.0740	-0.3760	-0.0170	0.1930	0.1400	0.0750	-0.0290	-0.1800	0.2440	-0.1310	-0.1560	-0.3900
-0.0830	-0.1960	-0.2750	-0.1870	0.3700	0.1520	0.0400	-0.1120	0.0250	-0.0780	-0.1940	-0.1850	-0.0490	-0.2110	-0.2760	0.0780	-0.0490	-0.1800	-0.2050	-0.1700	-0.3830	-0.1300	0.2140	-0.1920	-0.0960	-0.0640	-0.0500	-0.3670	0.2660	0.3600	-0.4090	-0.2960	-0.2320	-0.3210	-0.3150	0.6220	0.9830	-0.1500	-0.1440	-0.0030	-0.0550	0.0240	-0.0840	-0.4050	-0.3540	0.1760	-0.1940	0.1200	-0.0630	-0.2080
0.1830	-0.2560	-0.5530	-0.7190	0.3550	0.4310	0.3120	-0.8130	-0.1260	0.3120	0.9760	-0.2440	-0.5140	0.4820	-0.7640	-0.3870	0.0520	0.4240	0.4970	-0.5680	0.1070	-0.5130	0.2270	-0.4040	0.1840	0.0050	-0.1830	-0.2260	-0.1790	0.0800	0.3420	0.5360	-0.2790	-0.9240	0.1000	-0.3050	-0.5360	0.0010	0.1760	-0.2860	0.4130	0.3550	-0.3600	-0.6850	0.0970	-0.3850	0.6240	-0.2770	-0.4270	-0.0520
-0.3760	0.0780	-0.3500	-0.9890	-0.4590	-0.3110	-0.7190	-0.3810	-0.6420	-1.3930	-0.2550	1.4250	-0.7800	-0.3820	-0.1470	-0.3740	-0.3040	-1.0460	-0.6390	-0.2230	-0.9160	-1.2870	-0.5110	-0.5900	-0.3740	-1.1510	-0.3690	-0.9440	-0.4990	-0.6700	-0.7430	-0.4650	0.3280	0.1860	-0.5780	0.4840	-0.3560	-1.0660	-0.3080	-0.2740	0.9160	-0.9210	-0.1510	-0.5980	-0.6400	-0.2540	-0.3820	0.0410	-0.1100	0.7020
-0.0070	-0.1200	-0.1370	-0.2750	0.0610	-0.1230	-0.1200	0.1520	-0.0280	0.0700	0.1890	0.4550	-0.0040	0.0200	-0.0610	0.0600	-0.0070	0.0950	0.0530	-0.0460	-0.0260	-0.1620	0.0420	0.2590	0.0250	-0.0210	-0.0310	-0.0940	0.1520	-0.1130	0.0670	0.1410	-0.0490	0.1040	0.1060	0.1360	0.0940	0.0610	-0.0880	0.0580	-0.0030	0.0150	-0.0750	0.1910	0.2350	0.1210	0.1450	-0.0110	-0.0750	0.0310
-0.1360	0.3740	0.2270	0.3640	-0.2800	0.5960	0.7150	-0.1940	-0.0830	0.2830	-0.4580	-0.4820	-0.0530	-0.1360	-0.4200	-0.2880	-0.3890	0.7590	-0.3510	-0.2590	0.0400	0.4600	-0.5160	-0.4810	0.2190	-0.4410	-0.0670	-0.4270	-0.1160	-0.0800	-0.2320	0.1760	0.0770	0.1040	-0.4070	-0.3540	0.0440	0.9040	-0.5200	-0.0100	0.1480	-0.4760	-0.4580	-0.5310	0.3980	-0.1410	-0.0150	-0.2650	-0.0890	-0.4450
-0.1270	-0.1010	0.1940	0.0820	0.0540	0.3370	-0.1510	0.1080	-0.1120	-0.1590	-0.1670	-0.1950	-0.1380	-0.1400	-0.1300	-0.1330	-0.0790	-0.0770	-0.0860	-0.0390	-0.1020	0.1950	-0.1090	-0.0690	0.2280	0.1590	-0.2560	-0.2240	-0.1060	-0.1720	-0.0220	-0.0100	-0.1440	-0.0550	-0.1210	-0.2000	-0.5390	0.1210	0.5400	-0.0430	-0.1110	-0.2300	-0.0600	-0.0010	0.1110	-0.2600	-0.1560	0.1080	-0.2220	-0.0770
-0.1790	0.0190	-0.0100	0.2670	0.2690	-0.2480	-0.0830	0.3920	0.2150	-0.1010	0.1180	-0.0430	-0.2570	-0.1320	-0.2960	-0.0740	0.0700	-0.0790	0.0270	0.2200	-0.0670	-0.2360	-0.4740	0.0580	0.0070	-0.0950	-0.3580	0.0100	-0.0350	-0.1480	0.4750	0.2090	-0.0460	-0.2870	-0.0190	0.3480	-0.1010	-0.1200	-0.2620	0.0730	-0.1040	-0.3520	0.1490	0.0780	-0.0950	0.0430	0.0180	-0.0280	-0.2800	-0.2340
-0.3400	0.0540	-0.1610	0.0520	-0.0770	-0.2610	-0.2150	0.0020	-0.3800	-0.1280	-0.2110	-0.0520	-0.2920	-0.2160	0.5030	-0.1410	-0.2300	-0.2430	-0.2370	-0.0430	-0.1450	0.0780	-0.4030	0.2140	-0.0630	-0.1170	-0.1140	-0.0820	-0.2130	-0.1700	-0.1580	-0.1430	-0.2300	-0.0450	-0.1510	-0.1590	-0.5670	-0.0650	0.0650	-0.0190	0.0280	-0.1430	0.0460	0.1490	-0.4120	-0.0910	-0.1080	0.2050	0.0210	0.3220
0.0070	0.0860	-0.0830	0.2440	-0.0870	-0.1000	-0.0430	0.0900	-0.0620	0.0210	0.0710	0.1160	-0.0470	-0.0530	-0.0070	0.0220	-0.1280	0.0260	-0.0430	-0.0960	-0.0470	0.0470	0.0200	0.0070	-0.0940	0.0850	-0.1180	0.1340	-0.1770	0.0130	0.0040	0.0070	-0.0530	0.1260	0.0350	0.0130	-0.1820	-0.1580	0.0640	0.0380	-0.0620	-0.0250	-0.1200	0.1100	-0.0050	-0.0100	-0.0890	0.2100	0.1620	0.1980
0.1270	0.1350	-0.2080	-0.0850	0.1380	-0.0360	-0.0590	-0.3160	-0.3140	0.1610	0.0840	-0.2250	-0.5050	0.0540	0.0970	-0.1130	0.0840	0.1560	0.1570	-0.2360	0.0780	0.1010	0.1100	-0.0940	0.1190	0.1770	0.1620	0.1330	-0.1450	0.1930	0.0610	0.2120	0.0650	0.3530	0.0170	-0.0710	-0.3290	0.1370	0.0880	0.0370	0.2640	0.0820	-0.0180	-0.2810	-0.0300	-0.0450	-0.0150	-0.2500	0.2370	-0.1710
-0.0510	-0.0180	-0.3420	-0.0380	0.2140	-0.0820	-0.0590	-0.1580	-0.1650	-0.0330	0.1730	0.0650	-0.4220	-0.2380	-0.0290	-0.1380	-0.1440	0.1180	-0.0470	0.0610	-0.1770	0.1240	-0.0690	-0.0690	-0.0010	0.0810	0.0170	0.2500	-0.0130	0.1590	0.0920	0.2600	-0.0090	-0.0170	0.0440	0.1580	-0.2310	0.1200	-0.0560	-0.0540	-0.1010	0.0680	-0.1880	-0.0870	-0.3170	0.0950	-0.2760	0.1640	-0.1250	0.0570
-0.0800	0.0830	0.0600	-0.2560	0.1420	0.0780	0.3220	-0.3060	0.1020	0.3040	0.1030	0.0930	0.0170	-0.0030	-0.2150	-0.1650	0.1010	0.1860	0.1880	-0.2680	0.2360	-0.0340	-0.2670	-0.2110	-0.2040	0.2780	0.0490	-0.3100	-0.0960	-0.1330	0.0960	0.1360	-0.1550	-0.5720	0.1580	0.3540	-0.1220	-0.1030	0.2610	-0.1040	0.1850	0.2350	-0.1160	0.2170	-0.1810	0.3440	0.1810	0.0550	-0.0750	0.0260
-0.7610	-0.1230	-0.7070	-0.8270	-0.2770	-0.6800	-0.3980	-0.5890	-1.1200	-0.6990	-1.2650	1.3320	-0.7130	-0.9170	-0.1680	-0.3600	-0.5040	-0.3110	-0.7060	-0.9880	-0.3240	0.0830	-0.0530	0.1150	-1.0990	-0.5240	-0.5030	-0.3620	-0.7370	-0.3420	-0.4090	-0.6230	-0.4290	-1.3060	0.0010	-0.7830	-0.3990	-0.3350	-1.0110	-0.6600	-0.9780	-0.5040	-0.8270	0.8440	-0.7120	-0.1860	0.1490	0.6350	-0.8230	0.6110
0.2860	-0.0110	0.4420	0.2400	-0.1470	0.0700	-0.2980	-0.4590	-0.3470	0.0180	-0.1100	0.0530	0.0160	-0.0530	0.1340	-0.1210	-0.1550	0.0560	-0.1780	0.3830	-0.0420	-0.0720	-0.0920	-0.2830	-0.0390	0.0880	0.0940	0.0960	-0.1270	-0.0530	0.0710	-0.1500	-0.1560	-0.1710	0.0330	-0.0200	0.2550	-0.2480	-0.2680	-0.1250	0.1880	-0.2110	0.0040	0.1690	-0.1920	-0.0600	-0.2090	-0.3510	0.0840	0.0430
-0.0790	0.1320	0.0260	-0.5710	0.2340	-0.1860	0.3040	-0.3820	0.0820	0.0730	0.0020	0.0440	-0.4140	-0.0710	0.0440	-0.0520	0.0820	0.2050	0.1460	-0.2980	0.0180	-0.1250	-0.8050	-0.4940	-0.8510	0.3390	-0.6100	-1.3670	-0.0150	-1.0190	0.2450	0.0900	0.0780	-1.3940	0.2540	0.1300	-0.4280	-0.3880	0.5870	-0.2970	0.0480	0.0380	-0.1900	0.1910	-0.5020	0.4620	0.2300	-0.0660	-0.2240	-0.0610
-0.1050	-0.1650	-0.3760	-0.6350	0.2410	-0.2610	0.0930	-0.6520	-0.1450	-0.0530	-0.1420	0.1870	-0.2800	0.0600	-0.4800	0.1290	0.0570	0.1710	0.1240	-0.3950	-0.0830	-0.0310	-0.1730	0.1190	0.0070	0.1450	0.0200	0.0260	-0.1520	0.0600	0.1400	0.0250	-0.3290	-0.1650	0.0030	0.1860	-0.4830	0.0640	-0.2940	-0.2660	-0.6040	0.2140	-0.1590	-0.1830	-0.0560	0.0230	0.0930	-0.4220	-0.0490	-0.0180
0.1030	-0.1230	0.0860	0.2100	0.2200	-0.0650	-0.0670	0.1810	-0.0740	0.1060	-0.0210	-0.0830	0.4710	0.0910	-0.0110	-0.3110	-0.2480	0.0020	0.1720	-0.3420	-0.0950	-0.0210	-0.0660	-0.1900	-0.1130	0.1120	-0.1300	-0.2460	0.0290	0.0660	-0.0340	0.0400	-0.2360	-0.4450	-0.0740	0.1340	0.6320	0.0140	-0.0950	0.1730	-0.0340	-0.1390	0.0610	-0.3490	0.4390	0.1090	-0.0540	-0.1640	-0.0820	-0.2220
-0.4870	-0.0200	-0.0100	-0.0350	0.0230	0.0380	-0.0530	0.6420	0.0180	-0.1440	-0.1350	-0.1170	-0.0700	-0.1980	-0.0290	-0.0440	-0.5990	-0.1470	-0.2900	0.1160	-0.1760	-0.1060	-0.4410	0.0490	-0.1060	-0.1770	-0.2150	-0.3190	-0.1340	-0.1080	-0.0720	-0.0370	0.1390	-0.7640	-0.1450	-0.0230	-0.0900	-0.1840	-0.7020	0.1570	0.0480	-0.1650	-0.1100	0.0950	-0.0510	-0.1480	-0.7230	0.3980	0.0470	0.2540
0.1620	-0.1120	0.0750	0.0680	-0.0140	0.3620	0.1350	0.0120	0.4130	-0.1030	0.1360	-0.1100	-0.0450	0.0070	-0.1400	-0.1280	0.1680	-0.0160	0.3390	-0.4020	0.0430	-0.2390	0.0940	-0.2560	0.3030	0.1840	0.1470	-0.1690	0.1310	0.0090	-0.2110	0.0090	0.2690	-0.1750	0.0580	-0.0370	-0.2000	-0.3040	-0.0280	-0.2050	0.2870	0.1990	0.2840	0.0240	0.2770	0.0850	-0.0100	-0.1550	0.1100	-0.1830
-0.1010	-0.2010	-0.2840	-0.5570	0.1160	-0.1920	-0.1800	-0.2000	-0.1440	-0.0040	0.1120	0.3850	-0.0390	-0.1620	-0.3040	-0.0230	-0.0060	0.0840	0.0320	-0.0690	-0.2220	-0.2200	-0.1510	0.2540	-0.0670	-0.0450	-0.1730	-0.1400	0.1620	-0.3050	0.0180	-0.0680	-0.3030	-0.1920	0.0380	0.0780	-0.4110	-0.0730	-0.1020	-0.0550	-0.2090	-0.2120	-0.0330	0.2610	0.0390	0.0490	0.1690	0.1500	-0.1330	0.2880
0.1920	0.1420	-0.2280	0.1940	0.1440	-0.1680	-0.2900	-0.3130	-0.4230	-0.0790	0.0530	0.1660	-0.4250	-0.2230	0.3340	-0.1770	-0.3180	0.1230	0.0590	0.0560	-0.2250	0.1550	-0.1960	0.1290	0.0010	-0.0500	-0.1250	0.0110	-0.2090	-0.1820	-0.0300	0.1450	0.1200	-0.3130	-0.1140	0.0580	-0.2680	0.1620	-0.0290	-0.1250	0.1460	-0.2930	-0.1680	0.2170	-0.1370	-0.1570	-0.0180	0.3450	-0.0570	0.4400
-0.1610	-0.2870	-0.0850	0.2670	-0.0480	-0.2980	-0.0750	0.4760	0.1550	-0.2480	0.1090	0.2170	-0.1780	-0.1970	-0.2130	0.0430	-0.0630	0.0130	0.0280	0.1130	-0.0430	-0.2620	-0.2990	0.1560	0.0380	-0.2470	-0.2360	-0.1600	0.2150	-0.0670	0.1530	0.0440	-0.1770	0.1820	0.0470	0.1450	-0.2070	0.1140	-0.3890	0.0460	-0.4210	-0.1800	0.0930	0.3580	0.1780	0.0090	0.0780	0.1380	-0.4000	-0.2360
0.0080	0.0070	-0.0800	-0.2000	0.2280	-0.0700	0.0160	-0.3110	-0.2940	-0.1090	0.0860	-0.3170	-0.3110	-0.0660	0.1420	0.0210	-0.1320	-0.0030	0.2000	-0.1760	-0.0240	0.1850	0.0710	-0.1480	-0.0940	0.0190	0.0470	0.0810	-0.3040	-0.0350	0.0320	0.0750	0.1170	-0.0350	-0.0850	-0.2280	-0.4460	0.0130	0.0440	-0.0380	0.1740	-0.0300	-0.1010	-0.0920	-0.1540	-0.0780	-0.1820	-0.1630	0.3440	0.0670
0.1320	0.2070	-0.1670	-0.1510	-0.2660	0.1110	0.1300	0.0980	0.2160	-0.1300	0.2300	-0.0100	-0.2050	0.1350	0.1280	-0.2220	-0.0750	-0.0710	-0.1980	-0.0270	0.1570	-0.1690	-0.0850	0.0410	0.2580	-0.1340	-0.0420	-0.1260	-0.0260	0.0070	0.0770	-0.1690	0.0650	0.0060	-0.1480	-0.1430	0.0450	0.4160	0.1900	0.0560	0.1840	-0.1270	-0.0340	-0.0670	-0.2200	-0.0750	0.0930	-0.0770	-0.0590	-0.0650
0.0990	0.3880	0.4110	-0.0560	-0.0410	0.1920	0.2290	-0.2440	-0.0640	0.2460	0.1070	-0.1240	-0.0380	0.1360	0.0290	-0.0450	-0.0080	0.0470	0.1790	-0.2140	0.0230	-0.0180	0.4790	-0.0880	0.0150	0.1340	0.2590	0.2770	-0.0400	-0.0300	-0.2720	-0.0790	0.2690	-0.0340	0.0080	-0.0350	0.0980	-0.2600	0.4820	0.1960	0.3490	0.0350	-0.3690	-0.0070	0.1380	-0.0500	0.0180	-0.4670	0.1920	-0.1470
-0.1450	-0.1120	-0.0440	-0.0900	-0.0380	-0.5740	0.3010	0.2900	-0.0810	-0.4180	-0.1020	-0.2750	-0.1880	-0.0620	-0.2940	-0.2090	0.0380	-0.1090	-0.0820	-0.0150	0.2670	-0.4250	-0.1240	-0.0420	-0.1360	0.0040	0.0380	0.0060	-0.0900	0.2080	-0.0710	-0.0250	-0.2670	-0.3700	-0.1220	-0.0330	-0.6080	-0.2120	-0.0290	0.0780	-0.3360	-0.0200	0.0140	0.1690	-0.2940	0.0050	0.1610	-0.5250	0.0470	-0.2460
-0.3200	-0.3670	-1.4680	-1.2840	-0.5130	-0.1860	-0.4000	0.4940	-0.3430	-1.4550	-0.3400	0.3060	-0.3620	-0.4700	-0.6210	-0.2630	-0.6980	-0.4440	-0.4160	0.3910	-0.5070	-0.1310	-0.7470	1.0710	-0.5240	-0.5920	-0.3860	-0.8160	-0.6430	-0.3570	-1.1130	-0.8350	-0.7260	-0.7800	-0.5540	-0.4160	-1.1200	-0.8670	-0.3680	-0.2240	-0.8980	-0.6880	-0.2700	0.6820	-0.4410	-0.1770	-0.2970	0.5250	-0.4190	0.9590
-0.3040	0.0660	-0.0580	0.0190	-0.1420	-0.1920	-0.1310	0.2300	0.0070	-0.0090	0.0320	-0.0870	0.1490	-0.3320	0.4460	-0.0260	-0.0540	-0.2100	-0.0540	-0.0600	-0.1850	-0.1530	-0.2970	0.1200	0.0600	-0.2240	-0.0080	-0.1780	-0.2360	-0.3480	-0.1780	0.0240	0.1080	-0.0410	0.1270	-0.0390	-0.1770	0.0510	-0.2760	0.1630	-0.1620	-0.1470	0.1100	-0.0910	0.0680	-0.2140	-0.0120	0.0540	0.1650	0.2680
0.0260	0.0820	0.1750	-0.3230	0.0640	-0.0460	0.3160	-0.1230	0.0850	0.1010	-0.0360	0.0950	0.0130	0.1120	-0.1250	0.1070	0.2290	0.0310	0.2190	-0.0380	0.1460	0.0760	0.0900	-0.0040	-0.1580	0.1010	0.0560	-0.0270	0.0920	-0.0190	0.1370	-0.1950	-0.0810	-0.3600	0.1630	0.0960	-0.1310	-0.2140	0.1330	-0.0130	-0.0590	0.2620	-0.0260	-0.0490	-0.0310	0.1610	0.2600	-0.2700	-0.1820	-0.1090
-0.1690	0.2050	0.0060	-0.1870	0.0730	-0.0050	0.1350	-0.2590	0.2250	-0.1120	-0.2130	-0.0990	0.0860	0.6900	-0.1670	0.0070	0.1250	0.0190	0.1150	-0.2960	0.2140	-0.1030	0.1130	-0.2460	-0.1710	0.1220	-0.0350	0.2990	0.2050	0.0680	0.1270	-0.0880	0.0740	-0.1360	0.2090	0.2440	-0.3450	-0.0740	-0.1070	-0.1040	-0.0990	0.1260	-0.1990	0.3740	-0.1250	0.1090	0.1400	-0.3110	-0.1000	-0.2610
-0.5190	-0.2480	-0.7670	-0.3820	-0.5950	-0.2400	-0.3230	-0.2420	-0.1210	0.0820	0.4320	-0.7870	-0.2600	-0.2620	-0.2810	-0.2340	-1.0670	-0.8030	-0.4610	-0.1980	-0.6050	-0.5830	-0.8680	-0.2950	-1.0480	-0.6940	-0.3810	-0.7820	-0.0550	-0.3030	-0.5170	-0.7920	-0.3350	-0.3840	-0.2830	-0.3800	-0.1290	-0.7770	-0.4610	-0.1810	1.4680	-0.4620	-0.1930	-0.5140	-0.8730	-0.1450	-0.1990	-0.1400	0.3360	-0.3890
-0.0800	-0.7420	-0.0440	0.2590	-0.0220	-0.3230	-0.6420	-0.5190	-0.3670	1.0240	-0.0880	-0.7430	0.0480	-0.4720	0.4820	0.0360	-0.8800	0.2350	-0.0130	-0.8310	-0.3600	0.1010	-0.5840	-0.0510	-0.6780	0.7550	-0.6180	-0.1160	0.1490	0.1100	-0.7390	-0.6890	-1.0490	-1.0340	-0.5240	-0.5540	0.7510	0.4850	-0.1640	-0.4080	-0.3140	-0.8870	-0.3180	0.1530	-0.3010	-0.4040	0.0540	-0.0940	-0.0900	-0.8250
-0.1850	0.0000	-0.0910	-0.4420	0.1920	-0.1390	0.2970	-0.3190	-0.0010	0.0400	0.0120	0.0800	-0.1480	0.1130	-0.0890	0.4450	0.2890	0.0150	0.1120	-0.1990	0.2310	-0.0040	-0.2010	0.0600	0.1430	0.1790	0.1250	0.0640	0.0630	-0.0510	0.1350	-0.1460	0.0010	-0.5660	0.1410	0.0660	-0.5810	-0.0390	0.2410	-0.0420	-0.1940	0.0990	-0.2060	0.0010	-0.1420	0.2900	0.1130	-0.3100	-0.0640	-0.1350
-0.3400	0.0070	-0.3960	0.1670	0.0630	-0.3760	-0.6200	-0.0900	-0.3000	-0.1600	-0.0190	-0.0970	-0.1740	-0.3160	0.3990	-0.0350	-0.4120	-0.2630	-0.4490	-0.0150	-0.3630	0.0690	-0.2340	0.0060	-0.2020	-0.0770	-0.1440	-0.1070	-0.3930	-0.3140	-0.2060	0.1750	-0.0240	0.0200	-0.2330	-0.3110	-0.2640	0.3760	0.0680	0.1630	0.3250	-0.3500	-0.1110	0.0760	-0.2550	-0.2720	0.0310	0.0190	0.1850	0.1940
0.0790	-0.0460	-0.1400	-0.3700	0.1470	-0.1380	-0.3220	-0.0700	-0.3890	-0.2890	-0.0190	-0.1700	-0.4380	-0.3050	-0.0800	-0.1110	-0.3770	-0.0970	-0.1130	-0.0270	-0.0820	0.3130	-0.1780	0.3200	-0.1910	0.2400	-0.1480	-0.2050	-0.2460	-0.3060	-0.3960	0.3520	-0.2680	-0.2200	0.4960	-0.1500	-0.3150	0.0300	0.0690	-0.1230	0.1060	-0.2570	-0.2560	-0.2360	-0.2400	-0.0570	-0.2080	0.4390	0.1070	0.1600
0.1150	0.4500	0.1130	-0.1530	-0.0650	0.2160	0.1610	-0.5130	0.2410	0.3540	0.1360	-0.2420	-0.1920	0.0240	-0.2360	0.2430	0.3270	-0.3250	0.1800	-0.0230	0.3260	-0.3140	0.2550	-0.4790	0.0060	0.4540	0.3820	0.1700	0.0350	0.1710	-0.2420	-0.1920	0.4190	0.3810	-0.3960	-0.6660	-0.8250	-0.3850	-0.0720	0.0500	0.2360	0.1750	-0.3200	-0.3780	-0.2330	0.1200	-0.3800	-0.8180	-0.2970	-0.6510
-1.8000	-1.6340	-1.3990	-1.6860	-0.3770	0.1110	-1.6160	-1.4880	-0.2100	-1.6260	0.0060	-1.6490	0.5730	-1.3750	-1.6370	-1.4290	-1.4700	-1.8010	-1.6510	-1.4410	-1.6870	-1.8390	0.1270	-1.6740	-1.6140	-1.5560	-1.6640	-1.6720	-1.2220	-1.5830	-1.6370	-1.7210	-0.5480	-1.5750	-0.7220	-1.5850	-1.1970	-1.2150	-1.7610	-1.4140	0.7040	-1.6810	-1.6100	-1.8110	1.0770	-1.0110	0.9690	-1.3890	-1.5660	-1.7110
-0.3120	-0.0270	-0.3020	-0.1030	-0.1090	-0.0580	0.1060	-0.6720	-0.0660	-0.0200	0.4480	-0.1910	-0.2960	-0.2260	0.2260	-0.2750	0.0750	-0.0380	0.0730	-0.3000	0.0310	0.0630	0.0610	-0.4670	-0.4080	0.0830	0.1320	0.2670	-0.0990	0.1110	-0.2760	-0.1100	-0.1900	-0.5620	-0.1630	0.1160	-0.1520	-0.2390	0.5660	-0.1390	0.2620	0.0840	0.4020	-0.2600	-0.2780	-0.0030	-0.1030	-0.5830	-0.2540	-0.3680
-0.2680	-0.0140	0.3370	-0.2720	0.1750	-0.1550	-0.2190	0.0570	0.1430	-0.2660	-0.1900	0.1700	-0.1770	-0.1400	-0.4270	-0.2340	0.0300	-0.0140	-0.0150	0.1160	-0.0990	-0.5080	-0.0820	0.3660	-0.0890	0.0400	0.2090	0.4740	0.1510	-0.1980	0.0600	-0.2730	0.0420	0.3780	0.0360	0.2750	0.2360	-0.0600	-0.1490	-0.0960	-0.1990	-0.2330	-0.0090	0.2590	-0.2420	0.0720	-0.1670	0.2520	-0.1940	0.2980
0.0660	-0.0500	0.0590	-0.0640	0.0340	0.0770	-0.1780	0.1760	0.1660	-0.0580	-0.0460	0.2380	0.3690	0.0190	-0.1800	-0.1680	-0.2230	-0.3600	0.1030	0.0930	-0.0460	-0.2850	-0.1550	-0.2190	0.0840	-0.0290	-0.1290	-0.2080	0.0910	-0.2210	-0.0500	-0.2170	-0.0770	0.2420	0.0570	0.0160	-0.0750	0.0050	-0.0450	0.4450	-0.3180	-0.0820	0.0730	-0.3770	0.1520	0.0050	0.3380	-0.1560	0.1210	0.0060
-0.0090	-0.1440	-0.1430	0.0170	-0.3850	0.0920	-0.4640	0.1900	-0.2980	-0.4300	-0.0570	-0.6070	0.0140	-0.2000	-0.2420	-0.2670	-0.0860	-0.5160	0.2920	-0.0880	-0.6150	0.1650	-0.1810	-0.2490	-0.3580	-0.1080	-0.0860	-0.1800	-0.2450	-0.0340	-0.3750	-0.0190	0.1230	0.1260	0.2210	-0.0510	0.3550	0.0960	-0.4090	0.1750	0.1680	-0.2820	0.3720	-0.2400	-0.1960	-0.2430	-0.0960	-0.2720	0.2730	-0.2800
0.0730	-0.1430	-0.1140	-0.2400	0.2470	-0.0350	-0.2000	-0.2900	-0.3420	-0.1390	-0.2020	-0.2540	-0.0610	0.0460	-0.1010	-0.0430	-0.0180	0.4900	0.1180	-0.1340	-0.0290	0.0670	0.1410	-0.3730	-0.1600	0.3370	0.2990	0.0590	0.3520	0.0890	-0.1870	-0.0580	-0.3200	0.4320	-0.1190	0.5440	-0.6110	0.3750	-0.1200	-0.2200	-0.0890	0.2520	-0.1650	-0.2760	-0.3660	-0.1700	0.1840	-0.3050	-0.1070	-0.0010
-0.1470	-0.0170	-0.3520	-0.5050	-0.5240	-0.2530	-0.2190	-0.2650	-0.0110	-0.7770	-0.2330	1.5970	-0.3880	-0.3680	-0.3090	-0.2980	-0.4340	-0.2260	-0.1270	-0.0590	-1.0880	-0.8150	-0.4120	-0.4950	-0.6610	-0.2980	-0.3140	-1.0110	-0.3460	-0.2170	-0.4660	-0.2210	-0.1740	-0.5300	-0.3950	-0.0710	-0.2320	-0.8390	-0.0890	-0.2330	-0.1080	0.0440	0.6190	-0.6340	-0.2080	-0.3310	-0.5560	0.0420	-0.4670	-0.2660
-0.2930	-0.4080	-0.2410	-0.7730	-0.1840	-0.3590	-0.0320	-0.2810	-0.4480	-0.4550	-0.6520	0.5290	-0.2250	-0.4050	-0.4930	-0.3530	-0.2430	-0.2970	-0.2330	-0.4260	-0.1860	-0.3130	0.0490	-0.1000	-0.4990	-0.1030	-0.1680	0.4650	0.1120	-0.1200	-0.3180	-0.4870	-0.6690	-0.0220	-0.2060	0.2360	-0.6690	-0.1680	-0.3630	-0.3710	-0.6270	-0.3840	-0.4060	0.5020	-0.3470	-0.0730	-0.0270	0.2690	-0.5520	0.2220
-0.4240	-0.2630	-0.0070	0.2160	0.6100	0.0640	-0.2950	0.4050	-0.0870	-0.7150	-0.2290	-0.7900	-0.4680	-0.2810	0.3580	-0.3200	-0.5620	-0.5750	0.1050	-0.3190	-0.4630	-0.4070	-0.3450	-0.5990	-1.0690	-0.3600	-0.2390	-0.2770	-0.1730	0.7230	-0.5400	-0.4350	-0.3880	-0.5400	-0.4540	-0.3710	-0.4190	-0.6460	0.7330	0.5390	-0.4520	-0.5310	0.3590	-0.4560	-0.2910	-0.3130	-0.3380	0.6740	-0.4330	-0.5720
-0.3560	0.1650	0.0170	-0.1540	-0.0790	0.0190	-0.0590	-0.2280	-0.2260	-0.2420	0.1130	0.0500	-0.2230	-0.0060	-0.3550	0.0480	-0.5070	-0.0500	0.0530	0.1090	0.0000	0.1470	0.0220	-0.4550	0.2550	-0.0030	0.2560	0.1630	-0.1420	0.0500	0.1760	0.1960	0.0620	0.0630	-0.0920	-0.0750	-0.4890	0.2780	0.1310	0.0830	0.0720	-0.1390	-0.1190	0.1900	-0.1840	-0.2390	-0.0480	-0.2880	0.1130	-0.1890
-0.2420	-0.1760	0.7670	-0.3380	-0.3340	-0.5190	0.0400	-0.0870	-0.7120	-0.1880	-0.5630	0.7240	-0.0140	-0.4220	0.3470	-0.5800	-0.2010	0.1290	-0.1710	-0.4050	-0.1210	0.2260	0.2880	-0.2260	-0.9230	-0.6720	0.3970	0.6270	-0.1600	-0.0320	1.0420	-1.0220	-0.6640	-0.7810	-0.7340	0.0370	0.8710	-0.6480	-0.6800	-0.5430	-0.8120	-0.9030	-0.6100	-0.0640	-0.4950	-0.4490	-0.6590	0.5360	0.4450	-0.4990
0.1540	-0.2140	-0.0440	0.1800	0.1030	0.2770	0.1570	-0.1470	0.2540	0.0930	0.2710	-0.1910	0.1010	0.0130	-0.0150	0.0330	0.1010	0.0900	0.0710	-0.1170	-0.0720	0.0460	-0.0470	-0.2750	-0.0590	0.0570	0.0210	-0.0120	0.1500	-0.0140	-0.0740	0.1270	0.0520	-0.1240	-0.1590	-0.1090	0.2800	-0.1790	-0.1430	0.1030	0.1890	0.0010	0.1320	-0.2460	0.1700	0.0070	-0.2080	0.0660	0.0020	-0.0840
-0.0740	-0.1150	-0.2150	0.0090	0.0080	-0.1400	-0.1330	0.3330	-0.1360	-0.1370	-0.0920	-0.0280	-0.0110	-0.1040	-0.2110	0.2380	-0.0610	-0.1380	-0.0420	-0.0420	-0.0880	-0.0210	-0.1420	-0.0780	-0.1050	-0.0650	-0.1380	-0.2070	-0.0690	-0.1790	-0.1440	0.0590	-0.0790	0.3940	0.0820	-0.1080	0.0740	-0.0540	-0.1730	0.1470	0.0450	-0.2450	0.5040	0.2210	0.1440	-0.0370	0.0710	0.0170	-0.0720	0.0880
-0.1970	0.0050	-0.0270	-0.7130	0.0020	-0.1970	-0.1560	-0.3390	-0.1650	-0.1640	-0.1150	0.9570	-0.1510	-0.2930	-0.2590	-0.0800	-0.0360	-0.0130	-0.1500	-0.1300	-0.0070	-0.2290	-0.0880	0.2290	-0.0920	-0.3680	-0.1530	-0.2640	-0.2100	-0.3300	0.0110	-0.2640	-0.3140	-0.0250	0.0270	0.0350	-0.0390	-0.1940	-0.2060	-0.1860	-0.1600	-0.0450	-0.1760	0.0340	0.0230	0.0340	0.0490	0.3580	-0.1320	0.2810
-0.1420	-0.0680	-0.0720	0.2230	0.1760	0.0000	-0.0060	-0.1540	0.2080	0.2680	-0.1450	-0.0320	0.2250	0.0400	-0.1910	-0.1660	0.1850	-0.0850	0.0840	-0.2130	0.0110	0.0030	0.1350	-0.2040	0.1720	0.0930	0.0540	0.1160	0.2220	0.1140	0.1890	-0.1570	0.4270	-0.0030	0.0440	0.1900	-0.0790	0.0260	-0.0680	0.2370	0.1850	0.2200	-0.2560	-0.3360	0.7400	0.1210	0.1980	-0.1000	0.1230	-0.3500
-0.2100	0.1870	-0.2370	0.0320	-0.0380	0.1030	0.2010	-0.0840	-0.1650	-0.1920	0.0030	0.0580	-0.1090	-0.0130	-0.3740	-0.1870	0.0210	-0.1430	-0.0890	0.1260	0.0610	-0.1910	0.1880	0.0910	-0.2800	0.2880	0.0570	0.0860	-0.0400	-0.1410	0.0730	-0.0090	-0.3050	-0.4790	0.1120	0.0420	-0.7710	-0.0130	0.1520	0.1060	0.3330	-0.2390	0.2660	0.1990	-0.1890	0.1070	-0.1280	0.0180	-0.1470	0.1110
-0.0760	0.1250	-0.1110	-0.3330	0.3410	0.1680	-0.0210	-0.0140	-0.0750	0.0150	-0.0700	-0.0740	-0.0890	-0.0750	-0.0150	0.2460	-0.0620	-0.2400	-0.3210	-0.0680	-0.2380	-0.1040	0.1760	0.0600	0.1090	0.1700	0.0830	-0.4330	-0.1300	0.2790	-0.4670	-0.0630	-0.0310	-0.2320	-0.2370	0.0070	0.4990	-0.2760	0.1670	-0.0990	-0.0960	-0.0110	0.1260	-0.4450	-0.1600	0.2510	-0.3680	0.3550	0.0080	0.2890
0.1060	-0.0230	0.3180	-0.2030	-0.0310	0.0980	0.0860	0.1710	0.1370	0.1150	0.0090	-0.4000	-0.1610	0.2500	-0.0940	0.0320	-0.0670	0.0960	0.1750	-0.2990	0.1640	0.1780	-0.1190	-0.2090	0.0240	0.0820	0.0740	-0.0270	-0.0560	0.0970	0.1860	0.3150	0.1320	0.1930	0.2780	-0.0520	0.1470	0.0310	-0.1070	0.0550	0.2710	0.0280	-0.0600	-0.2200	0.1080	-0.1610	-0.2760	-0.1680	0.0170	-0.3810
0.6670	-0.4060	-0.7720	-0.0750	-0.6730	-0.5210	-0.8170	-0.0040	-0.7970	-0.9910	0.2630	-0.9120	-0.4820	-0.8510	-0.8030	0.3890	0.0430	-1.0210	0.3410	0.4920	-1.0950	-0.2610	-1.2410	0.3510	-0.8840	-1.0550	-0.6850	-1.0670	-0.8990	-0.6270	-1.1780	-1.0820	-1.3690	-1.1400	0.5950	-0.4370	-0.9990	-1.3910	0.9390	0.1470	-0.2470	-1.4110	0.2260	-0.4750	-1.1120	-0.5520	-0.6560	0.1030	-0.4010	0.2540
0.2130	-0.1840	0.3510	-0.3470	-0.0520	0.1110	0.1730	-0.1700	-0.0730	-0.4220	-0.1970	0.0120	-0.2750	-0.0520	-0.2500	0.1600	-0.0730	-0.0090	-0.1960	-0.2110	-0.3010	0.1580	0.1030	-0.1910	0.0880	-0.2240	0.1590	-0.4490	0.1170	0.3150	-0.2400	-0.4120	-0.2650	0.0240	-0.1400	-0.0560	0.2280	-0.1090	-0.3160	-0.2090	-0.4430	0.1840	0.3200	-0.1320	-0.2030	0.0320	-0.3210	0.0000	0.2060	-0.0710
-0.4160	-0.4240	0.3480	0.6340	-0.2030	-0.4310	-0.4420	0.6840	-0.3030	-0.0020	0.2070	0.1780	-0.3100	-0.3570	-0.3590	-0.1780	-0.4850	-0.1300	0.0110	0.1170	-0.4530	0.4750	-0.2990	0.2360	0.2400	-0.6070	-0.3530	-0.0850	-0.2950	-0.2980	0.0610	0.1710	-0.2330	0.1020	0.0070	-0.1180	-0.4650	-0.4460	-0.4220	0.2840	-0.2350	-0.6460	0.5820	-0.0460	0.0020	-0.3450	-0.1880	0.5140	-0.3750	-0.2720
-0.1380	0.0970	-0.0970	-0.0840	-0.0950	0.0980	-0.1160	0.1990	0.2370	-0.2370	-0.1200	0.0330	0.0440	-0.1140	-0.1280	-0.0850	-0.1070	-0.1990	-0.0860	0.0180	-0.0230	-0.0700	-0.1100	-0.0970	0.0760	0.0290	-0.0580	-0.1950	0.0240	-0.0830	-0.0570	0.0460	0.1590	-0.2410	-0.3730	-0.2360	-0.2650	-0.1110	0.1290	0.1200	0.1070	-0.1720	0.1060	0.3140	-0.1800	-0.0660	-0.0650	-0.0150	-0.0360	0.1290
0.1950	0.0080	0.1770	-0.3080	-0.0110	0.0290	0.2300	-0.3130	-0.0170	0.1350	-0.2740	0.1960	0.0130	0.1070	-0.1730	-0.1040	0.2110	0.0090	0.2410	-0.1740	0.3230	0.1820	0.1520	-0.0980	-0.0970	0.1280	0.1840	0.5840	0.0920	0.1440	-0.1290	-0.3530	-0.1380	-0.4680	0.0500	-0.0310	-0.3180	-0.2850	0.1320	-0.1430	-0.2070	0.1250	-0.2060	0.6200	-0.0650	0.1070	0.0660	-0.3260	-0.0760	0.0950
-0.0460	-0.1010	0.0600	0.1530	-0.0660	-0.2010	-0.0870	0.1080	-0.2190	-0.3570	-0.1400	0.3450	-0.1950	-0.1930	0.0370	-0.1320	0.0020	0.0970	-0.1040	0.0350	0.0320	0.1870	0.0010	0.5780	-0.2940	-0.2110	0.1340	0.3450	-0.0220	0.1030	0.0160	-0.2370	0.0910	0.2720	-0.1890	-0.1220	0.2750	-0.0930	0.2600	-0.1350	-0.2490	-0.2070	-0.1330	0.6760	-0.1030	-0.1340	-0.2260	0.0010	-0.1540	-0.1440
0.1090	-0.1160	0.1740	0.0380	-0.1700	0.1540	0.2550	-0.2050	-0.0240	-0.0530	-0.0560	-0.3790	0.0250	0.1530	0.0950	-0.1950	0.1010	0.0840	0.0800	-0.2070	0.0470	0.0360	-0.1070	-0.0150	-0.0510	0.0720	0.1620	0.0800	-0.2060	0.0500	-0.0750	-0.0540	0.0720	-0.1650	-0.1380	-0.1490	-0.2070	-0.0810	0.0830	-0.0320	0.1080	-0.0430	0.0410	-0.2890	0.0610	-0.2410	0.2730	-0.4610	-0.1650	-0.2520
-0.0770	-0.1680	-0.0930	-0.1900	0.0530	-0.3180	0.1310	0.6970	0.0190	-0.1780	0.0270	0.1470	-0.0540	-0.0750	-0.1950	-0.0200	0.0940	-0.0230	-0.0130	0.3640	-0.0970	-0.1700	-0.1390	0.2580	-0.1460	-0.1440	0.0130	0.1920	0.2130	-0.0730	0.1740	-0.1870	-0.2970	-0.2880	-0.0620	0.2710	-0.4690	-0.2710	0.1060	0.0190	-0.4720	-0.0780	0.0380	0.4190	-0.2490	0.1240	-0.1120	0.2980	-0.1960	-0.1730
-0.0870	-0.0160	0.2450	0.4850	-0.2400	-0.1260	-0.1310	-0.0200	0.1390	-0.2130	-0.4110	-0.4690	0.0720	0.0550	0.0390	-0.1280	0.2900	-0.0200	-0.2490	-0.2900	0.0860	-0.1270	-0.2050	-0.3050	0.2060	0.0830	0.1300	-0.1000	-0.1120	-0.1090	-0.1460	0.2750	0.4080	0.4050	-0.1280	-0.2960	0.1680	0.2500	-0.0680	-0.1300	-0.1120	-0.2860	0.0640	-0.1640	0.3880	-0.0390	-0.0410	-0.2670	0.1390	-0.2990
-0.1320	0.1180	-0.0460	-0.2270	0.1450	0.1260	0.2750	-0.2890	0.2430	-0.1230	-0.3970	0.0750	-0.0280	-0.0870	-0.1890	-0.1710	0.0460	-0.1130	0.1300	0.0190	-0.0340	0.0090	0.0600	-0.0540	0.1010	0.1060	0.0480	-0.1950	0.2010	0.0090	-0.0310	0.0440	0.0620	0.0240	-0.0170	-0.0160	0.1490	-0.1220	0.2810	0.0450	-0.1330	0.0480	-0.2260	0.3860	-0.2320	0.1220	0.2230	0.0740	0.0780	-0.1050
-0.1910	0.0950	0.0790	-0.4600	-0.0540	-0.0630	-0.0120	-0.0550	-0.0520	-0.0620	0.2670	0.3440	-0.0630	-0.0930	0.3570	0.0880	-0.1910	-0.0290	0.1010	0.0480	0.0540	-0.2900	-0.2380	0.1030	-0.1270	-0.0480	-0.0630	-0.2650	0.1620	-0.0400	-0.0840	-0.1900	-0.0460	0.4680	-0.0020	0.0130	0.2030	0.0750	-0.1260	0.0010	-0.1090	0.0780	-0.1480	0.1700	-0.2020	0.2020	0.0740	0.1290	-0.2810	0.2520
0.0480	0.1230	0.2620	0.1270	0.1280	0.6390	0.1260	0.1660	0.3510	0.0770	-0.0540	-0.1000	0.0630	0.0550	-0.2920	-0.0920	0.1970	0.0000	0.0530	-0.2510	0.0450	0.7220	0.0690	-0.4770	-0.0290	0.0290	0.2210	0.0940	0.1170	0.1270	0.1260	0.0970	0.0350	-0.0320	0.0750	-0.0760	-0.3850	-0.0440	0.2110	-0.1230	0.0790	0.0480	-0.1460	-0.1320	-0.1910	0.0520	-0.3290	-0.2850	0.0540	-0.1100
0.0940	-0.0540	0.1060	0.0730	0.3870	-0.1240	-0.1770	0.1100	-0.3180	0.1070	-0.0860	0.2870	-0.3660	-0.1140	-0.1350	-0.2880	-0.0620	-0.1920	0.1740	0.0270	-0.0450	0.0190	0.0340	-0.0410	-0.2660	0.1980	0.0590	0.0410	0.0340	0.2260	-0.0990	-0.1640	-0.3740	-0.4170	0.3030	0.0410	-0.2980	0.1500	-0.1730	0.0370	-0.3570	0.1510	-0.0350	0.1600	0.0760	-0.0700	-0.1800	0.2130	0.2550	0.2000
-0.1540	-0.1610	0.1200	-1.3560	-0.3230	-0.1110	-0.1310	-0.0430	-0.2710	-0.0030	-0.1890	1.7870	-0.2330	-0.4740	-0.3690	-0.1850	-0.0330	-0.2770	0.1920	-0.0630	0.0090	-0.2290	-0.0180	0.5780	-0.2120	-0.5930	-0.3170	-0.1130	-0.3850	-0.0020	-1.1200	-0.5250	-0.4590	-0.5740	-0.2020	-0.2490	-0.3920	-0.4440	-0.2130	-0.2110	-0.7300	-0.7450	-0.1050	0.8460	-0.0300	-0.1450	-0.1140	0.3190	-0.1740	0.3120
-0.0810	-0.0570	0.0530	0.0910	0.2350	-0.1670	-0.0490	0.4420	0.0800	-0.1870	0.1770	0.1190	-0.2540	-0.1320	-0.2910	0.0110	0.0490	0.0660	0.1300	0.1520	-0.0380	-0.0880	-0.0650	0.2290	-0.0050	-0.0880	-0.1320	0.2340	0.1170	0.0690	0.3420	0.1600	-0.1060	0.0130	-0.0670	0.2590	-0.4970	-0.0700	-0.2830	-0.0280	-0.2490	0.0040	0.1130	-0.1100	0.0270	-0.0490	-0.1010	-0.1720	-0.2630	-0.3550
-0.0020	0.1350	-0.2120	0.0760	-0.1490	-0.2290	-0.1740	-0.0540	-0.1740	-0.0440	0.0470	-0.1600	-0.0570	-0.1590	0.0020	0.0040	-0.1900	-0.0710	-0.2100	0.2270	-0.1370	0.1260	-0.0830	-0.0040	-0.0220	-0.0140	0.0140	-0.0630	-0.3010	-0.1850	-0.0470	0.0060	-0.0270	0.1360	0.0810	-0.0560	-0.2150	-0.0710	0.0600	0.0970	-0.1090	-0.0870	-0.0690	0.2320	-0.2120	-0.1690	-0.0360	0.1760	0.4250	0.1340
-0.2930	-0.0980	-0.4170	-0.0420	0.2510	-0.3760	-0.2170	-0.2800	-0.4840	-0.0760	-0.0310	-0.1140	-0.5920	0.0310	0.3220	0.1210	-0.3400	0.0980	0.0050	-0.1390	-0.2780	0.2070	-0.1770	0.1880	-0.1460	0.1650	-0.2070	-0.0810	-0.2340	-0.0440	0.1200	0.1480	-0.1740	-0.4820	-0.1430	-0.0900	-0.3030	0.2270	-0.0610	0.1180	0.0230	-0.1990	-0.1990	0.0760	-0.0170	-0.0080	-0.2400	0.0300	0.0450	0.1260
0.1600	0.1460	0.3240	-0.5390	0.2560	0.3590	0.3330	-0.2220	0.2390	0.0850	0.2060	0.5340	-0.1640	-0.0440	-0.0330	0.3800	0.3090	0.0760	-0.0800	-0.3090	-0.1360	0.0060	0.4400	0.1060	-0.0890	-0.3320	0.3550	-0.3870	-0.1580	0.6780	-0.3140	-0.0980	0.2810	-0.1180	-0.1090	-0.0830	0.5030	-0.3730	0.2660	-0.2650	0.1500	-0.2800	-0.0550	-0.2200	-0.0770	0.2140	-0.2090	-0.1550	-0.2800	0.0300
0.0690	-0.2010	-0.0820	-0.0490	0.1590	-0.0600	0.0980	0.0340	0.0730	-0.1700	0.1020	0.1380	0.0180	-0.0130	-0.2360	0.2100	0.0750	0.1480	0.0880	-0.0210	0.0080	-0.2000	-0.0310	0.0140	0.0070	0.0860	-0.1430	-0.0580	0.2050	0.2040	0.1410	0.0680	-0.1120	-0.0480	-0.0240	0.1340	-0.2600	-0.0690	-0.1430	-0.0690	-0.1880	-0.0810	-0.0340	-0.0070	0.1220	0.0170	0.1290	-0.3490	-0.2050	-0.3770
-0.2210	-0.3710	0.0860	-0.5000	0.1720	0.0870	-0.1190	0.0670	0.1170	-0.2330	-0.1840	0.1590	-0.0710	-0.1610	-0.1650	0.3630	-0.0210	-0.3640	-0.2770	-0.0480	-0.3710	-0.2490	0.1910	0.4660	0.0250	-0.0210	-0.0440	-0.7790	-0.0260	0.2380	-0.3310	-0.0110	-0.2390	-0.0870	-0.0480	0.0250	0.3000	-0.3600	-0.2230	-0.1510	-0.4830	0.0000	0.0580	0.0460	-0.2500	0.3380	-0.2200	0.2390	0.0480	0.4230
0.1510	0.1790	-0.1260	-0.0230	-0.0090	0.0960	-0.3140	-0.2450	0.1160	-0.1620	-0.2180	-0.5520	0.2700	0.0580	-0.1210	-0.2500	0.0660	0.0030	-0.0100	-0.1330	0.2530	-0.0840	-0.0530	-0.1270	-0.1710	-0.0110	0.2460	0.0470	-0.3490	-0.0890	-0.0740	-0.0720	0.2020	-0.0490	-0.3970	-0.3180	-0.0910	0.1150	0.6940	0.1460	0.4750	-0.2410	-0.0970	-0.3480	-0.1650	-0.2100	0.3470	-0.2860	0.3590	-0.3600
0.0590	-0.2180	-0.0960	0.1040	-0.1380	-0.3040	0.0110	0.2200	0.2050	-0.1760	0.1330	0.1460	-0.2510	-0.2670	-0.3340	0.0120	0.0650	0.0160	-0.0660	0.1300	-0.0900	-0.2160	-0.2100	-0.0330	0.1500	-0.0520	-0.0240	0.5720	0.3110	0.1130	0.0070	-0.1000	0.0230	-0.0010	-0.1920	0.1800	-0.3190	-0.1320	-0.4930	0.0180	-0.5980	-0.1000	0.0370	-0.1770	0.0990	-0.0270	-0.3490	-0.2030	-0.4260	-0.3850
0.1990	0.2320	0.0000	-0.1970	0.3160	-0.2320	0.0970	-0.4140	-0.3000	-0.0040	-0.1490	-0.1720	-0.2670	0.0190	0.1420	-0.0830	0.0720	0.0440	0.0740	-0.0010	0.0210	0.0530	0.0790	0.0250	-0.1380	0.1980	0.0260	0.1180	-0.1680	-0.0450	-0.0550	-0.0580	0.1530	-0.0880	-0.1700	-0.1680	-0.5860	0.2950	0.2190	-0.1670	0.3170	-0.0430	-0.2560	-0.1820	-0.0210	-0.1360	0.1150	-0.0830	0.2310	-0.0230
-0.1090	-0.2460	0.0220	0.2300	0.0790	-0.3380	-0.2220	0.3660	-0.0500	-0.2700	0.2820	0.1400	-0.4430	-0.3310	-0.3240	0.0120	-0.0380	0.0990	0.0990	0.2790	-0.0800	-0.2660	-0.3630	0.1770	0.0040	-0.1900	-0.2820	0.1070	-0.0370	-0.0940	0.3170	0.1640	-0.0850	-0.0620	-0.1860	0.2350	-0.6460	-0.2180	-0.5580	0.0940	-0.4910	-0.2790	0.1640	-0.0920	0.0640	-0.1820	-0.1850	-0.1360	-0.4550	-0.3920
0.0450	-0.0810	-0.2380	-0.4220	0.5420	-0.0380	-0.3230	-0.0660	-0.4460	0.1670	-0.2400	-0.3800	-0.7250	-0.4160	-0.0570	0.1460	-0.4050	-0.1650	-0.1860	-0.0550	-0.4470	0.1520	-0.2520	0.0720	0.0250	0.2460	-0.1750	-0.3840	-0.1600	-0.0740	-0.6240	-0.0890	-0.1800	-0.3300	-0.2780	-0.0440	0.1800	0.1060	-0.1650	0.1450	-0.1030	0.0870	0.1260	-0.2420	-0.4830	0.2540	-0.4650	0.1430	-0.1060	0.1290
0.1420	-0.1250	0.0430	-0.1300	0.1910	-0.0120	-0.1900	0.0420	0.1850	-0.0940	0.0100	0.6930	0.0180	0.0450	-0.2150	-0.0210	0.0720	-0.0240	0.1210	0.0950	0.2160	-0.1210	-0.3330	0.2880	0.0820	0.0370	-0.1330	0.0450	0.1740	0.1140	-0.0040	-0.0400	-0.1410	-0.1130	-0.0240	0.0840	-0.0720	-0.1870	-0.0770	0.0180	-0.0760	0.0290	0.0430	0.2340	-0.0040	-0.0610	0.0230	0.1690	-0.2560	0.1490
-0.0070	-0.0500	-0.2640	0.4150	-0.1920	-0.1260	-0.0320	-0.4800	-0.4140	-0.2220	-0.2170	-0.4090	-0.2130	0.1820	0.3260	-0.0710	0.1770	-0.1220	-0.2650	-0.3980	-0.0400	0.5390	0.0350	-0.1100	-0.1990	0.2720	-0.1340	-0.0110	-0.3110	0.1390	0.2770	0.3890	-0.1240	0.0240	-0.2390	-0.1880	-0.7160	-0.2500	-0.0810	-0.1950	0.4170	-0.2080	-0.1790	-0.1800	-0.2510	-0.0020	-0.4070	-0.1820	0.5600	-0.2020
0.1510	0.2930	-0.0180	0.2570	0.0170	0.3060	0.1160	-0.0120	-0.0080	0.1740	-0.2410	-0.2670	-0.1260	0.1170	-0.1510	-0.0760	0.2800	0.1910	-0.0610	-0.1250	0.1740	-0.1560	0.3000	-0.2690	0.5350	0.4030	0.3430	0.0820	0.0920	0.1270	0.0880	-0.1450	0.4950	-0.1790	-0.2310	-0.1000	-0.0470	-0.0520	0.3610	-0.1730	-0.3480	0.3160	-0.0490	-0.0180	0.1040	0.1640	-0.1800	-0.0400	-0.0080	-0.1640
-0.0740	0.0220	0.0030	-0.0620	0.0850	-0.0720	0.0640	0.1320	0.0180	0.0050	-0.0030	-0.2650	0.0460	-0.0280	0.0000	0.0670	-0.1050	0.1470	-0.0180	-0.0640	-0.0240	0.1480	0.0070	0.0090	-0.0820	0.1890	-0.0670	0.1380	0.0460	-0.0610	0.0750	0.1000	-0.1960	-0.1250	-0.0110	0.1120	0.0550	-0.0080	-0.1060	-0.1010	-0.2210	0.1010	-0.0260	0.0780	-0.0850	0.0980	-0.0400	0.0860	-0.3940	-0.4300
-0.0260	-0.0340	-0.1870	-0.2180	0.1880	0.0210	0.2100	-0.1500	-0.1690	0.0160	-0.0990	-0.1840	-0.2230	0.1170	-0.0090	0.0320	0.1380	0.0210	0.1720	-0.2100	0.0750	0.2490	0.0780	-0.2040	-0.0390	0.2540	0.1930	0.1930	-0.0840	0.1950	0.0510	0.1080	0.0830	-0.0660	0.2220	0.1560	-0.6100	-0.0740	0.1530	0.1170	0.1300	0.1490	-0.0590	-0.0370	-0.1680	0.0750	-0.0690	-0.2860	-0.0720	-0.3130
-0.0730	-0.0180	0.0510	0.0640	-0.0310	-0.1000	0.0830	0.1770	0.1390	0.2230	-0.0920	-0.2620	0.1310	0.0360	-0.1640	-0.0170	0.0790	-0.0150	-0.0770	-0.3180	-0.0090	-0.2500	-0.2420	-0.0070	0.0880	-0.2100	-0.0690	-0.1550	0.1250	-0.0430	-0.1380	0.0690	-0.0130	-0.1080	-0.0530	-0.1130	-0.1620	-0.1690	-0.2540	0.1400	0.0050	-0.2360	0.1610	-0.0070	0.3120	-0.0740	-0.1420	-0.1910	0.0240	0.0600
0.5160	-0.0040	0.1660	-0.2930	-0.0440	-0.0560	0.1510	0.2540	0.1340	-0.4480	-0.1080	0.2580	0.0960	-0.0550	0.1040	0.0470	-0.3100	0.0690	-0.0820	0.3280	0.1610	-0.4220	0.0200	-0.1980	-0.1010	0.1520	0.1650	-0.3440	-0.0950	-0.0530	-0.0090	0.0480	-0.1340	0.0540	0.0110	-0.4240	0.1830	-0.1890	-0.0530	-0.1190	0.2090	-0.0380	0.0370	0.1340	0.0280	0.0380	-0.3830	0.0820	-0.3930	-0.0170
-0.4030	-0.1260	0.0150	-0.5450	0.1080	-0.4670	-0.2280	-0.1990	-0.0390	-0.4190	-0.0040	-0.1300	-0.2440	-0.2910	0.0630	1.0380	-0.2050	-0.1220	-0.2880	-0.3470	-0.2160	0.3020	-0.2160	-0.2460	-0.1520	-0.2980	-0.2160	-0.0880	-0.2830	-0.5090	-0.1050	-0.2620	0.1050	-0.4650	0.1660	-0.1380	0.3850	-0.1940	-0.3290	-0.0460	-0.4840	-0.6490	-0.1700	-0.1240	-0.0440	-0.3260	-0.3020	-0.3080	-0.2220	-0.4490
-0.1590	-0.1300	-0.1140	-0.5030	0.2800	0.2140	0.2150	-0.0710	-0.0940	-0.0460	-0.1100	0.0340	-0.0130	-0.0950	-0.3960	0.3710	0.0610	-0.1190	-0.1700	-0.0840	-0.3090	-0.2400	0.1140	0.2530	-0.1220	-0.1000	-0.0530	-0.6950	-0.0550	0.2660	-0.2280	-0.0870	-0.3350	-0.3170	-0.1700	-0.0060	0.8330	-0.2960	-0.1690	-0.0420	-0.3920	0.0200	-0.0870	0.0060	-0.1240	0.3330	-0.2780	0.0290	0.1150	-0.0520
0.3310	0.0510	-0.0710	0.0950	-0.4170	-0.1230	0.0140	-0.1610	-0.0990	0.2840	0.0270	-0.3770	-0.2240	0.0500	-0.0600	0.6170	-0.1510	0.2610	-0.1500	-0.3210	0.3370	0.2740	-0.0170	-0.2170	-0.0300	0.3280	-0.0390	-0.4040	0.3050	0.0500	0.2980	0.2460	-0.2530	0.1570	-0.2040	-0.3050	-0.0150	-0.0890	-0.3730	0.7470	-0.8000	0.3340	0.3770	-0.6620	-0.2710	0.2950	-0.5270	-0.4860	-0.0040	-0.5920
0.1240	-0.3490	0.0670	0.0660	-0.0700	0.0880	-0.0310	-0.0140	0.0100	0.0200	0.0140	-0.3630	0.0510	-0.0100	0.2820	0.1410	-0.1200	0.1800	-0.0620	-0.0350	-0.1060	0.0490	-0.1750	-0.0450	-0.0630	0.1210	-0.1380	-0.2090	-0.2040	-0.1230	-0.0660	0.0160	-0.1360	-0.0710	0.0080	-0.1060	0.0620	0.0100	0.1340	0.0460	0.2000	-0.1670	-0.0330	-0.1600	0.0700	-0.0640	0.0390	-0.2730	-0.1280	0.0070
0.1010	0.2490	0.2570	-0.1620	0.3280	0.4050	-0.0220	-0.0100	0.0170	-0.1970	-0.2700	0.1030	0.0780	0.1620	-0.1970	-0.5310	0.2510	-0.2180	-0.1860	0.3790	-0.0200	-0.1210	0.0800	-0.5420	0.2110	-0.0620	0.0120	-0.3310	-0.1590	-0.0270	-0.2580	0.2240	0.1500	0.2540	-0.0470	-0.1800	-0.2350	0.5120	-0.2420	-0.2090	0.0110	0.0870	0.0780	-0.4040	-0.0920	-0.1800	0.3000	-0.3120	0.2290	-0.4270
-0.0810	-0.2030	-0.0660	-0.8020	0.0660	-0.0980	-0.1980	0.1060	-0.2030	-0.7270	-0.1050	0.4680	-0.3150	-0.1950	-0.2060	-0.0890	-0.1500	-0.2470	0.2440	0.1080	-0.1450	0.2710	-0.2130	0.1830	-0.1450	-0.5360	-0.0420	0.4210	-0.0720	-0.4300	0.0500	-0.1010	-0.2620	-0.2990	-0.1210	-0.0120	-0.7490	-0.4080	-0.3080	-0.0870	-0.7350	-0.3230	-0.0140	0.6870	-0.2610	-0.1080	-0.1690	0.0920	-0.2200	0.0080
-0.0310	-0.2820	-0.3670	-0.6460	0.0250	-0.2070	-0.2130	-0.2300	-0.4200	-0.3580	-0.1900	0.0100	-0.4100	-0.4200	-0.3400	-0.1680	0.0030	-0.1280	-0.0840	0.1940	-0.0930	-0.0320	0.1680	0.5670	-0.3300	0.0980	0.0290	0.6610	-0.1120	-0.0520	-0.0320	-0.1070	-0.2950	-0.2990	-0.2690	0.0940	-1.4530	-0.1680	-0.2440	-0.2790	-0.2110	-0.0980	-0.1310	0.5310	-0.2010	-0.1140	-0.0600	0.0550	-0.2000	0.5960
0.1450	0.2460	-0.0400	-0.0670	-0.1350	0.0120	0.0610	-0.0780	0.2280	-0.4370	-0.2530	-0.0870	-0.1450	-0.1930	-0.0250	-0.0620	0.4680	0.2130	-0.2640	-0.1650	-0.0820	-0.1070	-0.2510	-0.2010	-0.1950	0.1200	0.0630	-0.0330	0.1290	-0.2470	-0.0140	-0.1530	0.2870	-0.3730	-0.0670	-0.3040	-0.4630	0.3590	-0.5470	0.2810	-0.4020	0.4960	-0.0730	0.2970	-0.2970	0.3100	-0.0210	0.0760	-0.3060	-0.0640
0.0310	-0.0880	0.5140	0.2320	0.0030	-0.2710	0.0530	0.0860	0.0230	0.1150	0.1160	0.0060	-0.0820	0.0170	-0.1010	0.1710	-0.0830	-0.1240	0.1230	-0.1210	-0.0570	0.1130	-0.2700	0.0920	0.3100	0.0120	-0.2620	-0.2370	-0.0690	-0.1640	0.1290	0.1990	-0.1090	-0.2700	0.1980	-0.0380	-0.1590	-0.0650	-0.1400	0.3850	0.2400	0.0000	0.0680	-0.2930	0.1670	-0.0750	0.2090	-0.0900	-0.2920	-0.1380
-0.2030	-0.1950	-0.1300	0.3060	-0.1210	-0.1500	-0.2650	0.3300	0.0150	-0.2500	0.3360	0.1680	-0.1330	-0.1050	-0.2000	0.1400	-0.3370	0.1980	-0.1230	-0.0160	0.0320	-0.2180	-0.2090	0.0200	-0.0400	-0.1170	-0.1930	0.0310	0.0280	-0.0040	-0.2470	0.2590	-0.1160	0.0240	0.0070	-0.0260	-0.0200	-0.0450	-0.2430	-0.0140	-0.1880	-0.1430	0.0310	-0.2210	0.0690	0.0020	-0.1710	-0.0740	-0.1680	-0.1940
-0.3230	0.0030	0.3010	0.1470	0.0170	-0.0870	0.0520	0.2860	0.1900	0.1220	-0.1140	-0.1930	0.4020	0.0250	0.1050	-0.3300	-0.1590	-0.3780	0.0010	0.2400	-0.0090	-0.0810	-0.5010	-0.0470	-0.4370	-0.4180	-0.0270	-0.0060	0.0170	-0.1240	-0.0530	-0.2770	-0.0430	0.0120	-0.2960	0.0960	0.0860	-0.5370	-0.5230	-0.0710	0.0850	0.1300	-0.0230	-0.3790	-0.0840	0.0430	0.3950	-0.0430	-0.3750	-0.0760
0.0000	-0.0310	-0.0510	-0.3500	-0.1560	-0.0780	-0.2380	0.1830	-0.0650	-0.3460	-0.1910	-0.1810	-0.0760	-0.1680	-0.2030	-0.1590	-0.5690	-0.9580	-0.1640	1.1340	-0.2790	-0.3440	-0.4380	-0.1230	-0.3370	-0.2860	-0.7920	-0.3650	-0.1560	-0.1350	-0.6230	-0.5140	-0.2790	-0.1180	-0.2250	-0.3650	-0.1130	-0.6370	-0.4060	-0.0770	-0.1660	-0.5420	-0.0830	-0.0170	-0.1240	-0.1290	-0.1740	0.2050	-0.1370	-0.0560
-0.1630	0.2820	0.0470	-0.5370	-0.2220	-0.3110	-0.1420	-0.3240	-0.2850	-0.3980	0.2920	0.7320	0.0180	-0.2700	0.0010	0.0000	-0.1090	-0.3690	-0.2270	-0.1660	0.3050	-0.3000	-0.6130	-0.1790	-0.4330	-0.1770	-0.2460	-0.4130	-0.1830	-0.2670	-0.2780	0.1500	-0.4110	-0.6640	0.2960	-0.0260	-0.3050	-0.4900	0.1790	-0.1860	-0.1370	-0.5180	-0.2150	-0.2730	-0.0150	0.1710	0.4400	-0.2670	-0.0460	-0.1480
-0.8610	-0.3970	0.0860	-0.6050	-0.3800	-0.5210	-0.2640	0.1590	-0.1150	-0.3150	-0.1260	-0.0530	-0.2830	-0.4930	0.7110	-0.0420	-0.3550	-0.2840	-0.6520	0.1740	-0.3430	0.1150	-0.9140	0.4910	-0.2360	-0.3910	-0.3590	-0.3970	-0.2950	-0.6530	-0.2240	-0.1600	-0.2000	-0.5300	0.2860	-0.5160	-0.2030	-0.1500	-0.4000	0.0940	-0.6150	-0.5770	0.2240	0.0260	-0.3460	-0.4330	0.2340	-0.2000	-0.6190	-0.1090
0.1240	-0.0930	0.1450	0.1570	0.1080	-0.2400	0.1490	-0.0470	0.0680	0.0860	0.0350	0.0180	-0.1410	0.1080	0.0340	0.0060	-0.2620	0.1630	-0.1430	0.0760	0.1710	0.0080	0.1110	-0.0740	-0.1240	0.0930	-0.2440	-0.2240	-0.0210	-0.1100	-0.0610	0.0520	-0.2500	-0.0290	-0.0400	-0.2560	-0.2040	0.3330	-0.0170	0.0450	-0.1180	0.0670	0.1690	-0.2630	0.0440	0.1380	0.0790	-0.0290	-0.1330	-0.2410
-0.1700	-0.0130	-0.0650	0.1640	0.0100	-0.1290	-0.0700	0.2480	-0.0590	-0.1510	-0.0360	0.1710	-0.0300	-0.1070	-0.0400	0.0600	-0.1290	-0.0580	-0.0720	0.2030	-0.0740	0.0110	-0.0820	0.2070	0.0500	0.0240	-0.1380	-0.0810	-0.1400	-0.1750	-0.0410	0.0010	0.0730	-0.0680	0.2750	-0.0310	-0.1870	-0.0060	-0.1760	0.1000	-0.2030	-0.2200	0.2240	0.1300	-0.1970	0.0660	-0.2420	0.1600	-0.1860	0.3260
0.1790	0.0730	-0.1460	0.1770	0.0940	-0.0070	0.0270	-0.0190	-0.3600	-0.0080	-0.0620	0.0560	-0.2060	-0.0470	-0.0900	-0.2120	-0.0090	0.1510	0.2250	0.2300	0.1040	0.1470	0.0590	0.1530	0.2030	-0.0690	-0.0330	0.1220	-0.3180	0.0270	0.0350	0.1390	0.1150	-0.1010	0.1250	0.0980	-0.1090	0.0820	-0.0460	0.2620	-0.0990	-0.0680	-0.0030	0.0890	0.1230	-0.1360	0.0360	-0.0500	0.1110	-0.0450
-0.0790	-0.0700	0.0540	0.1360	0.0150	-0.1310	-0.1060	0.2090	-0.0940	-0.0710	0.0360	0.3050	0.0640	-0.0360	0.0700	0.0880	0.0310	-0.0690	0.1310	0.2550	0.0760	-0.1350	0.0530	0.3830	0.1910	-0.1330	-0.0960	0.0050	-0.0460	-0.1140	0.0000	-0.0460	-0.1490	-0.2420	-0.0150	0.0030	-0.2510	-0.0960	0.0550	0.0600	-0.1940	-0.0680	-0.0520	0.2950	0.0050	0.0400	0.0460	0.1140	-0.0830	0.3530
0.1920	-0.0040	-0.2220	-0.0630	0.3090	0.0030	0.0470	-0.5200	-0.2800	0.2220	-0.0050	-0.1790	-0.2380	-0.1610	0.2740	-0.2430	-0.1240	0.1030	0.1200	-0.3640	-0.0770	0.1600	0.1620	-0.3190	-0.0760	0.2040	0.1010	0.1520	-0.1220	0.2100	-0.0270	0.2030	-0.0790	-0.0820	-0.3430	-0.1370	-0.4300	-0.0890	0.1740	-0.1620	0.0160	0.2660	-0.1950	0.0310	-0.4500	-0.0270	-0.0400	-0.0990	0.0430	-0.1020
-0.0620	-0.1610	0.0090	0.3780	-0.0610	-0.0660	0.0720	0.1270	0.1980	0.0690	-0.0220	-0.2920	0.2090	-0.0950	-0.0300	0.1010	0.1200	-0.1630	0.0840	0.0280	-0.0080	-0.0300	-0.0620	-0.1350	0.1540	0.0550	0.0230	-0.0430	0.1050	-0.0230	-0.0390	0.1680	0.1040	0.1770	-0.1340	0.0590	-0.2680	-0.1100	-0.3880	0.1680	-0.0710	-0.1170	0.4650	-0.1990	0.1040	0.1050	-0.1300	-0.2500	0.0550	-0.2990
-0.2490	0.0370	0.0640	0.1400	-0.2610	-0.2160	-0.2430	0.3630	-0.1690	-0.1810	-0.1590	0.4320	0.2670	-0.4110	0.3700	-0.0820	-0.3300	-0.4950	-0.4930	0.4460	-0.4700	-0.1970	-0.6200	0.2150	-0.3090	-0.4150	-0.1860	-0.3460	-0.2630	-0.5430	-0.2760	-0.0260	-0.3200	0.0780	0.0750	-0.1110	0.0230	-0.0570	-0.1560	0.0960	-0.0540	-0.4070	0.0470	0.4660	-0.2360	-0.1770	0.0070	0.6680	0.1500	0.2310
-0.3930	-0.1140	-0.3100	0.5220	0.0720	-0.4750	-0.1870	0.2620	-0.0340	-0.1800	0.1200	-0.1270	-0.4520	-0.3350	0.0020	-0.0070	-0.1650	0.0060	0.0180	0.0910	-0.2100	0.1130	-0.4250	-0.1690	-0.0390	-0.1090	-0.2990	0.2150	0.0630	0.1250	0.1570	0.1440	-0.1930	-0.1590	-0.0330	0.2400	-0.2870	-0.2330	-0.4650	0.1890	-0.3400	-0.2050	0.2500	-0.1470	-0.0290	-0.1370	-0.1150	0.0220	-0.5350	-0.4080
0.1240	0.0670	0.1130	0.2720	-0.2250	0.1230	0.1480	-0.8160	0.3160	-0.8000	0.2390	-0.5720	0.1850	-0.1340	0.7640	0.0030	-0.1870	0.0840	-0.6670	-0.9650	0.2770	0.2090	0.2860	-1.2530	0.7170	-0.2410	-0.1890	-0.7110	-0.3980	-0.4470	-0.1420	0.1410	-0.1060	-0.0630	-0.8470	-0.6680	0.2060	-0.5240	-0.3730	0.3630	0.3650	-0.3620	-0.5610	-1.1660	0.2760	-0.1350	-0.4110	-0.9520	-0.2050	-1.0150
-0.0920	-0.0340	0.0830	0.3770	-0.0210	-0.1280	-0.0490	0.1310	0.0250	-0.2130	0.0950	0.2840	-0.0420	-0.2670	0.0950	-0.0280	-0.2930	-0.1280	-0.3290	0.2010	-0.1760	-0.2390	-0.2730	0.3500	0.0210	-0.1790	-0.2630	0.2800	-0.1480	-0.1780	-0.0430	-0.1230	-0.2430	-0.1240	-0.0190	0.0370	-0.3750	0.0680	-0.2970	0.0150	-0.1070	-0.2750	0.2890	0.0370	-0.2700	-0.1040	0.1900	0.0550	0.0840	0.1830
-0.0980	-0.2330	0.1640	0.0080	0.0610	0.0400	0.0090	0.1410	0.1220	-0.0340	-0.0330	-0.0230	0.2270	-0.2050	0.2230	-0.0920	-0.0360	-0.0210	0.1790	-0.1530	-0.1300	-0.5840	-0.2670	-0.2160	0.1220	-0.2030	-0.0920	0.0600	0.2030	0.0310	0.2130	-0.3000	0.0170	-0.3580	-0.0270	-0.1210	-0.0450	-0.0200	-0.0300	0.2710	0.1390	-0.1440	-0.2900	-0.1170	0.2000	0.0210	0.1380	-0.2860	-0.0490	-0.1470
0.0720	-0.2230	-0.1020	-0.4170	0.1470	0.0610	0.2930	-0.5990	-0.0330	0.1310	0.0410	-0.0690	-0.0450	-0.0770	-0.2890	-0.1270	0.2760	0.1880	0.1820	-0.2640	0.0390	-0.0170	0.3210	-0.1700	-0.0160	0.1050	0.3010	0.2960	0.3210	0.3430	0.0960	-0.2480	-0.2770	-0.4000	-0.1240	0.1720	-0.5860	0.0710	0.0050	-0.3360	-0.2220	0.2600	-0.2450	-0.3620	-0.0640	0.0330	-0.1780	-0.3210	-0.0720	-0.3300
-0.1250	0.0650	0.1710	-0.1330	-0.3270	-0.0220	-0.1510	0.3450	-0.0590	-0.3060	-0.0610	0.4160	0.0570	-0.1430	-0.1570	-0.0690	-0.2430	-0.1080	-0.1200	-0.1340	-0.1440	-0.3810	-0.1270	0.0950	-0.0880	0.0750	-0.1060	-0.2450	-0.1860	-0.0910	-0.0630	-0.0330	-0.1330	-0.6630	-0.3290	-0.2590	-0.1760	-0.1210	-0.2290	-0.1550	-0.2430	-0.0030	-0.0910	0.1170	-0.1840	-0.1180	0.0150	0.3490	-0.2800	0.3060
-0.0210	0.1240	0.1810	0.1130	0.1570	-0.2040	0.0300	0.0370	0.0520	-0.2160	-0.0050	-0.2080	0.0640	0.0240	0.3580	0.0520	-0.1190	0.0320	-0.1020	-0.0030	0.0750	-0.1580	-0.0410	-0.1250	-0.2320	0.0650	-0.1710	-0.1170	-0.0420	-0.2180	0.0070	0.0390	-0.1850	-0.0370	0.0480	-0.0440	-0.2290	0.1980	-0.2730	0.1580	-0.0390	0.0840	0.2270	-0.2010	-0.0350	0.0360	-0.0810	-0.2480	-0.0590	-0.0690
0.0280	0.0000	0.0370	0.1180	-0.1430	0.0010	0.0110	-0.0190	0.0220	-0.1430	0.1280	0.2490	0.1880	-0.0910	-0.0970	0.0860	-0.0680	-0.1120	0.0420	0.1890	-0.0030	-0.1370	-0.1270	0.2720	0.0070	-0.1850	-0.0700	-0.1400	-0.0940	-0.1840	-0.0590	-0.1370	0.0570	0.2940	0.0750	-0.1850	-0.3130	-0.0200	0.0250	0.2120	0.2160	-0.2410	0.0030	0.1620	-0.0450	-0.0900	0.0240	0.1490	-0.0620	0.3070
-0.0870	0.1470	-0.1700	0.3540	-0.0710	-0.0690	-0.0640	0.1200	0.0050	0.0470	-0.0170	0.0130	0.1610	-0.1200	0.1800	0.2560	-0.1090	-0.0860	-0.2090	0.1380	-0.1500	0.0150	-0.0940	-0.0080	-0.1220	-0.0940	-0.1020	0.0130	-0.1580	-0.1270	-0.1200	0.0200	-0.0920	0.2110	-0.1190	-0.0260	-0.2220	-0.0610	-0.2320	-0.1060	-0.1390	-0.3120	-0.1520	0.0330	-0.2050	-0.0360	-0.0510	0.2730	0.2200	-0.0060
-0.2550	-0.1970	-0.0220	-0.5940	-0.4070	0.0710	-0.5870	0.7420	0.0440	-0.5290	-0.4720	0.6660	0.0960	-0.3150	0.4410	-0.2590	-0.1430	-0.1390	-0.3120	-0.3180	0.0480	-0.4070	0.1480	0.1840	-0.1020	-0.5770	-0.0720	-0.5470	-0.3350	-0.4880	0.3170	-0.6250	-0.4170	-0.0790	-0.1830	-0.3240	-0.0190	-0.3930	0.0510	-0.1170	-0.0250	-0.8300	-0.0020	0.1300	-0.2960	-0.3170	0.3970	0.1670	0.4320	0.1080
-0.0810	-0.1790	-0.0970	-0.3030	-0.1830	-0.0300	0.1840	-0.0830	-0.2780	0.0920	-0.3080	-0.0030	0.0530	0.0570	-0.4460	-0.2420	0.0460	-0.0570	0.1040	-0.1630	-0.2000	-0.1050	-0.0470	-0.2310	-0.1940	0.0560	-0.0980	0.1530	0.1640	0.4190	-0.2860	0.0660	-0.1180	0.1430	0.1950	0.0440	-0.1500	-0.0980	-0.0250	-0.1250	-0.1380	0.0830	0.2750	-0.0300	0.8150	-0.0900	-0.2120	0.0210	0.1550	-0.1830
-0.1150	-0.1980	-0.0470	0.1060	-0.1580	-0.0650	0.2150	0.1120	0.2630	-0.0590	0.4420	0.0440	-0.0200	0.0440	-0.3050	0.0530	-0.1490	-0.1240	0.1370	0.0850	0.1050	0.0270	0.1780	0.0020	0.4080	-0.0280	-0.0600	-0.1060	0.1450	0.0830	0.1590	0.0890	0.3030	-0.1380	0.1610	0.0020	0.0290	0.3000	-0.0160	0.0650	0.3120	0.1940	0.0610	-0.1170	0.1440	0.0520	0.0440	-0.1530	-0.1690	-0.7290
-0.0120	-0.4740	0.4020	-0.1100	-0.3220	0.1740	-0.3400	0.3540	-0.2260	-0.2930	-0.0380	-0.1450	-0.1980	0.0330	0.0210	-0.4010	-0.3870	-0.0520	-0.0460	0.0850	-0.2860	0.2700	-0.1690	0.6450	-0.4750	-0.1750	-0.5400	-0.0680	-0.2760	-0.2050	0.0760	-0.1890	-0.2480	-0.6320	-0.2030	-0.2670	-0.6680	-0.5470	-0.6140	-0.1190	-0.4170	0.5470	0.0770	0.1850	-0.5190	-0.2810	-0.1690	0.1750	-0.2830	-0.0540
-0.1130	0.0290	-0.1190	0.1800	0.2610	-0.2550	-0.0590	0.3790	0.3000	0.0590	0.0570	-0.0310	-0.1460	-0.1150	-0.4560	-0.0450	0.0910	-0.0300	0.0280	0.2020	0.0260	-0.2350	-0.3440	-0.0240	0.2080	0.0610	-0.2380	0.2990	0.0140	-0.0850	0.2270	0.1140	-0.0080	-0.0840	0.0590	0.2770	-0.3460	-0.1760	-0.2930	0.2740	-0.1970	-0.1890	0.0910	0.0030	0.0670	-0.0190	0.0120	-0.1420	-0.2890	-0.2750
0.2530	0.0450	0.1400	-0.2120	-0.0330	0.3240	0.0950	0.3090	0.4650	-0.0100	-0.2090	-0.1570	0.1640	-0.0690	0.0030	-0.3320	0.1610	-0.0220	-0.1120	-0.0550	0.0370	0.0480	-0.0340	-0.3590	0.0550	-0.3400	-0.0990	-0.0620	0.2630	-0.0110	0.1410	-0.1450	-0.3890	0.2680	-0.1970	-0.0820	0.6140	0.0910	-0.2940	0.0920	0.0160	-0.1880	-0.1590	-0.0020	-0.1310	-0.0640	0.2760	0.0510	0.1600	-0.2000
0.1160	-0.0460	0.0660	-0.3030	0.0530	0.0750	0.1770	-0.1610	0.1190	0.0020	-0.2340	0.0930	-0.2370	0.1280	-0.2710	0.0270	0.0180	-0.0340	0.1640	-0.1470	0.1610	-0.0450	0.1310	0.0020	-0.2910	0.1760	0.2790	-0.1340	0.4860	0.2200	-0.0350	-0.3020	-0.1140	-0.0660	-0.0740	0.2640	-0.0910	-0.0110	0.2940	-0.1120	-0.2250	0.1950	0.2340	0.0550	-0.2680	0.1130	0.0610	0.1350	-0.3230	-0.0110
-0.0650	0.0070	0.0420	-0.4100	0.2070	-0.2030	0.1690	-0.2240	-0.0460	-0.0040	0.0630	0.2460	0.0620	0.1740	-0.0050	0.0140	0.0000	0.0100	0.1980	0.0140	0.1110	-0.1650	0.4210	0.0200	0.0860	0.0220	-0.0590	0.6210	-0.1190	-0.1420	-0.1990	-0.0580	0.0820	-0.4510	0.0700	0.1090	-0.4240	0.1020	-0.0340	-0.1230	-0.1590	0.1220	-0.2460	-0.0640	-0.1740	0.0300	0.0910	-0.1640	-0.0850	0.1780
-0.0420	-0.0660	-0.0830	-0.3140	-0.0830	-0.1120	0.0790	-0.1560	0.1030	-0.2100	0.1960	0.3790	0.2190	0.0070	0.2000	-0.0050	0.0890	-0.1480	-0.1500	-0.1610	0.0300	-0.4310	-0.1550	0.1670	0.1010	-0.1100	0.0130	-0.1770	0.0780	-0.2040	0.0870	-0.0850	0.1520	-0.3040	0.0630	-0.0650	0.0090	-0.1730	0.3030	-0.0310	-0.0230	-0.2300	-0.0020	0.0690	0.3140	0.1460	0.0600	-0.0740	-0.2170	-0.0440
0.0230	-0.0860	-0.0480	-0.3770	0.1630	-0.1190	0.1810	-0.4030	-0.0780	0.0960	0.0570	0.1900	0.0720	0.0010	-0.1480	0.0270	0.1790	0.0620	0.2020	-0.1920	0.1120	-0.0970	0.1210	0.0320	-0.0410	0.0860	0.0780	-0.1340	0.0110	0.0260	0.0220	-0.0240	-0.2110	-0.3470	0.1830	0.1700	-0.5060	-0.0690	0.1400	-0.0060	-0.2850	0.1340	-0.1850	-0.1090	-0.0020	0.1460	0.2350	-0.3410	-0.1100	-0.1630
-0.1610	-0.2090	-0.4200	-0.0580	0.2670	-0.2230	-0.2330	-0.1960	-0.3350	-0.0400	0.1290	-0.1480	-0.3680	-0.0940	0.2790	-0.0900	-0.2960	0.2000	-0.1080	0.1480	-0.2860	0.1520	-0.1740	0.0100	-0.1320	-0.0150	-0.1540	-0.1750	-0.2200	-0.0780	0.0190	0.0910	-0.1080	-0.1800	0.0190	-0.1160	-0.3020	0.3660	-0.0930	0.1230	-0.0900	-0.1530	-0.2300	-0.0170	-0.1380	-0.1340	-0.3230	0.1250	0.0020	0.0520
-0.1200	-0.6600	0.2600	-0.1640	-0.7260	-0.4480	-0.0140	-0.1930	-0.1270	-0.1980	-0.1650	-0.2000	-0.3940	-0.0950	-0.2500	-0.0090	-0.3570	0.3610	-0.2720	-0.3420	-0.3730	-0.3960	-0.1390	0.4280	-0.4740	0.4100	-0.2640	-0.1050	0.0950	-0.0760	0.7020	0.6120	-0.0680	0.0250	0.2390	0.1670	0.1220	-0.2030	-0.6160	-0.3470	-0.5550	0.0630	-0.1770	-0.2300	-0.0170	0.0520	-0.2850	-0.4320	-0.3350	-0.7330
0.1460	0.2080	0.0170	0.1130	0.2280	0.0280	0.1910	-0.2930	-0.0540	0.1680	0.0460	-0.1330	0.2600	0.2010	-0.0510	0.0320	0.1580	0.1940	0.1700	-0.2840	0.0860	-0.0350	0.0570	-0.2030	0.0390	0.2010	0.1720	0.0900	0.0190	0.2120	-0.0010	0.0370	0.0070	-0.1850	-0.1800	-0.0120	-0.2720	0.2880	0.3400	-0.1650	0.0760	0.0550	-0.2090	-0.0320	0.0630	-0.0440	0.3440	-0.3520	0.1870	-0.3780
0.3090	0.3450	0.0000	-0.3140	-0.0360	0.2170	0.1350	-0.0600	0.0490	-0.0460	0.0660	-0.0570	-0.1850	-0.0120	0.0510	0.1130	0.0190	0.1290	-0.0900	-0.0740	0.1660	-0.0410	0.1140	-0.1020	0.0000	0.0880	-0.0070	0.1300	-0.2660	-0.0850	-0.2410	0.0800	0.0180	-0.1140	0.0700	-0.0180	-0.4680	-0.2400	0.1570	0.0540	0.0740	0.1280	-0.2200	-0.0480	-0.1600	0.0070	-0.2000	-0.0080	0.1380	-0.1790
0.2230	0.0490	-0.1700	-0.3530	0.2510	0.0930	0.0780	-0.0970	-0.1840	0.0990	0.1310	0.1200	-0.1420	0.0410	0.0190	-0.0130	0.1980	0.0050	0.0300	-0.0570	-0.0310	0.1150	-0.0010	0.0780	0.1810	-0.0360	0.1040	-0.0620	-0.1580	-0.0760	0.0050	-0.0450	0.0720	-0.2990	-0.0730	-0.1150	-0.3870	0.0540	0.0660	-0.2400	-0.1650	0.0710	-0.0910	0.3490	-0.0890	-0.0560	-0.0930	-0.0230	0.1960	-0.0190
-1.0870	-0.8220	-0.0310	0.3690	-0.4420	0.3660	-1.1460	0.8410	-0.2390	0.9880	-0.8500	-0.9110	-0.6830	-0.6910	-0.6980	-0.9300	0.0710	-0.3180	-0.6330	-0.9730	-0.2920	-0.8390	0.3040	-1.3530	0.1970	-1.4060	0.1360	-0.4190	-0.5170	0.6910	-0.6620	0.8800	-0.3120	0.2050	-1.1780	-1.2150	-1.1010	0.6660	-0.5590	-0.5030	-1.5000	-0.8630	-0.9750	-1.4560	0.2370	-0.9430	-0.3890	-1.1490	-0.3480	-1.2910
-0.0770	-0.0060	-0.0470	-0.2250	0.1650	-0.2900	0.2130	-0.2310	0.1430	-0.0120	-0.0390	0.0630	-0.1360	0.1340	-0.1820	-0.0060	0.1270	0.2400	0.0830	0.0110	0.1250	-0.1260	-0.0850	-0.0430	-0.2610	0.2730	0.0780	0.1440	0.1070	-0.0410	0.2680	-0.0870	-0.1040	-0.3630	0.0980	0.2520	-0.5800	-0.1340	0.1860	-0.0900	-0.0300	0.1750	-0.1640	-0.0540	-0.1640	0.2190	0.1030	-0.2930	-0.1650	-0.2260
0.3810	-0.0490	-0.0570	-0.2500	-0.0380	0.1730	0.3380	-0.3710	-0.0510	0.2920	-0.1590	-0.1540	-0.1900	0.2590	-0.3840	-0.2710	0.3070	-0.0440	-0.1620	0.3500	-0.1200	-0.2370	-0.0160	-0.2220	-0.0520	-0.0040	0.1820	0.3680	0.4040	0.3100	0.2270	-0.3320	-0.1390	-0.3710	-0.3650	-0.1220	0.6080	0.0890	0.0740	-0.2580	0.1650	0.1960	-0.0350	-0.0950	-0.0350	-0.1040	0.0100	-0.2030	-0.1730	-0.1940
0.0700	-0.0100	0.0880	0.0970	0.0760	-0.0710	-0.1160	0.1550	-0.2410	-0.1540	0.0080	0.1260	0.0340	-0.0350	0.0960	-0.1080	-0.2460	-0.0410	-0.0300	0.3690	-0.0640	-0.0680	-0.1780	0.1130	-0.0700	0.1240	-0.1240	-0.3490	0.0070	-0.1040	-0.0800	0.1070	-0.1440	0.0500	0.0450	-0.1930	-0.4170	-0.1150	-0.0500	0.1180	-0.1290	-0.2130	0.3560	0.1200	-0.0480	-0.1240	-0.0080	0.1450	-0.0740	-0.0200
-0.1030	-0.1220	0.1540	-0.1440	-0.1760	-0.2850	0.2180	-0.2150	0.0230	-0.0390	-0.1850	0.0230	0.0200	0.0970	0.1800	0.1010	-0.0130	0.1380	-0.1810	-0.0640	0.1350	-0.1260	0.2000	0.1850	-0.2580	0.1750	0.0140	0.4120	-0.0810	-0.1080	0.1400	-0.1120	-0.0730	-0.4690	0.0810	-0.1910	-0.6050	-0.1850	0.0330	-0.0940	-0.1340	-0.2280	0.1740	0.0020	-0.0710	0.1490	0.0460	0.0020	-0.1610	-0.0740
-0.2210	-0.0900	-0.1400	0.2100	-0.0180	-0.4330	-0.4380	0.3460	0.0570	-0.1570	0.0780	0.1220	-0.2720	-0.0830	-0.4150	-0.1010	-0.0600	0.1060	-0.0450	0.3220	-0.1460	-0.2160	-0.4490	0.0790	0.0150	-0.0150	-0.3240	0.4680	-0.1480	-0.0730	0.2830	0.1590	-0.0480	-0.0820	-0.0650	0.3090	-0.5250	-0.0330	-0.4780	0.1830	-0.3420	-0.2600	0.1820	0.0360	0.0070	-0.1380	-0.0510	0.2350	-0.3820	-0.2480
-0.2660	-0.0750	-0.2730	-0.1170	0.2120	-0.2980	0.1730	-0.0330	-0.0110	-0.0220	-0.0090	0.2090	0.0140	-0.2360	0.0900	0.3190	-0.1530	-0.1230	0.3590	-0.1980	-0.1170	-0.0590	-0.1640	0.0110	0.0570	0.1790	-0.1810	-0.2610	-0.0460	-0.3300	-0.1340	-0.1040	-0.0190	0.0250	-0.0810	-0.1380	-0.0980	0.0350	0.2570	0.0460	0.0580	-0.3440	-0.1620	0.1000	-0.0160	0.1040	-0.1000	-0.0040	-0.0220	0.2540
-0.0300	-0.1300	0.1220	0.1060	-0.1080	-0.2540	0.1020	0.2000	0.2030	-0.0410	-0.0550	-0.1470	0.3370	0.0920	-0.1530	0.0300	-0.1120	-0.0590	0.0080	0.1850	-0.0570	-0.1400	-0.0040	-0.0210	-0.0440	0.0080	-0.1040	0.0240	0.0490	-0.0500	0.0440	-0.0340	-0.0790	-0.0890	0.0490	-0.0240	0.0840	-0.0130	0.0070	-0.0740	0.0240	0.0410	-0.1050	0.3710	0.1390	0.0470	0.1280	-0.0610	-0.2790	-0.0930
-0.2140	0.0920	-0.0230	-0.6790	-0.3310	0.1240	0.1570	0.4320	0.0910	-0.2620	0.4080	0.2090	-0.3300	-0.1920	-0.5590	0.2010	0.0040	-0.3180	-0.1370	-0.3290	0.0820	-0.0910	-0.0010	0.1030	-0.0120	0.0940	-0.0190	-0.0120	-0.1430	-0.2060	-0.1970	-0.0130	-0.0510	0.2280	0.1830	-0.2490	-0.5930	-0.1820	0.1260	-0.0770	0.0000	-0.1500	-0.0560	0.2740	-0.0260	0.2520	0.0760	0.5180	-0.1500	0.3730
-0.1160	0.2470	-0.1810	-0.0090	0.2230	0.1540	-0.0690	-0.3100	0.0060	0.4310	-0.0130	-0.4040	-0.2400	0.0730	-0.1860	-0.1860	0.4090	-0.0670	-0.0290	-0.1980	-0.3530	0.1230	0.0260	-0.2660	0.1410	-0.1680	0.1350	-0.1590	-0.3210	-0.0060	0.1210	0.6230	0.4640	0.0130	-0.4070	-0.1740	-0.1540	0.4490	-0.3350	-0.1310	0.0070	-0.4050	-0.3200	-0.3600	-0.0670	-0.3190	0.1650	-0.2850	0.4120	-0.5250
0.0000	0.1900	0.3000	-0.2790	-0.3310	-0.2610	-0.0230	-0.5770	0.2070	-0.2550	0.0890	-0.3510	-0.3870	-0.2940	0.1570	-0.0780	0.1550	0.5790	-0.2590	-0.5650	0.1310	0.0450	-0.2650	-0.3020	0.3210	0.2520	0.3360	-0.1030	-0.5530	-0.3150	0.2070	-0.3670	-0.1340	-0.3620	-0.0620	-0.1150	-0.2110	0.0320	0.1960	0.1670	-0.2390	0.1510	-0.2860	-0.5070	-0.5790	0.1010	-0.1830	-0.7550	0.3910	-0.1770
-0.1520	-0.2240	-0.2010	-0.3430	0.0730	-0.1370	0.0290	-0.2980	0.1290	0.2500	-0.0010	0.1690	0.0030	-0.0190	0.2270	0.1170	-0.0180	-0.0970	0.0530	0.0320	-0.2120	-0.1070	-0.2950	-0.0170	-0.0350	-0.0210	-0.1130	-0.2720	0.1480	0.0280	-0.1000	0.0110	-0.0450	0.0100	-0.1200	0.0680	0.2330	-0.2500	-0.1380	-0.0360	-0.3330	0.1690	0.0430	0.3350	-0.0150	0.0140	-0.0580	-0.1470	-0.1670	0.3020
0.0330	0.1540	-0.0150	0.0200	0.1350	0.0580	0.2100	0.0570	0.0140	0.0830	0.0580	-0.1880	0.2340	0.0530	0.0780	0.0420	0.0970	0.1510	-0.1300	0.0200	0.0420	-0.0460	0.0350	0.0150	0.3060	0.1060	0.0320	0.1560	0.0520	0.0980	0.0360	-0.0910	-0.0770	-0.1330	0.0760	-0.1060	-0.1070	0.0400	0.1400	0.1890	-0.2520	0.0540	0.3010	-0.0340	0.0020	-0.0910	-0.0380	0.0950	-0.0670	-0.0030
-0.1960	-0.0830	-0.6390	-0.0080	-0.2880	-0.4130	-0.2160	0.4260	0.1030	0.0280	0.3530	0.1990	0.1550	-0.2970	0.1510	0.3680	-0.3180	-0.1820	-0.3740	-0.0260	-0.0730	-0.3790	-0.5870	0.1900	-0.0850	-0.1430	-0.1680	-0.2870	-0.1190	-0.3650	-0.2290	0.0020	-0.3570	0.4570	0.1050	-0.1470	-0.3900	-0.2700	-0.4110	0.5210	-0.4130	-0.4460	-0.1480	0.2780	-0.0480	-0.2510	-0.1290	0.3080	-0.1770	0.4590
-0.0600	-0.0830	-0.1390	-0.7040	0.1880	-0.2180	0.0940	-0.6730	-0.0500	-0.0990	0.1660	0.2780	-0.2400	-0.2030	-0.1530	-0.3670	0.3500	-0.1640	-0.0220	-0.2060	-0.0320	-0.2120	-0.2050	0.2900	-0.2360	-0.0570	0.1190	-0.3740	-0.1310	-0.0980	0.2480	0.0460	-0.0500	-0.8190	-0.0130	0.1470	-0.9980	0.3940	-0.0250	-0.2800	-0.1330	0.0090	-0.1530	0.1630	-0.2310	0.1820	0.1330	0.1230	-0.3710	0.2590
0.0070	-0.2980	0.1400	-0.2100	-0.1100	-0.1290	-0.1620	0.1720	0.3070	-0.2130	-0.3290	1.1890	-0.2030	-0.2270	-0.3460	-0.1050	-0.7300	-0.3150	-0.2970	-0.0670	-0.3150	-0.6040	-0.3790	0.2430	-1.0110	-0.5910	-0.1730	-0.0650	0.0610	-0.0850	-0.3450	-0.2990	-0.4010	-0.2900	-0.0710	-0.2140	-0.1930	-0.5790	0.8210	-0.1160	-0.4730	-0.2430	-0.1550	0.2880	-0.0410	-0.2030	-0.0710	0.5550	-0.1510	0.4830
0.0260	-0.1440	0.2970	0.1100	-0.0860	-0.0810	-0.0650	0.1220	-0.0100	-0.1220	0.3300	0.0490	0.1130	-0.0350	-0.0640	0.1750	-0.0540	-0.0050	0.0420	0.0350	0.0990	-0.2480	-0.0120	0.2270	0.0560	-0.0500	-0.0100	0.0100	-0.1130	-0.0200	-0.0630	0.1170	-0.0550	-0.2380	0.3440	-0.1710	-0.5970	0.0580	0.1420	0.0270	-0.2870	-0.0790	0.1750	0.0830	0.0220	-0.1180	0.1200	-0.1620	0.0500	-0.0090
-0.3570	-0.1640	0.0580	-0.1100	0.0070	0.0610	0.0850	0.2420	-0.0460	0.0250	-0.2140	0.4380	-0.1460	-0.1040	-0.3760	-0.1010	-0.0870	-0.1540	-0.0190	0.3120	-0.1230	-0.0790	0.0680	0.0080	-0.2830	0.0060	-0.0170	0.0730	-0.0790	0.0820	-0.0060	-0.0320	-0.1220	-0.2480	0.0430	-0.1500	-0.6060	-0.2970	0.0430	-0.0770	-0.1120	0.0340	-0.0730	0.4250	-0.1360	-0.2220	-0.0810	0.0430	-0.1570	0.1080
-0.2120	0.0280	-0.1170	-0.1100	0.0830	0.0580	0.1790	-0.0230	0.0600	0.0700	-0.1560	0.1500	0.2200	0.1360	-0.2120	0.0930	-0.0090	0.0300	-0.0210	0.0510	0.0730	-0.0200	-0.0050	-0.0710	-0.1970	0.1730	-0.0560	0.1310	0.1080	-0.0100	-0.0910	-0.0460	-0.1450	-0.2490	0.0020	-0.0230	-0.6260	-0.1880	0.0610	0.0620	0.0730	-0.0180	-0.0320	0.2230	-0.2330	-0.0580	-0.1230	0.2670	-0.1680	0.3430
-0.3670	-0.0070	0.0340	-0.0590	-0.1250	-0.4180	-0.0290	0.4030	-0.0880	-0.1320	-0.0290	0.0700	0.1710	-0.2920	0.2920	0.0210	-0.1110	-0.3480	-0.2000	0.3770	-0.1980	-0.2380	-0.3230	0.1450	-0.1130	-0.1260	-0.2420	-0.3780	-0.2500	-0.3810	-0.1460	-0.1780	-0.1770	-0.1990	-0.0370	-0.3610	-0.5680	0.0380	0.0460	-0.1230	-0.1980	-0.2080	0.0680	0.5050	-0.2370	-0.2000	0.0840	0.0630	0.1470	0.3790
-0.2160	0.0910	-0.1720	-0.2510	-0.3330	-0.0010	0.0210	-0.1090	-0.0380	-0.1660	0.6150	-0.1190	-0.0540	-0.1490	-0.3040	0.6560	-0.1600	-0.0760	-0.0570	-0.0840	-0.0080	-0.1740	0.0280	-0.2220	0.0010	-0.2840	-0.0200	0.0230	-0.3120	-0.1190	-0.1880	-0.0870	0.0190	0.5740	-0.0600	-0.1710	-0.3650	-0.1860	-0.0320	0.0860	0.1590	-0.1020	-0.1860	-0.0920	0.1020	-0.1050	-0.0270	-0.3420	-0.0850	-0.1630
0.0220	0.1060	0.0410	0.2480	-0.0880	-0.0780	-0.1490	0.1230	-0.0300	-0.0440	-0.1870	0.0010	0.4740	-0.1030	-0.1450	0.0630	-0.1080	-0.1830	-0.2120	0.1840	0.1880	-0.3050	-0.2940	0.5080	-0.1770	-0.0310	-0.1780	-0.0220	0.0150	-0.0970	-0.2260	-0.0500	-0.0090	0.1690	-0.0500	-0.2330	-0.1630	-0.0580	0.5050	0.1120	0.5040	-0.1180	0.1400	0.0990	-0.0710	-0.0030	0.6230	0.0140	0.0660	0.1680
-0.1890	-0.2930	0.2470	0.0160	-0.1890	-0.3500	-0.2420	0.0930	-0.0730	0.0100	-0.0120	-0.0860	-0.0870	-0.0620	-0.2910	-0.0990	-0.0230	-0.0660	-0.0330	0.0190	-0.0580	0.0560	-0.3210	-0.0640	0.3960	-0.1040	-0.2970	0.1500	-0.1490	0.0570	-0.0120	0.2290	-0.2620	-0.1650	0.0960	0.1330	-0.0200	-0.0920	-0.2790	0.2660	-0.3140	-0.2420	0.0660	-0.0620	-0.0160	-0.0830	0.0050	-0.1890	-0.1420	-0.2400
-0.6130	-0.4790	-0.1110	-0.4040	-0.7400	-0.4850	-0.3640	0.0140	0.2100	-0.1570	-0.3020	0.8460	-0.5060	0.2970	0.0800	-0.3290	-0.3080	-0.2020	-0.6070	0.5900	-0.3750	-0.4000	-0.2820	0.2000	-0.8660	-0.8120	-0.5400	0.2100	0.1020	-0.5580	-0.6550	-0.4330	-0.9550	-1.2290	-0.6520	-1.1250	-0.7440	-1.0130	0.0520	-0.5500	-1.0980	-1.1090	-0.6460	0.2470	-0.3290	-0.3900	0.5660	0.3320	-0.4670	0.7770
-0.1510	0.0460	-0.3360	-0.1360	0.1090	-0.1720	-0.1780	0.0000	-0.3110	-0.1550	0.1270	0.1940	-0.2600	-0.2470	0.1270	-0.0750	-0.1900	-0.1030	-0.2120	0.2330	-0.2660	0.0230	-0.1920	-0.0580	-0.0880	-0.0060	-0.0530	-0.0260	-0.1940	-0.0750	-0.1150	0.0590	-0.0550	-0.2580	-0.1170	-0.0620	-0.6580	0.0510	0.0060	-0.1290	-0.0160	-0.1090	-0.1830	0.3210	-0.2530	-0.1410	-0.4320	0.4490	0.1790	0.1940
-0.0680	-0.2390	-0.1980	-0.3770	-0.0350	-0.0060	0.0030	0.1240	-0.1050	-0.2920	-0.2270	0.0020	-0.1370	-0.2080	-0.0270	-0.1030	-0.0500	-0.0520	0.2190	-0.1880	-0.0560	-0.0580	-0.0480	0.1760	-0.3320	-0.0950	-0.0690	0.2160	0.0280	0.1380	-0.1320	-0.3270	-0.3600	0.0400	-0.1760	-0.1060	0.4830	-0.1970	-0.2610	-0.1300	-0.2230	-0.2100	-0.0960	0.2970	-0.2560	-0.0600	-0.2870	0.3300	-0.1060	0.1260
-0.3250	-0.2260	-0.2120	-0.1170	0.2000	-0.2600	-0.2410	0.2320	-0.0510	-0.1860	0.0530	0.0590	-0.3820	-0.2040	-0.2670	-0.1540	-0.0300	-0.1660	-0.0510	0.0910	-0.1650	-0.0870	-0.4870	0.1410	0.4760	-0.1340	-0.1850	0.1220	-0.1360	-0.2510	0.2130	0.1110	-0.0850	-0.2140	-0.0170	0.2060	-0.7290	-0.2370	-0.2450	0.2270	-0.2970	-0.2950	0.1750	0.1910	-0.0740	-0.0230	0.0600	-0.2640	-0.1030	-0.1020
0.1520	0.3660	0.1140	0.2290	-0.2550	0.0330	-0.2660	-0.0070	-0.3510	0.2150	-0.4480	-0.8030	0.0760	0.0010	-0.0520	-0.3450	-0.4120	0.1650	0.0310	-0.2690	0.0060	-0.1270	-0.0980	-0.5300	-0.0870	0.1540	0.1400	-0.2280	-0.0380	-0.0820	0.1830	0.4390	-0.0230	0.4280	0.2840	0.0560	-0.2050	-0.0020	-0.3010	-0.0650	-0.1150	0.1770	-0.1730	-0.3630	-0.3610	-0.2360	0.0490	-0.5610	0.1780	-0.2350
0.1030	-0.0080	-0.0710	0.1600	-0.2130	-0.0110	0.0820	0.0880	0.0740	-0.1100	0.3050	0.2590	-0.1490	-0.0620	-0.1820	-0.0060	-0.0580	-0.1660	-0.1210	0.1540	0.1120	-0.2390	0.0630	0.0580	0.2260	-0.0590	-0.1240	-0.1030	-0.1420	-0.1820	-0.1670	-0.0570	0.0500	0.3670	-0.0940	-0.0910	-0.2140	0.1320	-0.1190	0.0900	0.1570	-0.0600	0.2590	-0.2340	-0.1000	-0.0380	0.0430	-0.1130	-0.0860	0.0130
-0.1840	-0.0290	-0.0410	-0.1780	-0.2520	-0.0510	0.0690	0.1430	0.1930	-0.3260	-0.3290	0.7990	0.0990	-0.2180	-0.1800	-0.2610	-0.2270	-0.2110	-0.3870	0.1730	-0.1770	-0.4440	-0.2610	0.1900	-0.2410	-0.2100	-0.3340	-0.5520	-0.0050	-0.3440	-0.2640	-0.2590	-0.1070	-0.4080	-0.3830	-0.5370	0.4780	-0.3510	-0.4080	-0.1710	-0.3270	-0.1130	0.0350	0.1770	0.1940	0.2120	-0.2610	0.6630	-0.5160	0.4570
-0.1510	-0.2450	-0.0470	-0.1600	-0.1000	-0.1160	0.1220	0.0190	0.1320	-0.0290	-0.0180	0.4180	-0.1470	-0.0630	-0.2510	-0.1440	0.1950	0.0020	0.1110	0.3500	0.0800	-0.0410	-0.2800	0.2810	-0.0280	-0.0030	-0.0550	-0.0820	-0.0380	-0.2470	-0.0700	-0.1320	0.0580	-0.2490	-0.1760	0.0820	-0.3960	0.0610	-0.1520	-0.0080	-0.3380	0.0870	-0.0860	0.2700	-0.0620	-0.0650	-0.0400	0.3340	-0.3390	0.3390
0.1820	0.1170	0.1740	0.1910	-0.1350	0.1260	0.0270	-0.0600	0.0740	0.1260	-0.1220	-0.2770	0.2510	-0.0580	0.1650	0.0730	-0.0070	-0.0230	-0.1030	-0.2140	0.1140	-0.1400	0.0110	-0.0580	0.3220	-0.2330	0.1840	-0.0890	-0.1130	0.0450	0.0350	0.0570	0.2510	0.1550	0.0360	-0.0500	0.2640	0.0490	-0.2150	-0.0040	0.1710	-0.0580	0.0500	0.0860	0.2090	-0.2640	-0.0130	-0.0840	0.1770	-0.2820
-0.4460	-0.2160	-0.4810	-0.5010	-0.4230	-0.2970	-0.4730	-0.3100	-0.1930	-0.5350	-0.1500	-0.0210	-0.2970	-0.4710	0.1250	-0.0170	-0.7260	-0.7760	-0.5630	-0.3550	-0.5610	-0.6670	-0.5410	-0.4460	-0.3420	-0.3190	-0.4630	-0.5800	-0.3320	-0.5860	-0.5530	-0.7020	-0.3500	0.7280	-0.5600	-0.4510	-0.1390	-0.6150	-0.3000	-0.1980	-0.1720	-0.6930	-0.3910	-0.1590	-0.7380	-0.2820	0.2400	-0.1470	-0.3570	-0.0870
-0.0090	0.2410	0.1680	0.0330	-0.4030	0.0650	0.1100	0.3410	-0.2350	-0.2030	0.1150	-0.1790	0.1940	0.0240	-0.0460	-0.1270	0.0770	-0.0710	-0.4110	-0.3260	-0.1480	0.1670	0.1200	-0.3070	-0.0290	-0.0460	-0.2040	-0.0400	0.1850	0.0420	-0.2330	0.0030	-0.2150	0.2690	0.3990	-0.1650	-0.2380	-0.3980	-0.1020	-0.0930	-0.0430	0.0590	0.3290	0.2810	0.1660	0.0660	-0.0100	-0.2580	-0.0420	-0.2320
-0.1080	-0.2040	-0.2680	-0.2720	-0.1390	-0.1870	-0.1530	0.2830	-0.0720	-0.1030	-0.1500	0.3780	-0.1550	-0.2030	-0.1460	-0.1570	-0.1390	-0.1770	-0.1280	0.3000	-0.1260	-0.3480	-0.0710	0.0830	-0.0400	-0.1730	-0.1950	-0.1550	-0.0580	-0.0920	-0.2840	-0.1810	-0.3120	-0.0570	0.0690	-0.0730	-0.1740	-0.3430	0.0690	-0.1300	-0.2750	-0.2740	-0.1320	0.4470	0.0420	-0.0100	0.1730	0.2000	-0.1580	0.6960
-0.4080	-0.1070	0.1250	-0.6340	0.3040	0.3810	0.0520	0.3520	0.0430	-0.1520	-0.3810	-0.9200	-0.1710	0.1020	-0.3220	0.4380	-0.1130	-0.1620	-0.3360	-0.1470	-0.1620	-0.1660	0.1140	-0.4640	-0.0460	0.2230	0.0940	-0.5400	0.1340	0.5620	-0.5180	0.0960	-0.2270	-0.3600	-0.1990	0.0040	0.6920	-0.4920	-0.1690	-0.0750	-0.2150	0.1870	0.1130	-0.1760	-0.3360	0.2420	-0.5780	-0.4630	-0.0260	-0.5560
-0.0880	-0.0060	-0.0610	-0.3750	0.1670	0.0040	0.3990	-0.3230	0.3990	0.0410	-0.0800	-0.1210	-0.0510	0.1760	-0.1250	-0.1110	0.3130	0.1060	0.2350	0.0940	0.1560	0.1600	0.1030	-0.3720	-0.3930	0.1770	0.2780	0.3880	0.3680	0.2250	0.1610	-0.2100	-0.0580	-0.6160	0.0480	0.3820	-0.5800	-0.1540	0.2370	-0.3350	-0.0850	0.2720	-0.2240	-0.0750	-0.2790	0.1750	-0.0650	-0.5630	-0.3640	-0.3500
-0.2250	0.0510	-0.2050	-0.3490	0.0370	-0.2540	0.3220	-0.0620	0.0260	-0.0740	-0.1540	0.4370	-0.1750	-0.0330	-0.1640	0.0410	-0.0380	0.0130	0.0150	-0.2390	-0.0650	-0.0860	0.0210	0.2630	-0.0940	0.1970	-0.0180	0.2200	0.0030	-0.0120	-0.0130	-0.0660	-0.1440	-0.4450	-0.0020	0.3090	-0.4330	-0.1890	-0.0030	-0.1340	-0.1670	0.0410	-0.3720	0.1790	-0.1810	0.0640	0.1300	-0.1150	-0.2970	0.2920
0.2290	-1.6120	-0.1090	0.0240	-0.7740	-0.2050	-1.0270	-1.1250	-1.0490	-0.4360	-0.9970	-2.0000	-0.4940	0.0200	-0.6270	-0.6000	-1.0530	-0.0510	-1.4920	-1.0830	-0.7540	0.4940	-0.0170	-1.4770	-1.4840	0.8120	0.3620	-0.8540	-0.4010	-0.3790	-1.4980	-0.8590	-1.4990	-1.4050	-1.0970	-1.4890	-0.3850	0.1860	-1.6770	-0.4310	-1.8300	0.7880	-0.3870	-1.4910	-0.5790	-0.8310	-1.6470	-1.1240	-1.1300	-1.2170
-0.0840	0.1580	0.0440	-0.4300	-0.2840	-0.3110	-0.3220	-0.4260	-0.0110	-0.3560	0.0080	-0.3570	-0.1170	-0.2240	-0.1010	-0.2000	0.0460	0.0950	-0.4180	0.5590	0.0380	-0.1060	-0.1680	-0.1070	-0.2000	-0.1520	-0.1050	-0.1850	-0.0410	-0.1870	-0.0020	0.0180	0.1120	-0.6680	-0.2280	-0.1440	-0.4330	0.6380	0.0170	-0.4510	-0.3940	0.0350	-0.2490	-0.2430	-0.4380	-0.0840	0.1860	-0.2130	0.2250	-0.2370
0.0730	-0.1530	0.0930	-0.5340	-0.0210	-0.0670	-0.1730	0.0930	-0.2320	-0.1220	-0.2940	0.1650	-0.3370	0.3350	-0.0910	-0.1400	0.0020	0.1420	-0.0320	0.0500	-0.2660	0.1010	-0.1930	-0.0690	-0.6230	-0.1560	0.1190	-0.1070	0.0540	-0.0240	-0.0020	-0.0840	-0.3400	0.0980	-0.3070	-0.1600	-0.3900	-0.2730	0.0200	-0.0110	-0.4570	0.3110	0.2880	0.2150	-0.0830	-0.0620	-0.0080	0.2670	-0.2120	0.0490
0.0120	-0.5130	0.3590	-0.5050	-0.1210	-0.5340	0.0160	-0.3790	-0.3590	-0.4030	-0.5730	-0.1410	-0.4050	-0.2890	-0.7020	-0.4150	-0.1490	0.0900	-0.2000	-0.6200	0.0160	-0.7120	-0.0140	-0.7130	-0.2990	-0.1760	0.4090	0.3420	0.4020	-0.0670	-0.3390	-0.3650	-0.2770	0.1120	-0.4750	0.2230	-0.5270	0.1050	-0.5750	-0.3360	-0.6010	-0.0430	-0.3640	-0.5970	-0.4320	-0.1970	0.5220	-0.8010	0.5710	-0.6000
-0.1280	-0.0360	0.0270	0.0080	0.0580	-0.1240	0.1300	-0.0330	-0.2700	-0.1640	-0.0050	0.0220	-0.0190	-0.0250	0.0120	0.1390	0.0270	0.0130	-0.0450	0.1910	-0.0490	-0.0810	-0.1590	0.2390	-0.2130	0.0350	-0.0040	-0.0980	-0.2720	-0.1580	0.0050	-0.0760	-0.1670	-0.3340	0.1600	-0.0500	-0.4970	-0.0730	0.0850	0.0300	-0.0230	-0.1520	0.0410	0.2430	-0.1400	-0.1570	-0.1100	0.1160	0.1220	0.3120
-0.3090	0.0030	-0.1310	-0.3510	0.2010	-0.3310	0.0430	-0.0750	0.0050	-0.1500	0.0340	0.0810	-0.3200	-0.1570	0.1920	-0.0710	0.0550	0.1490	-0.2170	-0.0210	0.1960	-0.3510	-0.4740	-0.0180	-0.2860	-0.1360	-0.3610	-0.3190	-0.3370	-0.5560	0.2900	0.0410	-0.0340	-0.5470	0.2900	-0.0430	-0.3960	-0.1180	0.1500	-0.1010	-0.1390	-0.1180	-0.0940	0.1920	-0.2740	0.2080	0.2800	-0.1470	-0.0440	-0.0510
-0.2640	0.0720	0.0250	-0.2540	0.1350	-0.2600	0.0630	0.1850	0.1170	0.1160	0.0270	0.4350	-0.2650	-0.1060	-0.0830	-0.0220	-0.0060	0.0370	-0.1480	0.1600	0.0150	-0.2520	-0.3390	0.2270	0.0210	0.0030	-0.2140	-0.0260	-0.0990	-0.3610	0.1840	0.0950	-0.0200	-0.4990	0.0280	0.0310	-0.3480	0.0190	0.0020	0.1120	-0.2580	0.0010	-0.0170	0.4540	-0.2650	0.0880	0.2490	0.0980	-0.2480	0.1010
-0.1830	-0.1740	-0.2550	-0.4710	-0.2030	-0.3000	-0.0660	-0.3080	-0.1680	-0.4200	-0.2540	0.0910	-0.2580	-0.3090	-0.4550	-0.2600	-0.4410	-0.2180	0.2500	-0.2810	-0.2290	-0.8140	-0.5330	0.7590	0.5260	-0.3790	-0.3630	-0.2740	-0.2370	-0.2570	-0.1750	-0.4040	-0.5080	-0.4840	-0.1480	-0.2470	-0.4300	-0.4910	-0.4490	-0.2170	-0.2160	-0.2780	-0.3740	-0.3280	-0.4560	-0.2380	-0.2310	-0.3310	-0.3930	-0.4330
-0.1530	-0.0350	0.0220	0.0590	0.2230	-0.1730	0.0420	0.1980	-0.0950	-0.2740	0.2200	0.3020	-0.2550	-0.2010	-0.3180	-0.0450	-0.0450	0.1240	0.1580	0.0580	0.2730	-0.2990	-0.2360	-0.2180	-0.0620	-0.0410	-0.1570	0.4360	-0.1990	0.0430	0.1940	0.1130	-0.2120	-0.0680	-0.0990	0.3630	-0.4150	-0.0310	-0.2590	0.0120	-0.1960	-0.0790	0.0340	-0.0630	-0.0430	-0.1860	-0.2090	-0.2580	-0.2310	-0.2670
-0.2710	-0.3310	-0.2990	-0.0780	0.4630	-0.0220	-0.1120	-0.0010	-0.3030	-0.0250	-0.2460	-0.1650	-0.1920	-0.1550	-0.0620	0.1550	-0.1090	-0.0950	-0.1850	-0.1010	-0.3880	-0.0430	0.1830	0.2440	0.1310	0.0890	-0.1120	-0.7120	-0.4490	0.2120	-0.2010	0.0060	-0.3520	0.2130	-0.1090	0.1850	0.5680	0.1020	0.0510	-0.1500	-0.1570	-0.0220	0.0910	-0.1920	-0.0890	0.2480	-0.2900	-0.0020	0.0960	0.1720
-0.0180	0.0070	-0.2840	-0.0270	-0.0440	-0.2410	-0.1050	-0.2000	-0.2610	-0.2080	0.3260	0.0980	-0.2140	-0.2640	-0.0320	-0.2080	-0.1580	-0.1560	-0.3160	0.1030	-0.1150	-0.0160	-0.1480	0.0460	0.1100	-0.1060	-0.1640	-0.2040	-0.3790	-0.3250	-0.2650	-0.2330	-0.0640	-0.0200	-0.1610	-0.1320	-0.1860	0.2530	0.2440	0.0500	0.1590	-0.2690	0.1390	-0.1720	-0.2530	-0.0790	-0.1840	0.0720	0.0000	0.0600
0.4510	0.0900	-0.0820	-0.4250	0.2990	0.3390	0.2980	-0.2710	-0.0780	0.3270	-0.2410	0.4100	0.0870	0.4330	-0.1950	-0.2060	0.0130	-0.0040	-0.0710	-0.5550	-0.1430	-0.0470	0.2610	0.0080	-0.0960	0.0350	0.2340	0.0900	-0.1400	0.3450	-0.0860	-0.1070	-0.3810	-0.2590	-0.0750	0.0870	0.3070	-0.1040	0.0820	-0.2350	0.2420	0.1610	0.1680	-0.4340	-0.2000	-0.2160	-0.3020	-0.3580	0.1390	-0.0500
-0.2010	-0.1480	-0.0620	-0.6370	0.2070	0.5510	-0.1830	-0.1770	-0.0930	-0.1670	-0.0110	-0.0600	0.0700	-0.3120	-0.5620	0.1900	0.1070	-0.3700	-0.2580	0.1190	-0.4250	-0.2090	-0.0540	0.1170	-0.2140	0.0160	-0.1850	-0.6280	-0.1340	0.0920	-0.6810	-0.1570	-0.3950	-0.2350	-0.3250	0.2530	0.2330	0.0250	-0.4260	-0.2840	-0.1540	-0.3500	-0.1270	-0.5950	-0.4210	0.3490	-0.1110	0.2050	0.1640	-0.1060
-0.1890	-0.1490	0.0070	-0.2120	0.0140	-0.1530	0.1220	-0.0270	-0.0540	-0.1700	-0.0790	0.2470	-0.1090	-0.1210	-0.1760	-0.0670	-0.0630	0.0340	0.1450	0.2480	-0.1900	-0.0220	-0.1200	0.0550	-0.1790	0.0710	-0.0090	0.1360	0.0600	-0.0050	-0.0610	-0.2560	-0.2400	-0.2580	-0.0300	0.0190	-0.3490	0.2530	-0.0930	-0.0300	-0.1640	0.0720	-0.0280	0.1750	-0.1090	0.0800	-0.0110	0.3010	-0.0360	0.2470
-0.1020	-0.0540	-0.2060	-0.2570	-0.0280	-0.0130	0.1710	-0.3480	-0.1930	0.0000	-0.1110	0.0240	-0.3060	0.2000	-0.2010	-0.0280	0.1600	-0.0490	0.1040	0.1780	0.3200	0.5460	-0.1970	-0.0070	-0.0980	0.3330	0.1750	0.0090	0.0980	0.4830	-0.1000	0.3470	-0.2060	-0.6200	0.0020	-0.0260	-0.3490	-0.0340	0.0880	0.0970	0.2270	0.2210	0.0830	-0.2780	-0.3760	0.0910	-0.1370	0.0790	-0.1430	-0.0860
-0.3660	-0.1800	-0.1840	-0.3510	-0.2280	-0.1300	-0.0900	-0.2800	-0.1020	-0.4270	0.6890	0.6670	-0.3490	-0.2580	-0.2570	0.0600	-0.2840	-0.4200	0.1750	0.5890	-0.1020	0.0340	-0.2510	-0.0490	-0.1260	-0.3970	-0.1610	-0.3730	-0.3570	-0.1130	-0.3230	-0.2620	-0.3130	0.8770	-0.3010	-0.2750	0.0170	-0.2990	-0.0350	-0.1080	0.0760	-0.5540	-0.0800	-0.0230	-0.2250	-0.2650	0.2930	0.1930	0.0120	0.4430
-0.1280	-0.0810	-0.1110	0.0970	0.1840	-0.3710	-0.3280	0.3460	0.0630	-0.3700	0.1600	0.1500	-0.4220	-0.3200	-0.3310	-0.0850	-0.0850	0.0760	-0.0170	0.1750	-0.1750	-0.2520	-0.5750	0.3860	0.2000	-0.0540	-0.3220	0.1060	-0.1540	-0.1770	0.2560	0.1940	-0.1490	-0.1080	-0.2080	0.2820	-0.9300	-0.0520	-0.3680	0.0460	-0.4250	-0.3720	0.0920	-0.1390	0.0680	-0.2000	-0.0550	-0.2410	-0.4060	-0.3880
0.0050	-0.2510	-0.3400	-0.5180	0.3640	-0.1070	-0.3320	-0.2730	-0.2590	-0.3110	-0.2490	-0.2860	-0.3200	0.0530	-0.3690	-0.0400	0.0700	0.2510	0.1580	-0.2320	-0.5550	-0.3400	0.3870	-0.2990	-0.1370	0.1500	0.3770	-0.4900	0.6710	0.1220	-0.0770	-0.3910	-0.2190	0.7170	-0.0710	0.7370	-0.3180	0.6350	-0.2510	-0.1240	-0.4820	0.1580	0.0460	-0.7710	-0.3430	-0.0140	0.3340	-0.4110	-0.3070	-0.1360
0.2050	0.1100	-0.0850	-0.1240	0.1480	0.0050	-0.0670	-0.2950	-0.1820	-0.0580	0.1690	0.1400	-0.2180	0.1210	0.0810	-0.1010	0.0090	0.1790	-0.0190	-0.1460	-0.0290	0.0990	0.0050	-0.0690	0.1170	0.1380	0.0410	0.2150	-0.1070	0.0640	0.0890	-0.1030	-0.0270	-0.2410	-0.1480	-0.1880	-0.3040	0.0550	-0.0900	-0.2480	-0.0450	0.1510	-0.1940	0.0080	-0.2600	-0.2570	-0.2560	-0.1200	0.3380	0.3090
0.0930	-0.4430	-0.3640	-0.9230	-0.0100	-0.2430	-0.1890	-0.6760	0.4760	0.3010	-0.4280	-0.2770	-0.2600	-0.1360	-0.6110	-0.3550	0.3440	-0.0980	0.0370	-0.5610	-0.5870	-0.3000	0.0850	-0.3490	0.6810	-0.3170	0.3870	-0.4650	0.0970	-0.0210	0.2640	-0.6080	0.3920	-0.7470	0.1400	-0.1170	1.1540	-0.0300	0.3800	-0.4770	-0.4280	0.3230	-0.3980	-0.6660	-0.0750	-0.2470	-0.5960	-0.4000	0.9630	-0.0080
-0.1620	-0.3170	-0.2820	-0.5210	-0.3280	-0.1290	-0.1810	-0.0380	0.0530	-0.6600	-0.2710	0.5210	-0.0860	-0.1770	-0.3770	-0.1220	-0.4500	-0.7750	-0.3620	0.6430	-0.2980	-0.5260	-0.4440	0.4610	-0.7900	-0.4530	-0.2850	-0.1130	-0.1430	-0.3950	-0.2950	-0.6970	-0.3620	-0.4440	-0.2820	-0.3830	-0.0270	-0.8990	-0.3830	-0.1260	-0.3060	-0.7020	-0.1650	0.1980	-0.1530	-0.0580	-0.2220	0.2470	-0.2130	0.1940
-1.1920	-0.6980	-1.2230	-0.7880	-0.8130	-0.5550	-0.8010	-0.5460	-0.3680	-1.3880	-0.6640	-1.5820	-0.6260	-0.7650	-1.0290	-0.5330	-1.6250	-1.4130	-0.8110	-0.4710	-1.1740	-1.1270	-0.8830	-1.2360	-1.5380	-0.8220	-0.6990	-1.3520	-0.5840	-1.0990	-1.2170	-1.3200	-1.1280	-0.9260	-1.0950	-1.0430	-0.7810	-2.0000	-1.4370	-0.4720	-1.1720	-1.6280	-0.5130	-1.0150	-1.1800	-0.7250	-0.7330	-0.5940	-0.6520	-0.0970
-0.3900	-0.0790	-0.2170	-0.3850	-0.2450	-0.2760	-0.3500	-0.3540	-0.2020	-0.6650	-0.3220	1.1740	-0.3960	-0.2750	-0.3400	-0.2870	-0.6360	-0.9330	-0.5540	1.0090	-0.2990	-0.6100	-0.7100	0.5070	-1.5040	-0.4400	-0.3270	-0.5770	-0.1780	-0.4090	-0.5830	-0.7010	-0.4900	-0.4460	-0.3610	-0.4800	-0.3960	-0.9590	-0.5320	-0.2630	-0.5960	-0.8230	-0.2780	0.2850	-0.3180	-0.1690	-0.3650	0.3540	-0.2360	0.6600
-0.3100	0.0410	0.1710	-0.4310	0.1250	-0.3410	0.0280	-0.3000	-0.1470	-0.3060	-0.2320	0.0210	-0.1780	-0.2210	0.7400	0.0320	0.1510	0.0860	-0.2230	-0.2520	-0.1010	0.1110	0.0340	-0.1320	-0.1190	0.2120	-0.1210	0.3330	-0.0990	-0.2640	-0.1590	-0.3150	0.0630	-0.5470	-0.3160	-0.2010	-0.0610	-0.1510	0.1080	-0.1070	0.1670	-0.1060	0.2990	-0.0460	-0.2210	-0.1590	-0.0130	-0.5770	-0.2410	-0.4320
0.0960	0.0340	-0.2430	-0.1010	0.0440	-0.2100	-0.2860	0.0210	-0.3110	-0.1170	0.0360	-0.1460	-0.1470	-0.3540	0.3080	0.0590	-0.0530	0.0770	-0.3810	-0.1420	-0.1010	0.2080	-0.0840	-0.1640	0.3100	-0.0540	-0.1000	0.0690	-0.2440	-0.1640	-0.1110	-0.2000	-0.0920	0.2980	-0.3350	-0.1450	-0.3500	0.0470	-0.0900	0.1110	-0.3010	-0.1250	0.1920	-0.0450	-0.3560	0.0750	-0.3210	-0.0070	-0.1320	0.0830
0.0900	-0.3770	-0.4320	-1.2300	-0.0580	-0.3310	-0.2240	-0.6370	0.1930	0.1950	-0.4180	-0.2970	-0.3930	-0.0550	-0.5110	-0.2430	0.2880	-0.0700	0.0810	-0.3890	-0.5220	-0.2290	0.0520	-0.2710	0.7390	-0.2880	0.3190	-0.4980	-0.2660	-0.1520	0.1680	-0.5010	0.4550	-0.6700	0.1000	-0.1340	0.0830	0.0050	0.4850	-0.3810	-0.3580	0.1880	-0.3670	-0.5480	-0.0850	-0.4040	-0.4720	-0.4570	1.0090	0.1260
0.0130	0.1960	-0.4550	-0.0620	-0.1520	-0.1740	-0.0160	0.1960	-0.1590	-0.4120	0.0840	0.0550	-0.5510	-0.2630	-0.1030	-0.3760	-0.1340	-0.2890	-0.2750	-0.2690	0.0120	-0.2350	-0.3610	0.2980	0.2270	-0.2070	-0.1370	-0.4250	-0.4330	-0.3610	-0.2900	-0.2830	-0.0970	0.3540	-0.3100	-0.2920	-0.4700	0.0850	0.2320	-0.0110	0.1440	-0.2070	0.2560	0.3090	-0.3500	-0.3730	-0.0380	-0.2230	0.3120	0.3250
0.1170	-0.0780	0.1810	-0.0530	-0.0150	-0.0590	-0.0160	0.1980	-0.0180	-0.1370	0.1330	0.2440	-0.0370	0.1280	-0.2160	0.0450	-0.1280	-0.0630	-0.0090	0.3570	-0.0050	0.0890	-0.3530	0.5520	0.0720	-0.0630	-0.2220	-0.2390	-0.2180	-0.4180	0.1220	0.1970	-0.1200	-0.2370	0.2780	0.1110	-0.4200	-0.1910	-0.2960	0.2490	-0.1590	0.0010	-0.0440	-0.0020	0.3390	-0.2560	-0.0910	-0.0920	-0.3760	-0.0570
0.1400	-0.0480	-0.0990	-0.0170	-0.0840	0.2100	-0.0010	-0.0410	0.0480	-0.0590	0.1380	0.0290	0.0190	0.0370	-0.1040	-0.1860	-0.0670	0.1190	0.3690	-0.0550	-0.1100	0.3420	0.0570	-0.0030	-0.0920	-0.3720	0.0470	-0.0430	-0.1100	0.0050	-0.0080	-0.1840	0.2900	-0.1570	0.1770	-0.3130	0.3660	0.0980	-0.0670	0.2330	0.2230	-0.0200	-0.0380	0.0850	0.1880	-0.1730	0.1760	-0.2500	-0.1150	-0.0160
-0.0120	-0.1200	0.0850	-0.1340	0.1280	-0.0480	0.2780	-0.1370	0.0170	0.1410	-0.2130	0.5840	0.0900	-0.1840	-0.1680	-0.1750	-0.0870	0.0540	0.2480	0.1020	-0.2930	-0.2530	-0.1550	0.1990	-0.1590	-0.4010	-0.1930	0.2050	0.3420	0.1830	-0.0270	0.2950	-0.2540	-0.3190	-0.1750	0.0320	0.1570	-0.2960	-0.2770	0.1260	-0.3670	-0.2530	-0.1370	0.5290	-0.0500	0.1520	-0.2430	0.0860	-0.2670	0.0340
0.0850	0.0650	0.0430	-0.0790	0.1650	-0.0130	-0.0020	-0.1030	-0.2570	-0.1520	-0.0230	-0.2530	-0.2350	-0.1980	0.1470	-0.0130	-0.1190	0.1090	-0.1590	0.3250	-0.1970	0.0540	-0.0090	-0.1370	-0.0570	0.0980	0.0780	0.1620	-0.2080	0.0310	-0.0660	-0.0570	-0.0500	-0.2880	-0.2220	-0.0520	-0.3010	0.0430	0.0650	-0.2260	0.0500	-0.0580	-0.2540	0.1740	-0.3540	-0.1410	-0.3870	-0.0830	0.2970	0.1380
0.1740	-0.2180	0.3610	-0.6590	-0.5520	-0.0100	0.0840	-0.7930	0.4250	-0.4490	-0.2180	0.5290	-0.4990	-0.1340	-0.2000	-0.1810	-0.0460	0.0670	-0.0070	0.3490	0.3630	-0.2830	-0.4260	-0.0410	-0.7070	-0.0330	-0.5050	-0.7570	0.2490	0.0700	-0.0640	0.0980	-0.2320	-0.9980	0.2340	-0.6300	0.1330	-0.6350	0.3610	-0.5650	0.0190	-0.2380	-0.2100	0.2220	-0.9850	-0.1640	-0.2920	0.0380	-0.1200	0.6160
0.1320	0.1150	0.1280	-0.5750	0.2340	-0.0820	0.0870	-0.3520	-0.0670	0.0580	0.0570	-0.0240	-0.0460	-0.0440	0.0760	-0.1330	0.3600	0.0930	0.3280	-0.1900	0.4240	0.1780	0.1450	-0.0660	-0.1760	-0.0040	0.0290	-0.3300	-0.0770	0.1320	0.1320	-0.1110	-0.1860	-0.5950	0.1150	0.1580	-0.6470	-0.1110	0.3460	-0.1040	-0.0500	0.0280	-0.1370	-0.0560	-0.2290	0.1430	0.1520	-0.1830	0.0690	-0.1320
-0.5570	-0.1330	-0.5340	0.0800	-0.7520	-0.4420	0.1720	-0.7750	-0.1140	-0.5770	-0.7580	-0.9560	-0.4700	-0.3090	-0.1550	1.1680	-0.2390	-0.2770	-0.4180	-0.8370	-0.3210	0.4720	-0.1960	-0.7120	-0.3870	-0.6960	-0.3890	-0.3920	-0.4320	-0.4450	-0.6580	-0.6730	-0.4670	-0.5430	-0.7760	-0.8270	-0.2980	-0.8000	-0.4390	0.0530	-0.2240	-0.8220	0.3460	-0.8160	-0.4100	-0.3050	-0.3920	-0.3960	-0.4760	-0.7070
-0.1710	0.1270	0.1420	-1.0300	0.3350	-0.0650	0.0560	-0.8460	0.2160	-0.2820	0.1700	-0.9960	0.1020	-0.5190	0.2550	-0.1560	0.0270	-0.4990	0.0930	-0.7960	0.1430	-0.0230	0.0110	-0.9800	0.4670	0.3240	0.0660	-0.2090	-0.1620	-0.7080	0.1800	0.0430	0.0970	-0.9540	-0.9750	-0.2430	0.5620	0.1890	0.0170	0.6110	0.4910	-0.5550	-0.2920	-0.9120	0.2430	-0.2250	0.1680	-0.4260	-0.6880	-0.7820
0.0460	-0.1750	-0.0470	-0.1740	-0.0940	0.1860	0.0360	0.0830	0.1200	-0.2220	-0.1610	0.3030	-0.0980	0.0890	-0.0320	-0.0360	-0.0590	-0.1130	-0.0490	-0.1130	-0.0440	0.0650	-0.1070	0.0750	0.0200	0.0420	0.0310	-0.0720	-0.1930	-0.1670	-0.1220	-0.1710	0.0660	0.2600	-0.3150	0.0440	-0.4370	-0.0870	0.0410	-0.1510	0.2580	-0.0220	-0.4320	0.1220	0.0270	-0.0850	0.1240	0.1770	-0.1360	0.3930
-0.1360	-0.0330	-0.0680	0.0020	-0.1510	-0.0080	-0.0940	-0.0430	0.0080	-0.3060	0.1700	0.3070	-0.1470	0.0270	-0.2870	0.0380	-0.1700	-0.1140	-0.1460	0.3260	-0.0410	-0.4510	-0.1610	0.1890	-0.1510	-0.1930	-0.0690	-0.0960	-0.3390	-0.0040	-0.1680	-0.4790	-0.1710	-0.3510	-0.1490	-0.1650	-0.3670	-0.2630	0.0320	-0.0180	0.1500	-0.1800	-0.1470	0.1990	-0.4120	-0.1320	-0.0420	0.4410	-0.1870	0.7180
-0.1920	-0.0150	-0.4360	0.4740	-0.2650	0.1000	-0.2120	0.1690	-0.2560	-0.3030	0.0960	-0.0230	-0.3030	-0.5480	-0.3260	0.1550	-0.4830	-0.5360	-0.3020	-0.4370	-0.1900	-0.3310	0.0420	-0.0750	-0.3110	0.2180	0.0030	0.3110	-0.2990	0.1810	0.0260	0.5730	-0.7110	-0.8270	-0.1600	-0.3590	-0.8310	-0.5190	0.3270	0.0350	-0.3050	-0.4830	0.1620	0.2990	-0.3680	0.1670	-0.3450	0.6060	-0.1390	0.1100
0.3070	0.0350	0.0500	0.0990	-0.1660	-0.0500	0.1240	-0.1930	0.0850	-0.0190	0.5870	0.1570	-0.0350	0.0380	-0.1600	0.1960	-0.0250	-0.0170	-0.2880	-0.0070	0.1470	-0.0900	0.1650	0.0090	0.1850	-0.0190	-0.1880	0.0550	-0.2880	-0.1860	-0.1540	-0.1490	-0.1070	0.0440	-0.2290	-0.1910	-0.4390	-0.0290	-0.0870	0.1330	0.2340	-0.0660	-0.0400	-0.2780	-0.0160	-0.1110	-0.0890	0.0170	0.0390	0.0000
-0.1560	-0.2010	0.1630	-0.1380	0.0960	0.0690	0.1020	0.0030	0.0220	-0.1630	0.2240	0.0960	-0.0600	-0.1380	-0.4440	0.0710	0.0050	0.0550	-0.0400	-0.1360	-0.0730	-0.2860	0.4990	-0.1480	0.0750	0.0910	0.1450	0.1950	-0.2460	0.0890	-0.2960	-0.2480	0.1020	-0.0990	-0.1800	-0.1000	0.1290	-0.3590	-0.0120	-0.0710	0.2510	0.1270	-0.2350	-0.2440	-0.0860	0.1400	-0.2230	0.1290	0.0770	-0.1040
0.1450	0.0230	0.1100	-0.0650	-0.0570	-0.0500	0.3570	-0.1170	0.1740	0.2820	0.0250	-0.1780	0.2730	0.1390	-0.2240	0.2400	0.1940	0.2540	-0.0090	-0.3400	0.1580	-0.1420	0.2700	-0.0160	-0.1250	0.1440	0.1010	0.2700	-0.0090	-0.0030	-0.0630	-0.0600	-0.1560	0.1960	-0.0040	-0.0590	-0.0420	-0.1680	0.0240	-0.1440	0.0910	0.2310	-0.3350	-0.2740	0.0800	-0.0100	0.1380	-0.4000	0.1200	-0.1580
0.2780	0.0140	-0.3200	0.1740	0.1090	0.2880	0.1040	0.0790	0.0940	0.0770	0.0920	0.2390	-0.1960	0.3580	0.1100	0.1520	0.1090	0.0000	-0.2060	0.0120	0.1780	0.0160	0.0380	-0.0090	0.1350	-0.0590	-0.1650	-0.1020	-0.2060	-0.0960	-0.1540	0.0000	-0.0880	-0.2220	0.1750	-0.3790	-0.5540	0.3030	-0.1720	0.1950	0.0970	-0.0040	-0.1620	0.1220	-0.0460	-0.1040	0.3190	-0.1430	0.2080	-0.1150
0.3170	0.0370	0.1750	-0.3360	0.0520	0.2150	0.2790	-0.4720	-0.0030	-0.1010	-0.0680	-0.1440	0.0020	-0.3560	-0.0590	-0.2390	0.3420	-0.1350	-0.1170	-0.3370	-0.1600	-0.0200	-0.4100	-0.1110	-0.2100	-0.0190	0.0210	0.2070	0.0360	-0.2850	-0.1400	-0.1450	-0.1860	-0.6040	-0.4540	-0.2870	-0.7160	-0.0170	0.0000	0.2960	-0.4690	0.0030	-0.2450	-0.2570	-0.1620	-0.1720	-0.3190	-0.3580	-0.1310	-0.0300
-0.0500	0.0490	-0.0470	-0.3210	0.1160	-0.2200	0.2320	-0.1820	-0.2820	0.0400	0.0400	-0.2710	0.0130	0.0940	-0.1410	0.0910	0.1300	0.0770	-0.0070	-0.1200	-0.0170	0.0420	0.2720	-0.0490	-0.1850	0.0520	-0.0470	0.2560	-0.2670	-0.0560	-0.1510	-0.0450	-0.2440	0.3010	-0.1260	0.0210	-0.4200	0.0340	0.0640	-0.1690	0.4420	0.1800	-0.4370	-0.1780	-0.1890	-0.0790	0.1230	-0.0120	-0.0130	0.0570
-0.0810	-0.2080	-0.2650	-0.0050	0.3310	0.1620	-0.0200	-0.1020	0.1130	0.0260	-0.1300	-0.1230	-0.0180	-0.2110	-0.2000	0.1290	-0.0420	-0.1600	-0.2190	-0.1610	-0.4080	-0.0830	0.2590	-0.1780	-0.0400	-0.1090	-0.0670	-0.2130	0.3630	0.4050	-0.2550	-0.2220	-0.1900	-0.2440	-0.2550	0.6410	1.1000	-0.0740	-0.1390	0.0120	-0.1040	0.0020	-0.0330	-0.3570	-0.2230	0.2380	-0.1610	0.2040	-0.0540	-0.1590
-0.2120	-0.0660	0.0180	0.0230	-0.1890	0.0230	-0.0050	0.0980	0.1580	0.0040	0.0030	0.0590	0.2090	0.0320	-0.0110	0.0440	-0.0390	0.0490	-0.0550	0.2110	0.2580	-0.1180	-0.2230	0.1360	0.0020	0.0480	-0.0950	-0.1260	0.0850	-0.0440	-0.0990	-0.1940	0.0920	0.0640	-0.0220	-0.2150	0.4470	0.0440	-0.0370	0.0650	-0.1240	-0.1670	0.0640	0.0900	0.0440	-0.0100	0.0150	0.1560	-0.0490	0.3170
-0.1650	-0.3770	-0.3150	-0.1390	-0.1610	0.4620	0.2200	-0.1960	-0.1160	0.0970	-0.2550	-0.5730	0.1610	0.4290	-0.8450	0.0510	0.1690	0.1110	0.3510	-0.3970	-0.2670	0.0940	0.3100	0.1390	-0.0970	0.4240	0.0400	0.1910	0.0580	0.3820	0.2120	0.4900	0.3430	0.4900	-0.3570	-0.3710	-0.0450	-0.0850	-0.1130	-0.3690	-0.0520	0.1940	-0.1140	-0.7070	0.1100	-0.2690	-0.3760	-0.6860	-0.1390	-0.2560
0.1080	-0.1660	-0.3280	0.3760	-1.0360	-0.8870	-1.0810	0.1400	-0.2180	-0.1910	0.2120	-0.4510	-0.3940	0.0430	0.0580	-0.3410	-0.1680	-0.0580	-0.0890	0.0130	-0.0750	0.4080	-0.3240	-0.0290	-0.1030	-0.1180	0.1410	-1.2890	0.0030	0.5350	0.4140	0.3000	-0.1760	0.0360	0.0940	-0.0200	-0.5330	0.1470	-0.1350	0.1440	0.0260	0.0830	0.1390	-0.1650	-1.3340	-0.0850	-0.2230	-0.5560	-0.1820	-0.3040
0.1280	0.0120	-0.3770	-0.0010	0.3700	0.2540	-0.3990	-0.2440	-0.2650	0.1150	0.0470	-0.2790	-0.5290	-0.4100	-0.0910	-0.2170	-0.3370	-0.0150	-0.1220	0.0670	-0.2940	0.1250	0.2800	-0.1720	0.2050	0.0280	-0.1050	0.1610	-0.1480	0.1720	-0.0880	0.0920	0.0790	-0.0450	-0.2360	0.0840	0.4370	0.1930	-0.1740	-0.2040	0.1030	0.1420	-0.0550	-0.2860	-0.3260	-0.0350	-0.1870	0.1450	0.2840	0.1900
-0.0370	0.0680	-0.1790	-0.2980	0.1100	-0.1450	-0.0060	-0.3120	-0.4240	-0.0430	0.1240	0.0220	-0.4270	-0.1520	-0.0460	0.1290	0.1140	-0.1620	-0.0510	-0.2040	0.1170	0.3800	0.1140	0.0330	-0.3230	0.1690	0.0460	-0.1490	-0.2660	-0.0360	-0.2020	0.1380	0.0030	-0.1390	0.1200	0.0840	-0.7390	-0.0950	0.2790	-0.0590	0.0870	0.0860	-0.1940	0.0160	-0.4190	0.3480	-0.0560	0.2120	0.0910	0.4080
0.2760	-0.0270	0.0010	0.1780	0.1780	0.2010	0.0660	-0.2760	-0.0890	-0.1430	-0.1510	-0.4380	0.1300	0.2080	0.1440	-0.0920	0.1830	0.0910	0.3200	-0.6800	-0.0090	0.0990	0.1590	-0.5220	0.0800	0.2100	0.0460	-0.1280	-0.1820	-0.0120	-0.1990	-0.1950	0.3150	-0.0410	0.3050	-0.0860	0.5840	0.0550	-0.0120	-0.0810	0.1120	-0.0170	0.0250	-0.0270	0.3100	-0.1620	0.1780	-0.5120	0.3500	-0.1870
-0.0530	-0.1130	0.1060	0.2090	-0.1380	-0.0920	0.1880	-0.0060	0.0770	0.0780	0.0240	0.1080	0.2280	-0.0180	0.0430	0.1040	-0.0490	-0.1460	-0.0880	0.0640	0.0020	0.0640	0.3650	0.0880	0.2260	0.0420	-0.0110	0.1020	-0.0780	-0.1400	-0.1570	0.0910	0.0690	-0.4220	-0.0050	-0.1650	-0.4420	-0.0770	-0.1410	0.1440	0.0240	-0.0710	0.2770	-0.0720	0.0710	-0.0870	-0.0670	-0.0250	-0.1760	0.0810
0.4630	0.2280	0.0330	0.2590	0.0330	-0.0150	-0.0190	-0.1600	-0.3270	0.2070	-0.0040	0.1840	0.0580	0.2030	-0.0400	0.1740	0.0530	0.1490	0.0880	-0.0860	0.1780	-0.1540	0.0720	0.2370	-0.1100	0.1540	-0.0850	0.0730	-0.1170	0.0040	0.0390	0.0260	-0.1070	-0.2060	-0.3150	-0.0540	-0.0940	0.2030	-0.0260	-0.0440	-0.0010	-0.1250	0.0170	-0.1590	0.0490	0.0170	0.0360	-0.0870	0.1370	0.1890
0.1800	-0.2440	0.2860	-0.6760	-0.1220	0.2750	0.0680	-0.3220	0.1150	0.1990	0.4290	0.3230	0.3770	0.2710	0.1030	-0.1180	0.2840	0.1530	0.4880	-0.1010	0.4720	0.4140	0.2100	-0.4210	-0.2210	0.1450	-0.0350	0.0650	0.0860	0.2120	0.1680	-0.0910	-0.0770	-0.3730	-0.0870	0.2350	-0.4340	-0.3880	0.2720	-0.1580	0.0740	0.4090	-0.1130	-0.3650	0.0580	-0.0590	0.1440	-0.1290	-0.0590	0.1030
0.5790	-0.0820	-0.0550	-0.8370	-0.4230	0.2090	0.4970	-0.4850	0.5620	0.0600	0.1620	-0.1450	-0.5030	-0.0940	-0.1540	-0.2840	-0.1720	0.3360	-0.2220	0.2260	0.1430	0.2140	0.4190	0.0090	-0.5230	-0.0250	-0.0640	0.0900	-0.1300	-0.0440	-0.3710	-0.3040	-0.4550	-0.7100	-0.4150	-0.3650	-0.5590	-0.2790	-0.2720	-0.3570	1.2550	-0.2180	0.1840	0.2830	-0.3090	0.0160	-0.4030	-0.5950	-0.1840	-0.1150
0.0470	-0.3450	-0.1360	-0.3060	0.0990	-0.3930	0.0410	0.1790	-0.2370	-0.2030	0.1260	0.1670	-0.2690	-0.3170	-0.2150	0.1100	-0.0320	-0.0130	-0.0250	0.0580	-0.0580	-0.4700	-0.1970	-0.0830	-0.0860	0.1110	0.3080	-0.1000	0.1250	-0.3720	-0.1840	-0.1370	-0.2470	-0.0150	-0.0720	0.1680	-0.7110	0.0730	-0.0340	-0.0780	-0.2580	0.0890	0.5530	-0.1200	-0.3710	-0.1580	0.0830	-0.2590	-0.2350	-0.2560
-0.0290	-0.2000	-0.0110	-0.2480	0.1610	0.0090	0.2420	-0.4720	0.0100	0.3880	0.0710	0.5690	-0.3410	0.0800	-0.0420	-0.1640	0.3550	0.1140	0.3070	0.1130	0.2010	0.2160	-0.0600	-0.1570	-0.4360	-0.0130	0.1270	-0.1600	0.2750	0.1370	-0.0390	-0.2760	-0.2060	-0.4840	-0.0600	0.3540	-0.1760	-0.1360	-0.0510	-0.1330	-0.2030	0.2180	-0.0090	0.0610	-0.1250	0.2020	0.0180	0.0840	-0.4810	0.1350
-0.0300	-0.2370	0.2990	0.2070	-0.3380	-0.2720	0.1150	0.3190	-0.0070	-0.5010	-0.1390	1.1240	0.1580	-0.1140	0.1610	-0.0140	0.2240	0.2890	0.2730	-0.1170	0.0630	0.0430	0.0240	-0.8110	-1.2220	0.1760	-0.1590	-0.7690	0.0950	-0.4620	0.5490	-0.4850	-0.4670	-0.5920	-0.3310	-0.0330	-0.3870	-1.2040	0.6920	0.0090	0.1370	-0.7370	-0.0960	0.0490	-0.2920	-0.1760	-0.3150	0.4710	0.4840	0.1880
-0.2850	0.3380	-0.1750	-0.3970	0.2850	0.2510	-0.2270	-0.1700	0.0730	0.1180	-0.1330	-0.4090	-0.1670	0.0360	0.1110	-0.1870	0.4020	0.3810	-0.1100	-0.3680	0.1330	-0.2710	0.0320	-0.4300	0.1730	0.1040	0.1430	-0.0640	-0.2010	-0.0310	0.0630	0.0680	0.6630	-0.1760	-0.0060	-0.1480	-0.0570	0.1010	0.3310	-0.1230	0.4050	-0.2060	-0.0460	-0.2770	0.1640	-0.0170	-0.1670	-0.3720	0.5360	-0.4450
-0.0550	0.0310	-0.2430	-0.0140	0.3360	-0.2020	-0.0860	-0.1890	-0.2300	-0.2360	0.0550	0.2340	-0.4190	-0.4250	0.1360	-0.1990	-0.2500	-0.1270	-0.1200	-0.0770	-0.2050	0.1890	0.0110	0.0880	-0.0570	0.1030	-0.0060	0.4990	-0.0130	0.1490	0.0910	0.0860	-0.1720	-0.2630	-0.1790	0.2170	-0.4170	0.0450	-0.0320	-0.1410	-0.1750	-0.0140	-0.2480	0.0300	-0.4180	0.0420	-0.2240	0.2830	-0.0530	0.1070
0.2590	0.2490	-0.1540	0.0030	-0.1310	0.2000	0.1650	-0.2380	0.3400	-0.2000	0.5690	-0.1470	-0.1440	0.0320	-0.1310	-0.1220	0.0210	-0.1410	-0.1200	-0.3540	0.1170	-0.0890	0.2580	-0.3630	0.3940	-0.0400	0.1320	-0.0240	-0.1090	-0.1260	-0.1260	-0.2540	0.1480	0.3290	-0.2130	-0.0260	0.1540	0.1900	0.1130	-0.0440	0.0960	0.0260	-0.1270	-0.4200	-0.1090	-0.3120	-0.1690	-0.2910	0.1200	-0.3900
-0.3940	-0.2190	-0.1570	-0.0750	0.0230	-0.2800	-0.0400	0.2740	-0.2260	-0.1470	-0.0840	0.1430	-0.0690	-0.3180	-0.1740	0.2110	-0.1660	-0.1320	-0.1490	0.1440	-0.1860	-0.2320	-0.3960	0.2070	0.0810	-0.0570	-0.1810	-0.2180	-0.1470	-0.2730	0.0900	-0.0410	-0.0890	0.3060	-0.1120	-0.2170	-0.1030	0.0700	0.1190	-0.0710	-0.1430	-0.1880	-0.2070	0.1070	0.0490	-0.0670	0.2340	0.1290	-0.0220	0.2390
0.1350	0.0620	-0.3760	-0.4540	0.6470	-0.0430	0.0270	-0.3800	-0.2230	0.1950	0.0360	0.0130	-0.4080	-0.1000	0.0020	-0.2170	-0.0300	0.1070	0.1790	-0.0080	-0.0940	0.1540	0.0800	0.0410	-0.2580	0.2200	0.0020	0.1560	-0.0720	0.2450	0.1300	0.0860	-0.1480	-0.6810	-0.0500	0.2310	-0.3650	-0.0720	0.1470	-0.0260	0.0230	0.2240	-0.2040	0.0010	-0.3640	0.1270	-0.1080	-0.1380	-0.0020	0.2170
0.1470	0.4530	-0.9340	0.0100	0.0830	0.0090	0.0050	-0.3090	0.5260	-1.4110	-0.2600	-2.0000	-0.2770	-0.2480	-0.0080	0.0210	0.8550	0.0270	0.0530	-0.2550	0.2760	0.3320	0.3250	-0.6440	0.1630	0.1770	0.4630	-0.4250	0.3540	0.0380	0.0660	-1.8960	0.7960	-0.2070	-0.3150	-0.2520	-0.6380	-0.5520	0.7290	-0.2260	-0.1500	-0.6740	-0.0360	-0.1300	-0.5660	-0.0230	-0.1650	-0.5880	0.4490	-0.0600
-0.2060	-0.4190	-1.2950	-0.6710	-0.8140	-0.2440	-0.3640	-0.1840	0.0060	-1.7870	-0.2840	-0.3360	-0.3380	-0.4280	-0.5380	-0.2030	-0.8090	-1.5330	-0.2810	-0.0290	-0.4770	-0.4830	-0.8280	1.0720	-0.7790	-0.8310	-0.2990	0.4410	-0.4780	-0.3700	-0.7920	-1.6310	-0.5770	-0.6290	-0.4200	-0.4930	-0.3640	-1.1910	-0.7890	-0.1590	-0.6780	-1.4690	-0.2220	0.4300	-0.3610	-0.3770	-0.3320	0.0540	-0.2900	0.8900
0.1270	-0.0030	0.0930	-0.0240	0.0940	0.3280	0.4110	-0.1840	0.2360	-0.0830	0.1730	-0.1890	-0.5310	0.0750	-0.1210	-0.0450	0.1920	-0.1230	0.2130	-0.3970	-0.1580	0.1080	0.1890	-0.1570	0.2370	-0.1430	0.3000	0.2630	0.0740	0.0210	-0.0480	-0.0920	0.2790	0.0570	-0.1630	-0.2760	-0.1080	0.0450	0.0760	-0.0870	-0.0450	0.1170	-0.3700	-0.0800	0.1800	0.0190	-0.1900	0.0480	-0.1820	0.0090
-0.2580	-0.1240	-0.1780	0.0290	0.4550	-0.2170	-0.0440	-0.0050	-0.1260	0.0420	-0.0960	-0.1260	0.3990	-0.1480	0.2200	0.0840	-0.0760	-0.1000	-0.0330	-0.3240	-0.4830	0.1740	0.1430	-0.4140	0.4950	-0.4350	0.0810	-0.6060	-0.1970	0.2820	-0.3690	-0.4220	-0.2470	0.2070	-0.1740	0.0490	1.0060	0.2480	0.0360	-0.1210	-0.2060	-0.2360	0.0040	-0.2980	-0.0480	0.3120	-0.4140	0.0460	-0.1160	-0.0150
-0.2250	0.0790	-0.1970	-0.1580	0.0260	0.0120	0.0980	0.0070	-0.2420	-0.1030	0.0450	0.0080	-0.2210	-0.1480	-0.1510	-0.0100	-0.0740	0.0570	0.0060	0.1150	-0.1540	0.0480	-0.1660	0.1590	-0.0180	-0.0340	0.1250	0.2290	-0.2710	-0.1200	0.0670	-0.0160	0.3410	-0.2600	-0.1440	0.0140	-0.5190	0.3660	0.0020	-0.2120	0.0020	-0.1180	-0.3400	0.0380	-0.0580	-0.1460	-0.1920	0.0340	-0.2190	-0.0660
0.0310	0.0840	-0.7670	0.3770	0.4650	-0.0370	-0.2110	-1.2870	0.1600	-0.1660	0.0070	-1.7810	0.0550	-0.1080	0.6700	-0.2410	-0.0570	-0.1340	-0.5990	-1.2540	-0.2790	0.1340	0.0570	-1.7940	-0.1930	-0.3440	-0.0090	-0.2680	-0.4420	0.1860	-0.1510	-0.0410	-0.0020	0.6820	0.3990	-0.2110	0.2360	0.4580	-0.2890	0.1860	0.1580	0.1010	0.4940	-1.6420	0.2080	-0.1200	-0.1310	-1.5170	0.3910	-1.3810
0.0090	0.1440	-0.2550	0.3380	-0.0030	0.0140	0.2090	0.1130	0.0710	-0.1280	-0.1070	0.0540	0.2070	-0.1280	-0.1420	-0.0140	0.0460	-0.0090	-0.1070	-0.0080	0.1320	-0.0630	-0.1450	-0.0490	-0.2260	-0.0180	0.1250	-0.0360	-0.1400	-0.1770	0.0280	-0.0250	0.1070	-0.0970	-0.1140	-0.1530	-0.4960	0.1600	0.5540	0.1580	0.3640	-0.2280	-0.1910	0.1800	-0.0730	0.0420	0.3700	-0.2700	0.2720	-0.1800
0.3210	0.1160	-0.4210	0.5420	0.1300	-0.0230	-0.1020	-0.2710	-0.1520	-0.2550	0.1070	0.7040	-0.1770	-0.2660	0.4210	-0.2070	-0.5140	-0.3250	-0.4270	-0.1800	-0.2550	0.3870	-0.0600	-0.3290	-0.0210	-0.0420	0.0020	0.1720	-0.0080	0.1380	-0.0870	0.2940	0.0450	-0.0820	-0.1930	-0.1940	-0.1980	0.2280	-0.1240	-0.0530	-0.0280	-0.1120	0.0340	-0.1010	-0.3780	-0.0250	-0.1600	0.0310	0.1130	0.1120
-0.0530	-0.0940	-0.1180	0.2830	-0.0050	-0.0010	-0.1150	0.5440	0.0980	-0.1000	0.1120	-0.0420	0.2140	-0.3050	-0.0530	0.0610	-0.0820	-0.1960	-0.1100	0.2260	-0.1370	-0.1310	-0.1250	0.0500	-0.0100	-0.1150	-0.0660	-0.0070	0.0640	-0.0980	-0.0120	-0.0770	-0.0270	-0.1480	0.0400	-0.0180	0.3550	-0.0410	-0.1810	0.0670	-0.3380	-0.1200	0.0790	0.3040	0.0210	-0.0640	-0.1630	0.3660	0.0890	0.1130
0.1350	0.0350	0.3540	-0.0680	0.0550	0.1190	0.0400	0.0230	0.4570	-0.0070	-0.0750	-0.1200	0.2470	-0.0590	0.1430	0.0080	0.0480	-0.1050	-0.0590	-0.0190	-0.0010	-0.1560	-0.1130	-0.3630	0.0860	-0.1040	0.1680	-0.0660	0.1330	0.0080	-0.1500	-0.0290	0.1020	0.1000	-0.0330	-0.0310	-0.1990	-0.0400	-0.0970	0.0040	0.0890	-0.0030	-0.0830	-0.1910	0.1500	0.0390	0.0050	0.0220	0.1520	0.0130
0.2040	0.2320	0.2620	-0.1780	-0.0750	0.1890	0.3860	0.0190	0.0970	-0.0400	-0.0390	-0.3090	0.1390	0.1980	0.0530	-0.0860	0.0290	0.1490	-0.2550	0.0490	-0.1270	0.0360	0.2070	-0.4670	-0.0460	0.3150	0.1650	0.0020	-0.1210	-0.0100	0.3130	-0.1550	0.1350	0.0760	-0.2780	-0.1270	-0.0230	0.1650	0.3010	-0.0800	-0.1710	-0.1120	-0.0410	0.1150	0.1890	-0.0080	-0.1740	-0.1770	0.1090	-0.2320
-0.0570	-0.0830	0.1090	-0.1460	0.2860	0.1450	-0.1320	-0.0230	-0.0670	0.0750	-0.2120	-0.2200	-0.5360	0.1130	-0.0060	-0.2510	-0.0650	-0.1030	-0.0250	-0.3090	-0.0450	-0.1820	-0.1640	-0.4580	0.0010	0.0990	-0.2720	-0.0810	-0.3600	-0.0040	-0.1000	0.2960	0.0350	0.6570	-0.2680	-0.0930	-0.2530	0.2800	-0.1230	-0.0490	0.5620	-0.1690	0.0060	-0.4390	-0.1340	-0.2610	0.2810	-0.2410	-0.0430	-0.3560
-0.2340	-0.1520	-0.2710	0.0230	0.1130	-0.2090	-0.1110	0.0210	-0.2220	0.0800	-0.1610	0.5240	-0.1360	-0.1450	-0.1420	-0.1530	-0.1200	0.0410	-0.1090	0.2350	-0.1630	-0.0300	-0.1700	0.3270	-0.2020	-0.0570	-0.1190	-0.0170	-0.1970	-0.0900	0.0180	-0.2100	-0.2430	-0.5340	-0.2690	-0.1150	-0.0360	0.0140	-0.0270	-0.0790	-0.2240	-0.1780	-0.2690	0.1530	-0.2730	-0.0930	-0.1020	0.4120	-0.0310	0.4810
-0.1140	-0.0670	0.2540	0.3960	-0.1370	-0.0010	-0.1450	0.1440	0.3050	-0.1940	0.0790	-0.0950	0.1830	-0.0200	-0.3830	0.1440	-0.1480	-0.0340	-0.0940	0.0610	-0.0020	0.0160	-0.3020	-0.0870	-0.0290	0.0770	-0.0920	-0.2580	-0.0910	-0.1280	0.0820	-0.0780	-0.0210	-0.2600	0.0290	-0.1730	0.1910	0.2440	-0.3670	0.3100	-0.1580	-0.1830	0.0530	-0.0840	0.4770	-0.0630	0.0390	-0.0990	-0.2520	-0.0500
-0.0510	-0.0860	0.0190	-0.1050	0.0440	-0.2820	-0.1990	-0.0310	0.0500	0.1340	-0.1700	0.0290	-0.2930	0.2320	-0.0350	0.1140	-0.3610	-0.0510	0.1500	-0.2540	-0.1390	-0.0020	-0.3420	-0.3900	-0.0830	0.3600	-0.2760	-0.5070	0.1310	-0.1030	0.1120	0.4160	-0.2400	0.0100	0.0230	-0.0050	-0.3830	-0.0920	-0.2660	0.2300	-0.1270	-0.1720	-0.2050	0.2950	-0.0640	0.1980	-0.1340	-0.0080	-0.2400	0.2840
-0.1870	-0.2650	0.1090	-0.3750	-0.3200	-0.2990	-0.1050	0.1390	-0.3800	-0.0010	-0.3120	0.5440	-0.1490	-0.2250	-0.2770	-0.2720	-0.1240	0.2500	-0.2650	0.5920	0.0640	-0.0980	0.3810	0.3150	-0.5510	-0.4090	-0.1810	0.6020	-0.1570	-0.1320	-0.4150	-0.8350	-0.6120	-0.4700	-0.4040	-0.6240	-0.4220	-0.9080	-0.4290	-0.2800	-0.5530	-0.5560	-0.2100	0.0500	-0.1650	-0.1720	-0.4400	0.0570	-0.2120	0.4860
-0.0880	-0.2600	0.1320	-0.0880	-0.3160	-0.0770	0.0060	-0.0440	0.0120	-0.2060	-0.0920	-0.0300	-0.3510	-0.1720	0.2230	-0.3200	-0.0890	0.0890	-0.1710	-0.2590	-0.2590	0.1580	-0.0750	0.2300	0.2510	-0.0870	0.2880	-0.1180	-0.1060	0.1200	-0.1710	-0.3750	-0.4630	-0.6370	-0.0850	-0.1800	-0.5840	0.1800	0.1260	-0.1570	-0.2450	0.1200	0.1780	0.6720	-0.3530	-0.1190	0.2600	0.0400	0.2410	-0.0880
-0.3390	-0.0940	-0.4100	0.3600	0.1540	-0.4070	-0.2470	-0.0770	-0.2390	-0.3940	-0.1060	-0.4460	0.0330	0.0430	0.6530	0.0510	-0.0940	0.0960	-0.1130	-0.2710	-0.1210	0.0820	-0.0010	0.1140	-0.0930	-0.0340	-0.0010	-0.1360	-0.1370	-0.1980	0.0000	-0.1810	-0.1020	-0.1960	-0.4710	-0.4190	-0.1790	0.4190	0.5500	0.0490	0.0910	-0.0230	-0.0180	-0.3200	-0.0430	-0.0040	0.1040	-0.2990	0.0880	-0.1800
-0.0120	-0.0930	0.1130	0.0880	-0.0340	0.0210	-0.1290	-0.1210	0.3680	-0.1740	-0.1210	-0.4160	0.0660	0.1470	-0.0150	-0.2590	0.0790	0.1170	0.0840	-0.1130	-0.1120	0.1940	-0.0850	-0.2320	-0.0820	0.0100	-0.1500	-0.4010	0.1070	-0.2150	0.2120	0.1750	0.0660	-0.0720	-0.1040	-0.3770	-0.0620	0.1910	-0.0620	0.0470	-0.3310	-0.0550	0.1310	-0.1170	-0.0790	0.0330	0.1100	-0.2440	0.1430	-0.0990
-0.3780	-0.0700	-0.1150	-0.3030	-0.3850	-0.1850	-0.5840	0.2220	-0.0700	-0.0760	-0.0350	0.6230	0.1850	-0.4870	0.2200	0.0150	-0.3480	-0.5640	-0.4670	0.3310	-0.5690	-0.6160	-0.4740	0.5660	-0.2050	-0.3370	-0.2510	-1.1760	-0.1960	-0.4150	-0.5890	-0.0190	0.0070	0.3250	-0.0530	-0.3380	-0.2670	-0.0560	-0.3360	0.2110	-0.0460	-1.7530	0.2050	0.3360	-0.0840	-0.2510	-0.0370	0.2180	0.0800	0.5370
-0.0170	-0.0520	-0.6030	-0.4030	0.1610	-0.0390	-0.4600	-0.1830	-0.0750	-0.1520	0.9100	-0.2140	-0.3810	-0.3330	-0.2650	0.3400	-0.2670	-0.2070	-0.0370	-0.1250	-0.2530	0.0390	0.0290	-0.1670	0.0060	-0.1090	-0.0940	-0.1600	-0.2470	-0.1740	-0.2050	0.1340	0.0250	0.4630	-0.2340	-0.1980	0.1750	-0.0930	-0.0030	-0.0770	0.1760	-0.0730	-0.2960	-0.0880	0.0800	0.1040	-0.2440	0.1500	-0.1380	-0.1080
-0.1320	-0.0230	-0.0200	0.1070	-0.0190	-0.1250	0.0480	0.1500	-0.1110	-0.0850	0.0120	0.3270	0.0480	0.0030	-0.0760	-0.0010	0.0120	0.0280	-0.0390	0.2470	0.0930	-0.1130	0.0560	0.1180	-0.0240	0.0200	-0.1190	0.0320	-0.1640	-0.1250	0.0080	-0.1100	-0.1380	-0.3120	-0.0900	-0.0130	-0.5840	-0.1230	-0.0420	0.0600	-0.1370	-0.1550	-0.1370	-0.0630	-0.0570	-0.0750	0.0560	-0.0440	0.0150	0.4830
0.8510	0.1960	-0.3480	-0.4930	-0.5580	-0.1100	-0.1770	-0.2880	0.3450	-0.6150	-0.2340	-0.5400	-0.2870	-0.5530	-0.0520	-0.2510	0.0580	0.1530	-0.3300	0.1640	0.0250	0.9400	-0.1020	-0.2360	-0.4080	-0.0020	-0.1000	0.0990	0.0350	-0.5250	0.0730	-0.4120	0.5790	-0.6700	-0.1710	-0.2990	-0.1330	-0.3040	-0.5420	0.0480	0.5510	0.2420	-0.3120	-0.0020	0.3460	-0.2810	-0.1380	-0.1820	-0.2370	-0.6030
0.0560	-0.0330	-0.1280	0.2620	-0.2370	0.0050	-0.0110	-0.0420	-0.0790	-0.2070	-0.1510	-0.2800	-0.2300	0.0190	-0.0810	-0.1320	-0.4010	-0.5370	-0.1510	-0.0560	-0.1730	-0.0830	0.7340	-0.1580	-0.0690	0.4170	0.1270	-0.1170	-0.0440	-0.1340	0.2440	0.5260	0.3580	0.5930	-0.1940	-0.2080	-0.0560	-0.1000	0.2700	-0.0280	0.4840	-0.2740	-0.0920	-0.3860	-0.3640	-0.1470	-0.1810	-0.1200	0.5350	-0.1060
-0.1990	-0.1730	-0.1330	-0.1390	0.0610	-0.1810	0.1960	0.0730	0.0280	-0.0320	-0.2400	0.1430	-0.0380	-0.1410	-0.1640	-0.1580	0.0540	-0.0570	0.1020	-0.2330	0.0670	-0.1810	-0.2350	0.0210	-0.2110	0.1360	-0.0660	-0.0290	0.1240	-0.0890	0.0690	-0.2990	-0.3000	-0.5470	0.0520	0.0290	-0.1490	-0.1310	0.0400	-0.1080	-0.3990	-0.1160	0.2920	0.3230	-0.2610	0.1550	0.0330	0.1100	-0.0220	0.0770
0.0550	-0.1010	-0.0290	0.0910	-0.0210	0.1420	0.0130	0.0030	0.2590	0.0420	-0.0460	0.0180	0.3210	-0.1680	0.0480	-0.0090	-0.0200	-0.1010	0.0020	-0.2170	-0.0910	-0.0880	-0.0300	-0.2780	0.0170	-0.1310	0.0040	-0.0940	0.2380	0.0560	-0.0290	-0.1750	0.0840	-0.0630	0.0360	-0.1180	0.7450	-0.1400	-0.1360	0.2580	-0.0930	-0.1360	0.1100	0.0610	0.0900	0.0400	-0.1280	0.2340	-0.0240	-0.0200
0.2110	-0.0650	-0.1980	-0.4160	-0.0530	-0.0150	0.1440	-0.1000	-0.1880	0.2680	0.3150	-0.0230	0.0800	0.2390	-0.3160	-0.2900	0.1530	-0.3650	0.1300	0.0890	-0.1860	0.1530	-0.0230	-0.0760	0.0920	0.1100	-0.0100	0.0490	0.1160	0.1140	-0.0830	-0.1230	-0.1660	0.0670	-0.2090	0.1660	0.0030	-0.0270	-0.1640	-0.0640	0.3400	-0.0100	0.2750	-0.2050	0.2030	-0.0960	0.4620	-0.1870	-0.0420	-0.1530
-0.1000	-0.2360	-0.3380	-0.2950	0.1420	0.3850	-0.1900	-0.0590	-0.3100	-0.0330	0.0110	0.0140	-0.2820	-0.1750	0.0930	0.0590	-0.1390	0.1200	0.0890	0.1650	-0.1810	0.3320	-0.0670	0.0180	-0.1650	0.0190	-0.1200	0.3070	-0.0260	0.1960	0.0950	0.1440	-0.0950	-0.0730	-0.2790	0.1150	-0.6410	-0.0660	0.1360	-0.1710	-0.2060	0.0320	-0.2140	0.0400	-0.3190	-0.1990	-0.0840	-0.0230	0.2970	0.1020
-0.3360	0.1650	0.3750	0.0780	0.3730	-0.0060	-0.0460	-0.0560	-0.1560	-0.1640	-0.1410	-0.3720	-0.1120	-0.1530	0.0160	0.0690	0.0450	-0.1750	-0.2350	0.1690	-0.3070	-0.1900	0.0280	-0.0420	-0.1040	-0.0260	-0.0050	-0.3770	-0.3410	0.0060	-0.3940	-0.1300	-0.0020	-0.1540	0.0140	-0.1020	0.4650	-0.0060	-0.0550	0.1490	-0.1010	-0.2250	-0.1260	0.0960	0.0430	0.0380	-0.1860	0.2690	0.0720	0.0000
-0.1900	-0.2010	-0.2190	-0.4380	-0.0770	-0.3160	0.0040	-0.2200	-0.0470	-0.2220	-0.2900	0.4530	0.0010	-0.1420	0.2140	-0.1450	-0.1550	-0.1760	-0.1360	-0.0420	-0.3020	-0.3560	-0.1550	-0.1550	-0.0710	-0.2820	-0.0930	-0.1140	-0.0400	-0.0280	-0.0470	-0.3350	-0.1970	-0.1490	-0.2150	0.0140	-0.0740	-0.1620	-0.3750	-0.2460	-0.2210	-0.1660	-0.1420	0.0190	-0.0280	-0.1220	-0.0940	0.1510	-0.2940	0.5580
0.1620	0.1750	-0.0690	-0.0790	-0.0500	-0.0920	0.2290	-0.1930	-0.0540	-0.0940	-0.2150	-0.2230	-0.0890	-0.0600	-0.1910	0.1780	0.1920	0.3400	-0.1280	-0.1800	0.0750	0.1410	0.3530	-0.2220	0.0050	0.1430	0.1330	-0.3180	0.0050	-0.1030	-0.0620	-0.1760	-0.0890	-0.0050	-0.1920	-0.2090	0.0320	0.0400	-0.0460	0.2870	0.1260	0.0550	0.3060	-0.2050	-0.0710	0.0080	-0.1010	-0.0580	0.0480	-0.1300
-0.0840	0.0390	-0.1680	0.1250	0.1750	-0.3300	0.0020	0.0260	-0.4700	-0.2390	0.0330	-0.0460	-0.5780	-0.2800	0.1100	-0.1390	-0.2120	0.0070	-0.1370	-0.0180	-0.0640	-0.0500	0.0140	0.0250	-0.0570	0.0020	-0.1400	0.0830	-0.3280	-0.1750	-0.1160	0.0790	-0.0630	-0.0070	0.0380	-0.0160	-0.2530	-0.0480	-0.2040	0.0650	0.1170	-0.0690	0.0550	0.2580	-0.1610	0.0570	-0.3100	0.2210	0.0140	0.3260
-0.2250	-0.0580	-0.1930	0.1100	-0.0480	0.0780	0.4040	0.0280	0.1740	0.0320	-0.1470	-0.1270	-0.0790	0.0070	-0.1550	-0.0690	0.0110	-0.0370	-0.0720	-0.1020	-0.0730	-0.0330	0.3190	-0.0790	0.0410	-0.1170	-0.0240	0.1770	0.1270	0.1830	-0.0020	0.3840	0.0660	0.0270	0.0370	0.1760	-0.1210	0.0670	0.0350	0.0710	0.3010	0.0350	-0.2260	0.0210	0.0880	-0.0890	0.1070	-0.0790	-0.1100	-0.1120
0.0610	0.1010	0.0180	-0.3000	0.1850	-0.0300	0.3470	-0.2420	0.1690	0.0410	-0.0640	-0.1310	-0.0820	0.1380	0.1080	-0.0990	0.2490	0.1720	0.2230	-0.2220	0.2270	0.1870	0.1170	-0.1190	-0.2860	0.2410	0.1100	0.2030	0.1200	-0.0280	0.1480	-0.1510	-0.1000	-0.6480	0.2360	0.2320	-0.4020	-0.1710	0.3290	-0.0890	-0.1010	0.2270	-0.1290	-0.0650	-0.1880	0.1710	0.1360	-0.2620	-0.1800	-0.1570
-0.1830	-0.1050	-0.2100	0.0990	0.2270	-0.2060	0.1510	0.3210	0.0430	-0.1080	0.1730	0.1770	-0.2950	-0.0700	-0.4000	-0.0250	-0.0130	0.1070	0.1700	0.1430	-0.0410	-0.2150	-0.2810	0.1230	0.0570	-0.0940	-0.2100	0.0570	-0.0830	-0.0980	0.2530	0.0320	-0.1040	-0.2270	-0.1040	0.2400	-0.6270	-0.1710	-0.1900	0.1460	-0.2180	-0.1170	0.1110	0.0380	0.0210	-0.1810	-0.1050	-0.1570	-0.2560	-0.2870
-0.0700	0.0300	0.3230	-0.2860	-0.0550	-0.0800	-0.0820	0.2490	0.2870	0.2310	-0.1020	-0.5820	0.0030	-0.1660	-0.1890	0.6780	-0.0250	-0.0170	0.0360	-0.0180	0.0710	-0.1110	0.0720	-0.4580	0.2740	-0.1400	-0.0170	-0.1580	-0.0880	-0.2740	-0.0580	0.0520	0.2440	0.2710	0.0770	-0.1190	-0.1240	0.0420	0.0490	-0.0590	0.3310	-0.1370	-0.1430	-0.2670	0.2820	-0.0890	0.4320	-0.2170	-0.0270	-0.1430
0.1140	0.0640	0.0390	-0.2590	-0.1780	-0.0110	0.0370	-0.1910	-0.1310	-0.0950	-0.1700	-0.4720	-0.1740	-0.0360	-0.2040	0.0080	-0.0850	0.0430	-0.0740	0.4390	-0.1080	-0.0390	0.0420	-0.3590	-0.2010	-0.2050	-0.1530	0.1060	-0.0720	-0.1150	-0.2500	-0.2060	-0.2700	0.1720	-0.3250	-0.2230	-0.4850	-0.3930	-0.3690	-0.1820	-0.2760	-0.0080	-0.2320	0.0390	-0.3880	-0.1480	-0.3200	-0.2090	-0.2060	0.0190
-0.1110	-0.0060	0.2040	0.3980	0.0730	-0.0620	0.0060	0.2590	0.0410	0.0040	-0.0450	0.0600	0.1010	0.0660	-0.0760	0.0090	-0.1030	-0.0510	0.0220	0.1760	-0.0130	0.0640	-0.0750	0.0600	-0.0070	0.0560	-0.1820	-0.2740	-0.0660	-0.0820	-0.0340	0.0460	-0.1510	0.0350	0.0810	0.0170	-0.2090	-0.0770	-0.2370	0.1920	-0.0570	-0.0400	0.1340	0.0660	-0.0830	-0.0730	0.0610	0.3450	-0.2100	-0.0690
-0.3320	0.0720	-0.1800	-0.3720	-0.1020	0.0050	-0.4390	-0.1780	-0.1980	-0.4120	0.0030	0.7960	-0.2400	-0.5360	0.0670	-0.3310	-0.1110	-0.7080	-0.4750	-0.1040	-0.4330	-0.3730	-0.5960	0.5310	0.7540	-0.3050	-0.1660	-0.3480	-0.6760	-0.4420	-0.7830	-0.4590	0.5860	0.1390	-0.2890	-0.5460	-0.5240	0.3020	-0.3270	-0.0940	0.2290	-0.8450	-0.2000	-0.4320	-0.2210	-0.1780	-0.2490	-0.1250	0.0900	0.1270
0.3530	-0.1800	-0.0220	0.4090	-0.2710	0.1060	0.2240	0.1320	0.0050	-0.3020	0.3350	-0.1530	0.1490	-0.2660	0.2080	-0.0980	0.0950	-0.1810	0.0330	-0.8830	-0.0330	-0.6780	-0.0640	-0.5590	-0.3720	0.2790	-0.1910	-0.0750	-0.0850	0.0250	-0.5640	0.0230	-0.5050	-0.6620	-0.2430	-0.0440	-0.9450	-0.5540	0.2630	-0.0060	-0.0220	0.0300	0.4240	0.1110	-0.0070	-0.0070	0.0980	0.0060	-0.2650	-0.3360
0.0880	0.1180	-0.0360	-0.1430	0.0320	0.1710	0.0790	0.0750	0.0100	0.0500	0.1220	0.0140	0.2090	0.1480	-0.1040	0.0660	0.0990	0.1200	0.0620	-0.2850	0.0800	-0.4880	0.0850	0.0320	-0.0930	0.0990	-0.0590	0.1190	-0.0870	0.0060	0.1050	0.0280	0.2270	0.2090	0.1490	-0.0160	-0.2230	-0.0490	-0.1900	0.2200	0.2680	-0.0640	-0.0520	-0.1150	0.0380	-0.0430	0.0120	0.2830	0.0150	-0.1050
0.1620	0.3920	0.1870	0.3520	-0.0290	0.0340	0.3070	-0.0570	0.0620	0.0560	0.0270	-0.2580	-0.1690	-0.0200	-0.0600	0.0840	-0.3540	0.4830	-0.1300	0.0710	0.1540	-0.1160	-0.1210	0.1110	0.0640	0.2100	0.3340	-0.1460	-0.0970	-0.3040	-0.0860	-0.1300	-0.0430	-0.2780	-0.1920	-0.1550	0.5620	-0.4040	0.4190	-0.0130	-0.1780	-0.0320	-0.1050	-0.2040	-0.1640	0.2390	-0.2010	-0.0350	-0.2660	-0.2130
0.2080	0.0010	0.1210	-0.0670	-0.1590	0.0340	0.2490	-0.4150	0.1840	-0.0290	-0.2740	-0.2000	0.0660	0.1910	0.0470	-0.1170	0.1640	0.2030	0.0510	-0.0670	0.0810	0.0110	0.2240	-0.0730	0.0190	0.1290	0.0290	0.1440	0.1740	0.0880	0.1430	-0.1630	0.0590	-0.3650	-0.0100	0.0310	-0.0140	-0.0830	-0.0650	0.0480	0.1860	0.3520	0.1210	0.0590	-0.1540	-0.1660	0.1850	-0.2390	-0.0690	0.0300
-0.2810	-0.1810	-0.3410	-0.2380	-0.0710	-0.1530	-0.2960	-0.3290	-0.3830	-0.1880	0.5760	-0.0940	0.2620	-0.2740	-0.2890	-0.3800	-0.2590	-0.2590	-0.0460	-0.0370	-0.2630	0.2870	-0.2260	-0.1870	-0.0920	-0.2550	-0.1560	-0.2770	-0.3870	-0.2800	-0.2640	-0.2130	-0.1580	-0.2960	-0.1560	-0.2470	-0.2710	-0.1750	-0.0990	0.7290	-0.0340	-0.2590	-0.3260	-0.1050	-0.1190	-0.3260	-0.1650	-0.0580	0.0050	-0.1380
0.0510	0.2110	0.2100	-0.6580	0.1470	0.1950	0.7100	-0.2870	-0.0740	0.0750	-0.3450	-0.2980	0.1410	0.2300	-0.5210	-0.3160	0.1730	0.2720	-0.0420	-0.2480	0.3190	0.1780	0.0840	-0.1800	0.0370	0.2470	0.4790	-0.0060	0.2690	0.1080	-0.1990	-0.3680	0.0900	-0.2190	-0.4320	0.2650	0.0650	-0.1350	0.3300	-0.3150	-0.1610	0.4660	-0.2300	-0.0690	0.7710	0.1700	-0.2160	-0.6320	-0.3550	-0.1600
-0.1570	-0.3000	0.4220	0.3930	-0.0160	-0.2050	-0.0340	0.2830	0.1470	-0.1270	0.2630	-0.0900	-0.1530	-0.1000	-0.0930	0.0710	-0.0880	0.1980	-0.0500	0.1790	-0.0900	-0.0770	0.1090	-0.0680	-0.0570	-0.0720	0.2890	0.1640	-0.0500	0.1430	0.1810	0.0520	-0.0220	-0.4580	-0.1100	0.0650	-0.3310	-0.3690	0.0670	0.0650	-0.5370	-0.2060	0.0990	-0.1500	-0.2240	-0.0760	-0.1270	0.0090	-0.3330	-0.5360
-0.0110	0.0360	-0.1210	-0.1030	0.0490	-0.0200	0.1930	-0.1340	0.0410	-0.0740	-0.1330	-0.1280	-0.0900	0.1410	-0.0500	-0.0040	0.0100	0.1720	0.1640	-0.1620	0.1700	0.1020	0.2370	-0.0770	0.0690	0.4220	-0.1360	0.1270	0.0010	0.0150	0.2440	0.0110	0.0530	-0.0670	0.1830	-0.0610	-0.5000	0.0740	0.2650	-0.0500	0.2710	0.0290	-0.1730	-0.1780	0.0080	-0.0030	0.1330	-0.4770	-0.0950	-0.3390
-0.2000	0.1510	-0.3810	0.0310	0.1110	-0.2480	-0.0630	-0.1790	-0.0890	0.1360	-0.1530	-0.1310	-0.2920	-0.1790	0.1610	-0.1200	-0.1870	-0.0340	-0.2420	0.0030	-0.1310	-0.0210	-0.2160	-0.0970	0.0750	0.1320	0.0230	0.1020	-0.0990	0.0380	0.0240	0.2810	-0.0610	0.0290	-0.1300	0.1810	-0.2070	0.2040	-0.0900	-0.0190	-0.2210	-0.2030	-0.3680	0.0920	-0.2070	-0.0890	-0.0480	0.0040	0.2600	0.0950
-0.0010	0.0580	0.0360	-0.8600	0.2480	-0.1220	0.0650	-0.6030	-0.0540	-0.0760	-0.2010	-0.1120	-0.1210	-0.1220	-0.4510	-0.3080	-0.0500	0.0870	0.0090	-0.5500	-0.1960	-0.2060	0.2180	-0.2980	0.4390	-0.1690	0.3500	0.3630	0.2550	0.3240	0.0490	-0.2530	0.0180	0.1700	-0.3660	0.3590	0.0170	0.5720	0.1200	-0.3170	-0.0470	0.1040	-0.1240	-0.4720	0.2740	-0.1430	0.0160	-0.5840	0.1200	-0.3270
0.1740	0.0880	-0.2370	0.0850	-0.0130	0.1160	-0.0460	-0.2560	-0.1560	-0.1490	0.1600	-0.1970	-0.1680	-0.0490	-0.0630	-0.0650	0.1210	0.1550	-0.0490	-0.2620	-0.0620	0.4380	0.2210	0.2670	-0.2780	0.1320	0.1260	0.0980	-0.3350	0.1590	0.2720	0.0350	0.0550	-0.1920	-0.2570	-0.3390	-0.3370	-0.2150	0.3590	-0.0480	0.1240	0.2440	-0.1660	0.2340	-0.0790	-0.0830	-0.4520	0.0920	0.5380	0.2520
-0.0020	-0.0480	-0.1430	-0.1240	0.1470	-0.0360	0.2680	-0.2710	0.1710	-0.0140	-0.1370	-0.0480	0.0780	0.1680	-0.1530	0.0310	0.1220	0.1080	0.0640	-0.3470	-0.0450	0.0400	0.0800	-0.0920	-0.1480	0.0570	0.1560	0.3450	0.1450	0.3050	0.1130	-0.0710	-0.0980	-0.1240	0.0130	0.2930	-0.4130	0.0190	-0.0960	-0.1590	-0.2620	0.1950	-0.1810	-0.1580	-0.0370	0.0440	-0.0060	-0.4350	-0.2550	-0.3140
-0.1160	-0.0560	0.0660	0.0030	-0.1080	-0.1870	-0.2060	0.1790	0.0010	-0.0910	-0.0360	-0.0560	0.0420	-0.0620	-0.1730	0.4260	-0.1500	-0.1500	0.1000	-0.0640	0.0990	-0.0850	0.1870	0.0100	0.0590	-0.0150	-0.1600	-0.0880	-0.0270	-0.1960	-0.2240	-0.0410	-0.0800	0.3820	0.0900	-0.2300	-0.1140	-0.1060	-0.0710	0.1740	0.2380	-0.0940	0.4210	0.0940	0.2000	-0.1090	0.0030	-0.0250	0.0700	0.2150
-0.0740	-0.2340	-0.0150	-0.3190	-0.2000	-0.1060	-0.0650	0.2610	-0.3230	-0.2380	-0.0990	0.0060	0.0350	-0.1050	-0.4440	0.0060	-0.3140	-0.1250	-0.2580	0.0390	-0.0190	-0.2120	-0.0970	0.1030	-0.1720	-0.0480	0.1690	-0.1350	-0.1660	-0.1020	-0.0700	-0.1240	-0.2310	0.0310	-0.0350	-0.2450	-0.4020	-0.0260	-0.0520	-0.0170	-0.0830	-0.2020	-0.1010	0.4590	-0.0620	0.4780	-0.1120	0.1760	-0.1220	0.3660
-0.1830	-0.3570	0.1910	0.6070	-0.5430	-0.3490	0.0100	0.6500	-0.0910	-0.6190	0.1710	0.3090	-0.3700	-0.2190	-0.2990	-0.0460	-0.4480	-0.4830	-0.1140	0.5210	-0.3820	-0.4420	-0.2620	0.1820	0.1170	-0.3780	-0.3400	-0.3510	0.0100	-0.1080	-0.4510	-0.1190	-0.0650	0.1340	-0.3880	-0.3610	-0.2790	-0.3470	-0.5140	0.1390	-0.4740	-0.4130	0.3280	-0.3010	0.2370	-0.5230	-0.4010	0.1030	-0.3720	-0.1380
-0.0980	-0.0100	-0.2680	-0.2560	0.0050	0.1010	0.0170	-0.3700	0.1060	0.2580	-0.2810	-0.1580	-0.2450	0.2850	-0.1530	-0.2540	-0.1470	-0.0960	0.1200	-0.1090	-0.0490	0.1140	0.2000	-0.3050	0.2130	-0.1740	0.0940	-0.0850	-0.1830	0.2670	-0.1300	0.2540	0.2030	0.0410	0.1850	-0.2550	0.1250	0.1320	-0.0930	0.1130	0.4380	0.1880	-0.0670	-0.3240	0.2700	-0.2840	0.3150	-0.5730	0.0110	-0.3360
-0.6200	-0.6310	-0.7110	-1.3470	-0.7250	-0.2650	-0.4180	-0.3950	-0.1400	-0.4290	-0.5250	-1.2490	-0.3730	-0.5200	-0.8840	-0.5280	-0.9250	-1.0190	-1.0140	-0.3750	-0.8720	-0.9340	-0.6800	-0.7990	-0.4860	-1.2030	-0.4960	-0.7560	-0.5260	-0.5320	-0.9070	-2.0000	-0.7130	0.1820	-0.7160	-0.7920	-0.5000	-1.3380	-0.8750	-0.2840	-1.0550	-0.8990	-0.3800	-0.7560	-0.3000	-0.4280	-0.4550	-0.6300	-0.5960	-0.5860
-0.1810	-0.2670	-0.1630	-0.0710	-0.0550	-0.2020	-0.0200	0.1980	-0.0540	-0.1100	-0.0620	0.0400	-0.2300	-0.0930	-0.0740	-0.2220	0.0280	-0.1520	-0.0930	-0.0100	-0.0430	-0.1190	-0.0610	-0.0090	-0.2250	0.1140	-0.0660	0.0890	-0.0740	-0.0700	-0.0320	-0.0130	-0.2310	-0.3400	-0.0690	0.0520	-0.4270	-0.2190	-0.1340	-0.0560	-0.2320	0.0090	0.0670	0.1280	0.0010	0.0250	-0.0860	0.1430	-0.4320	-0.0540
0.6370	-0.3140	-0.3850	0.5590	-0.5330	-0.2410	-0.2410	0.6170	0.3270	-0.3170	-0.3320	1.1240	-0.3770	-0.3150	-0.4820	-0.4010	0.3030	-0.8680	-0.2630	-0.0390	-0.2910	-0.1070	-0.9200	0.6730	-0.4950	-0.7310	-0.3870	-0.5060	-0.4670	-0.4790	-0.7030	-0.6580	-0.6730	-0.6070	0.3100	-0.3380	0.1220	-0.9870	0.2250	-0.2980	-0.6530	-0.4560	0.3720	0.4710	-0.3520	0.2700	-0.1900	0.8290	-0.3030	0.1000
-0.5910	-0.1850	-0.0120	-0.2110	-0.0350	-0.3690	-0.7630	-0.7050	-0.8520	-0.3960	-0.9740	-1.1000	-0.1970	-0.4010	-0.3390	-0.4970	0.8660	-0.7680	-0.3190	-0.9110	-0.7380	-0.5700	-0.3840	-1.0970	1.2200	-0.5450	-0.0010	0.4390	-0.0500	-0.0340	-1.0130	-0.7380	0.5600	-0.5560	-0.9570	-0.9690	-0.8360	0.8640	-1.0180	-0.7780	-0.9290	-0.8400	-0.2580	-0.9980	0.0630	-0.7580	-0.1400	-0.9160	-0.3460	-0.9050
-0.0860	-0.1380	0.1570	-0.4350	0.1620	-0.1300	0.2720	-0.0130	0.2260	0.3240	0.1210	0.0580	0.1690	-0.0230	0.0510	0.1600	0.2090	0.0690	0.1590	-0.0190	0.2290	0.0080	-0.2660	-0.0260	-0.3070	0.2390	-0.0460	-0.4120	0.3160	-0.0050	-0.0500	-0.0810	-0.2150	-0.6810	-0.0050	0.0720	0.1400	-0.1770	0.1670	-0.0990	-0.2380	0.0910	0.0400	0.0060	-0.2330	0.3110	-0.1320	0.1790	-0.1790	-0.1290
0.0640	-0.1130	-0.1130	-0.0280	0.0330	0.1380	-0.0050	-0.0960	-0.0430	0.0380	-0.0220	-0.1930	0.0430	0.2190	-0.0800	-0.1960	-0.1110	0.0190	0.4100	-0.2030	-0.1340	-0.1110	0.3190	0.1080	0.1700	0.0820	-0.1430	-0.1000	-0.1810	-0.0220	-0.0600	0.1160	-0.1460	0.1800	-0.0690	-0.1830	-0.4280	0.1190	-0.0010	0.0680	0.1590	-0.0300	-0.0190	-0.2110	-0.1040	-0.0580	0.2730	-0.2400	0.0380	0.0480
-0.2480	0.2040	-0.4370	-0.0450	-0.0230	-0.0320	0.0990	-0.0060	-0.2520	-0.3810	0.2030	-0.0850	-0.3350	0.0100	0.2730	0.3120	-0.1160	0.0510	-0.3640	0.2510	0.0010	0.1060	0.0140	-0.0350	-0.1330	-0.0810	0.1510	0.1600	-0.0810	0.0180	0.0350	-0.3930	-0.0720	0.1920	-0.3600	-0.2380	-0.7040	-0.4930	-0.1680	-0.2350	0.1810	0.1240	-0.0440	0.1390	-0.1360	-0.2510	-0.3940	0.2050	0.1460	0.2580
0.1140	0.1680	0.4350	-0.0560	-0.1000	-0.0050	-0.0310	0.0090	0.2140	-0.0250	-0.0020	0.2510	-0.1950	-0.1570	-0.1290	-0.1700	0.2270	-0.3170	0.3240	0.0750	-0.0830	0.1190	0.2550	0.4280	0.1770	-0.1640	0.1540	0.2920	0.0500	-0.0640	-0.0900	-0.0250	0.1450	-0.1960	-0.1210	0.1710	-0.0220	-0.0770	0.1990	-0.1030	-0.2910	-0.2830	-0.2230	-0.3790	-0.1220	-0.1370	-0.2410	-0.0710	0.3550	-0.3210
-0.1750	-0.1330	-0.1870	0.3140	-0.0820	-0.2790	-0.3490	0.0940	-0.1270	-0.2930	0.1250	0.1150	-0.0680	-0.1910	0.3430	0.0260	-0.1710	-0.2470	-0.1600	0.1470	-0.2340	-0.1460	-0.3960	0.1260	-0.1970	-0.2360	-0.2170	-0.0960	-0.2520	-0.3060	-0.2680	-0.0170	-0.1380	-0.0030	0.0760	-0.1110	-0.3750	-0.1070	-0.1700	0.0870	-0.1460	-0.2900	-0.0590	-0.0690	-0.1330	-0.2190	-0.1840	0.2350	0.0910	0.3270
0.0130	0.0650	-0.2750	0.3300	-0.0850	-0.1320	-0.1410	0.0070	-0.0010	-0.1750	-0.0180	0.0700	0.2530	-0.3230	0.1590	-0.1860	-0.2380	-0.2330	-0.2740	0.0240	-0.1530	-0.0790	-0.1190	-0.1150	0.1260	-0.2420	-0.1740	-0.1160	-0.1910	-0.2070	-0.1870	-0.1480	-0.1130	0.0750	-0.0400	-0.0140	0.1210	0.1350	-0.0670	0.0510	-0.0970	-0.1370	0.2060	-0.0150	-0.3000	-0.1070	-0.2230	0.1970	-0.0140	0.3270
0.0910	-0.0270	0.0530	0.4110	0.1650	0.0940	0.4300	-0.1000	0.1590	0.1770	-0.0220	-0.2980	-0.0310	0.1900	-0.2490	0.0910	0.1960	-0.0660	0.2730	0.0520	0.0380	0.3780	-0.1370	-0.1800	-0.3710	0.0880	0.2660	0.1130	0.2310	0.2710	0.0830	-0.1360	-0.2130	-0.3920	0.0620	0.2330	-0.4000	-0.2720	0.1600	-0.0150	-0.1340	0.1280	0.0130	-0.0330	-0.0380	0.0970	0.0690	-0.0380	-0.2810	-0.3370
-0.0850	-0.0910	0.0420	-0.7230	0.2390	0.3630	-0.4360	0.0740	0.5270	0.3230	0.2330	-0.2560	0.2240	0.2120	0.3410	0.4390	0.1080	-0.1440	-0.3180	-0.0580	-0.3680	-0.5090	0.2050	-0.2850	-0.0080	-0.1290	-0.0460	-0.1330	-0.0850	0.4280	-0.3830	-0.0710	-0.1400	-0.2040	0.1030	-0.0350	0.2870	-0.4250	-0.0540	0.0050	0.3500	-0.1110	0.1190	-0.1080	0.3990	0.2380	-0.0520	-0.2030	-0.1080	-0.2760
-0.2270	-0.3390	0.0290	0.2610	0.0060	0.0210	-0.0610	0.2480	-0.0500	-0.0830	0.3020	0.1850	-0.1510	-0.2050	-0.2160	-0.0600	-0.1450	-0.0420	-0.0710	0.3100	-0.0660	-0.0470	-0.1790	0.2960	0.0060	-0.1980	-0.2060	-0.0490	0.0310	-0.1260	0.1750	-0.0020	-0.1100	-0.1150	-0.0160	0.0810	-0.1500	-0.2460	0.1170	0.1390	-0.2470	-0.2760	0.1400	0.0570	0.1010	0.0110	0.0150	-0.0640	-0.2960	0.0620
-0.1980	0.0160	-0.0130	-0.0290	-0.3530	-0.1340	-0.4200	0.3770	-0.1810	-0.2070	-0.0440	0.1250	0.1200	-0.2900	0.2680	-0.0860	-0.2670	-0.2980	-0.4320	0.0530	-0.2250	-0.1710	-0.2640	-0.1020	-0.3820	-0.3890	-0.1380	-0.1720	-0.0090	-0.3400	-0.3130	-0.1540	-0.2370	0.1760	0.1570	-0.1800	0.2010	-0.0970	-0.0600	-0.0250	-0.3900	-0.5040	0.0650	0.1870	-0.1580	-0.1220	-0.0730	0.4400	-0.0340	0.0990
-0.2250	-0.3390	0.0430	0.5080	0.0000	-0.2500	-0.0480	0.3720	-0.0180	0.0350	0.3010	0.0460	-0.2260	-0.0330	-0.2610	0.1880	-0.1830	0.0640	0.2180	0.1060	-0.0880	0.1940	-0.2450	0.1470	0.1110	-0.1320	-0.2900	-0.0240	-0.0850	-0.0140	0.1500	0.2070	-0.0190	-0.2150	-0.0980	-0.0150	-0.3810	-0.1560	-0.3760	0.3370	-0.1140	-0.0670	0.2270	-0.1410	0.0330	-0.3060	-0.0620	-0.0620	-0.4310	-0.2950
-0.4340	-0.1870	-0.1180	-0.0380	0.2560	-0.1040	-0.0920	0.2520	-0.1290	0.1570	0.0070	0.2350	0.0770	-0.0030	0.0320	0.1390	-0.1070	-0.0080	0.1290	-0.1110	-0.0340	-0.0350	-0.0840	-0.0940	-0.3520	-0.1430	-0.2020	-0.0540	-0.0140	0.0890	0.0010	-0.3080	-0.1760	-0.1760	-0.1800	-0.2120	-0.6350	-0.0800	0.0030	-0.0210	-0.2620	-0.1540	-0.0350	0.4470	-0.0550	-0.0160	-0.1750	0.1300	-0.1090	0.1580
-0.2080	-0.1870	-0.2680	-0.2600	0.0560	-0.1760	-0.0250	-0.1700	-0.3650	-0.2140	0.4500	-0.1230	-0.1890	-0.1350	-0.2010	-0.0960	-0.2050	-0.1290	-0.0200	-0.2780	-0.1430	-0.0450	-0.0570	-0.1730	0.0660	-0.0280	0.0230	0.0370	-0.4350	-0.0830	-0.1460	0.1080	-0.0920	0.2630	-0.1750	-0.1750	-0.3940	0.1020	-0.0890	0.0690	0.0580	0.0310	-0.3250	0.1420	-0.0560	0.1100	-0.1580	-0.1250	0.0440	-0.2550
-0.2120	0.0290	-0.2280	-0.2520	0.4690	-0.2920	-0.0990	0.2820	0.0690	-0.0730	0.0220	0.2320	-0.2580	-0.2420	-0.2120	-0.0790	0.0220	-0.1010	-0.0500	0.3850	-0.0490	-0.3730	-0.4200	0.0540	0.1450	0.0100	-0.2920	-0.0160	0.0120	-0.2770	0.1240	0.2900	-0.3690	-0.4560	-0.0230	0.0110	-0.1060	-0.4040	-0.1440	0.2130	-0.1570	-0.4270	0.0400	0.4130	-0.0720	0.2970	0.3070	-0.0890	-0.3070	-0.0510
0.0360	0.0400	0.0250	-0.6790	0.2010	-0.0810	0.2500	-0.4290	-0.1740	-0.0340	-0.0660	-0.1040	-0.2880	0.0690	-0.1330	-0.1290	0.2780	0.1560	0.3140	-0.2340	0.3230	0.2610	-0.0350	-0.1750	-0.2370	0.3120	0.1810	0.1010	-0.0220	-0.0320	0.0210	-0.0330	-0.1310	-0.3790	0.0260	0.2230	-0.4540	-0.0770	0.2520	-0.2010	-0.0930	0.1990	-0.1840	-0.0320	-0.2350	0.1540	-0.0110	-0.2080	-0.0130	-0.1130
0.3750	0.3120	-0.4900	0.2010	0.5300	0.1080	-0.2600	-0.3430	-0.3320	0.4260	0.4370	-0.6010	-0.3780	-0.4040	-0.0010	-0.3950	-0.4450	-0.2810	-0.0760	-0.4430	-0.3780	0.1790	0.2330	-0.5080	0.3930	-0.0550	-0.1210	0.4410	0.0110	0.3870	0.0600	0.3080	0.1330	0.2850	-0.6550	0.1050	0.2030	0.2880	-0.1440	-0.1610	-0.3190	-0.1320	-0.1940	-0.3720	-0.0950	-0.0370	-0.4170	0.0020	0.2010	-0.2330
-0.1790	0.0970	0.0790	-0.0710	0.0900	0.1670	-0.1100	0.2110	-0.3900	0.0660	-0.0730	0.0810	0.1820	-0.4340	-0.0610	-0.0750	-0.3170	-0.0260	-0.0790	0.2810	-0.0660	-0.0720	-0.5370	-0.0090	0.2040	-0.0660	0.2500	-0.1810	-0.1370	-0.0890	-0.0140	-0.1180	-0.2080	0.3570	-0.4760	-0.1630	-0.1120	0.0980	0.2580	0.0960	-0.0060	-0.1800	-0.0920	-0.4760	-0.5090	-0.1920	0.0200	0.2250	-0.1150	0.2770
0.1380	0.3180	-0.0330	0.1550	-0.1760	0.0760	0.0860	-0.2240	0.1280	0.1090	0.1950	0.1710	-0.1360	0.0270	0.5500	0.0930	-0.1080	0.1850	-0.0440	-0.1580	0.0070	0.1890	0.3860	-0.6460	-0.2130	0.3070	0.1430	0.2570	0.0140	-0.0580	-0.0090	0.1170	0.1770	-0.0930	0.0300	0.0080	0.1010	-0.0830	0.1740	-0.0050	0.1090	0.1800	0.1870	-0.1210	-0.2750	0.1420	-0.3380	-0.4140	0.0830	-0.3150
-0.1240	0.0570	-0.0650	-0.3960	-0.1440	-0.2510	0.3220	0.0380	-0.2820	-0.1240	-0.2820	-0.1080	-0.2720	-0.0400	0.1110	-0.1950	-0.1390	0.0060	-0.0340	0.1090	0.2210	-0.1530	0.0790	0.1330	-0.3210	-0.0200	0.1120	0.2380	0.0680	0.1070	0.0730	-0.2480	-0.1890	-0.4690	-0.4800	-0.2810	-0.2080	-0.1130	-0.0260	-0.3920	-0.3730	0.0740	0.0240	0.3270	-0.2500	-0.3360	-0.0420	-0.2180	0.0340	-0.1060
0.0030	-0.1620	-0.0310	-0.1590	0.0080	-0.0940	0.4860	-0.0230	0.1300	-0.3320	-0.3040	-0.0260	-0.2460	-0.1480	0.3910	0.1360	0.4810	-0.1700	0.0250	-0.1620	0.3290	-0.3730	0.1280	0.6640	-0.1290	-0.0880	0.0580	0.0230	0.9290	0.2470	-0.1910	-0.1920	0.3110	-0.4090	-0.1850	0.4040	-0.1950	-0.0290	-0.2640	-0.1540	-0.3220	0.2400	-0.1280	-0.4860	-0.2030	-0.1440	-0.1750	-0.1680	-0.3900	-0.1390
-0.0400	-0.1110	0.0690	0.0670	-0.0260	-0.0620	-0.0810	0.0570	0.0140	-0.0120	0.0140	0.1640	0.2340	-0.0030	-0.0860	0.1270	-0.0850	0.0050	-0.0830	0.0770	0.0410	0.2040	0.0520	0.2410	0.1340	0.0030	-0.2110	-0.1230	-0.1420	-0.1270	-0.0450	-0.0700	-0.0980	0.1830	0.0420	-0.1210	-0.3730	0.0400	-0.1790	0.3050	-0.0460	-0.1260	0.0730	-0.1030	0.1280	-0.1010	-0.1050	0.0810	0.0460	0.0930
-0.0910	-0.1150	-0.0430	0.0710	0.0560	-0.2500	-0.1060	0.0100	-0.2620	-0.0130	0.0320	0.2110	-0.1850	0.0850	0.0520	0.0000	-0.2900	0.0470	-0.0640	0.1890	-0.1010	0.1310	-0.0600	0.1880	-0.0800	0.2440	-0.0790	0.1710	-0.0640	0.0060	-0.0020	0.0050	-0.1200	-0.1510	-0.1390	-0.1120	-0.2980	-0.1210	0.1080	0.0420	0.0300	-0.0120	-0.0320	0.1450	-0.2410	-0.1670	-0.2860	0.5390	0.0430	0.2560
-0.0270	-0.0780	-0.0940	-0.1570	-0.1760	-0.0370	-0.0290	-0.0810	-0.0990	0.0790	-0.0360	0.1060	-0.1130	-0.0960	-0.3060	-0.0180	-0.0940	-0.1010	0.0450	-0.0630	-0.0860	-0.1380	-0.1660	-0.1420	-0.0880	-0.0340	-0.0630	-0.1390	-0.1440	-0.1140	-0.1340	-0.1260	-0.0820	-0.1120	-0.0360	-0.1860	-0.5410	-0.1210	-0.0680	-0.0120	-0.3320	-0.0780	0.1590	-0.0130	-0.0640	-0.0560	-0.0100	-0.2040	-0.0580	0.1690
-0.3670	0.1650	0.2930	-0.3420	-0.2430	0.0290	0.0260	0.0640	0.3200	0.2260	0.0370	0.3670	0.1030	0.3450	-0.1550	0.1520	-0.2260	-0.0530	-0.0540	0.0750	-0.2910	0.0500	0.0000	0.4460	-0.0500	-0.0120	-0.0330	-0.2830	0.0770	-0.1310	0.2120	0.1430	-0.0420	-0.2520	-0.1160	0.0570	-0.0240	-0.2020	-0.2110	-0.0070	0.5320	-0.0160	-0.1380	-0.1940	0.1180	-0.0660	-0.0290	0.1770	-0.2150	0.3580
0.0880	-0.4230	-0.0780	-0.3990	0.2570	-0.1550	-0.5410	-0.1870	-0.1230	0.0800	-0.4520	-0.6750	-0.2570	0.6130	-0.5140	-0.3100	0.0570	0.6310	-0.4480	-0.2780	0.0260	0.1220	-0.4580	-0.5760	-0.2860	0.5190	-0.3050	-0.8060	0.5780	-0.2610	0.4360	0.3170	-0.4380	-0.6510	-0.0050	-0.2720	0.4420	0.4540	-0.5830	-0.0520	-0.5190	-0.2780	-0.1760	-0.5080	0.2240	-0.1510	0.1790	-0.2000	-0.1630	-0.4390
-0.3080	0.2840	0.8320	-0.1050	-0.3280	0.5130	-0.4820	0.0340	-0.0130	-0.2120	0.1050	-0.9410	0.2190	-0.0940	-0.1380	-0.3370	-0.0370	0.1390	-0.2490	-0.2720	-0.6510	0.0050	0.0780	0.1530	-0.1470	-0.9110	0.2090	-0.3520	-0.5560	-0.0590	0.1090	-0.8850	0.3780	-0.4720	0.1570	-0.1430	0.2940	-0.6550	-0.3640	-0.2050	0.1510	-0.4450	0.0630	0.3080	-0.1150	-0.3070	-0.1570	-0.0200	0.1320	-0.5030
-0.2320	0.0600	-0.3240	-0.1240	0.3350	-0.3540	-0.3290	0.2500	0.0690	-0.1460	0.1170	-0.0340	-0.5000	-0.1220	-0.4060	-0.0930	0.0560	-0.1310	-0.0600	0.2400	0.0070	-0.3940	-0.4250	-0.1750	-0.0520	0.1060	-0.2890	0.3270	-0.0680	-0.2120	0.2910	0.0970	-0.2560	-0.0500	0.1050	0.5120	-0.6870	-0.0550	-0.0760	-0.1150	-0.1440	-0.2310	0.0170	-0.0570	-0.1000	-0.0510	-0.0650	-0.2120	-0.3170	-0.0830
-0.0280	-0.3630	-0.0620	-0.2550	0.0790	-0.2150	0.1490	-0.1690	-0.1430	-0.1300	-0.2820	-0.0590	-0.1860	-0.1140	-0.2990	0.0290	-0.0010	-0.0050	-0.0320	-0.5580	-0.0070	-0.3890	-0.0250	-0.2370	-0.1900	0.0190	0.2110	0.0250	0.2130	0.3010	-0.1140	-0.3140	-0.3020	-0.0060	-0.0810	0.1970	-0.4450	-0.0030	-0.1350	-0.3730	0.0080	0.1200	0.1830	-0.2940	-0.1300	-0.0330	-0.0570	-0.4620	-0.2720	-0.3790
0.2770	0.1410	-0.0960	-0.3300	-0.5020	-0.0670	0.2150	-0.4090	-0.0950	-0.2320	-0.3170	-0.6100	0.0130	0.2960	-0.1610	-0.2840	-0.2590	0.2440	-0.4620	-0.6220	0.1050	-0.1650	-0.0530	-0.3360	0.0080	0.0970	0.0560	-0.4550	-0.4110	-0.0930	0.3090	0.0360	-0.0720	-0.2390	-0.2590	-0.4720	0.2700	0.2990	-0.2330	0.2090	0.5110	-0.2160	0.1920	-0.5510	0.0990	-0.2530	-0.3080	-0.3920	-0.3050	-0.7130
-0.0240	0.0360	-0.0340	0.0330	0.0480	-0.0710	-0.1150	-0.0040	-0.1210	-0.1520	-0.0100	0.0110	-0.2390	-0.4210	0.1690	-0.1980	-0.2720	0.0260	-0.0960	0.0910	-0.2250	0.1510	-0.0170	0.3450	0.0180	0.0120	0.0190	0.3540	-0.0710	-0.0180	0.0920	0.0470	-0.0540	-0.1790	-0.1920	0.0130	0.0900	-0.0360	-0.1510	-0.1210	-0.1360	-0.1740	-0.0780	0.1850	-0.3000	-0.1280	-0.1190	0.2860	-0.1410	0.1490
-0.2710	-0.2320	-0.0630	-0.8370	-0.0520	-0.2090	-0.1170	-0.1610	-0.0910	-0.4150	0.3890	0.2160	-0.3250	-0.2500	-0.3710	-0.0900	-0.2520	-0.4290	-0.2430	-0.0730	-0.2270	-0.4270	-0.4110	0.6050	-0.2230	-0.3110	-0.3230	-0.4540	-0.0100	-0.3410	-0.1550	-0.2350	-0.2900	-0.3940	0.3050	0.0220	-0.3340	-0.3370	-0.2000	-0.1820	-0.2160	-0.1520	-0.3110	0.3750	-0.3010	-0.1140	-0.0860	0.0490	-0.2330	0.4960
-0.1930	-0.1750	-0.2390	-0.3020	-0.1690	-0.0870	0.0140	-0.2430	-0.0470	-0.0600	-0.0340	0.5870	0.1550	-0.1400	-0.3720	-0.1640	-0.0560	-0.2290	-0.2160	-0.2520	0.0430	-0.3980	0.0720	0.2280	-0.5170	-0.1380	-0.1880	-0.1810	0.0480	0.0820	-0.1980	-0.2710	-0.2720	-0.1920	-0.1910	0.1120	-0.1390	-0.3100	-0.0560	-0.1580	0.2780	-0.0680	-0.2590	-0.2400	0.6240	-0.0840	0.7850	0.0220	-0.3700	0.3940
-0.2100	-0.1740	0.1500	0.2050	-0.0730	-0.1580	-0.1310	0.7070	-0.0800	-0.1710	0.2230	0.2100	-0.1700	-0.1800	-0.2380	-0.0200	-0.2070	-0.1930	-0.1100	0.2790	-0.1320	-0.3430	-0.1820	0.1800	0.0100	-0.2350	-0.1850	-0.0900	-0.1000	-0.2810	0.0010	0.0460	-0.1790	-0.1180	-0.1440	-0.0840	-0.4970	-0.2290	-0.1940	0.2340	-0.2960	-0.2660	0.4620	0.0910	-0.0220	-0.1530	-0.1600	0.0560	-0.2640	-0.0500
0.2660	-0.1240	-0.0930	0.0570	-0.2230	0.1780	0.1670	0.3370	0.7490	-0.0610	-0.2850	0.0070	0.2980	-0.0250	-0.4170	0.0890	0.0900	-0.1570	-0.1400	-0.1260	-0.1750	-0.1960	-0.1370	-0.4570	-0.2760	-0.4650	-0.2200	-0.1650	0.5880	0.1810	0.0300	-0.3380	-0.1760	-0.0370	-0.1430	0.6240	0.3820	-0.4490	-0.1790	0.2540	-0.1820	-0.1050	-0.1990	-0.3180	0.2780	0.3890	0.2070	0.0880	-0.4230	-0.2540
-0.3630	-0.1200	-0.2090	0.2810	0.1750	-0.4850	-0.1750	0.3240	-0.1750	-0.2880	0.0940	0.0210	-0.4110	-0.4540	-0.2970	-0.0500	-0.2120	-0.1040	-0.1350	0.4590	-0.3210	-0.3070	-0.4980	0.4060	0.4940	-0.1080	-0.1920	0.1720	-0.1950	-0.1120	0.1210	0.1750	-0.1300	-0.1270	-0.1360	0.1740	-0.4700	-0.1570	-0.6040	0.2330	-0.4680	-0.2430	0.0540	0.0960	-0.1560	-0.1920	-0.2010	-0.0560	-0.5170	-0.2630
-0.2030	-0.1300	-0.3110	-0.3360	0.5410	-0.1840	-0.0480	-0.0810	-0.2360	0.5900	0.0180	-0.1680	-0.3990	-0.0400	0.1550	-0.1010	0.1760	0.2110	0.1380	-0.0680	-0.1260	-0.1500	-0.2460	-0.1210	0.4640	-0.1070	-0.1150	0.0000	-0.0780	-0.0380	-0.0680	0.1430	0.0260	0.2800	-0.0230	0.1910	-0.4870	0.3760	-0.2610	-0.1000	-0.2350	-0.1250	-0.2480	-0.2090	0.4590	-0.3380	0.3630	-0.2890	-0.2540	-0.3860
0.0210	0.0960	-0.3110	-0.3550	0.1920	0.0020	-0.0360	-0.4180	-0.2320	-0.0610	0.3350	-0.1990	-0.2060	-0.1260	-0.0480	-0.0900	-0.1540	0.0620	0.0760	-0.2380	-0.1870	0.3080	0.0310	-0.2660	-0.1280	0.0620	0.1820	0.0870	-0.2270	0.1480	0.0380	0.1360	-0.0280	0.0180	-0.2220	0.1460	-0.3730	0.0680	0.1450	-0.0890	0.1160	0.1420	-0.4790	-0.1210	-0.3520	-0.0190	-0.3010	-0.2370	0.3250	-0.0180
-0.3710	-0.3080	-0.3980	-0.2660	-0.1150	-0.2240	-0.2690	-0.2860	-0.2080	-0.4260	0.7030	-0.2540	0.2890	-0.4010	-0.2520	-0.2880	-0.3970	-0.3970	0.4950	-0.2740	-0.3810	-0.2100	-0.3980	-0.4790	-0.2470	-0.4680	-0.2300	-0.1540	-0.2850	-0.2450	-0.2910	-0.2150	-0.5240	0.0960	0.2340	-0.2120	-0.5220	-0.4580	-0.2370	-0.0610	-0.4100	-0.2480	-0.2700	-0.2660	-0.1190	-0.1790	-0.4390	-0.3480	-0.3610	-0.2670
0.2950	-0.2030	0.1250	-0.0820	0.0530	0.0460	0.1620	0.2280	0.1250	0.2130	-0.2810	-1.0810	-0.5770	0.1870	0.4290	-0.3110	0.0060	0.2040	0.1560	-1.0520	0.2930	0.1960	0.0890	-0.4450	0.2920	0.0360	-0.0430	-0.0710	0.0800	0.0980	0.3140	0.1850	0.0820	0.2550	-0.1170	-0.1130	0.1530	-1.0070	-0.1620	0.0430	0.1560	0.1550	-0.0080	-0.8520	-0.0240	-0.2920	0.0230	-1.2000	0.0270	-0.8610
-0.1820	-0.1260	-0.3160	-0.2180	0.0910	-0.1970	-0.0220	-0.1100	-0.2360	-0.0580	0.4420	-0.0850	-0.3550	-0.0140	-0.0370	0.1020	-0.1040	0.0360	0.0240	-0.2470	-0.0860	0.0060	0.1060	-0.1740	-0.0340	0.0400	-0.0320	0.0210	-0.2510	-0.0880	0.0130	0.0350	0.0450	0.4600	-0.0560	-0.0900	-0.3650	0.0120	0.1060	0.0440	0.2490	-0.0780	-0.2760	-0.1090	0.0720	0.1550	-0.0110	-0.1160	0.0020	-0.2640
-0.0430	-0.0370	-0.0940	0.0780	0.0630	-0.0970	-0.0400	0.1460	0.0180	-0.0350	-0.0250	0.3300	0.0080	-0.1320	0.0680	-0.2800	-0.0670	-0.0300	-0.0780	0.2700	-0.0900	-0.0540	-0.1950	-0.0470	0.0530	-0.3150	-0.1010	-0.1650	-0.2150	-0.2070	-0.0200	0.0430	0.0540	-0.0380	0.2180	-0.0510	-0.2190	-0.1400	0.0900	0.1040	0.1410	-0.2370	0.1940	0.0370	-0.0650	-0.0970	-0.0220	0.1170	0.0490	0.1640
-0.0150	0.0110	-0.0210	0.0080	-0.0490	-0.0290	-0.0490	0.1530	0.5420	0.0320	-0.0010	0.0040	0.0640	0.0130	-0.0660	0.0110	-0.1150	-0.0850	0.0060	-0.0520	0.0120	-0.0970	0.0550	0.0450	-0.0080	-0.0310	0.0640	0.6090	0.1760	-0.0300	0.0680	-0.1520	0.0340	0.0340	0.0860	0.3680	0.1570	-0.0680	-0.0520	0.0460	-0.0520	0.0200	0.0410	-0.1300	-0.1270	0.0400	0.0730	-0.0490	-0.0790	-0.1360
-0.1170	0.0560	0.0710	-0.1700	-0.0400	-0.2180	-0.1500	0.3410	-0.1030	-0.3690	0.0980	0.1930	-0.0850	-0.1830	-0.0720	-0.0250	0.0120	0.0060	0.0890	0.3540	-0.1730	-0.2490	0.0800	0.4870	0.0440	0.2630	-0.4810	-0.0090	-0.1410	-0.1150	0.2730	0.1410	-0.1050	-0.2300	-0.3970	-0.0460	-0.0420	-0.2130	-0.2210	0.0910	-0.0840	-0.1380	0.0150	0.1370	-0.1660	0.0210	-0.0120	-0.0100	-0.2960	-0.0750
-0.2620	-0.0840	-0.1260	-0.3070	0.0350	-0.1720	0.1350	-0.0850	0.0030	0.1090	0.0030	0.1740	0.1150	-0.0980	-0.0090	0.0090	-0.0130	-0.0330	0.1120	0.0150	-0.0190	-0.1360	-0.2650	-0.0050	-0.1150	0.1930	-0.0550	-0.1560	-0.0700	-0.2080	0.0370	0.0000	-0.1900	0.0470	-0.0400	-0.0480	-0.3240	-0.1050	-0.0860	0.1130	0.0230	0.0920	0.0630	0.2310	-0.1010	0.2380	0.1330	-0.0980	-0.0420	0.0470
-0.0190	-0.0810	-0.0880	0.0630	0.0230	-0.2240	0.0890	-0.0990	-0.2610	-0.3800	0.0220	-0.0550	-0.1870	0.0790	0.1580	-0.1250	0.0830	0.1220	-0.2090	0.2980	0.0340	0.0750	-0.1870	0.3050	-0.2620	0.0580	0.0140	-0.0360	-0.1560	-0.0430	0.0170	-0.1350	-0.1450	-0.5120	-0.0090	-0.0110	-0.7550	-0.1480	0.0260	-0.1940	-0.1020	0.0840	0.1670	0.2430	-0.3860	0.0090	-0.1470	-0.1400	0.0070	-0.1200
-0.0830	-0.0660	0.0250	-0.0470	0.1550	-0.0590	-0.1560	0.2080	-0.1150	-0.0040	0.0570	-0.1150	0.0600	-0.0360	0.0620	-0.0810	-0.0960	0.0560	-0.0540	0.1150	-0.0790	0.0590	0.0920	0.1150	-0.0500	-0.1230	-0.0890	-0.0130	-0.0590	-0.0750	-0.0320	0.0490	0.0640	0.0390	-0.0550	0.0240	-0.0050	0.2700	-0.0900	-0.0100	-0.0320	-0.0190	-0.1990	0.2410	-0.1090	0.2150	-0.0390	0.3750	-0.0560	0.1730
-0.0090	0.0780	0.0510	-0.4690	0.1330	-0.0600	0.3630	-0.1630	-0.0650	0.0530	0.0320	-0.0640	-0.0610	0.2060	-0.0710	-0.0410	0.2410	0.1530	0.0940	-0.1040	0.2920	0.0750	0.1350	0.1130	-0.2060	0.2870	0.1980	0.1850	-0.0860	-0.0690	0.0850	-0.2220	-0.0970	-0.5700	0.1710	0.1480	-0.7520	-0.1950	0.4930	-0.1700	-0.1120	0.1180	-0.0110	0.0510	-0.1780	0.1230	0.0750	-0.1170	-0.0860	-0.0290
-0.2110	-0.0420	-0.6020	0.2640	0.1310	-0.3000	-0.3470	-0.0960	-0.4670	-0.2370	0.1340	0.2410	-0.3620	-0.4720	0.3280	-0.1970	-0.3660	-0.3890	-0.1940	0.1300	-0.4100	0.1450	-0.1650	-0.0280	-0.1890	-0.1390	-0.1500	0.1150	-0.1820	0.0230	-0.0880	0.0950	-0.0690	-0.0870	-0.1390	0.0730	-0.4230	0.0210	-0.2060	-0.2020	-0.1980	-0.1890	-0.2870	0.3850	-0.3800	-0.0820	-0.4140	0.7170	-0.0630	0.4100
-0.0360	-0.1640	-0.0780	-0.6370	0.2310	-0.0470	0.4720	-0.5060	0.0060	0.0960	-0.1190	0.1030	-0.2430	0.1580	-0.0280	0.0340	0.1950	0.1110	0.2730	-0.0830	0.0260	0.1100	-0.2560	0.0330	-0.1780	0.3570	0.1110	-0.8300	0.1240	-0.3120	0.0950	-0.0510	-0.1390	-0.6310	0.0890	0.1670	-0.6270	-0.1580	0.3230	-0.1020	-0.2390	0.3010	-0.1970	-0.0450	-0.2820	0.3630	0.1270	-0.4480	-0.2150	-0.0850
-0.0280	-0.0760	-0.0620	0.0910	-0.0540	-0.1390	-0.1370	-0.1380	-0.3750	-0.1020	0.1860	0.1670	-0.1020	-0.0070	0.2220	-0.0390	-0.1240	0.0050	-0.1380	0.4220	-0.0940	0.1820	-0.2510	0.0620	-0.1110	0.0720	-0.0400	-0.0710	-0.2370	-0.1290	-0.1930	0.0270	-0.1650	-0.2660	0.0730	-0.2270	-0.7190	-0.0240	0.0530	0.1000	-0.0660	-0.0620	0.3330	0.0830	-0.2960	-0.0710	-0.0440	0.1810	0.0420	0.2140
0.1800	-0.0440	0.0370	-0.0060	0.2160	0.1660	0.2060	-0.0370	0.1750	0.0330	-0.0060	-0.2500	0.2070	0.1150	0.0250	-0.1620	-0.0040	0.0750	-0.0510	-0.2010	0.0280	-0.0080	-0.0950	-0.2800	0.2280	0.0600	0.0500	-0.0830	0.1350	0.0230	0.0930	0.1000	-0.0400	-0.2120	-0.0380	0.0210	0.2350	0.1000	-0.3840	0.0940	0.0420	0.1630	-0.2140	-0.2770	0.2820	-0.0430	-0.0090	-0.2930	0.2640	-0.3160
-0.0730	-0.0960	-0.1240	-0.3080	-0.2930	-0.1620	-0.5230	-0.0520	-0.0130	-0.8970	-0.0480	-1.8080	0.6680	-0.1890	-0.1250	-0.1390	-0.1620	-0.4200	-0.0970	0.7180	-0.1050	-0.4540	-0.4250	0.0750	-0.3410	-0.4750	-0.1410	-0.3110	0.3450	0.1450	0.7570	-0.5550	-0.1900	0.3720	0.2150	-0.2460	-0.3180	-0.4590	-0.0020	-0.1010	-0.2650	-0.4680	-0.1050	-0.1920	-0.2760	-0.1600	-0.1150	-0.1610	-0.1840	0.3500
-0.1330	-0.2540	-0.2270	-0.4140	0.0900	0.2250	-0.5110	-0.4710	-0.3750	0.2260	0.6750	-0.5100	-0.3580	-0.1450	0.3120	0.2450	-0.0170	-0.4800	-0.1430	-0.3220	-0.3950	-0.7280	-0.1910	-0.5850	0.0890	0.0790	-0.3800	-0.3770	-0.1250	0.2310	-0.0880	-0.4090	0.4750	0.4310	-0.4890	-0.3300	-0.0720	0.0190	-0.3730	-0.0630	0.4270	-0.5130	0.0960	-0.4000	-0.2600	0.1110	-0.3460	-0.1850	-0.3840	-0.1240
-0.1130	0.2420	-0.2140	-0.1810	-0.0290	-0.0100	-0.0380	0.0020	-0.1900	-0.1370	0.2410	0.0480	-0.0090	-0.0590	-0.3230	0.1940	-0.2070	0.0810	-0.2570	-0.1330	-0.1750	-0.1460	0.0280	0.0470	0.0690	-0.2440	0.0680	-0.0090	-0.2960	-0.1790	-0.2850	-0.2140	-0.1670	0.6460	-0.1970	-0.2470	-0.4530	0.1010	-0.1730	-0.0950	0.0210	-0.0780	-0.3060	0.0210	0.0230	0.0800	-0.1210	-0.0190	0.0330	0.0240
-0.1700	-0.2140	0.1660	0.3310	0.0520	-0.0740	-0.1380	0.1080	-0.2100	0.1690	0.0500	-0.0950	-0.2370	-0.2700	-0.0840	-0.1120	-0.2260	-0.0180	-0.0300	0.1040	-0.2500	0.3600	0.0330	0.0460	0.2550	-0.0670	0.0110	0.0530	-0.0580	-0.0310	0.1950	0.0940	-0.0850	0.0100	0.0360	0.1140	0.1860	-0.0030	0.0050	0.0350	0.0940	0.0010	0.1420	0.1360	-0.0100	-0.0740	-0.1760	0.3210	0.0040	0.1610
-0.1540	0.0750	-0.2360	-0.4630	0.1510	-0.2080	-0.1270	-0.2660	-0.1880	-0.0510	-0.0100	-0.3090	-0.1380	-0.4220	0.2420	0.0230	0.2730	0.1040	-0.1800	-0.2410	0.0810	-0.0170	-0.1150	-0.2370	0.2850	0.1880	0.3160	-0.1170	-0.2070	-0.1560	0.1510	-0.0570	0.1990	-0.0800	-0.3110	-0.1720	-0.4100	0.4470	0.3810	-0.5590	-0.1090	-0.1590	-0.1820	0.0180	-0.1370	-0.0050	-0.1450	-0.5240	0.3940	-0.2600
-0.2090	0.2030	-0.1400	-0.0040	0.0440	0.2750	0.0050	-0.7490	-0.0280	0.1810	0.1070	-0.6060	0.0920	0.0540	0.1390	-0.1550	0.2400	-0.0900	-0.0520	-0.4470	-0.1160	-0.1080	0.2660	-0.9370	0.2230	-0.0980	0.2520	-0.0470	-0.1320	0.1400	-0.0820	-0.0640	0.3390	-0.0870	-0.0870	-0.0910	-0.0330	0.1510	-0.1860	0.0710	0.4820	0.0610	-0.1980	-0.8590	0.3940	-0.2360	-0.0650	-0.7990	0.2180	-0.9850
0.5330	-0.3030	-0.3980	-0.0330	0.0630	0.4630	-0.0580	0.0210	-0.1180	0.0300	-0.2950	-0.5670	-0.2410	0.5490	-0.0770	-0.1570	0.2130	0.1000	0.3270	-0.4390	-0.0010	0.2840	0.0280	-0.2710	0.0080	0.0990	0.1920	-0.0990	-0.0100	0.2170	-0.1560	-0.0260	0.3080	-0.0090	0.2240	-0.2440	-0.2900	-0.1050	-0.2320	-0.2090	0.2760	0.1560	0.1970	-0.3890	-0.0790	-0.2820	-0.2250	-0.6790	0.0010	-0.2210
0.2540	0.0630	-0.1780	-0.0400	-0.1010	-0.1330	0.0950	-0.1210	-0.1490	0.1880	-0.0400	-0.1380	-0.1420	0.0390	-0.0870	-0.1690	-0.0890	0.4550	-0.2140	0.1380	-0.1090	0.1640	-0.0660	0.0580	-0.1580	-0.0730	-0.0110	-0.0260	-0.3350	-0.3030	-0.1530	-0.3170	0.0300	-0.1870	0.0290	-0.0710	-0.1170	-0.1620	-0.0580	0.0480	-0.0150	0.0460	-0.2240	0.3140	-0.0960	-0.2570	-0.3440	0.1360	0.0570	0.2920
-0.0690	-0.1520	-0.0140	-0.1320	0.0220	-0.1270	0.1380	0.2320	-0.0070	0.0310	-0.0120	0.3090	0.0120	-0.0040	-0.2490	0.1030	0.0220	-0.0370	0.0060	0.0340	-0.1180	-0.2780	-0.1120	0.1650	0.0690	-0.0050	-0.0340	-0.1170	0.1270	0.0040	0.0070	-0.0510	-0.1310	-0.0880	0.0580	0.0740	-0.1630	-0.1800	-0.1390	-0.0050	-0.1940	-0.0710	0.1020	0.1360	0.0610	0.0930	0.0660	0.3000	-0.1590	0.1610
-0.1370	-0.1000	-0.2050	-0.3380	0.0040	-0.1320	-0.0010	0.1820	-0.0370	-0.1200	0.1200	0.0410	-0.0100	-0.0070	-0.2440	0.3200	-0.0490	-0.1040	0.0050	-0.1930	-0.0650	-0.1590	0.0210	0.1140	0.1250	-0.0660	-0.0480	-0.0620	-0.2230	-0.0750	-0.0360	-0.0010	0.0660	0.5320	-0.0430	-0.2400	-0.3730	0.0700	-0.0110	0.0690	0.0740	-0.0770	-0.4070	0.2520	0.2240	-0.0790	0.0250	-0.0640	-0.0210	0.1430
0.1790	-0.1140	0.1220	0.3580	-0.0850	-0.0980	-0.0760	0.3660	0.1180	-0.0450	-0.0030	0.1490	0.0820	-0.1740	-0.1470	-0.1080	-0.0950	-0.1390	-0.0830	0.2790	0.0350	-0.2150	-0.3620	0.2490	-0.0130	-0.2840	-0.2010	0.0330	0.0050	-0.1940	-0.0360	-0.0460	-0.0580	-0.0470	-0.0710	0.1350	-0.2560	-0.1300	-0.3800	0.0820	-0.2290	-0.3480	0.2110	0.3540	-0.0040	-0.1190	0.1230	0.3390	-0.0750	0.2670
-0.0120	0.1020	0.0070	0.1830	-0.1480	-0.0060	0.0670	0.0760	0.0990	-0.2110	-0.1450	-0.0780	0.1420	0.0320	-0.0410	-0.0910	0.0720	-0.1240	-0.0980	0.6530	0.0110	-0.0950	-0.0310	-0.0510	-0.2040	-0.0700	0.0040	0.0040	-0.0730	-0.1300	0.0080	-0.0210	0.1700	0.2360	-0.0350	-0.0190	-0.3380	0.0390	-0.2050	0.1080	0.0950	-0.1420	0.0330	0.2120	-0.0740	-0.1460	-0.0530	0.0860	-0.0650	0.3090
-0.2040	-0.0240	0.1280	-0.0310	-0.2410	-0.1200	-0.2370	0.2030	-0.1070	-0.1540	-0.0240	0.2470	0.2510	-0.3120	0.1390	0.0170	-0.3880	-0.4270	-0.2650	0.3250	-0.2870	-0.2430	-0.5750	0.1800	-0.1960	-0.4480	-0.1630	-0.5310	-0.0970	-0.4050	-0.3310	-0.0280	0.0050	0.1910	-0.1750	-0.1820	-0.0820	0.1560	-0.0380	0.0810	-0.1010	-0.5370	0.0370	0.0820	-0.1460	-0.1110	-0.0070	0.4330	0.1630	0.3070
-0.0620	-0.0350	0.0130	-0.4280	0.5550	0.2550	0.0550	0.1380	-0.0750	0.1360	-0.1240	-0.5240	-0.2460	0.0500	-0.0480	0.3420	0.0070	-0.1690	-0.3110	-0.2550	-0.2690	-0.2260	0.0540	-0.0800	0.0380	-0.0010	0.0870	-0.4170	0.0650	0.3390	-0.4380	0.0850	-0.1470	0.0500	-0.1480	-0.0520	0.0030	-0.2780	-0.0210	-0.0430	-0.1560	0.1190	0.2170	-0.4680	-0.0620	0.3020	-0.3250	-0.1430	0.1210	-0.2590
0.2400	0.1400	0.1230	0.0540	-0.0410	0.0360	-0.2380	-0.0680	-0.1200	0.1300	-0.3230	-0.1400	-0.0550	0.3160	-0.1360	-0.2800	-0.1720	0.1780	0.1180	0.0120	0.0850	-0.1050	0.1470	-0.0500	-0.0230	0.0670	-0.1680	-0.1590	-0.1360	-0.0160	0.2230	-0.0390	0.0370	0.1880	0.0280	-0.0830	0.1120	0.2190	-0.2930	0.1360	0.1200	0.2200	0.4950	0.2110	0.1080	-0.1680	0.2280	-0.3080	0.0640	-0.0130
-0.4680	-0.4320	-0.1330	-0.4070	-0.4360	-0.3250	-0.4110	0.4250	-0.6340	-0.5070	-0.2160	0.4380	-0.3000	-0.3840	-0.0490	-0.4300	-0.2950	-0.4370	-0.3980	-0.2710	-0.1620	-0.0030	-0.1560	-0.3780	-0.6950	-0.4760	-0.3200	0.2260	-0.3900	-0.3710	-0.5390	-0.7700	-0.9560	-0.7860	-0.4820	-0.6990	-0.7410	-1.3580	-0.8240	-0.3670	-0.6910	-0.9010	-0.3750	0.8770	-0.1610	-0.3060	-0.5850	0.4750	-0.3580	0.5750
0.0750	-0.0150	-0.0110	-0.4410	0.1350	-0.0140	0.3440	-0.5000	0.1980	0.1980	-0.1090	-0.1990	0.0620	0.0630	-0.0920	0.0070	0.3170	0.0890	0.3670	-0.2470	0.1790	0.2470	0.1610	-0.2080	-0.2870	0.2590	0.2230	-0.1230	0.2890	0.1310	0.0410	-0.1210	-0.1630	-0.6140	0.1790	0.2250	-0.5850	-0.2050	0.2590	-0.0750	-0.2610	0.3010	-0.2450	-0.2940	-0.1480	0.3290	0.1700	-0.5810	-0.1170	-0.3760
0.1700	-0.1080	0.0270	0.2280	-0.2040	-0.0480	-0.0810	-0.0710	0.0420	-0.1580	-0.1460	0.9590	-0.0450	-0.0370	-0.1610	-0.1100	0.0560	-0.1880	-0.2640	-0.0650	0.0820	0.2530	-0.0710	-0.2380	-0.2520	0.0760	-0.1380	0.0530	0.2560	0.0020	-0.3410	-0.4380	-0.2500	-0.1470	-0.1460	-0.2290	-0.1560	-0.9420	-0.2260	-0.0660	-0.1830	-0.1260	-0.0480	0.6230	-0.1390	-0.0720	-0.1320	0.1380	-0.0810	0.2560
-0.1620	0.0480	-0.4140	0.1770	0.2650	0.1220	-0.1200	-0.0430	-0.0400	0.0760	-0.0150	-0.0430	-0.1150	-0.2130	0.0610	0.0010	-0.1660	-0.1140	-0.1840	-0.0460	-0.2320	-0.0150	0.0050	0.1440	0.1340	-0.1530	0.0650	-0.0600	0.1770	0.2390	-0.0570	0.0480	0.0230	-0.0300	-0.0600	0.1920	0.5550	0.1330	-0.1970	-0.0500	-0.2000	0.1980	-0.0560	0.0470	0.0750	0.2820	0.0790	0.3660	0.1060	0.1210
-1.0080	-0.9860	-1.2460	-0.9170	-0.9160	-0.8740	-0.8080	-0.8330	-0.8830	-1.0170	-0.8270	-0.5260	-0.7790	-0.7700	-1.0840	-0.7780	-0.8690	-0.9640	-0.9110	-0.5060	-0.7710	-0.8730	-0.8620	-0.8320	-0.3110	-0.8380	-0.7430	-0.6020	-0.8860	-0.8330	-1.0330	-1.2380	-1.0170	-0.7420	-1.1160	-0.8740	-1.0520	-0.9770	-0.5090	-0.7900	-1.2130	-0.9190	-0.9850	-0.3940	-1.0080	-0.8420	-0.5980	-0.8760	-0.6810	-0.4450
0.0090	-0.0860	-0.4600	-0.1810	0.3780	0.3730	-0.3500	-0.2300	-0.1530	0.0380	-0.0800	-0.0070	-0.2510	-0.2670	0.0910	-0.0690	-0.3910	-0.1710	-0.4240	-0.1720	-0.3950	0.2710	0.2030	-0.0490	0.2140	0.2310	0.0580	-0.0620	-0.0030	0.3680	-0.3470	0.3190	0.0710	-0.3580	-0.1040	0.1370	0.2820	-0.1150	-0.0070	-0.2190	-0.0680	0.2090	-0.0630	-0.0610	-0.2110	0.3300	-0.3690	0.5030	0.0380	0.2270
-0.0270	-0.0760	-0.0450	-0.0030	0.1500	0.1640	-0.0480	-0.2310	-0.1210	0.3550	0.1160	-0.3470	-0.0930	0.0420	0.1400	0.0890	-0.1280	0.0510	-0.0900	-0.1950	-0.0700	0.1210	-0.2210	-0.2680	0.2020	0.2100	0.0000	-0.0920	-0.0150	0.2550	0.0780	0.1880	-0.0880	-0.0680	-0.0460	-0.1390	-0.0970	-0.0710	-0.0230	0.2200	-0.2000	0.2400	0.3520	-0.4160	0.1040	0.0600	-0.2530	-0.3160	-0.0910	-0.2400
0.1870	0.1000	-0.0310	-0.2580	0.2100	0.2290	-0.0420	-0.2470	-0.3160	0.1090	-0.0430	-0.2290	-0.1670	-0.0880	0.3320	-0.0770	0.0190	0.1430	-0.0590	-0.2700	-0.2160	0.0520	0.2340	-0.3570	-0.0770	0.1770	0.1880	-0.1270	-0.1260	0.1540	0.2880	0.0640	0.0360	0.0340	-0.3060	-0.2490	0.0870	0.2130	0.1400	-0.1110	0.1760	0.0320	-0.1310	-0.0290	0.1430	-0.0400	0.0120	-0.2060	0.2230	-0.1390
0.0750	-0.0690	-0.1010	0.0030	0.1470	-0.0740	-0.0250	-0.2800	-0.0200	0.1660	0.1800	-0.4500	-0.0020	0.0240	0.0990	0.0950	0.0480	0.0060	0.0540	-0.1360	0.0140	0.3270	-0.1480	-0.3050	0.2070	0.0360	0.0290	0.0010	-0.0280	-0.0960	-0.0250	0.1140	0.1240	-0.3540	-0.2260	-0.1410	-0.0680	0.2010	-0.3050	0.1440	-0.0650	-0.0120	-0.0350	-0.2560	-0.0040	-0.0310	-0.1180	-0.4190	0.1900	0.0020
-0.0790	-0.0820	0.1660	-0.0260	-0.0580	-0.1560	-0.0110	0.2030	-0.0260	-0.0770	0.1200	0.0850	0.0760	-0.0930	-0.0980	0.0650	-0.0870	-0.0450	0.0180	0.1070	-0.0030	-0.1510	-0.1190	0.1820	-0.0070	0.0390	-0.1240	-0.1330	-0.1880	-0.0950	-0.0070	0.0880	-0.1450	-0.2040	0.2000	-0.1550	-0.5260	-0.0930	-0.2710	0.0480	-0.1210	-0.1000	0.0530	-0.0670	-0.0270	0.0000	-0.1300	-0.0620	0.0560	0.0870
-0.2830	-0.1330	-0.1620	0.0070	-0.2860	-0.2610	-0.1350	0.0810	-0.1770	-0.2830	0.3310	-0.1500	0.5580	-0.2190	-0.3360	-0.2220	-0.2330	-0.2130	-0.0030	0.0540	-0.1010	-0.2270	-0.2010	-0.0850	0.0030	-0.3250	-0.2500	-0.2120	-0.2950	-0.2530	-0.1200	-0.0220	-0.1030	-0.3580	0.0930	-0.1700	-0.3560	-0.2670	-0.2370	0.4580	-0.0050	-0.2110	-0.2750	0.0310	-0.0430	-0.3470	-0.1470	-0.1720	-0.1260	-0.2230
-0.1830	-0.1600	-0.0790	0.1850	0.0290	-0.1270	0.0480	0.4210	0.0880	0.0310	-0.0430	0.0060	0.0260	0.0500	-0.0600	0.0220	-0.1220	0.0440	0.0970	0.1630	-0.1130	0.0440	-0.2540	0.1230	-0.1320	-0.0560	-0.1450	-0.0970	-0.0570	-0.0120	0.0620	0.0320	-0.1730	-0.3450	0.1140	-0.0590	0.0840	-0.0450	-0.2190	0.2610	-0.0900	-0.1190	0.0080	-0.0190	0.0250	-0.0790	-0.1540	0.1300	-0.0860	0.0980
-0.3090	0.4640	-0.3450	-0.3800	-0.3320	0.4090	-0.2720	-0.3120	-0.2260	-0.5340	-0.2970	-0.9670	-0.0570	-0.3230	-0.3760	-0.2090	-0.6920	-0.2200	-0.7380	-0.2360	-0.4270	0.7530	1.0960	-0.5100	-0.4250	-0.7630	0.0510	-0.2920	-0.1650	-0.2390	-0.6200	-0.5830	1.2870	-0.3440	-0.4110	-0.5290	0.2970	-0.7060	0.0900	-0.1890	-0.1490	-0.7330	-0.3030	-0.6220	-0.4590	-0.4410	-0.6650	-0.4430	-0.4820	-0.4550
-0.0230	-0.0020	0.0510	0.2630	-0.0550	-0.0550	-0.0780	0.1340	-0.0360	0.0580	0.0560	0.0250	0.0710	-0.0980	-0.1120	0.3130	-0.0140	-0.0610	-0.0350	0.0860	0.0120	-0.0720	-0.0590	0.0200	0.0180	-0.1220	-0.0300	-0.0320	-0.0950	-0.0750	-0.0500	0.0020	-0.0700	0.1070	0.4680	-0.0610	-0.3440	-0.0720	-0.1640	0.0790	-0.0990	-0.0620	0.0740	-0.0370	-0.0620	-0.0420	-0.0130	0.0450	0.0550	0.1250
0.2720	0.0100	0.0180	-0.1770	0.4490	0.2140	0.2240	-0.1840	-0.0440	0.1530	0.3530	-0.2850	-0.0750	0.0010	0.0210	-0.1350	0.1030	0.1190	0.1440	-0.3190	0.0260	0.4370	-0.1130	-0.2390	-0.2090	-0.1130	-0.0930	-0.1310	-0.0260	-0.1810	0.1080	-0.0630	0.0470	-0.2370	-0.2050	0.0230	0.1800	-0.2910	0.1440	-0.1900	0.2840	0.0210	-0.0310	-0.3040	0.1890	0.0780	0.1220	-0.1550	-0.1620	-0.1090
-0.0800	0.0930	-0.3100	-0.0710	0.4030	0.1620	-0.0620	-0.3290	-0.2290	-0.0340	0.0240	-0.3860	-0.4950	-0.3660	0.0330	-0.0470	-0.2560	-0.1880	-0.3880	-0.2590	-0.4880	-0.0100	0.1710	-0.1090	0.1080	0.1380	0.0370	-0.1810	-0.0160	0.3460	-0.3270	0.1510	0.0310	-0.1760	-0.1850	0.0760	0.5990	0.1560	0.1290	-0.1540	0.1280	0.0730	-0.0120	-0.2320	-0.2740	0.2390	-0.2950	0.3160	0.2060	0.1100
-0.0660	-0.0580	0.1750	0.5450	0.0110	-0.1870	-0.0570	0.1680	0.1140	-0.2300	-0.0400	0.0990	-0.0650	-0.1010	-0.0560	-0.0830	0.1110	0.1500	0.6240	-0.0450	-0.0680	-0.2090	-0.2150	-0.1840	-0.1460	-0.0330	0.1980	0.1040	0.3930	0.0810	0.0990	-0.1160	-0.0810	-0.0970	0.2100	0.0390	-0.0870	-0.1510	-0.2180	0.0250	0.0980	0.2090	-0.0010	-0.2370	-0.0880	0.1840	-0.1890	0.1710	-0.2230	-0.3580
0.0030	-0.1560	-0.1330	-0.0940	0.0000	-0.0170	-0.1330	-0.1660	-0.0660	-0.0720	-0.0220	0.1370	-0.2740	-0.1610	-0.0880	-0.1650	0.0290	0.0050	0.2220	0.0940	0.0440	-0.4090	-0.2660	-0.4120	-0.2100	-0.0050	-0.1010	-0.2660	0.0080	-0.1510	0.1770	-0.1680	-0.0370	-0.6170	0.3230	0.0030	-0.0930	-0.3790	-0.2020	-0.2470	-0.1490	-0.1530	0.5770	0.0830	-0.3350	-0.1900	-0.0140	0.0670	0.1110	0.2880
0.0630	0.1360	-0.0420	-0.0840	0.2950	-0.0140	0.0420	-0.1630	-0.1780	0.0600	-0.1650	-0.2040	-0.0970	-0.0500	-0.0140	0.1310	-0.0620	-0.0170	-0.2550	-0.1340	-0.0980	0.0320	0.2750	-0.1550	0.1080	0.1600	0.1710	-0.1820	-0.3040	0.2880	-0.3570	-0.0200	-0.0630	0.0320	-0.3720	0.0720	0.6540	0.1000	0.0030	-0.0800	0.2450	0.0100	-0.0840	-0.3500	-0.0660	0.0610	-0.2360	0.0900	-0.0860	-0.0150
-0.1720	-0.1480	-0.3320	-0.0650	0.2290	0.0930	-0.1640	-0.0960	-0.0940	0.0280	0.0570	-0.1220	-0.4300	-0.2350	-0.2190	-0.0090	-0.3570	-0.1800	-0.2460	-0.0490	-0.4270	-0.1030	0.3730	-0.0140	0.0430	0.1920	0.0760	-0.1090	-0.0610	0.2850	-0.2870	0.0430	-0.0430	-0.4470	-0.3200	0.2950	0.6580	-0.1660	-0.2010	-0.0950	0.1530	0.1630	-0.0140	-0.2520	-0.6030	0.1520	-0.1450	0.1050	-0.0300	-0.0200
-0.0250	-0.1550	-0.0750	-0.2200	0.0770	-0.0480	0.1930	-0.1110	-0.0170	-0.0140	0.0830	0.2790	-0.0160	-0.0190	-0.1520	-0.0150	-0.0160	0.0240	-0.0440	0.1830	-0.0550	-0.2020	0.0800	0.1690	0.1300	-0.0580	0.0350	-0.0440	-0.0270	0.0900	-0.0560	-0.1020	-0.1250	-0.0800	-0.0360	0.1300	-0.1520	0.0200	0.2480	-0.0500	-0.1530	-0.0060	0.1420	-0.0890	0.0640	0.0270	-0.0040	0.3300	-0.1160	0.0280
-0.1800	-0.0600	0.0320	0.0910	-0.1260	-0.2320	0.0070	-0.0590	0.0370	-0.1100	0.0410	0.3990	-0.0660	-0.1470	0.0450	0.1300	-0.0660	-0.0100	-0.0840	0.3100	0.0030	0.1520	-0.2120	0.1790	-0.2160	-0.0500	0.0940	0.2320	-0.0030	0.0180	-0.3930	-0.1630	0.1510	-0.1410	-0.2050	-0.5000	-0.2430	-0.6430	-0.2720	-0.1270	-0.4430	-0.3820	-0.0420	0.0780	-0.2870	-0.1650	-0.3730	0.0140	0.0440	0.4540
0.0420	-0.0490	0.2850	0.5960	-0.1000	-0.1030	-0.1130	0.2940	0.0750	-0.2060	-0.1970	-0.2340	0.1090	-0.1700	0.3120	-0.0680	-0.2490	-0.1280	-0.0920	-0.0180	-0.0870	0.0010	-0.2000	-0.0490	-0.1370	-0.0350	-0.0790	-0.1330	0.0990	-0.1120	-0.1600	-0.1310	-0.2170	-0.1330	0.2600	-0.1100	-0.2450	0.0160	0.0800	-0.0970	-0.3580	-0.2090	0.4180	0.1050	-0.3010	0.0420	-0.0560	-0.1490	0.3590	-0.0850
0.1780	0.0640	0.0230	-0.0570	0.2140	0.2200	0.0230	0.2210	0.2830	0.1900	0.1070	-0.4020	0.0720	0.3000	-0.0720	0.1190	0.1270	-0.0270	-0.0700	-0.2900	0.0360	-0.2660	-0.3540	0.0830	-0.0690	-0.0050	0.0270	-0.0040	0.1720	0.2610	-0.0190	0.0260	0.1200	-0.1710	-0.0590	-0.0490	0.2340	0.1230	0.1130	0.4130	-0.2630	0.0850	0.2360	-0.1580	0.3310	0.0670	-0.1980	-0.1720	-0.1860	-0.2390
0.1470	-0.2060	0.1860	-0.0720	-0.2700	0.0610	0.0090	-0.1120	0.0280	-0.0650	-0.3010	-0.2070	0.1830	0.3890	0.0690	0.0280	-0.1530	0.0310	-0.3090	-0.5000	0.0040	-0.1340	0.2390	-0.3070	-0.2950	-0.0780	0.0770	0.0390	0.2180	0.4290	0.3420	0.1850	-0.2310	-0.1510	-0.0450	0.0020	0.2580	0.1530	-0.3580	0.7570	-0.3120	-0.0950	-0.0020	-0.3150	-0.0160	0.0280	-0.3220	-0.2330	-0.2950	-0.3410
0.2670	-0.1290	0.0740	-0.2910	-0.1790	0.1310	0.3340	-0.1290	-0.1700	-0.2500	0.2190	0.0970	0.0670	0.0590	0.0430	0.0390	-0.2030	0.2690	-0.2360	-0.0420	-0.0240	0.0130	0.1280	0.1420	-0.0560	0.1630	0.1600	0.1470	-0.2340	-0.0040	0.1510	-0.0590	-0.1610	-0.2050	-0.2210	-0.0800	-0.0220	-0.4720	0.1030	-0.4420	0.2620	0.1480	0.0790	0.1810	-0.3570	-0.0500	0.0560	-0.1250	0.3100	-0.0920
-0.0680	0.0300	0.0240	0.1460	-0.2240	0.0190	0.0120	-0.0700	0.0350	0.0500	-0.0740	-0.1740	0.1950	0.0440	-0.0200	-0.1110	0.0710	0.0320	-0.2090	0.0060	-0.0330	-0.1990	0.1780	-0.0530	-0.0820	-0.0830	0.0910	-0.0060	-0.0400	0.1660	0.0250	0.1020	-0.0290	0.2100	-0.0610	-0.3090	-0.1910	-0.1640	-0.1260	0.1130	0.0090	0.0570	0.2520	0.1400	-0.1600	-0.0400	-0.0270	-0.1380	0.1570	-0.1360
0.1480	0.0610	-0.1470	-0.5740	0.1120	-0.0460	0.1970	-0.3890	0.0770	0.1530	-0.1600	-0.2310	0.1050	0.0780	-0.2290	-0.2430	0.1940	0.2630	0.1260	-0.7700	0.2210	0.1390	0.2180	-0.5490	-0.2010	0.2770	0.0490	0.1600	-0.0780	0.2660	0.2120	-0.1660	-0.1280	-0.5160	-0.0580	0.2840	0.0590	-0.2380	0.0780	-0.2650	-0.0240	0.3150	0.0220	-0.2730	-0.2740	0.1060	0.1480	-0.0380	0.0040	-0.0790
-0.3880	0.3030	-0.2560	-0.1700	-0.0080	0.0300	0.1360	-0.3790	-0.3900	0.0360	-0.1180	0.7340	-0.1980	-0.0880	-0.3970	-0.1920	0.0780	0.0520	-0.1360	-0.4260	-0.0950	-0.1910	-0.2730	-0.0510	0.0110	0.1460	-0.2440	-0.0300	-0.3020	-0.4320	0.0510	0.2930	-0.2320	-0.5650	0.0420	-0.0490	-1.3420	-0.1060	0.5310	-0.2060	-0.2730	-0.1030	-0.2550	0.0080	-0.2650	-0.1220	0.0320	-0.1070	0.3070	0.4910
-0.4230	0.0190	-0.0210	-0.2550	-0.1450	0.0300	-0.4400	0.0240	-0.4390	0.0380	0.0820	-0.4120	-0.3200	0.2220	0.5310	-0.0150	-0.2910	0.1280	-0.2200	-0.0640	-0.2670	-0.0630	-0.1220	-0.3170	0.7940	-0.2610	0.0950	-0.0670	-0.0920	-0.0320	-0.1770	0.2220	-0.0580	0.2940	0.1530	-0.1190	-0.1260	0.3250	-0.0530	-0.1540	-0.1480	0.1140	0.2110	0.0610	-0.0180	-0.2810	-0.2220	-0.4980	-0.1800	-0.3410
-0.3260	-0.4550	0.3760	-0.4050	-0.1730	-0.3520	-0.5450	0.2980	-0.0070	-0.5550	-0.3060	0.7010	0.2080	-0.4460	0.0550	-0.3320	-0.4550	-0.5430	-0.0240	0.0500	-0.4270	-0.7280	-0.4270	0.4370	-0.4860	-0.1060	-0.2390	-0.0800	-0.3150	-0.2660	-0.2870	-0.5140	-0.3070	0.2050	-0.4470	-0.1560	0.0660	-0.3100	-0.5950	-0.0410	0.2560	-0.7060	-0.0680	0.3580	0.1150	-0.2020	0.3490	0.1790	-0.0060	0.5410
-0.0150	0.0260	0.1550	-0.0520	0.2330	-0.0320	0.0450	-0.2370	-0.3970	-0.1210	0.2870	-0.2490	-0.2350	0.0380	0.1200	0.0400	0.0530	0.0250	-0.0740	-0.0700	-0.0800	-0.0340	-0.0820	0.0210	0.0640	0.1470	0.0010	-0.0290	-0.3650	-0.0890	-0.0420	0.0900	0.1050	-0.0030	-0.0740	0.0620	-0.5170	-0.0170	0.3210	-0.0390	0.2180	-0.1850	0.1440	-0.1150	0.2500	-0.1150	0.0170	-0.3050	0.0300	-0.2260
0.0100	-0.0750	-0.1240	-0.1390	0.2370	-0.2890	0.0130	-0.0840	0.0260	-0.2630	-0.0150	-0.0770	-0.4970	-0.2660	-0.3540	-0.1860	0.0410	0.1090	-0.0020	-0.1690	-0.0300	-0.2060	-0.0350	-0.2620	-0.3590	0.0280	-0.0450	0.5880	0.1010	0.4670	0.2300	-0.0030	0.0370	0.0120	-0.1340	0.3580	-0.6490	0.0070	-0.2150	-0.2050	-0.1700	0.0540	-0.1340	-0.3530	-0.1580	-0.0470	-0.2940	-0.0490	-0.2410	-0.3600
0.1250	0.2330	0.2180	0.0470	0.1120	-0.0170	-0.0530	-0.3430	-0.3260	0.0600	-0.1470	-0.4890	-0.3000	0.0910	0.2050	-0.1550	-0.3140	0.1480	0.0950	-0.1960	-0.1250	0.1960	-0.1790	-0.4840	0.0330	0.1870	0.0550	-0.0800	-0.2750	-0.1700	-0.1400	0.1910	-0.0920	0.6030	-0.0710	-0.1380	-0.3250	0.1250	-0.1060	0.2350	-0.2440	0.1070	-0.1260	-0.1670	0.3900	-0.0820	-0.1860	-0.5000	0.2270	-0.3980
0.0190	-0.0630	-0.0710	0.3560	-0.1170	-0.1650	-0.1630	0.1970	-0.1100	-0.0130	-0.1600	0.0440	0.2120	-0.1210	-0.1520	0.0930	-0.1750	-0.0430	-0.0300	0.1660	-0.0490	-0.1450	-0.1290	0.0390	-0.0760	-0.0530	-0.1650	-0.1970	-0.0820	-0.1800	0.0120	-0.1210	-0.2090	-0.0040	0.0660	-0.0500	-0.4920	-0.0100	-0.0180	0.1130	-0.2430	-0.3280	0.2000	0.1000	-0.1110	-0.0750	-0.0520	0.3120	-0.0760	0.4490
0.1270	0.0670	-0.0650	0.1530	0.0950	0.1930	0.0870	-0.1380	-0.0040	0.1280	-0.1420	-0.2010	0.2370	0.2970	0.0860	0.0270	0.0730	0.1190	0.1050	-0.4590	0.0010	0.0880	0.1540	-0.2350	-0.0080	0.1190	0.0890	-0.0090	-0.0260	0.0550	-0.0500	0.0390	0.0960	0.1610	-0.0270	-0.3100	-0.1720	-0.0530	0.0420	0.1450	0.0380	0.1090	-0.0190	-0.0790	0.4260	-0.0900	-0.0760	-0.2130	0.1470	-0.2570
-0.2910	-0.0990	-0.1670	0.1660	0.1850	-0.4850	-0.0310	0.3090	-0.0170	-0.2520	0.1480	0.0180	-0.4890	-0.2000	-0.4310	0.0030	-0.0520	0.0250	-0.0480	0.2620	-0.0470	-0.2900	-0.6070	0.0670	0.1080	-0.0040	-0.2250	0.0990	-0.1210	-0.1360	0.2450	0.1730	-0.1170	-0.1130	-0.0900	0.3020	-0.6150	-0.1570	-0.3170	0.1740	-0.2650	-0.2900	0.1450	-0.0190	0.0290	-0.1350	-0.0820	-0.3070	-0.4170	-0.2700
0.2150	-0.1610	-0.0070	-0.0670	0.0020	0.4290	-0.0890	0.2920	-0.0710	0.0600	-0.0590	-0.1340	0.0210	0.1830	-0.0970	-0.0450	0.1320	0.0490	0.3330	-0.4070	-0.0580	0.2050	-0.1260	-0.1180	-0.2260	0.0460	0.2490	-0.1630	-0.0040	0.0660	0.3600	0.3860	0.4100	0.5210	0.2130	-0.3360	0.0980	0.0180	-0.2150	0.0670	0.0690	-0.0080	0.1910	0.0990	0.0220	-0.2420	-0.1820	-0.2680	0.0490	-0.1770
-0.0490	-0.1460	-0.1310	0.1390	0.2950	-0.1890	0.0430	0.1500	0.1290	-0.0890	0.1430	0.1330	-0.2170	-0.0100	-0.2570	0.0590	0.0860	0.0750	0.1350	0.1340	0.0010	-0.1470	-0.1920	-0.0220	0.0080	-0.0460	-0.1820	0.1760	0.0800	0.0080	0.1700	0.0940	-0.1520	-0.0290	-0.1150	0.3540	-0.1540	-0.0560	-0.0990	-0.0520	-0.1720	-0.0500	0.0860	-0.2250	0.0150	-0.0480	0.0700	-0.2070	-0.2010	-0.1950
0.0020	-0.0670	-0.1690	-0.3760	0.2910	0.1090	0.0180	-0.4200	-0.3060	-0.0420	-0.0340	-0.0980	-0.0150	0.0800	-0.2850	-0.1280	0.1230	0.0870	0.0880	-0.3620	-0.1330	0.0040	0.1500	0.1820	0.0760	0.0530	-0.0430	0.0420	-0.1130	0.0160	0.0120	-0.1710	0.0010	-0.0510	-0.2880	-0.0360	-0.1330	0.2510	-0.0240	-0.2370	0.1020	0.1600	-0.2350	0.0560	0.0340	-0.0320	0.1730	-0.3470	0.1170	-0.0890
-0.3900	-0.1810	-0.1410	-0.4730	-0.2470	-0.3680	-0.1310	0.1180	-0.1560	-0.3440	-0.0700	0.6710	-0.2520	-0.2470	0.0740	-0.4700	-0.2270	-0.2660	-0.3610	0.1670	-0.3390	-0.2250	-0.3280	0.1460	0.2640	-0.3690	-0.2320	-0.2450	-0.0270	-0.3300	0.0200	-0.1890	-0.3610	-0.4660	0.0270	-0.1070	0.3950	-0.2340	0.1990	0.2050	-0.5380	-0.2630	-0.3300	0.1550	0.3420	-0.3950	-0.2700	0.4200	-0.6280	0.2020
-0.2130	-0.0070	-0.0630	-0.4450	-0.2000	0.0300	-0.0330	-0.2350	-0.2310	0.4080	-0.1580	0.1090	-0.3430	-0.1200	0.2530	-0.2980	-0.2190	0.3160	-0.3310	-0.1600	-0.0210	0.0140	-0.3430	0.0740	-0.2110	0.0340	-0.1850	-0.0820	-0.0270	-0.1710	0.2260	0.0010	-0.4540	-0.0250	0.0480	-0.0620	-0.3040	-0.1660	-0.1730	-0.1180	-0.4620	-0.3000	-0.2490	-0.3150	-0.1860	-0.0160	-0.0720	-0.1290	-0.0730	-0.0520
0.0960	-0.1090	0.3410	0.0330	-0.1600	-0.1160	-0.1510	0.0870	-0.2240	-0.1210	0.2850	-0.0070	0.0650	-0.0070	0.1820	0.1640	-0.0960	-0.1110	-0.1370	-0.1220	-0.1730	-0.2070	-0.0710	0.0250	0.0250	-0.0040	-0.3230	-0.2600	-0.2750	-0.1590	-0.1870	0.0000	-0.3790	0.2430	0.2880	-0.1260	-0.2930	-0.1750	-0.0400	0.2000	-0.0950	-0.2550	0.1270	0.1300	-0.3750	-0.0290	0.0240	-0.0880	-0.0040	0.2890
0.3990	0.0680	-0.0600	0.2450	0.1270	0.4210	-0.0990	-0.3230	0.0600	0.0110	-0.0370	-0.4400	0.0810	-0.1310	-0.1980	-0.1790	0.1390	0.2200	0.0090	-0.2200	0.1730	0.1130	-0.1910	-0.4000	-0.1760	0.1780	-0.0600	-0.3720	-0.1340	-0.1580	-0.1740	0.0230	0.2720	-0.1920	0.2360	-0.2260	-0.0380	-0.1660	-0.6120	0.2430	0.1490	-0.0510	0.1330	-0.4180	0.2480	-0.0680	-0.3030	-0.3840	0.0210	-0.4290
-0.0840	-0.0430	-0.0860	0.0040	0.2270	-0.3380	-0.0940	0.1650	0.2480	-0.1530	0.1070	0.1560	-0.1450	-0.1730	-0.3050	-0.0040	0.0940	0.1350	0.1350	0.0580	-0.0820	-0.0720	-0.5030	-0.0100	-0.1000	-0.0430	-0.2360	0.1630	-0.0840	-0.3390	0.2350	0.1020	0.2140	-0.1180	-0.1160	0.2340	-0.5760	0.1840	-0.1140	0.2050	-0.1610	-0.1350	-0.0250	0.0070	-0.0060	-0.0780	0.0100	0.3380	-0.2560	-0.0050
-0.0520	0.2870	0.0320	-0.2070	-0.1720	0.2710	0.1000	-0.2070	0.1080	0.0040	-0.2270	-0.1520	0.0640	0.0660	-0.1230	-0.3130	0.0370	0.0530	-0.1930	-0.3600	-0.0420	-0.1910	-0.1120	0.0720	0.0070	-0.2760	0.1880	-0.0570	-0.2270	0.0270	0.0580	-0.3180	0.3120	0.2650	-0.1840	-0.1790	0.2930	0.3840	0.0480	-0.1210	0.7750	-0.2390	-0.1460	-0.1580	-0.0130	-0.3660	-0.1210	-0.0270	0.2480	-0.1430
0.1280	-0.0790	0.1250	0.2100	-0.1740	-0.0840	-0.2370	0.0630	0.0320	-0.0830	0.1890	0.3320	0.3120	-0.1150	0.1260	-0.0290	-0.0660	-0.1990	-0.1620	0.2770	-0.0130	-0.0040	-0.0830	0.1130	-0.1430	-0.3280	-0.0890	-0.1370	0.0120	-0.3210	-0.0070	0.1340	0.1140	0.2500	0.2170	0.1140	0.2880	-0.0670	-0.4310	0.0620	0.2820	-0.0750	0.0940	0.0990	0.3780	0.0860	0.0920	0.1220	-0.2570	0.1110
-0.1740	0.1500	-0.4800	-0.2380	0.2530	0.1820	-0.5990	-0.5060	-0.2730	-0.2920	-0.2290	-0.5460	-0.6670	-0.5520	0.1080	-0.2380	-0.1850	-0.3990	-0.5060	-0.6860	-0.3430	-0.2880	-0.0260	-0.5690	0.6080	-0.0420	0.1200	-0.4900	-0.0870	0.1050	-0.6070	-0.2970	0.2050	-0.1220	-0.4350	0.1890	0.6210	0.3710	0.1050	-0.1500	0.4610	0.0650	0.0510	-0.6820	-0.5320	-0.0530	-0.3500	-0.3090	0.4760	-0.2170
0.3000	0.1920	0.0300	-0.1220	0.0210	0.1420	0.1330	-0.1660	0.5740	0.0980	-0.0100	-0.3600	-0.1700	0.0340	0.0330	0.1220	0.2680	0.0460	0.1760	-0.2410	0.4830	0.4500	0.1450	-0.4150	0.0430	0.1740	0.1330	0.0900	0.0930	0.2480	-0.3870	-0.2550	0.2150	-0.2690	-0.1690	0.1670	0.1880	-0.4910	0.2180	-0.2780	-0.2950	-0.0860	-0.2830	-0.3790	-0.2620	0.0430	-0.0490	-0.1810	0.0350	-0.2430
-0.0580	-0.1400	0.0560	0.0130	0.1140	-0.1350	-0.0870	-0.0380	-0.2870	0.0260	0.0580	-0.1900	0.0550	-0.0910	0.1670	0.2340	-0.0380	0.0080	-0.3430	-0.0550	-0.1200	-0.0880	0.1030	-0.2910	-0.0150	0.2180	0.1330	-0.3320	-0.2040	-0.1630	-0.2310	-0.0570	0.1020	0.0730	-0.1760	-0.3850	-0.7180	0.1480	-0.0460	0.1670	0.1460	-0.1330	-0.0270	-0.1330	-0.0640	-0.1650	0.0300	0.0330	0.0020	-0.1630
-0.2620	0.1370	-0.5360	-0.1540	-0.1410	-0.1220	-0.2720	-0.1550	-0.3390	-0.2020	0.2070	0.1080	-0.2600	-0.4580	0.3530	-0.2260	-0.4430	-0.3440	-0.4510	0.0480	-0.4850	-0.2090	-0.2690	0.1050	0.2850	-0.0410	-0.0990	-0.3010	-0.3050	-0.4380	-0.3070	-0.0960	0.2660	0.0900	-0.1510	-0.2150	0.2020	0.2820	0.3170	0.0060	0.0960	-0.3180	0.0700	0.0400	-0.1910	0.0340	-0.1260	0.2100	0.0720	0.1390
0.1100	0.0420	-0.0150	0.0040	-0.0500	0.0040	0.1780	0.0500	0.1540	0.1730	0.0040	0.1640	0.1070	0.1650	0.0730	0.0240	0.1080	0.0080	0.1640	-0.0520	0.1540	0.0490	0.0250	0.2150	0.0400	0.0160	0.1040	0.1410	0.3140	0.0180	0.1620	0.1040	0.0690	0.1220	0.2650	0.3090	0.2340	0.1130	0.0680	-0.0030	0.0640	0.3060	0.0000	0.3450	0.1910	0.3330	0.2640	0.0310	-0.0620	-0.0580
-0.0510	-0.2540	0.1230	-0.2090	0.1020	-0.4790	-0.3060	-0.0160	0.0020	-0.3030	-0.0890	-0.3460	-0.2730	-0.2200	-0.0870	-0.2670	-0.2230	-0.0060	-0.1910	-0.1540	-0.1170	-0.0270	-0.0880	-0.3250	0.0020	-0.2210	-0.2310	-0.1570	-0.2450	-0.3040	0.1520	-0.1220	-0.2700	-0.0480	-0.1430	0.0620	-0.2710	-0.2250	-0.3280	-0.0920	0.0760	-0.2260	0.2720	-0.2960	-0.3150	-0.1940	0.0240	-0.3370	-0.1520	-0.1400
-0.1760	-0.2100	-0.0020	-0.2210	0.0290	-0.1770	0.0370	0.4420	0.1070	-0.0800	-0.0970	0.5710	-0.0430	0.0780	0.0790	-0.1260	-0.0150	-0.1010	0.0600	0.0500	0.0450	-0.2370	0.0430	0.4330	-0.1780	-0.0210	-0.0280	0.2140	0.1480	-0.0310	-0.0280	-0.1040	-0.3090	-0.1470	-0.0810	0.1940	-0.2260	-0.0400	0.0470	-0.0460	-0.1970	-0.0560	-0.0720	0.3120	-0.0240	0.0570	0.0360	0.4010	-0.2710	-0.0500
-0.0240	-0.0830	-0.3520	0.0460	0.3140	-0.1180	-0.0330	-0.2270	-0.2470	-0.1440	-0.2020	-0.1810	-0.2670	0.1900	0.9490	-0.1840	-0.2090	0.0440	-0.1000	-0.0380	-0.1700	0.1460	-0.0520	-0.1550	-0.0550	0.0900	-0.0220	0.0140	-0.2130	-0.0460	0.0760	0.0750	-0.1650	-0.0850	-0.1450	-0.0630	0.1010	0.2800	-0.0260	-0.0710	0.1390	0.0270	0.3230	-0.1780	-0.3370	-0.1800	-0.2020	-0.0560	0.1580	-0.2040
-0.3540	0.1100	0.1090	-0.1020	-0.3840	-0.3210	-0.5220	0.1520	-0.0260	-0.0720	-0.0230	0.0260	0.3610	0.0180	0.0400	0.0690	-0.2970	-0.6140	-0.6820	0.0180	-0.2280	-0.5730	-0.7710	0.1950	-0.0270	-0.3550	-0.1820	-0.6830	-0.1930	-0.5780	-0.4500	-0.1970	0.0440	0.3720	0.0510	-0.1360	0.2550	-0.0850	-0.2040	0.3140	0.0210	-1.0340	0.2980	0.0840	0.1760	-0.2370	-0.0290	0.0490	0.2900	0.1350
-0.1640	-0.0320	-0.2440	-0.0950	0.0650	-0.0390	-0.0430	0.0490	0.0090	0.0100	-0.0010	0.0430	-0.0740	0.1600	-0.0580	-0.0300	-0.3040	-0.2700	-0.2150	0.0880	-0.3590	-0.1020	-0.1650	-0.0510	-0.1820	-0.2740	-0.1030	-0.3230	0.0430	-0.0400	-0.4250	0.0890	-0.1180	0.0230	-0.1200	0.1010	0.5950	0.0950	-0.1200	0.1060	-0.1670	-0.3290	0.0530	0.1530	-0.2350	-0.0980	-0.1880	0.3590	0.0210	0.3540
0.1990	0.6140	-0.1510	0.0800	-0.0950	0.2790	0.5410	-0.0120	0.0290	0.1460	-0.3690	-0.3560	-0.2940	0.0190	0.1140	0.0220	0.3850	-0.0250	-0.3460	-0.3460	0.0750	0.0210	0.3100	-0.4780	0.6040	0.3460	0.7080	0.0880	-0.2230	-0.0110	-0.2260	-0.2490	0.7270	0.1120	-0.3730	-0.4230	-0.5410	-0.0880	0.3900	-0.5020	-0.2240	0.2750	-0.3290	-0.0020	0.1930	-0.0350	-0.4810	-0.0910	-0.1290	-0.3340
-0.5530	0.0370	-0.2900	-0.4020	-0.1750	-0.6220	-0.2480	0.5150	-0.1940	-0.3100	-0.2280	0.3530	-0.4000	0.0240	0.0280	-0.2090	-0.2350	-0.3300	-0.1660	0.1560	-0.2420	-0.1630	-0.7640	0.1830	-0.0310	-0.0730	-0.3600	-0.3430	-0.1250	-0.6380	-0.0090	-0.0220	-0.0790	-0.2920	0.0710	-0.0940	-0.2790	-0.1060	-0.2610	0.1160	-0.3870	-0.4740	-0.1320	0.4370	-0.1610	0.0580	0.2750	0.0880	0.2590	-0.0960
-0.1240	0.0020	0.1180	0.2600	-0.0820	-0.1020	0.0410	-0.0530	0.1000	0.0410	-0.0890	-0.2780	0.1080	-0.0070	0.0860	0.0480	-0.1500	0.0010	-0.0730	0.0520	0.0270	0.0210	-0.1770	-0.1230	-0.1700	-0.0150	-0.1690	-0.0970	0.0370	0.0330	0.0330	0.0270	-0.1790	-0.1360	0.0210	-0.0870	-0.0630	-0.0990	-0.2360	-0.0160	-0.1130	-0.0560	0.5880	-0.0830	-0.0410	-0.1070	-0.0860	-0.0930	-0.0450	-0.0040
0.0060	-0.0110	0.2280	0.0630	-0.1530	-0.0420	0.1590	-0.0520	0.1780	0.0150	-0.0250	-0.0010	0.3800	-0.0220	0.0510	0.2140	0.0240	-0.1400	-0.1070	-0.2810	0.0680	-0.1780	-0.1480	-0.0450	-0.0120	0.0340	0.1870	0.0560	0.0530	0.0670	-0.1320	-0.0860	0.1500	-0.5250	0.0690	-0.1740	-0.2980	0.0720	0.3540	-0.2340	-0.1470	0.1490	-0.1360	-0.0260	-0.0030	-0.0300	0.1210	-0.3280	0.1960	-0.2380
0.1210	-0.1260	-0.2080	-0.2340	0.1220	0.0890	0.1790	-0.0560	0.1970	0.1910	0.2190	-0.2370	0.1140	0.1500	0.0540	-0.0830	0.2120	0.2140	0.2130	-0.2890	0.1050	0.2450	0.1070	-0.2400	-0.1310	0.0600	0.1070	0.1180	0.2810	0.1490	0.0450	-0.0510	0.1690	-0.2310	0.0510	0.1080	0.5250	-0.0690	0.2130	-0.0710	-0.1420	0.0640	-0.1430	-0.2870	0.0360	0.0110	0.0160	-0.2810	-0.0150	-0.2350
-0.0170	0.1490	-0.1140	-0.0230	-0.0110	0.0160	0.0210	-0.3100	0.1990	-0.1390	-0.1450	0.2160	-0.0500	-0.0530	-0.1460	-0.1830	0.0490	-0.0720	-0.0190	-0.0740	0.0710	-0.1070	-0.0380	0.0010	-0.3650	-0.0610	0.0160	-0.0510	-0.0940	-0.0670	-0.0250	-0.1190	0.0590	-0.2830	-0.2550	-0.1550	-0.2010	0.1620	0.5800	-0.0270	0.6780	-0.0760	-0.3320	-0.3030	-0.3100	-0.1160	0.3490	-0.1720	0.2770	-0.1760
-0.0410	-0.0310	0.1590	-0.0200	-0.0560	0.0750	-0.1270	0.2510	0.0750	0.0670	0.0290	-0.1140	0.2110	-0.0280	0.1200	-0.0470	0.0000	-0.0160	0.0780	-0.0150	0.0250	-0.0370	-0.0470	0.0090	0.0630	-0.0440	-0.0830	-0.0970	0.1230	-0.0140	0.0250	0.0000	-0.0380	0.0190	0.1060	-0.1520	-0.0150	0.0570	0.0780	0.1160	0.0700	0.0680	0.1580	0.3580	0.0190	0.0420	0.1310	0.0630	0.0910	-0.0890
-0.4140	-0.2130	0.0500	-0.0100	-0.3730	-0.1900	-0.4260	0.3960	-0.2310	-0.1680	-0.1000	0.3190	0.1130	0.0680	0.0920	0.1990	-0.3440	-0.4750	-0.4480	0.2840	-0.2920	-0.4920	-0.5350	0.3430	-0.2300	-0.5300	-0.2670	-0.3580	-0.0840	-0.4620	-0.3790	-0.2610	0.0490	0.4390	0.0840	-0.1510	0.0150	-0.0220	-0.0870	0.2110	-0.2340	-0.4490	0.1390	0.3620	-0.0760	-0.1110	0.0610	0.3040	0.0280	0.4640
0.0410	-0.0680	-0.3700	-0.2550	0.3840	-0.0800	-0.0250	-0.1930	-0.2870	0.3080	0.2570	-0.1060	-0.1850	0.0240	0.0690	-0.1180	-0.2860	0.0660	0.0710	-0.1420	-0.2210	0.0250	0.0770	0.0520	-0.1040	-0.0250	-0.0050	0.2120	-0.0090	0.0480	0.0150	0.0810	-0.1040	-0.1650	-0.2510	-0.0950	-0.2370	-0.0230	-0.0230	-0.1410	-0.1830	0.0140	-0.0250	0.1010	-0.1610	-0.0310	-0.0420	0.0740	-0.0600	-0.0440
-0.0250	0.1150	-0.3260	-0.1230	0.1470	-0.0810	0.0230	-0.3990	-0.3640	-0.0590	0.1530	-0.0520	-0.3440	-0.0990	-0.5140	-0.0510	0.0040	0.1770	-0.0160	0.0500	-0.0220	0.1280	-0.1020	-0.1530	0.0360	0.1230	0.0630	0.0400	-0.2090	-0.0190	0.0060	-0.0040	0.0200	-0.1040	0.0220	0.0200	-0.3580	0.1420	0.1040	-0.0320	0.0220	0.0480	-0.0980	-0.1540	-0.2070	-0.0520	-0.1080	-0.1480	0.1450	-0.1150
-0.1010	0.0390	-0.0210	0.1990	0.0390	-0.1360	-0.1130	0.7030	0.2550	0.0250	0.0220	0.0560	-0.0920	0.0360	-0.2120	-0.0150	-0.0940	0.1120	0.0290	0.3430	0.0880	-0.1790	-0.1750	0.2950	-0.0960	-0.0820	-0.0170	-0.1330	0.2250	-0.1530	0.2410	-0.1430	-0.0170	-0.2470	-0.1340	0.1050	0.2820	-0.1270	-0.2550	0.0680	-0.2590	0.0810	-0.0150	-0.0260	0.1070	0.0480	0.0180	0.3600	-0.2160	-0.1760
-0.1330	-0.2580	0.2480	0.4710	-0.0550	-0.2130	-0.0690	0.3620	-0.0220	0.0340	0.0930	-0.2310	-0.2090	-0.1480	-0.3600	-0.0090	-0.1830	-0.1220	0.0870	0.1350	-0.0290	0.0490	-0.2040	-0.0060	0.0770	-0.0780	-0.1590	-0.1260	-0.1140	-0.0160	0.1870	0.1610	-0.0740	0.1000	0.1450	0.0540	-0.4260	-0.3840	-0.1790	0.1030	0.0700	-0.1610	0.3410	-0.0950	-0.0130	-0.2840	-0.0800	0.0600	-0.2980	-0.4270
-0.4790	-0.3610	-0.3860	-0.3150	-0.6180	-0.2840	-0.1600	-0.1960	-0.7140	-0.9530	-0.3560	0.3160	-0.5610	-0.4870	-0.1630	-0.4780	-0.7230	-0.1080	-0.7910	-0.3140	-0.0530	-0.8020	-0.4890	-0.0310	-0.5410	-0.4830	-0.2250	-0.6510	-0.7380	-0.2860	-0.0820	-0.8890	-0.7530	-0.8250	0.0140	-0.6630	-0.3570	-0.7470	-0.5820	-0.2000	-0.3290	-0.5600	-0.1610	0.9880	-0.4110	-0.3000	-0.4830	-0.0210	-0.0550	-0.0820
0.2700	0.1130	-0.0530	-0.0880	0.0120	-0.0980	-0.1180	-0.1210	-0.2770	-0.2160	0.0670	0.0440	-0.1450	-0.0980	-0.0280	-0.1190	-0.1930	-0.0710	-0.1250	-0.0860	0.0010	0.1890	0.1160	-0.3570	-0.0350	0.0720	0.1260	-0.1240	-0.2110	0.0370	0.0730	0.1940	-0.1140	0.2420	0.1340	-0.1680	-0.3870	0.1190	0.1210	0.0910	0.0530	0.1040	0.0400	0.1540	-0.2540	-0.1390	-0.3060	-0.2640	0.3410	-0.1760
-0.1420	-0.0890	0.0320	0.1450	-0.3620	-0.1050	0.0080	0.0700	-0.0500	0.0020	-0.1760	0.0590	0.0830	0.1160	0.1630	-0.1540	-0.0060	-0.0210	-0.0370	0.2060	0.0220	-0.0460	0.0230	0.2890	0.0090	-0.0620	-0.0350	0.0670	0.1750	0.0300	-0.1410	-0.1470	0.1710	0.2450	0.3360	0.2750	0.3350	0.1740	-0.1480	-0.0310	-0.0720	0.2970	0.2540	0.3460	0.0900	0.0780	0.0830	0.0670	-0.0140	0.3250
-0.0860	0.1950	0.1350	0.3760	-0.2250	-0.0920	-0.0640	-0.1000	0.0740	-0.1120	-0.1630	-0.1790	0.2360	-0.1540	0.1080	-0.1340	0.0380	0.0190	-0.1810	-0.0550	0.1240	-0.1300	-0.1190	-0.4510	0.1060	-0.1460	0.1650	-0.1480	-0.0750	-0.0850	0.0930	-0.0450	0.1590	0.0800	0.1320	-0.1540	0.0420	0.0870	-0.1490	0.1280	-0.1440	-0.0460	0.2720	-0.1300	0.0690	-0.1660	-0.1590	-0.0380	0.0430	-0.2560
-0.1470	-0.0880	0.0210	-0.1060	0.0200	-0.1670	-0.0990	-0.0570	-0.3530	0.0690	-0.0560	0.3820	-0.2740	-0.1970	0.0610	-0.0240	-0.1270	0.0390	-0.1100	-0.0650	-0.0700	-0.0190	-0.0800	0.3640	-0.1050	0.1410	-0.0970	0.0990	-0.1050	-0.1550	-0.2450	-0.0810	-0.2890	-0.4260	-0.0070	-0.0180	-0.4350	0.0060	0.0830	-0.2330	-0.3060	-0.1240	0.0290	0.2340	-0.3210	-0.0030	-0.1390	0.3530	-0.0110	0.4590
-0.0590	0.1400	-0.4630	0.0450	0.3150	-0.2090	-0.0800	-0.2360	-0.3410	-0.1030	0.0500	-0.1530	-0.4850	-0.3300	0.3300	-0.3290	-0.0280	0.0590	-0.1610	0.1250	-0.1200	0.2970	0.0340	-0.1850	0.1090	-0.0160	0.2120	0.1820	-0.0770	-0.0180	0.2210	0.2300	0.0710	-0.1630	-0.1860	0.0470	-0.3800	0.0850	0.2520	-0.1870	-0.2180	0.0460	-0.2000	0.1210	-0.3940	0.0090	-0.2420	-0.1630	0.1570	-0.0810
0.3450	-0.2590	0.3830	-0.8890	0.0560	-0.1040	-0.0730	0.0730	-0.0180	0.0720	0.3050	0.1530	-0.0080	0.0250	-0.4720	0.3160	-0.5920	-0.0230	-0.2990	-0.0490	-0.1850	-0.1100	0.3490	-0.5240	0.0140	-0.9300	-0.1590	-0.4440	0.1070	-0.2710	-0.0690	-0.1970	0.0090	-0.0430	-0.4910	-0.0760	-0.7980	0.2190	-0.5280	-0.3790	0.3550	0.3300	-0.4300	0.1610	0.0860	0.0260	0.2850	-0.4440	-0.0060	0.5530
-0.2590	-0.3810	-0.3120	-0.0440	-0.0070	-0.1780	-0.1470	0.6150	-0.2080	-0.0500	0.1180	0.4600	-0.4050	-0.2330	-0.4500	-0.0170	-0.1830	0.3540	-0.1480	0.0580	0.0860	-0.1700	-0.1790	0.3180	-0.2060	-0.3730	-0.2170	0.1680	-0.1510	0.0220	0.0720	-0.1110	-0.1600	-0.3790	-0.3680	-0.1060	-0.9510	-0.1050	-0.3310	-0.0870	-0.0970	-0.2170	-0.0560	0.3940	0.2420	-0.2600	0.0020	0.0610	-0.3480	0.0410
-0.9950	-0.7390	0.2200	-1.0370	0.0540	-0.4690	-0.8850	-0.4950	-0.8460	0.3510	-1.1890	-1.0320	-1.1150	-0.7520	0.3770	-0.7890	-0.7400	-0.0250	-0.6430	-1.1350	-0.4740	-0.4720	-0.6640	-1.2060	-0.2360	-0.0250	-0.8850	-0.7580	-0.7170	-0.4850	-0.5220	-0.0450	-0.4350	0.7070	-0.5990	-0.4760	-0.6420	-0.0700	-0.4610	-0.7960	-0.0500	-1.1530	0.3060	-1.2320	-1.0920	-1.0500	-0.7960	-1.2270	-0.7380	-1.3120
-0.4390	-0.1010	0.1130	-0.1220	-0.2900	-0.3200	-0.4070	0.3360	-0.0380	-0.2950	-0.1090	0.4580	0.2940	-0.3930	0.2540	0.1240	-0.4350	-0.5840	-0.4340	0.1540	-0.4060	-0.3090	-0.5500	0.2420	-0.0680	-0.3420	-0.2460	-0.4450	-0.2340	-0.4410	-0.4520	0.0330	-0.1120	0.2680	0.1810	-0.1510	-0.1130	-0.2730	-0.0930	0.0650	-0.2070	-0.6950	0.0380	0.1830	-0.1590	-0.1350	-0.0110	0.2260	0.0150	0.3920
-0.0070	0.0400	-0.0170	-0.4280	0.0490	-0.1230	0.4180	-0.2170	-0.0830	-0.0310	-0.1570	-0.0880	0.0690	0.2280	0.3650	-0.2150	0.2540	0.1470	0.0720	-0.2100	0.1990	0.1460	-0.1050	-0.0940	-0.2780	0.2940	0.1670	0.2590	-0.0350	-0.1560	0.0280	-0.1950	-0.1820	-0.4560	0.0680	0.0580	-0.5890	-0.1630	0.2610	-0.2140	-0.0440	0.2070	-0.1480	0.3440	-0.2370	0.1420	-0.1800	0.1290	-0.1140	-0.0070
-0.4650	0.3700	-0.4090	-0.2850	-0.5210	-0.0780	-0.2070	-0.2940	-0.4790	-0.5420	-0.2520	0.1160	-0.1170	-0.3250	0.0800	-0.2640	0.0750	-0.3470	-0.4740	0.4640	-0.1730	-0.4400	0.0080	0.0500	0.1340	-0.1750	-0.1910	-0.1070	-0.5740	-0.3220	-0.4510	-0.5680	0.1450	-1.0080	-0.1320	-0.5280	-0.8770	0.7250	0.1670	-0.2610	0.1470	-0.1430	-0.1120	0.0190	-0.3950	-0.3040	-0.1170	-0.0210	0.1250	0.1920
-0.1530	-0.0540	-0.0110	-0.7040	-0.1300	-0.0490	0.1980	-0.3140	-0.2780	0.0050	-0.1540	0.2060	-0.2090	-0.1820	-0.0950	-0.2340	0.1340	-0.1070	-0.0150	-0.2690	0.0850	-0.0350	0.0240	0.7790	-0.5960	-0.0310	0.1230	0.4050	-0.1500	-0.0530	-0.1370	-0.4040	-0.0200	-0.6990	-0.1200	-0.1850	-0.6430	-0.2560	0.1030	-0.2980	-0.3270	-0.1150	-0.2430	0.4610	-0.2560	-0.0080	0.5050	0.2770	0.0620	0.3820
-0.3480	-0.1560	-0.3920	-0.4080	-0.3300	-0.2110	-0.2560	-0.0080	-0.4050	-0.1800	-0.2760	0.8430	-0.2270	-0.2610	-0.1860	-0.2390	-0.5120	-0.5570	-0.2300	-0.0580	-0.2450	-0.4850	-0.6350	0.6860	-0.2580	-0.5490	-0.1940	-0.1230	0.1380	-0.2760	-0.0800	-0.3870	-0.1350	-0.0880	-0.0810	-0.0600	-0.0060	0.2060	-0.4520	-0.1580	0.0800	-0.2510	-0.1620	0.1460	-0.2140	0.0200	-0.1550	0.3930	-0.2740	0.3750
0.2780	-0.0590	-0.2700	0.0100	0.4680	0.0060	-0.1330	-0.2860	-0.2190	0.0520	0.1590	-0.0920	-0.1900	-0.2610	0.1840	-0.3050	-0.4020	0.0010	-0.0730	-0.1820	-0.2590	0.0880	-0.0980	-0.1470	0.1720	0.1390	-0.0500	0.1340	0.1300	0.2940	0.2310	0.2500	-0.1210	-0.0980	-0.2750	0.0280	-0.0130	0.2130	-0.2380	0.0500	-0.2560	0.0860	0.0740	-0.1020	-0.1200	-0.0470	-0.2380	-0.0980	0.0830	-0.2180
0.0170	-0.1250	0.0580	-0.4250	0.0290	-0.1990	0.2210	-0.4530	-0.3070	0.0800	-0.1690	0.0350	0.2340	0.0030	0.1520	-0.1510	0.0890	0.0160	0.0110	-0.0490	0.0520	-0.0370	-0.0360	-0.0570	-0.0040	-0.0810	-0.2220	0.2080	-0.1710	-0.0290	-0.0410	-0.3550	0.1200	-0.1970	0.0290	-0.0990	-0.6880	-0.2430	-0.2990	-0.0910	-0.1640	-0.1880	0.1470	-0.0810	-0.0440	-0.0550	0.1290	-0.2470	-0.1870	0.7040
0.0530	-0.0560	-0.0790	-0.0830	-0.0040	0.0220	0.0470	0.1140	0.1080	0.1360	-0.0720	-0.2440	-0.0820	0.1070	-0.1700	0.0860	-0.0350	-0.0980	0.0490	-0.3460	0.0030	-0.0530	-0.0540	-0.1960	0.1640	-0.0320	0.0680	0.0060	-0.0220	0.0730	0.0220	0.0960	0.0270	0.1780	0.0690	-0.0540	0.0620	0.0910	-0.3300	0.1030	0.2170	0.1240	0.1650	-0.1500	0.2590	-0.2430	-0.1840	-0.0620	-0.0190	-0.4160
0.0350	-0.0170	0.1910	-0.8860	0.0950	0.0250	0.1720	-0.0750	0.0140	-0.0440	-0.0210	-0.1730	-0.0730	0.2990	-0.1050	-0.1230	0.1970	-0.0710	0.0480	0.1850	-0.0610	-0.0850	0.2140	-0.1460	-0.0680	0.0550	0.0230	0.1250	-0.1100	0.0700	-0.0660	0.1670	-0.0130	-0.0530	-0.2170	-0.0760	-0.3260	-0.1460	0.0960	0.1790	0.3800	0.0840	-0.0210	-0.2450	-0.0890	-0.0440	0.0850	0.0140	-0.0620	-0.1760
-0.2110	-0.3100	-0.0490	0.0370	0.1020	-0.2810	-0.1140	0.1940	-0.1110	0.0810	0.0640	-0.1340	-0.1260	-0.1610	-0.0480	-0.0930	-0.0760	0.1170	-0.0620	0.1490	-0.0840	-0.3020	-0.2120	0.2050	-0.0700	-0.0970	-0.2710	-0.0160	-0.0320	0.0360	0.0730	0.0730	-0.2120	-0.0910	-0.1290	-0.0390	-0.3900	0.2030	0.0100	-0.0510	-0.4210	0.1660	-0.0120	0.0340	0.1220	-0.1410	-0.0870	-0.1890	-0.4000	-0.2780
-0.1100	0.0180	-0.1790	-0.0320	-0.1620	-0.0230	-0.2780	-0.0790	-0.0440	-0.0770	0.2150	-0.2690	0.0300	-0.1930	-0.0050	0.1270	-0.0200	-0.3930	-0.2310	-0.1860	-0.0800	-0.3260	-0.0340	-0.1120	0.0630	-0.0970	-0.1520	-0.3410	-0.2470	-0.2020	-0.2940	0.0850	0.6510	0.8850	-0.1860	-0.0760	-0.0880	-0.0300	-0.2120	0.2540	0.2240	-0.2160	-0.1390	-0.3130	0.0900	-0.2210	-0.0440	-0.1360	0.2720	-0.3640
0.0540	-0.1050	-0.0100	0.4200	0.1300	0.4800	-0.1030	-0.8030	-0.0490	0.2010	0.3220	-0.3280	-0.1980	0.0620	0.1950	0.3930	0.1170	-0.0880	0.3610	-0.6470	-0.1970	-0.9230	0.1330	-0.6700	-0.1030	0.0490	-0.2900	-0.1840	-0.2010	0.4660	0.0730	-0.2010	0.4080	0.3540	-0.5770	-0.2900	-0.3690	-0.3050	-0.4400	-0.2640	0.1520	-0.2960	0.0150	-0.1180	-0.3040	0.1720	-0.0620	-0.3420	-0.5490	-0.0500
-0.0040	-0.0180	0.1060	-0.2510	-0.0560	0.2220	0.2210	-0.2090	0.1390	0.1110	0.0900	-0.1040	0.2440	0.2970	-0.0160	-0.1330	0.4220	0.1230	0.3380	-0.1760	0.2100	0.1120	0.4760	0.0120	0.0070	-0.1740	0.2690	0.0030	0.1390	0.2200	0.0820	0.0070	0.0110	-0.1240	0.1750	0.2540	-0.0630	0.1820	0.1440	0.0360	-0.0660	0.4890	-0.0900	-0.0670	0.1800	0.1840	0.2850	-0.1250	-0.1400	-0.1810
-0.0880	-0.0220	-0.1220	-0.0030	-0.2090	-0.0250	-0.1210	0.0120	-0.0080	-0.0490	0.1410	-0.1790	0.0900	-0.1400	0.0380	0.1220	0.0260	-0.2960	-0.1380	-0.0730	-0.0180	-0.2590	0.0350	-0.0360	0.1140	-0.1630	-0.1120	-0.2150	-0.0540	-0.1480	-0.0820	0.0590	0.5990	0.8400	-0.0460	0.0230	0.0210	0.0230	-0.1900	0.1040	0.2250	-0.0930	-0.0600	-0.1260	0.1680	0.0840	0.1020	-0.0090	0.1780	-0.2410
-0.4890	-0.2070	-0.0920	-0.0430	0.2120	-0.5140	-0.2230	0.2570	-0.1770	-0.2160	-0.1530	0.2080	-0.6230	-0.5020	-0.4460	-0.1460	-0.2540	-0.1970	-0.2970	0.4860	-0.2820	-0.5320	-0.5690	0.1620	0.5570	-0.0300	-0.3360	0.1640	-0.1130	-0.1760	0.2940	0.1440	-0.1480	-0.0610	0.0410	0.4000	-0.9140	-0.1460	-0.4180	0.0730	-0.3930	-0.3600	0.0840	0.1840	-0.1440	-0.0650	-0.0400	-0.2340	-0.4580	-0.0830
-0.1230	0.0580	-0.3750	0.1830	0.1270	0.2350	-0.6590	-0.6970	-0.4460	0.1010	0.4320	-0.3430	-0.6370	-0.3660	0.0730	0.2810	-0.1750	-0.5150	0.0320	-0.8450	-0.3420	-1.0910	-0.4910	-0.2230	-0.1120	0.2340	-0.5480	-0.8080	-0.3560	-0.0240	-0.0890	-0.3870	0.0120	0.7510	-0.7090	-0.2300	0.2960	-0.1250	-1.0680	-0.0020	-0.0880	-0.5560	-0.0740	-0.3260	-0.4460	0.0300	-0.5230	-0.1800	-0.0680	-0.6070
-0.1650	-0.2110	-0.8080	0.0290	-0.5090	-0.0940	0.7400	-0.0590	-0.4250	-0.6060	-0.8900	-0.5590	-0.4130	-0.8660	-0.8070	-0.1290	-0.8320	-0.0390	-0.5660	0.1330	0.6450	-0.9020	-0.1000	-0.3460	-1.0550	0.9800	-0.5040	0.0400	-0.2260	-0.0820	-0.5180	-0.9410	-0.4430	-0.7400	-0.7870	-1.2630	-0.8740	-1.2760	1.3340	-0.2700	-0.4030	-1.1820	-0.3580	0.5700	-0.4010	0.2530	-0.0310	-0.2800	-0.6330	0.2600
-0.0440	-0.0870	-0.0170	0.5240	0.1340	0.1900	-0.2030	-0.1180	-0.1110	-0.0510	0.2740	-0.1360	0.0550	-0.2700	0.0620	0.3690	-0.1780	-0.4450	0.1520	-0.1560	-0.2310	-0.8080	-0.1610	-0.1860	0.0660	0.1070	-0.3910	-0.3930	-0.1970	-0.0520	-0.0920	-0.1840	0.1230	0.5100	-0.3440	-0.1770	-0.0600	-0.2760	-0.3780	0.1760	-0.0560	-0.4870	0.1260	-0.1110	-0.0440	0.0100	-0.1130	0.0560	-0.1680	-0.0120
-0.2080	-0.0560	-0.1480	-0.1190	0.6300	-0.0380	-0.0160	-0.0380	-0.0330	0.2300	-0.1240	0.5000	-0.1150	-0.0590	-0.2490	0.2320	-0.0240	-0.0670	-0.0680	-0.0150	-0.1520	-0.1690	-0.3210	0.3540	0.1690	-0.0670	-0.0530	-0.1810	-0.1510	0.0510	-0.1810	-0.1640	-0.0400	-0.3030	-0.1250	0.0160	0.0000	0.7410	-0.1310	-0.1000	-0.0440	-0.2450	-0.0880	0.0050	-0.1020	0.1450	-0.0680	0.0510	-0.0050	-0.1530
-0.3830	-0.1990	0.3070	-0.1010	0.0880	-0.1530	-0.2760	-0.0620	-0.2850	0.1990	-0.1280	-0.0200	-0.2210	-0.0900	-0.1130	-0.3430	0.0810	0.0330	-0.2110	0.5290	-0.2790	0.2490	-0.3600	-0.0650	0.2520	-0.3230	-0.2520	-0.5040	-0.1160	-0.0780	-0.2350	0.0020	0.1190	-0.5590	-0.2920	-0.2620	-0.0080	0.0520	-0.3820	-0.0430	-0.5140	-0.1950	-0.0920	-0.0200	-0.1810	-0.3210	-0.0960	-0.1130	0.2530	-0.2230
0.0950	0.0060	-0.0560	0.4270	0.1180	0.2570	-0.3150	-0.1230	-0.0780	0.0070	0.2700	-0.0700	0.0380	-0.1190	0.0330	0.2940	-0.0830	-0.2990	0.1260	-0.1910	-0.1790	-0.5900	-0.0550	-0.1310	0.0970	0.0610	-0.3760	-0.2580	0.0450	-0.0380	-0.0120	-0.1250	0.2950	0.5400	-0.2890	-0.0740	0.0640	-0.2220	-0.3500	0.1480	-0.0360	-0.2610	0.1510	-0.0920	-0.0210	0.0910	-0.0140	0.0470	-0.1580	-0.0410
-0.1760	-0.1550	-0.0250	-0.2390	-0.1860	0.0750	-0.1660	0.2730	0.0700	-0.2780	-0.0550	-0.5930	0.3130	-0.3300	-0.4440	0.5510	0.0740	-0.2740	-0.0790	-0.8130	-0.1920	-0.4370	0.2260	-0.7520	0.3620	-0.0610	0.0080	-0.1680	-0.1500	-0.0130	-0.1080	0.0690	0.2100	0.3410	0.0300	-0.4130	-0.1420	-0.0950	-0.3830	0.4520	0.1560	-0.2620	-0.0110	-0.3360	0.4200	-0.0380	0.0070	-0.5480	0.1820	-0.7040
0.0040	-0.0310	0.0100	0.5500	0.0820	0.2050	-0.5100	-0.0270	-0.0640	0.1140	0.2240	-0.0130	0.0480	-0.1730	0.0890	0.2960	-0.2020	-0.4410	0.0600	-0.0950	-0.2410	-0.6320	-0.1120	-0.0920	0.0500	0.0610	-0.3990	-0.5120	-0.0900	-0.0680	0.1600	-0.1980	0.2170	0.5420	-0.2900	-0.1910	-0.0110	-0.3070	-0.3970	0.1510	-0.0200	-0.4090	0.1980	-0.1030	0.0330	0.0570	-0.0240	0.1420	-0.1450	-0.0360
0.1320	-0.0410	-0.0680	0.4740	0.0860	0.3150	-0.3530	-0.1570	-0.0530	0.0440	0.2900	-0.1140	-0.0250	-0.1370	0.0520	0.2900	-0.0590	-0.3240	0.1470	-0.2630	-0.2300	-0.6260	-0.0650	-0.1620	0.1430	0.0890	-0.4030	-0.2760	-0.1730	-0.0490	0.0080	-0.0700	0.3110	0.5840	-0.2900	-0.0680	0.0670	-0.1770	-0.4030	0.1910	-0.0210	-0.2770	0.1290	-0.1110	0.0070	0.0820	0.0040	0.0760	-0.1940	-0.0560
0.1360	-0.0320	0.0130	0.3540	0.1560	0.3460	-0.1760	-0.0890	-0.0710	0.0190	0.2960	-0.0980	-0.0110	-0.0960	0.0110	0.3200	-0.0420	-0.3200	0.1730	-0.1210	-0.1890	-0.4960	-0.0810	-0.1510	0.1270	0.1350	-0.2810	-0.3190	-0.0430	0.0300	-0.1040	-0.0980	0.3420	0.4730	-0.2490	-0.1440	0.0130	-0.1530	-0.2960	0.1450	-0.0530	-0.3140	-0.0230	-0.2020	-0.0310	0.0140	-0.1690	0.0630	-0.1850	-0.0260
0.2310	0.1950	-0.3110	-0.0770	0.0330	0.2780	-0.3220	-0.5530	-0.4110	0.1850	0.6280	-0.3970	-0.3930	-0.2050	0.2610	0.3190	0.1770	-0.5580	0.2080	-0.4800	-0.2380	-0.6930	-0.1500	-0.2830	0.1940	0.1180	-0.2680	-0.4020	-0.2660	-0.1100	-0.2500	-0.1780	0.4130	0.9380	-0.6360	-0.4060	-0.1070	-0.2720	-0.4210	0.0000	-0.0720	-0.5900	0.1000	-0.7610	-0.3330	-0.0380	-0.3020	-0.2020	-0.0620	-0.0890
0.0440	0.0200	0.1170	-0.0500	0.1420	0.1250	0.4260	-0.0160	0.3070	0.1030	-0.3100	-0.1740	0.2800	0.0560	-0.0830	-0.2480	0.1160	-0.0540	0.0070	-0.0740	-0.0900	0.0760	0.2590	-0.1640	0.0060	-0.0440	0.0100	-0.1100	0.0980	0.1130	-0.2410	0.2200	-0.0260	0.3550	0.0000	-0.0840	0.0220	0.0920	0.0150	0.1180	0.1980	0.0900	-0.2820	-0.2140	0.0120	-0.0150	0.0870	-0.0230	0.0910	-0.1690
-0.3440	-0.4040	0.0190	0.4790	0.0580	-0.5580	-0.1260	0.5810	-0.1600	-0.0740	0.3060	0.0110	-0.4850	-0.0970	-0.3720	0.0040	-0.1890	-0.1100	0.2430	0.3700	-0.2100	0.0470	-0.4530	0.3370	0.0280	-0.3130	-0.3810	-0.2040	-0.1810	-0.1560	0.2260	0.1820	-0.2160	-0.1820	-0.0740	0.0340	-0.9360	-0.5300	-0.5870	0.5110	-0.2950	-0.2010	0.3070	-0.2030	-0.0140	-0.3230	-0.1400	0.3190	-0.5910	-0.2260
-0.0490	-0.4110	0.3250	-2.0000	-0.3320	-0.2780	-0.2690	-0.0170	-0.2990	0.1350	-0.4520	-0.3310	-0.2340	0.0550	-0.3510	-0.2850	-0.1770	-0.2340	0.3110	-0.1940	-0.0840	-0.1470	-0.1920	-0.3280	-0.3270	-0.1800	-0.2500	0.3580	-0.3040	-0.0410	-0.8090	-0.4250	-0.2390	-0.5760	-0.0900	-0.5570	-0.8840	-0.0320	-0.0030	-0.2400	0.4010	0.3720	0.2910	0.1050	-0.0640	-0.1470	0.4630	-0.1860	-0.3070	-0.1440
-0.6940	-0.4630	0.1610	-0.3160	-0.7810	-0.8430	-0.4840	0.2660	-0.4870	-0.6490	0.0550	0.7320	-0.4170	-0.5160	0.2500	-0.7110	-0.5820	-0.7230	-0.2870	0.0190	-0.2700	-0.7020	-0.7460	0.1860	0.2210	-0.1270	-0.2090	-0.8000	-0.3160	-0.6530	-0.2580	-0.0910	-0.6180	-0.8090	0.2690	-0.5280	0.2970	-0.0890	0.5590	0.2310	-0.9140	-0.1300	0.2010	0.1890	0.5560	-0.6030	-0.4640	0.1940	-0.8390	0.1560
-0.1270	-0.1060	-0.0030	-0.1180	0.0210	-0.0820	-0.0320	0.3220	-0.0200	-0.0510	0.0520	-0.1220	0.0600	-0.1170	-0.1390	0.0340	-0.1750	-0.0990	-0.0180	0.1240	-0.0260	-0.1180	-0.1930	0.2010	-0.0160	-0.0200	-0.1180	-0.1720	-0.0990	-0.1550	-0.0010	0.0360	-0.0380	-0.2180	0.1560	-0.0900	-0.3180	0.0000	-0.0110	-0.0300	0.0170	-0.2120	-0.1320	0.0370	0.0290	0.0590	-0.0170	0.2600	0.0960	0.2200
-0.3440	-0.2580	-0.2370	-0.3220	-0.1800	-0.3760	-0.2420	0.1410	-0.2410	-0.2790	-0.0700	0.5770	-0.1320	-0.2240	-0.3710	-0.0640	-0.1440	-0.0750	-0.0400	0.9480	-0.1060	-0.3080	-0.2340	0.8890	-0.1690	-0.3300	-0.2260	0.1870	-0.2410	-0.2990	-0.1840	-0.1650	-0.2780	-0.2560	-0.2180	-0.0780	-0.8910	-0.2130	-0.3730	-0.1420	-0.2950	-0.2640	-0.1660	0.1470	0.0030	-0.1720	-0.1860	0.5000	-0.3620	0.4150
-0.5110	-0.4080	-0.4780	-0.2750	-0.3900	-0.3430	-0.3370	-0.1350	-0.1850	-0.4460	0.6380	-0.3610	0.3770	-0.4350	-0.5750	0.5670	-0.3770	-0.4850	-0.3600	-0.0940	-0.4140	0.4110	-0.5200	-0.2560	-0.2080	-0.5600	-0.3060	-0.4830	-0.3670	-0.3890	-0.4000	-0.3130	-0.2030	-0.1550	-0.0230	-0.3920	-0.2250	-0.3700	-0.3290	0.6970	-0.1210	-0.4990	0.6190	-0.1750	0.0200	-0.4850	-0.3580	-0.2650	-0.2160	-0.3420
0.0910	0.0840	0.2900	0.0930	0.0470	-0.1560	0.0960	0.1050	-0.1260	-0.1230	-0.0290	-0.1470	-0.1200	0.0060	-0.0010	0.0060	0.1050	0.0940	-0.0740	-0.0930	0.1000	-0.1340	-0.1310	-0.0930	-0.2120	0.1120	-0.0030	0.0080	-0.1370	-0.0070	0.0530	-0.0440	-0.0460	-0.2170	0.0170	-0.1600	-0.4600	-0.0710	-0.0810	-0.0090	0.0820	-0.3160	0.0290	0.0400	0.0400	-0.0970	-0.1560	0.1290	-0.0770	-0.0030
0.1740	0.1290	-0.6980	-0.0880	0.1340	0.1570	-0.0800	-0.2730	-0.3840	-0.1240	0.1590	-0.5330	-0.2370	-0.4020	0.1720	-0.2300	-0.1980	-0.1490	-0.0740	-0.0910	-0.2590	0.1220	-0.0880	-0.0720	0.0780	0.0520	0.0820	0.0280	-0.1780	0.0590	-0.0790	0.2050	0.1630	-0.0560	-0.1560	-0.4390	-0.2920	0.2000	0.0710	-0.1750	0.0110	-0.0230	-0.3160	0.0960	-0.3000	-0.2050	-0.4940	-0.0860	0.5320	-0.0830
0.0830	-0.0590	-0.2790	0.0540	0.2840	0.2120	-0.1310	-0.3280	-0.1740	-0.0660	0.0370	0.0480	-0.3070	-0.4560	0.3130	-0.1670	-0.0080	-0.3060	0.0200	-0.2080	-0.1130	0.0820	0.0060	0.0700	-0.1120	0.1050	0.0100	-0.1620	-0.4050	-0.0800	-0.3020	-0.0970	-0.0060	0.4980	-0.1510	-0.1070	-0.2990	-0.3160	0.3030	0.0090	0.6630	-0.0760	-0.0290	0.1270	-0.6190	-0.1140	0.0310	-0.2030	0.3170	0.1030
0.1330	0.0800	-0.2410	0.0340	0.1590	-0.1090	0.0360	-0.3820	-0.3680	-0.0920	0.0560	-0.2170	-0.2750	0.0070	0.0600	-0.0810	-0.1140	0.0370	0.0040	-0.0800	-0.0600	0.2310	0.1010	0.0030	0.0170	0.2760	-0.0090	0.1350	-0.1770	0.0560	-0.0290	0.1090	-0.0820	-0.1190	-0.2720	-0.0340	-0.4290	0.0530	0.1730	-0.0530	0.0730	0.0140	-0.1160	0.0720	-0.2600	-0.2070	-0.0470	-0.0280	0.2180	0.0000
-0.3100	-0.0610	0.0390	-0.1530	-0.0610	-0.2530	-0.4790	0.1520	-0.2800	-0.0790	-0.0650	-0.0990	0.1540	-0.3720	0.1780	-0.0030	-0.3310	-0.4240	-0.4480	0.0190	-0.4430	-0.4340	-0.6540	0.0620	-0.2800	-0.2480	-0.2930	-0.6820	-0.1700	-0.4180	-0.4810	-0.2430	-0.0370	0.4420	0.3190	-0.2610	0.0350	0.0220	-0.2030	0.3470	-0.2900	-0.6830	0.2580	0.1530	0.1370	-0.1990	0.1380	0.0130	0.2380	0.3140
-0.1430	0.0660	0.1170	0.1940	-0.1150	-0.2280	-0.1860	0.0560	-0.0760	-0.5380	-0.2510	0.1120	-0.2860	-0.4870	0.3750	-0.3560	0.0130	-0.0060	0.0520	0.0820	-0.0780	-0.1680	0.1320	-0.0640	0.0710	-0.1630	0.1710	0.0010	-0.1250	-0.3800	0.0090	-0.5200	0.1350	0.0700	0.3010	-0.2590	0.4700	0.2370	-0.2070	0.0530	0.2450	-0.2840	0.1680	0.1570	-0.4130	-0.2180	-0.3020	0.0580	0.3280	0.2920
-0.2110	0.1100	-0.1540	-0.0660	0.0000	-0.1240	-0.0930	-0.0810	-0.2470	-0.2350	0.6840	0.0350	-0.2290	-0.3440	-0.0210	0.1370	-0.1090	-0.1100	-0.0160	-0.1600	-0.1140	-0.1210	-0.0020	0.0020	0.0080	0.0010	0.0850	0.0620	-0.4730	-0.1410	-0.2590	-0.0340	0.1180	0.2050	0.0430	-0.1490	-0.3890	-0.0740	0.1310	-0.0300	0.1800	-0.1190	-0.2540	0.2920	-0.2090	0.0030	-0.2320	-0.1730	0.3150	0.0360
-0.0420	-0.0640	0.1130	0.2610	-0.0540	-0.2130	-0.0650	0.2690	-0.1940	0.1590	0.1920	-0.0410	0.0180	-0.1060	-0.2540	0.1070	-0.1720	-0.1560	-0.1070	0.1690	0.0000	0.0430	-0.2190	0.0470	0.2650	0.0290	-0.1550	-0.0720	-0.1510	-0.0160	0.1400	0.2510	-0.0340	0.3000	0.1170	-0.0030	-0.3660	-0.1340	-0.2740	0.3340	0.0020	-0.0640	0.2300	-0.1660	0.0850	-0.2000	-0.0340	0.0430	-0.2950	-0.3510
-0.0800	-0.1020	0.2500	-0.1180	-0.0010	-0.0930	-0.2070	-0.1020	-0.2610	-0.0970	-0.2310	-0.0870	-0.3170	-0.2540	-0.1730	-0.2740	0.1770	-0.1180	-0.0020	-0.2410	-0.0690	-0.0870	-0.2760	-0.0430	0.6160	0.0610	0.1600	-0.0420	0.0040	0.0070	0.0650	-0.4010	-0.0010	-0.1090	-0.3100	0.0140	-0.0260	0.1480	1.1890	-0.3390	-0.3040	-0.1640	-0.3060	-0.2090	-0.1850	-0.1560	0.0410	-0.1550	-0.0120	-0.0250
0.0660	-0.0620	-0.2180	-0.2330	0.2860	0.0320	0.1200	-0.2860	-0.3660	0.0910	0.7480	-0.3870	-0.5060	-0.1620	-0.4130	0.6680	-0.4660	0.1120	-0.0300	-0.1990	-0.3300	-0.0130	-0.0670	-0.3250	-0.1000	-0.1330	-0.0950	-0.2410	-0.2720	-0.0570	-0.1690	-0.0170	-0.1250	-0.1620	-0.2140	-0.2850	-0.2410	-0.3800	0.1560	-0.0710	0.3530	-0.0620	-0.2300	-0.4970	-0.1760	0.0700	-0.3230	-0.1720	-0.0720	-0.3100
0.0890	0.0140	-0.1460	0.0050	0.2260	0.0830	0.0840	-0.5330	-0.2520	0.1890	-0.0010	-0.1620	-0.2850	-0.0540	-0.0270	-0.2340	-0.0210	0.0240	0.0370	-0.2590	-0.0420	0.0830	0.1790	-0.1460	0.2030	0.0980	0.1620	0.1840	-0.2000	0.1270	-0.1330	-0.3090	0.0410	-0.3190	-0.1950	0.0470	0.1130	-0.0150	0.0040	0.0070	0.1740	0.1340	-0.0310	-0.2650	-0.2220	0.0070	-0.3220	-0.1090	0.2960	-0.1160
1.2390	-0.3960	-0.0170	0.3060	-0.5300	-0.1700	-0.3670	-0.2180	-0.1100	-0.0950	-0.2310	-1.9180	-0.3870	0.2040	0.4930	-0.1710	0.2690	-0.6550	-0.1350	0.1550	-0.5350	0.7940	-0.0530	-0.4510	-0.3210	-0.7820	0.0260	0.6830	-0.4100	-0.4840	0.8410	-0.8540	-0.4970	-0.1050	-0.2690	-0.4320	-0.8420	0.1230	-0.7380	-0.1770	-1.5290	0.4420	-0.0870	0.2110	-0.3040	-0.2000	-0.2810	-0.1300	-0.2940	-0.2200
0.1090	-0.0840	0.0610	0.0220	0.0230	0.0170	0.2850	-0.1100	0.0270	0.0560	-0.0950	0.2720	0.2400	0.1280	-0.0790	0.0430	0.1760	-0.1530	0.2550	0.1160	0.1650	0.1300	0.1640	0.0290	-0.1830	0.0740	0.0090	-0.0890	0.2160	-0.1730	-0.1060	-0.0320	-0.1160	-0.8100	0.0930	-0.0030	-0.0500	-0.2200	0.2310	0.0190	-0.2730	0.0360	-0.1150	0.3390	-0.3330	0.2410	0.0800	0.1500	-0.1970	0.1330
-0.0580	0.0020	0.1840	0.3500	-0.0900	0.3500	0.2790	-0.1150	0.1200	0.0070	0.0860	-0.0130	-0.0380	0.0400	-0.1650	0.1030	-0.0160	0.0160	-0.0980	-0.0360	0.0190	-0.1210	-0.0020	-0.0670	0.1210	0.0820	-0.0160	-0.1490	0.0090	-0.1190	-0.1520	0.0380	0.4730	-0.0530	0.0250	-0.2190	-0.1020	-0.0090	-0.1740	-0.3590	-0.0450	0.0290	-0.0500	-0.0160	0.0830	-0.0170	0.1310	-0.2830	-0.2110	-0.0700
0.1450	0.0610	0.0540	-0.0230	0.0380	0.2150	0.0820	0.1930	0.0140	0.3560	0.0130	-0.1590	0.1090	0.1990	-0.2370	-0.1470	0.1680	0.1270	-0.0050	-0.1310	-0.0740	0.0750	0.2110	-0.0540	0.2810	0.0230	0.0550	0.0560	0.1880	0.0960	0.0050	-0.0220	-0.0080	-0.1460	-0.1640	-0.0090	-0.1360	0.0880	-0.3570	0.1810	-0.1800	0.0480	0.1710	-0.0350	0.2740	0.0460	-0.1300	-0.2160	-0.0350	-0.2730
-0.1680	-0.0530	-0.0040	-0.1280	0.0850	0.0600	-0.0450	-0.0400	-0.1170	0.2240	0.0290	-0.0940	-0.1680	-0.1490	-0.0970	-0.2400	0.2650	-0.1400	0.0040	0.1160	-0.1800	-0.2140	0.0040	-0.1550	0.6060	-0.1270	0.1070	-0.1770	-0.1970	-0.1560	-0.0510	0.1130	0.3330	0.0870	-0.1400	0.2100	-0.2080	-0.0830	-0.0960	-0.0060	-0.1920	-0.2490	0.0180	-0.2430	-0.0100	-0.2190	-0.2670	-0.3840	0.1320	-0.1520
0.2590	0.3150	-0.5480	0.1010	0.1820	-0.0190	0.0900	0.2950	0.0450	0.0860	0.0820	-0.4810	-0.3150	0.4190	-0.1590	0.3080	-0.3990	-0.3100	0.0170	0.1630	-0.0660	-0.0870	-0.5560	0.0610	0.0470	-0.2130	-0.1650	0.3710	-0.1150	0.2360	0.0860	0.1120	0.2770	0.1240	0.0540	-0.3970	0.2080	-0.4340	-0.3940	0.0670	-0.4860	0.1440	-0.1960	0.2140	-0.1010	-0.0480	-0.3620	-0.1310	0.0540	0.2540
-0.3750	-0.0580	0.0190	-0.0580	-0.0740	-0.2340	-0.3320	0.4450	-0.2490	-0.2810	-0.0300	0.1730	-0.1890	-0.3030	-0.1380	-0.2190	-0.0880	-0.1390	-0.2390	0.4720	-0.2880	-0.6790	-0.3110	0.7900	-0.3890	-0.0620	0.0750	-0.2600	-0.3520	-0.1670	0.1140	0.4160	0.2020	-0.4310	-0.2570	-0.0020	0.2770	0.1710	-0.2170	-0.1760	-0.2710	0.1650	0.1470	0.5710	-0.0960	-0.2140	-0.1230	0.1190	-0.2810	0.0000
-0.1130	0.0900	-0.2800	-0.1250	0.3050	-0.1160	0.0250	-0.1760	-0.1120	-0.0890	0.0620	-0.2220	-0.1840	-0.1790	-0.0260	-0.1360	0.0040	0.1510	0.0280	0.3660	0.1040	-0.0380	-0.0360	-0.0910	0.0340	-0.0180	0.0770	0.1220	-0.1050	-0.0270	0.0480	-0.0790	-0.0640	-0.2920	0.1590	0.1440	-0.7370	-0.1010	0.0450	-0.0880	0.0020	0.1420	-0.1570	-0.1970	-0.2230	0.0130	-0.0950	0.1530	0.0790	-0.1210
-0.1220	0.0820	-0.2220	-0.2270	-0.1200	0.0020	-0.2340	0.3120	-0.3520	-0.1990	0.0280	-0.1150	0.0570	-0.1520	-0.1440	0.3670	0.1140	-0.1970	0.1010	-0.0490	-0.0750	-0.0680	-0.2470	-0.0430	-0.0900	-0.1900	0.0630	-0.3270	-0.2440	-0.2950	-0.0920	-0.0880	0.0530	0.4570	0.0680	-0.2640	-0.3340	-0.1760	0.3190	0.0310	-0.0010	-0.4020	0.4550	0.3250	-0.1520	-0.1280	-0.0980	-0.0280	0.0710	0.2350
-0.7170	0.4200	-0.5950	0.3930	0.7980	-0.2570	-0.1680	-0.6160	0.4900	0.8930	-0.6580	-0.8040	-0.4570	-0.0920	0.3730	-0.1770	0.4260	0.6120	-0.0440	-0.4620	0.6410	-0.1160	-0.5780	-0.7040	0.0400	-0.9080	-0.2610	-0.8980	0.2670	0.2080	0.1100	-0.9220	-0.4820	-0.8650	-0.2760	-0.1380	-0.3010	-0.4400	-0.1830	0.0170	-0.4250	-1.2900	-0.1570	-0.6930	0.9700	-0.6070	-0.4350	-0.5210	-0.0110	-0.7310
-0.2020	-0.2530	0.0390	-0.4000	0.0740	0.0720	-0.2190	-0.0980	-0.2520	-0.1660	-0.3810	0.2850	-0.2220	-0.2500	-0.1350	0.1890	-0.1520	-0.4000	-0.1270	-0.0480	-0.2990	-0.6690	-0.3060	0.4120	-0.3950	0.0910	0.0180	-0.4730	-0.1000	0.1360	-0.7510	-0.7100	-0.3860	-0.4420	-0.2540	-0.4370	-0.4510	-0.1270	-0.2390	-0.2300	-0.2960	0.0950	0.2550	0.2390	-0.0740	0.1440	-0.0430	0.2840	-0.0500	0.6400
-0.0940	-1.0500	-1.4340	0.2170	-1.2870	-0.9010	-1.1650	-0.9030	-1.3030	-1.5540	-0.9470	-1.2710	-0.9560	-1.0730	-1.2100	-0.8600	-1.7530	0.1520	-1.3170	-0.9000	-1.5810	-1.6840	-1.4870	-1.5220	-1.6280	-1.2500	-1.1960	-1.3370	-0.9690	-1.4420	-1.5590	-1.7580	-1.1960	-1.2020	-1.2980	-1.4000	-1.0810	-1.6220	-1.2800	-0.7620	-1.1400	-1.8200	-0.8880	-1.3340	-0.8540	-1.0070	-1.0390	-0.8590	-1.1340	-1.1520
-0.1970	-0.0310	0.2460	-0.3140	0.0150	0.1410	0.1760	0.0450	0.2810	0.1440	-0.0760	0.1000	-0.0630	0.0920	-0.1470	0.0630	-0.0080	0.1580	0.0950	0.5380	0.1700	0.0620	0.0320	0.1470	0.1210	-0.0080	0.0940	0.2110	0.2280	0.0460	0.1820	-0.0520	0.0570	0.1590	-0.0300	0.0780	0.1580	0.1720	0.0130	0.0160	-0.2010	0.1150	-0.2690	0.1480	0.1380	0.1640	0.4390	-0.1190	-0.1290	-0.1650
-0.0960	-0.2290	0.1400	-0.1020	-0.3190	-0.0950	-0.2090	0.0030	-0.0010	-0.2920	-0.2480	-0.0770	0.0110	-0.1790	-0.3130	0.4230	-0.2090	-0.3280	-0.0430	-0.2020	-0.2800	-0.1870	-0.2680	0.6360	-0.2360	-0.4420	-0.2170	-0.2820	-0.2060	-0.2950	-0.2240	-0.1980	-0.1040	-0.1440	0.0370	-0.3370	-0.1580	-0.1700	-0.2890	0.0930	0.0560	-0.3020	0.9120	0.0570	0.0000	-0.2000	-0.0760	-0.2020	-0.1850	-0.2120
0.1060	0.1660	0.4040	-0.3330	0.0700	0.2360	0.3640	-0.2600	0.2290	0.2010	0.3330	0.3230	-0.3340	0.2120	0.0500	-0.2400	0.1120	0.4090	0.1620	-0.3130	0.1430	0.2310	0.1410	-0.0360	-0.3530	-0.0630	0.3190	0.0580	-0.2350	0.2240	-0.3410	0.2260	0.2900	0.2130	-0.0220	-0.2160	-0.5980	-0.4340	0.4530	-0.3840	0.2500	-0.3380	-0.1990	-0.0890	0.2090	-0.1110	-0.1670	-0.4650	-0.4980	0.0070
-0.1420	-0.0560	-0.2570	0.2660	0.2250	-0.4080	-0.2570	0.1000	-0.2630	-0.1600	0.2800	0.0930	-0.5280	-0.3230	-0.1600	-0.0110	-0.2400	0.1120	-0.0530	0.2710	-0.2290	-0.1350	-0.4010	0.0930	0.1150	-0.0510	-0.2780	0.1220	-0.1020	-0.0770	0.2680	0.2430	-0.1000	-0.0010	-0.2140	0.3040	-0.4570	-0.1130	-0.3870	-0.0050	-0.2910	-0.2050	0.1180	-0.1250	-0.1780	-0.1060	-0.2860	0.0300	-0.2960	-0.2840
0.1180	0.0610	0.2820	0.0580	0.0070	0.0030	0.0390	-0.1220	-0.0390	0.1450	-0.3000	-0.4360	-0.1080	-0.0670	-0.1150	-0.1400	0.1570	0.0700	0.3030	-0.1830	0.1100	-0.0810	0.2430	-0.3830	0.1230	0.1390	0.1220	-0.1030	-0.0410	-0.0070	-0.0210	0.2500	0.1360	-0.1080	0.0620	-0.1300	0.0720	-0.1470	-0.0710	0.0120	0.3080	-0.2450	-0.1300	-0.5450	0.3250	-0.1730	0.1520	-0.1550	0.5070	-0.4410
0.3160	-0.0410	-0.0120	0.2170	-0.0070	0.1690	0.0500	-0.0050	-0.2000	-0.0630	0.0290	-0.0220	0.1280	0.0360	0.0120	-0.1000	-0.0540	0.1460	0.1360	0.2770	-0.0130	-0.0450	0.3320	0.0210	-0.1770	0.2270	0.0030	-0.0520	-0.0950	0.0150	0.1150	-0.0980	-0.0990	-0.4140	-0.0910	-0.2720	-0.2430	-0.3170	0.1340	-0.1680	-0.0110	0.1920	0.1540	0.1880	-0.1650	-0.0640	0.1020	0.0510	0.0810	0.0470
0.3460	0.0570	0.0570	-0.1740	-0.1060	-0.1740	-0.0520	0.0320	-0.7560	-0.0090	-0.1300	0.1040	-0.2460	0.2480	-0.0150	-0.0150	0.2030	0.2080	-0.2350	-0.2720	0.0010	0.1710	0.1960	0.2680	-0.6030	0.0800	0.0580	-0.0170	-0.1560	0.0130	0.1000	-0.2890	-0.4720	-0.4990	0.0960	-0.0770	-0.8030	-0.0220	-0.3150	-0.1030	-0.5310	0.2410	0.3460	0.3160	-0.1030	-0.0420	-0.1080	0.1220	0.3350	0.0570
-0.1050	0.1000	-0.1400	-0.2230	0.0380	-0.0980	0.1800	0.1520	0.0810	-0.0790	0.0080	-0.1090	0.0510	0.0290	-0.1870	0.1690	-0.0700	0.0470	-0.2130	-0.0840	0.1120	-0.0420	0.0130	-0.1320	-0.0350	0.0470	0.0750	-0.1900	-0.1240	-0.1180	-0.2080	-0.3300	-0.2900	0.0820	-0.1510	0.0010	0.4970	-0.3920	0.1990	0.1840	0.3230	-0.0560	0.0600	-0.2380	0.0370	0.0100	-0.2040	-0.0240	-0.0330	0.0880
-0.3300	0.0190	0.0920	0.0020	-0.1630	-0.1300	-0.4530	0.6300	-0.1140	-0.1520	-0.2010	0.1180	0.2540	-0.3590	0.1370	-0.0390	-0.1970	-0.6420	-0.3760	0.4760	-0.3060	-0.5110	-0.4800	0.2400	-0.0900	-0.4010	-0.2330	-0.8290	-0.0350	-0.5810	-0.4170	-0.1320	-0.0040	-0.1730	-0.0190	-0.2020	-0.1500	-0.0580	-0.0010	-0.0610	-0.1820	-0.7230	0.1690	0.3600	-0.0440	-0.0810	0.0050	0.1660	0.1490	0.2220
-0.1460	-0.2500	-0.2420	-0.0740	-0.1160	-0.2700	-0.1780	0.5160	-0.0180	-0.2370	0.7150	0.0660	-0.1530	-0.0720	-0.2700	0.2700	-0.1740	-0.3180	0.0320	0.0380	-0.0920	-0.1860	-0.1040	0.3150	0.0020	-0.2190	-0.1490	-0.1220	-0.0930	-0.1330	-0.2320	0.2000	-0.0350	0.2430	-0.0140	-0.1820	-0.4210	-0.0370	-0.0470	0.0590	-0.1200	-0.1110	0.0140	0.0980	0.0490	0.1200	-0.1030	0.1890	-0.0740	-0.1080
-0.3560	-0.6710	-0.8270	-0.6920	-0.4970	-0.2880	-0.1890	-0.0670	-0.4530	-0.5420	-0.4980	0.5240	-0.6150	-0.3850	-0.9150	-0.2400	-0.6300	-0.4870	-0.6090	-0.0400	-0.4090	-0.3630	-0.4580	-0.0530	0.1530	-0.5420	-0.2690	-0.1700	-0.1510	-0.2810	-0.6290	-0.9160	-0.2030	-0.6910	-0.5930	-0.4910	-0.6030	-0.3950	-0.6380	-0.3110	-1.1190	-0.6940	-0.3400	-0.0040	-0.4180	-0.2550	-0.3810	1.2400	-0.4090	1.0780
-0.0620	-0.2660	-0.3570	-0.0990	-0.4620	0.6920	0.6020	0.1240	0.4380	-0.5470	0.5440	-0.8520	-0.3690	-0.0250	0.0200	-0.1760	-0.8160	-0.7310	-0.5370	-0.2680	-0.6680	-0.0190	-0.0240	-0.6200	-0.4170	-0.9710	-0.8280	-0.6720	0.0540	-0.4100	-0.3660	-0.5680	0.1870	-0.3830	-0.4740	-0.3690	-0.1960	-0.8070	0.6220	0.5090	1.2130	-0.7570	-0.1630	-0.4770	-0.5580	-0.0070	0.5990	-0.4050	-0.3750	-0.4760
-0.1440	-0.0560	-0.1340	-0.0310	0.1600	-0.1370	-0.0750	-0.0980	-0.1850	0.1070	-0.0120	-0.2420	-0.1200	0.2370	-0.0250	-0.0980	-0.0310	-0.0430	0.1940	-0.1090	-0.1490	0.0070	0.0230	-0.1590	0.0110	-0.0850	0.0130	-0.1380	-0.0920	0.0020	0.0480	0.0790	-0.0310	0.2890	-0.0040	0.1620	-0.3200	0.2450	-0.0070	0.1240	0.2880	-0.0990	-0.0480	-0.2940	0.0130	-0.1810	-0.0200	-0.3140	0.0750	-0.1380
-0.1280	0.2540	-0.0870	-0.1560	-0.2100	0.2190	0.2950	-0.5120	-0.0500	0.0310	-0.0290	-0.2320	-0.1750	-0.1270	-0.0980	-0.2210	-0.1220	-0.1490	-0.0950	-0.2430	-0.1030	-0.0190	0.2550	-0.2840	0.0980	0.1150	0.2300	-0.0340	-0.1590	0.1160	-0.2520	0.2460	0.0450	0.5060	-0.1670	-0.2720	-0.9960	0.0350	-0.0250	-0.1540	0.0010	-0.1220	0.9650	-0.1500	-0.2530	-0.1580	-0.4110	-0.3840	0.1250	-0.0840
0.1220	0.3100	0.3120	0.1980	-0.1340	0.0590	0.1140	0.0460	-0.0050	-0.2980	0.0830	-0.4430	0.1490	0.0570	0.1080	-0.1370	0.2890	0.0540	-0.1680	0.0350	0.0260	-0.1690	0.2930	-0.0670	-0.0040	-0.0050	0.2510	-0.2850	-0.2940	-0.0740	-0.1380	-0.1170	0.3280	0.0340	0.1530	-0.1530	-0.4420	-0.1150	-0.0870	0.0770	0.0080	-0.0870	0.1820	-0.1750	0.0710	-0.2150	-0.0640	-0.2740	0.1130	-0.1810
-0.3980	0.1980	0.0420	-0.6290	-0.0760	0.4420	0.4400	-0.6950	0.0530	0.0750	-0.4760	-0.5610	-0.2140	0.3150	-0.2000	0.1820	0.0920	0.3150	0.1870	-0.2360	0.4370	0.2430	0.2700	-0.6780	0.1980	0.3600	0.2540	0.3060	0.3120	0.5030	0.2350	0.1340	0.1130	-0.2890	-0.5290	-0.2730	0.3330	-0.7040	0.1770	-0.5600	0.2970	0.1930	-0.1430	-0.7930	-0.5860	-0.2980	-0.5110	-0.8800	-0.3320	-0.4280
-0.1150	0.0040	-0.1680	-0.3430	-0.0320	-0.0930	-0.0190	-0.1640	0.0260	-0.0960	-0.2210	0.7470	-0.0300	0.0960	-0.3020	-0.1900	-0.1110	0.0960	0.0070	-0.1130	-0.1640	-0.0260	-0.2320	0.2980	-0.3070	-0.2570	0.0650	-0.3810	0.1410	0.0010	0.0660	-0.2980	-0.3100	-0.1970	-0.1480	0.0320	-0.2260	0.3710	0.1820	-0.1120	-0.1530	0.5270	-0.0970	0.2450	-0.0940	-0.0960	-0.2300	0.3290	-0.1420	0.5300
-0.1260	0.0930	-0.0410	-0.2340	-0.0650	0.0190	0.0240	0.3110	0.1030	-0.0030	-0.1640	0.0100	0.0780	0.2040	-0.0420	0.2150	-0.1760	-0.0800	0.1290	-0.1040	-0.0230	-0.1120	0.1230	0.1320	0.0210	-0.0410	0.0310	0.0020	-0.0890	-0.0590	-0.0350	0.0530	-0.1090	-0.0230	-0.0160	-0.1190	0.0200	0.1020	-0.0690	0.0740	-0.1080	-0.0750	0.4200	0.1150	0.2760	0.0160	0.0840	-0.0320	-0.2430	-0.0200
0.0040	-0.2030	-0.0980	0.0970	-0.0300	-0.0510	-0.0620	0.1480	0.0340	0.2340	-0.0360	0.4480	0.0540	0.0680	0.0370	-0.1310	0.0070	-0.1340	0.0470	-0.3410	-0.0290	-0.0890	-0.1510	0.3490	-0.0120	-0.1200	-0.0240	0.2270	0.0930	-0.0480	-0.0660	-0.0610	0.0010	-0.0820	0.0620	0.1110	-0.0170	0.0350	-0.3050	0.3400	-0.1650	0.2090	0.1220	0.5080	0.2580	-0.0430	0.1010	0.1140	-0.0940	-0.0630
-0.3340	0.2970	0.0420	-0.1360	0.1390	0.1780	-0.2670	-0.2420	-0.3280	-0.0910	-0.4090	0.3150	-0.3800	-0.0100	-0.2680	-0.2690	-0.0560	0.2590	-0.3020	-0.2570	-0.1900	0.2840	-0.2670	-0.2340	0.2720	0.1150	-0.2200	-0.1530	0.0940	-0.2830	0.0270	0.0340	0.0860	0.3410	0.1000	-0.0050	0.0480	-0.2610	-0.1920	-0.2410	-0.0380	0.2600	0.3190	0.0120	0.1330	-0.1950	0.1310	-0.2980	-0.0420	-0.3380
-0.0450	-0.1220	0.0680	-0.3710	0.1280	-0.0430	0.1250	-0.1320	-0.0560	-0.0400	-0.1390	0.1370	-0.0400	0.0890	-0.0730	-0.1660	0.2390	-0.0480	0.1240	0.2880	0.1770	0.1050	-0.1380	0.2810	-0.2100	-0.0790	0.1880	0.0440	0.0700	-0.1010	-0.1030	-0.0780	-0.1820	-0.3650	0.1110	0.0900	-0.7490	-0.1810	0.1390	-0.1840	-0.1320	0.0140	-0.0110	0.1400	-0.1910	0.0410	-0.0020	0.0600	-0.1070	0.0350
-0.1610	-0.0300	-0.1400	0.0200	-0.0300	-0.1360	-0.0040	0.0280	-0.0640	-0.0220	-0.0620	-0.0620	0.1110	0.1850	-0.2200	0.0080	0.0390	0.1350	-0.0540	0.0930	0.0320	0.0250	0.1630	-0.0780	-0.1740	0.0990	-0.1320	0.0270	0.0420	0.1670	0.0960	0.4210	-0.0630	-0.0620	-0.0070	0.2190	-0.1140	0.0910	-0.4490	0.0890	0.0220	-0.0240	0.2270	-0.1710	0.3990	0.0640	-0.1980	-0.2590	-0.0600	-0.4420
-0.1810	0.0050	-0.1580	-0.0470	-0.0410	-0.2300	0.1820	-0.0190	-0.1010	-0.0820	-0.2560	0.2090	-0.1210	0.0950	-0.1170	0.0090	0.0340	0.0670	0.0000	0.0920	0.0690	-0.1510	-0.0640	0.1910	-0.1920	0.1590	-0.0320	-0.0010	-0.1000	-0.1150	0.0480	-0.0140	-0.1060	-0.5020	0.1150	-0.0360	-0.6600	-0.1610	0.1020	-0.0580	0.0930	-0.1720	-0.1970	0.1400	-0.1550	0.0660	0.0450	0.2050	0.0210	0.2410
0.0620	-0.2200	-0.0970	-0.4390	-0.1720	-0.1300	0.1320	-0.2460	-0.1940	-0.2930	-0.2150	-0.1250	-0.4740	-0.2480	-0.3960	-0.2070	0.0460	-0.4110	-0.1790	0.2410	-0.2280	-0.0230	0.3610	0.8450	-0.6100	0.0940	0.0290	0.7550	0.1390	0.0690	-0.2030	-0.3990	-0.4490	-0.2280	-0.3540	-0.2670	-0.7570	-0.2980	-0.1050	-0.1560	-0.4450	-0.3650	0.1800	0.2700	-0.1960	-0.1620	-0.2270	-0.0640	-0.0760	0.2900
0.1520	-0.1360	-0.0560	0.1410	-0.0460	-0.1990	-0.0780	-0.2770	-0.4190	-0.4990	-0.1000	0.0410	-0.5250	-0.3440	-0.0560	0.1060	-0.2370	-0.2010	-0.2090	-0.1370	-0.0670	-0.1560	0.2880	0.0520	0.1180	-0.0480	0.0620	0.3620	-0.2310	0.0620	-0.2120	-0.2830	0.2140	-0.4090	-0.2730	-0.1070	-0.5150	0.1440	0.0100	-0.2410	-0.0130	0.2580	-0.1920	0.4530	-0.2890	-0.1510	0.0910	0.0210	-0.2400	0.1770
-0.0150	0.0390	-0.0270	0.0310	0.5570	0.0280	-0.0060	-0.1760	-0.1130	0.0460	0.0950	0.0440	-0.1830	-0.0660	0.2130	0.1410	0.1220	-0.1280	-0.0430	-0.1490	-0.1870	0.0440	0.1040	-0.0600	0.0090	-0.0400	-0.0470	-0.2030	-0.0770	0.1570	-0.2890	-0.0590	-0.1240	-0.3280	-0.2290	0.1470	0.5130	0.0240	-0.1520	-0.0930	-0.3930	-0.0150	-0.0540	-0.2270	-0.2640	0.0270	-0.3290	0.2140	-0.0320	0.2080
-0.3940	-0.4290	-0.1090	-0.4240	-0.2460	-0.3040	-0.1790	0.6490	-0.1520	-0.3410	-0.3030	0.0340	-0.4280	-0.4760	-0.2600	-0.2910	-0.5100	-0.1950	-0.3770	-0.0610	-0.4880	0.2550	-0.1500	-0.1380	-0.3570	-0.3150	-0.2570	-0.0290	-0.2260	-0.0540	-0.1950	-0.3230	-0.5330	-0.4690	-0.4020	-0.0910	-0.0420	-0.5450	-0.3200	-0.2960	-0.6790	-0.5090	-0.0160	0.8680	-0.3380	-0.1770	-0.4490	0.1950	-0.3370	-0.3910
-0.0760	0.1080	-0.0070	0.0160	-0.0220	-0.1810	0.1130	0.1210	0.4080	-0.0180	-0.1950	-0.0130	-0.0460	0.0330	-0.0290	0.0410	-0.0130	-0.0670	0.0700	0.1400	-0.0400	-0.1960	-0.0170	-0.0670	-0.3100	0.1020	-0.0080	0.3250	0.4280	0.0090	0.2330	0.0240	0.0030	-0.3570	0.3010	0.3290	-0.0280	-0.0880	0.1020	-0.0500	-0.2110	0.1880	-0.1280	0.2520	-0.1330	0.4300	0.1880	0.0670	-0.1920	-0.1710
-0.0880	0.1110	-0.0290	-0.0170	0.2230	0.1320	-0.1130	0.1510	0.1240	0.2040	-0.0580	0.0780	0.1460	0.1160	-0.0680	0.1050	0.2100	-0.0580	0.0020	-0.0220	-0.1400	-0.1590	0.3520	-0.1550	-0.0340	-0.0680	-0.1330	-0.2770	0.0280	0.2300	-0.2000	-0.0990	-0.1270	-0.0040	-0.0250	0.1670	0.6970	-0.0420	-0.0990	-0.0780	0.0890	-0.0270	0.0970	-0.1220	0.0560	0.0360	-0.0520	0.0220	0.0400	0.0860
-0.0270	0.0420	-0.2410	-0.1210	0.0130	-0.1160	0.2610	-0.0650	-0.0030	-0.0820	-0.2270	0.0450	0.1450	0.1770	-0.1790	-0.2610	-0.0210	-0.0250	-0.0010	0.1590	0.0430	0.1870	0.0170	0.3720	-0.1200	0.2240	-0.0750	0.0800	-0.1200	-0.0350	0.0270	-0.3640	-0.1970	-0.3900	-0.1970	-0.1350	0.1680	-0.1590	0.1720	-0.0870	-0.0690	-0.0400	-0.0160	-0.0120	-0.3300	-0.2010	-0.1050	-0.3370	0.0380	0.2540
-0.2170	0.2610	-0.1740	-0.0340	-0.0680	-0.1470	-0.4000	-0.1250	-0.0780	0.4390	-0.3060	0.0870	-0.2430	-0.4930	0.2650	-0.2610	-0.2210	0.0020	-0.3570	-0.0060	-0.2210	0.1520	-0.2140	-0.3460	0.1040	-0.3930	0.1630	0.3310	-0.1820	-0.2490	-0.2050	0.3000	0.2440	0.1270	-0.3580	-0.3060	-0.2320	0.6330	-0.2350	-0.0510	-0.2600	-0.2950	-0.4900	-0.0020	-0.3040	-0.3410	0.0020	-0.0440	0.4470	0.0160
-0.3380	-0.0660	-0.0210	-0.1430	0.1530	0.2060	-0.0650	0.1460	-0.2830	-0.0050	-0.0610	0.0000	-0.0620	-0.1180	-0.1000	0.2220	-0.1550	-0.1510	-0.3290	-0.0330	-0.2150	-0.1490	0.1860	0.0050	0.0320	0.0710	-0.0020	-0.3700	-0.4010	0.2030	-0.2640	0.0490	-0.1560	-0.1350	0.3000	-0.0470	0.4870	-0.3320	0.0960	-0.0730	-0.2200	0.0570	-0.0250	-0.2530	-0.0790	0.0370	-0.2270	0.1390	0.2670	0.3440
-0.2370	0.0830	0.1510	-0.2480	-0.5840	0.4920	-0.1900	0.4660	0.2560	-0.0530	-0.5480	0.1280	0.0260	-0.2010	0.2700	0.3960	-0.4630	-0.2770	0.3390	-0.1360	-0.0900	-0.2000	0.0510	0.2470	-0.3040	-0.4960	-0.2680	0.1380	-0.2270	-0.3590	-0.4870	-0.1510	-0.0070	-0.7010	-0.2190	-0.3110	-0.7360	-0.7320	-0.4890	-0.3390	0.0120	-0.5800	-0.3570	0.4390	-0.4230	0.2350	0.5520	0.1500	-0.5020	-0.4330
-0.0140	0.0570	0.1960	0.0150	-0.1200	0.1030	-0.0040	0.1590	0.0910	0.1140	0.2310	-0.4850	0.0830	-0.0410	0.0580	-0.0180	0.0410	0.0470	0.1460	-0.0900	-0.0270	0.0170	0.0570	-0.0680	0.1680	-0.0070	0.0580	-0.2450	-0.1620	-0.0930	0.0780	-0.0840	0.1470	0.0620	0.0830	-0.1400	-0.1940	0.1270	-0.1110	0.2010	0.0510	0.1210	0.1020	-0.2050	0.0620	-0.0140	0.1900	-0.2870	0.0870	-0.1270
-0.1070	0.2780	-0.1370	-0.6160	0.0770	0.9220	-0.0670	-0.3110	-0.1230	0.0740	-0.2790	-0.1280	-0.4490	-0.1790	0.0400	0.1470	0.0780	-0.2350	-0.0890	-0.2330	-0.4470	0.1090	0.3710	-0.0700	-0.2190	0.1910	0.2380	-0.3610	0.1530	0.1950	-0.3180	0.0220	0.2880	-0.4690	-0.2680	-0.0570	0.5250	-0.2410	0.3050	-0.3380	-0.3170	0.4090	0.0650	-0.4050	-0.5100	0.3050	-0.3690	0.0240	0.0390	0.0540
0.0090	-0.1080	-0.1420	-0.0640	-0.0990	0.0910	-0.0650	-0.0360	-0.1720	-0.0140	-0.1930	0.3450	0.0190	-0.0250	-0.2010	-0.1380	-0.0590	-0.1710	0.0190	-0.1390	0.0350	-0.0180	0.1780	0.2560	-0.0160	-0.1120	0.0160	0.4950	0.1230	0.1460	-0.1200	-0.1720	-0.0280	0.0820	-0.0680	-0.0030	-0.1630	-0.0360	-0.0650	-0.1140	-0.1340	0.2320	-0.0250	0.3160	0.0490	-0.0760	-0.0070	0.3230	-0.1250	0.1160
0.0690	0.1230	-0.4190	-0.1640	-0.2900	0.1720	-0.3010	-0.4930	-0.5890	-0.5010	-0.1300	0.3990	-0.0020	-0.6040	0.1240	-0.3920	-0.1810	-0.3020	-0.5610	-0.4110	-0.3240	-0.0980	0.0510	-0.0830	0.2480	-0.1490	0.0570	-0.0420	-0.4510	-0.3400	-0.4630	-0.3290	0.2940	0.2340	-0.3830	-0.4740	-0.0250	-0.0420	0.2930	-0.1430	0.3640	-0.1800	-0.0700	-0.0600	-0.2890	-0.2700	-0.2000	-0.1200	-0.1170	0.2550
-0.2150	-0.2990	-0.1640	-0.1420	0.0770	-0.2730	-0.1590	-0.1540	-0.1410	-0.1530	-0.1540	-0.1480	-0.3380	-0.1380	0.4850	0.1130	-0.4310	0.0020	-0.0990	-0.2090	-0.3020	0.4340	-0.2650	-0.3750	-0.0960	-0.4290	-0.2680	-0.1940	-0.0700	-0.0180	0.0940	0.1860	-0.2230	-0.0790	-0.2460	-0.0420	0.3820	0.2760	-0.4990	-0.0760	-0.1900	-0.1380	-0.1110	-0.0670	-0.0300	-0.1360	-0.2700	0.1200	-0.1420	-0.1010
-0.1020	-0.1500	-0.4880	-0.0740	0.1560	-0.0980	-0.1040	-0.2860	-0.2900	-0.0580	0.0410	0.0170	-0.2990	-0.1400	0.4160	-0.1240	-0.2460	-0.1310	0.0960	-0.2150	-0.2430	0.1370	-0.1010	-0.3050	-0.0330	-0.0460	-0.1860	0.0070	-0.1430	-0.0660	0.0770	-0.1090	-0.1490	-0.2790	-0.2070	-0.1690	-0.3890	0.1490	0.0520	-0.0170	-0.0440	0.0670	-0.2250	0.3320	-0.2450	-0.0850	-0.3050	-0.0090	0.2770	0.1670
-0.1530	-0.0380	-0.0160	-0.0160	0.1340	0.0580	0.1340	0.0090	-0.0480	-0.0750	-0.2870	-0.1230	-0.0230	-0.0310	-0.0680	0.2640	-0.0690	-0.1330	-0.2210	-0.1080	-0.2320	-0.1520	0.2360	0.1020	0.0400	0.1470	0.0570	-0.2800	-0.0390	0.2430	-0.2020	0.0010	-0.0520	-0.0130	0.0750	0.0610	0.6060	-0.0200	-0.0020	-0.1120	-0.0940	0.0940	-0.0140	-0.1650	0.0090	0.2350	-0.0410	0.1450	0.1220	0.0980
-0.2290	0.2760	0.2080	-0.0630	-0.1130	0.4100	0.0400	-0.3920	0.2090	0.1640	-0.3700	-0.5440	-0.3210	0.1800	0.0280	-0.2500	0.4980	0.0320	0.0160	-0.3000	0.1430	0.0400	0.4560	-0.3470	0.0870	0.2900	0.3350	-0.0680	-0.0620	0.0970	-0.0480	0.5810	0.2290	-0.4910	-0.3560	-0.0410	-0.4170	-0.9220	-0.6880	-0.2570	0.2250	-0.0570	-0.1870	-0.1660	-0.0590	0.1100	0.3100	-0.2430	-0.0170	-0.2580
-0.2270	0.2780	-0.0570	-0.2070	0.3430	0.0970	-0.4770	-0.5750	-0.5420	0.1420	-0.0620	-0.5500	-0.5200	-0.1710	-0.3200	-0.4330	0.2560	-0.3620	-0.2230	-0.4430	-0.2910	-0.6570	0.2950	-0.2560	0.6460	0.0500	0.0290	-0.3780	-0.3770	0.0490	-0.0200	0.3320	0.4170	0.5070	-0.2360	0.3030	-0.4080	0.6510	-0.4950	-0.2530	-0.2110	-0.3730	-0.4080	-0.6760	0.4700	-0.5090	-0.5340	-0.7790	0.3270	-0.3540
0.1190	0.1050	-0.0130	-0.1930	-0.0650	0.2290	0.0760	-0.3900	-0.2000	0.1410	0.0480	-0.1640	-0.1670	0.3360	-0.1060	-0.1460	-0.1080	0.2010	-0.0020	-0.3990	0.0910	0.0280	0.2510	-0.1640	0.1960	0.2800	0.1840	0.0730	-0.0890	0.2480	0.1280	0.0920	-0.0370	0.1630	-0.0760	-0.0140	-0.1080	0.0750	0.2450	-0.0500	0.0380	0.1480	0.2560	-0.2650	0.1830	-0.0700	-0.3230	-0.3290	-0.1450	-0.2860
-0.0790	0.0290	-0.3170	-0.0970	0.3110	-0.1520	0.1280	-0.0710	-0.0840	0.1410	0.1320	-0.0970	-0.1740	-0.0640	-0.0380	-0.0470	0.0510	0.0900	0.1900	-0.0380	-0.0110	0.0060	-0.0630	-0.1110	-0.2170	0.1920	0.0040	0.0090	0.0020	-0.0240	0.2750	0.0440	-0.1450	-0.3980	0.0930	0.3260	-0.6740	-0.1000	0.1890	-0.0280	-0.1580	-0.1610	-0.1480	-0.1270	-0.1300	0.1830	-0.0410	-0.2840	-0.0240	-0.3330
-0.1930	0.0950	0.2970	0.0360	-0.1050	-0.2890	0.1410	0.3250	0.2120	0.0600	-0.1800	-0.1910	0.1730	-0.1140	0.1870	-0.0580	-0.0660	-0.0010	-0.2160	-0.0100	0.1010	-0.2480	-0.2160	0.1350	0.0780	-0.0630	0.0480	-0.3040	0.2440	-0.0300	0.1320	-0.0180	-0.1060	-0.0130	-0.0040	-0.0860	0.3080	0.1390	-0.1520	0.2690	-0.0740	-0.1700	0.1400	-0.1190	0.2310	-0.0150	-0.1540	-0.0500	0.0500	-0.2050
-0.1560	-0.1110	-0.1410	-0.4600	0.3290	-0.1630	0.0890	0.1720	-0.2040	-0.0800	0.1400	-0.0860	-0.4080	-0.2600	-0.3730	0.4460	0.0340	-0.1360	-0.1600	0.2800	-0.3350	-0.3420	-0.0100	0.3240	-0.0400	-0.0930	0.0570	-0.3940	0.0350	0.3410	-0.0920	-0.0240	-0.3010	-0.0820	-0.2890	0.2020	0.1340	-0.2070	-0.3230	-0.2510	-0.5750	-0.0470	0.2720	-0.2440	-0.1650	0.1260	-0.3550	-0.0350	-0.2430	-0.2070
-0.0580	0.2390	-0.6490	0.2830	0.4540	-0.1540	-0.4100	-0.7870	0.0600	-0.4630	-0.2050	0.3280	-0.5380	-0.9820	0.5980	-0.5890	-0.2150	-0.5340	-0.5970	-0.6280	-0.4150	0.0100	-0.3000	-0.6780	0.0560	-0.3190	0.1120	0.0910	-0.3400	0.0420	-0.2860	-0.2000	-0.0170	-0.4000	-0.4280	-0.4020	-0.7090	0.2250	-0.2180	-0.3970	0.0740	-0.1860	-0.4850	-0.3140	0.3250	-0.4090	0.3430	-0.0430	0.2910	-0.3930
-0.1130	0.2080	-0.0800	0.1700	0.0280	-0.1850	-0.1210	-0.0790	-0.0850	-0.1380	0.0670	0.1280	-0.1910	-0.2210	0.2010	-0.0900	-0.3840	0.0030	-0.2350	0.2590	-0.1570	-0.0250	-0.0610	0.1310	0.0300	0.0650	-0.0670	0.0660	-0.0580	0.0130	0.1030	0.1660	-0.0150	-0.0220	-0.0940	0.0680	-0.0880	-0.0200	-0.0670	0.0570	-0.1040	0.0270	-0.0170	0.3330	-0.4140	-0.0230	-0.1780	0.1470	0.0580	0.2230
-0.1100	-0.0920	0.0700	-0.5840	0.0650	-0.0500	0.3160	0.0340	0.0570	0.0890	-0.0470	0.0960	-0.0040	0.2040	-0.3220	-0.0200	0.1260	0.2200	0.1680	0.1190	0.2510	-0.0520	-0.2060	0.0120	-0.1910	0.1710	-0.0030	-0.2080	0.0600	0.0320	0.0120	-0.1090	-0.2080	-0.0850	0.0480	0.1120	-0.5030	-0.1680	0.1790	-0.0990	-0.0500	0.0650	-0.1800	0.2660	-0.0940	0.1850	0.1010	0.2380	-0.3130	0.4600
0.0440	-0.0280	0.0650	-0.3600	0.1110	-0.1350	0.1940	-0.3800	-0.2410	-0.1470	-0.1640	0.1020	-0.2360	0.0350	-0.1720	-0.2000	-0.0370	0.0940	0.0590	-0.1970	-0.0740	0.2040	0.0350	0.0270	-0.1300	0.0020	0.1060	0.1390	0.0420	0.2740	-0.0900	-0.2930	-0.2340	0.0170	-0.0620	0.2730	-0.4330	0.0900	-0.1690	-0.3740	0.0330	0.1610	-0.0110	0.0570	-0.1540	-0.1460	-0.1050	-0.3710	0.1970	-0.0730
0.0550	-0.0630	-0.0370	0.1930	-0.1380	-0.0670	0.1650	-0.1650	0.0310	-0.0270	0.0390	-0.1190	0.2460	0.1090	0.1270	-0.1310	0.0260	0.0200	0.4870	-0.1230	-0.0200	-0.0260	0.0260	-0.2230	-0.0360	-0.1450	0.1500	0.0160	-0.0550	0.0140	0.0280	-0.1810	0.1420	-0.1050	0.0010	-0.0620	-0.3190	-0.0880	0.3360	-0.0410	0.1200	-0.1140	0.2110	-0.1410	0.1640	-0.2480	-0.1680	-0.1430	0.0790	-0.1370
-0.0140	-0.0950	-0.0700	0.2000	0.1660	0.3540	0.2530	-0.2590	-0.0950	-0.0790	-0.0650	-0.0900	-0.2510	-0.2860	-0.1920	0.8560	-0.1770	-0.0360	-0.3180	-0.2350	-0.3260	-0.0360	0.3230	-0.0080	-0.0010	0.5800	0.3240	-0.3350	0.0180	0.1400	-0.4410	-0.1400	-0.1050	-0.1150	-0.3030	-0.0760	0.2480	-0.4180	-0.0440	-0.1050	-0.3110	0.2440	-0.1700	-0.2390	-0.4640	0.1400	-0.3500	-0.0110	-0.1280	0.1190
-0.2150	-0.1190	0.1430	0.0800	-0.0630	0.0290	-0.0760	0.0210	0.1370	-0.2850	-0.1340	0.0630	-0.0330	-0.2390	0.1310	-0.1740	0.0030	-0.2500	-0.0470	-0.1150	-0.2370	0.1170	-0.0090	-0.1160	-0.1220	-0.1760	-0.0970	0.0770	0.0250	0.0960	-0.0770	-0.1270	0.1270	-0.1060	0.0640	0.1380	0.0940	-0.0890	-0.0310	0.2650	-0.0990	-0.1700	0.2180	-0.0130	-0.1870	-0.0580	-0.0890	0.0850	-0.0200	0.2710
-0.2800	0.0250	-0.1510	-0.1220	0.1630	-0.0170	0.1290	-0.0800	-0.0790	-0.0070	-0.1680	-0.1750	-0.0210	0.0770	-0.0580	0.3300	0.1080	-0.2310	-0.0960	0.0470	-0.2110	-0.1650	0.1830	0.2910	-0.0510	-0.0760	0.0080	-0.6720	-0.1070	0.2500	-0.3800	-0.1330	-0.1170	-0.1360	-0.2230	-0.0550	0.1150	0.0200	0.0510	-0.1170	0.0870	0.0650	0.0860	-0.3130	-0.1420	0.2280	-0.0370	0.1500	-0.0610	0.1100
-0.0630	0.1480	0.0200	0.1700	-0.2780	-0.1240	-0.0150	-0.4130	-0.2600	-0.0900	0.0780	-0.2960	-0.0970	0.0720	0.1700	-0.1670	0.0030	0.0790	-0.1250	0.3330	-0.0060	0.2230	0.1640	-0.1900	0.1480	0.1580	0.1800	0.1040	-0.3730	-0.0330	-0.0320	0.2880	0.1390	-0.1940	-0.2040	-0.1450	-0.5390	0.3050	-0.0330	0.0220	0.1920	0.1240	0.0640	-0.0640	-0.2360	-0.2680	-0.3500	-0.2100	0.2030	-0.1150
-0.0570	0.0490	0.2730	-0.0340	0.0000	0.1380	-0.1270	-0.2100	0.1740	-0.1880	-0.2420	-0.7370	-0.2110	-0.0970	-0.3880	-0.1340	0.1440	0.3990	-0.2260	-0.2120	0.0630	-0.0250	0.1690	-0.2220	-0.1070	-0.0730	0.1660	-0.2500	-0.2790	-0.2670	0.2290	-0.4710	0.2170	-0.0820	-0.0750	-0.3120	0.1720	0.3310	0.1350	0.1770	0.0700	0.0910	-0.3660	-0.5180	0.0470	-0.3850	0.0110	0.0720	0.4170	0.3340
-0.3790	-0.1330	0.2540	-0.8220	0.2580	0.3310	-0.0850	0.3490	0.2650	-0.0600	-0.2940	-0.3980	-0.0800	0.1970	-0.3480	0.4240	-0.0160	-0.1410	-0.2590	-0.1620	-0.0540	-0.2620	0.0430	-0.5130	-0.0510	0.1870	0.0690	-0.6430	0.2230	0.5080	-0.5990	0.0530	-0.2500	-0.3300	-0.1980	-0.0030	0.7260	-0.5660	-0.1260	-0.1360	-0.2410	0.1310	0.1110	-0.2290	-0.1120	0.2630	-0.3990	-0.2520	-0.0460	-0.4680
0.0350	-0.0530	0.2610	-0.0210	0.0040	-0.3070	0.2110	-0.1550	0.0630	-0.1470	-0.1650	-0.0960	-0.2040	0.4720	-0.3520	-0.1420	-0.1140	-0.2050	-0.0810	-0.0810	-0.0390	-0.2390	0.5200	-0.0340	0.4880	0.6460	-0.2870	0.0980	0.2710	0.2680	0.0540	0.1130	-0.1550	-0.3240	0.2060	0.2520	-0.2360	-0.2620	-0.2230	-0.0680	0.2490	0.3100	0.3640	-0.0890	0.3520	0.0890	-0.1510	-0.1350	-0.2020	-0.1680
-0.0920	-0.2370	-0.1810	0.0240	-0.1710	-0.1240	-0.0840	0.1940	-0.1850	-0.2600	0.1850	0.0630	0.2350	-0.1130	-0.3180	-0.0460	-0.2560	0.0650	-0.1180	0.2280	0.1420	-0.1140	-0.2380	-0.0900	-0.2430	-0.3300	-0.1310	-0.1540	-0.0080	-0.0060	0.0100	0.0200	-0.2400	-0.1250	-0.2700	-0.0560	-0.5280	-0.2320	-0.2790	0.1310	-0.1180	-0.2010	0.3120	-0.2580	-0.0440	-0.2630	-0.1950	-0.2110	-0.1920	-0.0420
-0.2520	-0.2190	-0.3180	-0.4430	-0.0060	-0.2310	0.0620	-0.1440	-0.4050	-0.1790	0.4170	-0.0680	0.7030	-0.1180	0.3500	0.0650	0.0610	-0.2960	-0.0080	-0.1340	-0.1150	-0.1720	0.0200	-0.0320	0.0040	-0.0780	-0.0700	0.2420	0.1170	-0.0710	-0.2200	-0.4020	-0.0900	0.0310	0.2030	-0.0200	-0.1000	-0.0220	-0.0240	0.0210	-0.3000	-0.0530	-0.0270	0.2150	0.2360	0.1310	-0.0380	-0.2550	-0.0850	-0.0480
-0.0080	-0.0040	0.0850	-0.0920	0.1220	0.3090	-0.0190	-0.0920	0.1400	0.2310	0.1020	-0.2540	-0.1710	-0.2280	-0.0360	-0.2170	-0.0780	-0.1030	0.1420	-0.0350	-0.1580	0.0470	-0.0090	-0.4620	0.2850	0.0120	0.2230	-0.0820	0.0360	0.0320	-0.2450	0.3350	0.3730	0.1270	-0.1460	-0.0730	0.2660	-0.0060	-0.0680	-0.2090	0.4040	0.1130	0.1450	-0.2300	0.0210	-0.0670	-0.0820	-0.2660	-0.0950	-0.1830
-0.2050	0.0630	0.0320	-0.1770	0.2700	-0.0810	0.0860	-0.0950	-0.1170	-0.0550	-0.2170	-0.0180	0.0400	0.1050	-0.3440	0.2950	0.0660	-0.1370	-0.2120	-0.0730	-0.1260	-0.2750	0.3320	0.2040	0.1280	0.1170	0.0230	-0.3900	-0.2720	0.2010	-0.3910	-0.0790	-0.1600	-0.0650	-0.1450	-0.0440	0.1910	-0.0130	-0.0370	0.0950	0.1970	0.0890	0.0950	-0.2680	-0.1120	0.1930	0.0690	0.2420	0.1540	-0.0190
-0.3630	-0.1110	-0.5070	-0.3560	-0.3170	-0.3480	-0.2490	-0.5080	-0.3940	0.1220	-0.3250	0.3370	-0.5730	0.5510	-0.2930	-0.2800	-0.2960	0.7960	-0.4120	-0.1840	-0.3070	-0.7890	-0.7320	-0.7980	-0.5880	-0.4390	-0.3900	-0.3730	-0.1320	-0.1490	-0.3170	-0.6150	-0.6750	-0.3210	-0.5050	-0.2180	0.6190	0.5250	0.6830	-0.2550	-0.4130	-0.3230	-0.3180	-0.3780	-0.3780	-0.3910	-0.1720	0.3900	-0.4380	0.0330
0.0260	0.0940	0.0620	0.0710	-0.1940	-0.1950	-0.3000	0.0840	-0.1790	-0.0810	0.0140	-0.1700	-0.0440	-0.1400	0.2970	-0.1510	-0.1770	-0.1330	-0.3130	0.2730	-0.2250	-0.2420	-0.3390	-0.0780	-0.0910	-0.1980	-0.0520	-0.2470	-0.2410	-0.2750	-0.0950	-0.0590	-0.0080	0.1070	0.4990	-0.1820	-0.3190	0.2150	-0.2780	-0.0130	-0.0290	-0.2190	-0.0450	0.0570	-0.1270	-0.0830	0.2180	-0.1600	0.1340	0.0520
0.2130	-0.0590	0.0610	-0.0020	-0.1320	0.1290	0.3410	-0.0940	0.0650	0.1380	-0.0310	-0.1420	0.3500	-0.0470	-0.1450	-0.0460	0.0310	-0.1040	-0.2910	-0.3170	0.0520	0.0390	0.1020	-0.1520	0.3320	-0.1140	0.2130	0.1270	0.0160	0.1390	0.0580	-0.1460	0.1970	0.2050	-0.0230	-0.0790	-0.0290	-0.1330	0.0630	0.0790	0.0440	-0.0760	0.0340	-0.2650	0.0410	-0.1090	-0.0540	-0.1850	-0.1350	-0.3510
-0.1340	-0.0860	-0.0240	-0.4340	0.1420	0.0830	0.1670	-0.1760	-0.1180	-0.2000	-0.0810	0.0180	-0.0890	-0.1610	-0.1040	0.3500	0.0840	-0.2070	-0.2690	-0.0190	-0.2930	-0.2960	0.0870	0.2270	0.0100	0.0170	0.0350	-0.5110	0.1000	0.2240	-0.2760	-0.0450	-0.0940	-0.3150	-0.1400	-0.0480	0.2990	-0.1640	0.2270	-0.1190	-0.2220	0.0490	0.0530	0.1770	-0.2020	0.3650	-0.1530	0.1760	-0.0460	0.1570
0.1840	0.0590	0.3390	-0.0260	0.0710	0.0340	0.0100	-0.2300	-0.0810	-0.2770	0.1560	-0.4200	-0.0690	-0.0440	0.3490	0.0080	-0.0130	0.0190	-0.2280	-0.2740	0.1340	0.0120	-0.0520	-0.0060	0.0780	-0.0420	-0.1560	-0.1880	-0.2590	-0.2390	-0.0590	-0.0940	0.2160	-0.2240	0.1160	-0.0080	0.2890	0.4150	-0.3880	-0.0890	0.1600	-0.1490	-0.1630	-0.3600	0.2170	-0.2910	0.0190	-0.1980	0.2140	-0.1030
0.5100	0.3420	0.1650	-0.2830	-0.2940	0.0710	-0.0790	-0.4190	-0.3110	-0.2370	-0.2550	-0.7190	0.1830	0.4310	-0.3620	-0.2730	0.0790	-0.1240	-0.0810	-0.2550	-0.0580	-0.3360	0.1570	-0.5200	0.3320	0.0970	0.1540	-0.1400	-0.3730	-0.2200	-0.2180	0.0590	0.8860	0.2580	-0.4610	-0.1810	-0.4130	-0.1200	-0.2770	-0.2840	0.5970	0.3790	0.2240	-0.4350	0.6620	-0.0890	-0.2860	-0.4840	-0.1670	-0.3430
-0.0860	-0.1080	-0.1950	-0.5180	0.1690	-0.1540	0.0620	-0.2730	-0.3180	-0.1720	-0.0510	0.2340	-0.1570	-0.1710	-0.2210	-0.0650	-0.0910	0.1170	0.0980	-0.1690	-0.1880	-0.1940	0.0070	0.0570	0.0410	-0.0060	0.0480	0.1610	-0.0570	-0.2030	0.0940	-0.0780	-0.2070	-0.0680	-0.0770	0.1890	-0.4040	0.0600	-0.2740	-0.1980	-0.2640	0.0650	-0.0240	0.0710	0.0140	-0.0470	-0.0530	-0.3200	-0.1180	-0.1260
0.0330	0.3640	-0.0150	0.3920	0.0010	0.0100	-0.1270	-0.2940	-0.1800	-0.0010	-0.2040	-0.4120	-0.2330	-0.1000	0.1600	-0.1420	-0.0900	0.0030	-0.0320	0.0400	-0.1920	0.1960	-0.1410	-0.1000	-0.0290	0.1370	0.0650	-0.0680	-0.1770	-0.1670	-0.1120	0.0200	-0.0140	-0.0700	-0.1050	-0.1570	-0.1620	0.1110	0.1000	0.0530	0.1410	-0.1580	-0.1180	-0.0760	-0.0120	-0.1830	-0.1050	-0.3830	0.4010	-0.1210
0.1450	0.0600	0.1870	-0.6880	0.0070	0.0900	0.5200	-0.3740	0.2110	0.1840	-0.1130	0.1260	-0.2470	0.2520	-0.0790	-0.0980	0.3270	0.0960	0.2900	-0.1440	0.2380	0.2690	-0.1100	-0.2980	-0.2430	0.3260	0.2230	0.0030	0.0760	0.0190	0.0980	-0.2050	-0.1090	-0.6450	0.0060	0.3290	-0.2320	-0.1630	0.4170	-0.2010	-0.2020	0.4790	-0.1390	-0.1960	-0.3070	0.2940	-0.0430	-0.4410	-0.1370	-0.1400
-0.1450	-0.0240	-0.1300	0.0150	-0.0160	0.1510	0.2140	0.0270	-0.0100	0.3140	-0.3080	-0.2020	-0.1570	0.0980	-0.5120	-0.3430	0.3570	-0.0730	0.1470	-0.2900	0.0050	0.0650	0.0710	-0.2250	0.1720	0.0120	0.1610	0.0750	-0.2350	-0.0910	-0.0990	-0.0930	0.4180	-0.4660	-0.3370	-0.0330	0.0060	-0.0150	0.4210	0.1190	0.3220	-0.0880	-0.0020	-0.0600	0.1960	-0.2820	0.0200	-0.0860	0.2150	0.0430
-0.1680	-0.1370	-0.0670	-0.4580	0.1890	-0.2990	0.2740	0.0080	-0.2360	-0.0130	0.0370	0.0890	0.0380	0.0790	-0.1780	-0.1200	0.0920	0.0220	-0.0130	0.0800	-0.0520	-0.2290	-0.0570	0.1670	-0.1010	-0.0020	0.0050	0.3030	-0.0430	-0.0970	0.1040	-0.1150	-0.1290	-0.4550	0.2140	-0.0120	-0.1850	-0.0190	0.0120	-0.1810	-0.2710	-0.2010	-0.2590	0.0970	0.0130	0.1020	0.1080	-0.0330	0.0010	-0.1820
-0.4310	-0.7170	-0.0410	-0.4810	-0.3730	-1.0280	-0.6380	-1.2190	-0.4880	-0.9380	0.3200	-1.6500	-0.5520	-1.0420	0.6400	0.2730	-1.4240	-0.4280	0.1280	-1.0360	-0.4960	-0.5760	-0.3690	-1.7090	-0.5960	-0.2390	0.4830	-1.5600	-0.9830	-0.5880	-0.5840	-0.2920	-1.1380	-0.2510	0.6360	-1.2700	0.1600	-1.3300	-1.7280	-0.3300	0.6450	-0.7870	-0.0080	-1.6320	-1.2020	0.0020	-1.3720	-1.0610	-1.1710	-1.1770
-0.0450	-0.1390	-0.0770	-0.0730	0.0080	0.0470	0.1150	0.4370	0.1760	-0.0310	0.0960	0.1840	0.1250	-0.0190	-0.1730	0.1060	-0.0300	-0.1440	-0.1160	-0.0600	0.2490	-0.1980	0.1270	-0.1100	-0.0940	-0.0390	-0.0580	0.1960	0.1060	0.2100	-0.1350	0.0400	-0.0690	-0.0530	-0.1040	0.0960	0.3420	0.0930	-0.1220	0.0850	0.0460	0.0850	-0.0560	-0.1540	-0.0240	0.1020	-0.1300	0.1170	-0.0860	-0.0780
-0.0780	0.0170	-0.2530	0.0260	0.4840	0.4530	-0.1930	0.0310	-0.1540	0.3350	0.0390	-0.6310	-0.3460	-0.3340	-0.0120	-0.1840	-0.4210	-0.0960	0.3230	-0.3540	-0.3920	0.1280	0.2100	-0.3720	0.2800	0.0600	0.1820	-0.0760	-0.1330	0.4960	-0.1270	0.0040	0.4510	-0.4750	-0.0210	0.0620	0.9270	0.0640	-0.1360	-0.2310	-0.0590	0.2140	-0.2240	-0.3120	-0.4390	0.0550	-0.4430	-0.1190	0.1260	-0.3150
0.0430	-0.0900	0.1790	0.0810	-0.0850	0.0350	-0.0640	-0.0330	-0.0510	-0.0960	0.1860	0.0630	0.0440	0.1030	0.2360	-0.1090	-0.1080	0.1550	-0.1930	0.3540	0.0170	0.3230	-0.1320	0.2080	-0.1630	0.0950	-0.0730	0.1060	-0.1930	-0.2100	0.1860	-0.0310	-0.0250	-0.2150	0.1870	-0.1020	0.2020	-0.2430	0.0290	0.0020	0.0530	-0.0220	0.1130	-0.1320	-0.0180	-0.2310	0.0520	-0.0490	-0.0620	0.0420
0.0790	-0.9480	-0.5120	-0.0490	-0.3000	-0.2600	-0.1980	0.1800	-0.2450	-0.2750	-0.3850	-0.6260	-0.5490	-0.6570	-0.8490	-0.1730	-0.2950	-0.4200	-0.4090	-0.0200	-0.2380	-0.0640	0.2890	-0.7790	-0.8800	-0.5260	0.1590	0.6440	-0.0260	-0.2350	-0.1100	-1.6230	-0.6420	-0.6000	-0.7190	-0.0330	-0.8720	-0.6790	-0.4710	-0.3510	-0.6650	-0.4490	-0.2830	-0.6200	-0.6370	-0.3340	-0.4530	-0.2270	-0.4940	-0.1960
0.1560	0.2550	0.0390	-0.2590	0.0460	0.4080	0.0210	-0.2780	-0.1500	0.1800	0.0150	-0.0310	-0.1040	0.2730	0.0880	-0.0410	-0.0670	0.3100	0.0230	-0.5590	0.0170	0.0430	0.0480	-0.2380	-0.0500	0.1870	0.1400	0.0370	-0.0970	-0.0240	-0.2200	-0.0580	0.0260	-0.4460	0.4260	-0.3700	-0.7800	0.2870	0.1130	0.1380	0.0360	0.3230	-0.2400	-0.4380	0.2220	-0.1130	0.0980	-0.2760	0.2130	0.0910
0.2560	0.0960	-0.6220	0.0520	0.6050	0.0590	-0.1460	-0.3550	-0.0420	0.1630	0.2010	-0.3290	-0.3720	-0.2720	0.6310	-0.2490	-0.5450	0.0230	-0.0240	-0.2820	-0.2940	0.3760	0.0690	-0.2520	-0.0750	0.0250	-0.1780	0.1850	0.0100	0.3930	0.0480	0.0660	-0.1740	-0.1530	-0.0820	-0.1090	0.1070	0.1270	-0.2430	-0.0510	-0.1280	0.0610	-0.2110	-0.1710	-0.0750	0.1440	-0.2360	0.1840	0.2490	-0.2970
-0.0710	-0.0140	-0.3510	-0.0670	0.2200	-0.1100	-0.0620	-0.1970	-0.2230	-0.0990	0.1360	0.0380	-0.4400	-0.2790	-0.0710	-0.1770	-0.1480	0.0850	-0.0810	0.0280	-0.1800	0.0860	-0.1160	-0.0770	-0.0350	0.0780	0.0270	0.2310	-0.0930	0.1520	0.0890	0.2400	-0.0550	-0.0510	0.0350	0.1480	-0.2950	0.0390	-0.0640	-0.1350	-0.1390	0.0290	-0.2340	-0.0620	-0.3150	0.0380	-0.3020	0.1370	-0.1540	0.0610
0.0110	0.1190	-0.0890	-0.1990	0.1440	0.2190	0.0780	-0.1850	0.0080	-0.0600	0.0400	-0.2230	0.4000	-0.0930	-0.1030	0.3010	0.0100	-0.4120	-0.2150	-0.0910	0.0080	-0.2640	0.2110	-0.1550	0.0880	-0.2350	-0.0930	-0.2820	-0.0460	-0.1050	-0.2770	-0.2590	0.0210	0.0690	-0.2040	-0.0260	0.8250	0.0930	0.0500	-0.0100	0.0350	-0.0720	-0.0740	-0.3620	-0.1520	0.2330	0.0160	0.0030	-0.0400	-0.1730
0.0120	-0.0060	-0.1810	-0.2190	-0.0640	-0.0730	-0.0150	0.0520	-0.3290	-0.1560	0.1530	0.1430	-0.2530	-0.2940	-0.1010	-0.0010	-0.2190	0.0120	-0.0140	0.1090	-0.1740	0.0670	-0.1310	0.0510	-0.0360	0.0160	0.0520	0.0080	-0.2310	0.0500	0.1090	0.2270	0.0590	0.0170	0.2460	0.0150	-0.4590	0.0720	0.0860	-0.0860	0.0560	-0.1920	-0.1890	0.1830	-0.0930	0.0920	-0.0930	0.3900	-0.1060	0.0150
0.3290	-0.1870	-0.0220	-0.1450	0.1690	0.0360	0.2810	-0.0260	0.0770	0.0480	-0.0270	-0.0500	-0.1080	0.1040	-0.1520	-0.0590	0.1460	0.1460	0.1920	-0.1230	0.0840	-0.0540	0.1170	-0.1530	-0.2580	0.1790	0.2940	0.1860	0.2930	0.1310	-0.1570	-0.3760	-0.1080	0.0200	0.0060	0.1290	-0.1500	-0.0640	0.0920	-0.3090	-0.1800	0.0800	0.0170	-0.0310	-0.2270	0.0550	-0.0260	-0.0560	0.1110	-0.1090
0.2100	0.4010	-0.1510	0.1030	-0.0740	0.1730	0.0160	-0.2210	-0.0700	0.1410	-0.0240	-0.0980	-0.0230	-0.0600	0.0490	0.0190	-0.0090	0.0020	-0.0890	-0.2460	-0.0310	0.1060	0.1640	-0.2250	0.0390	0.0650	0.1310	-0.0130	-0.1650	-0.0810	-0.1070	-0.1080	0.1070	-0.1470	-0.1570	0.0610	0.4820	0.0110	0.0950	0.0330	0.0690	-0.0330	-0.2160	-0.1750	0.0890	-0.0450	-0.0490	0.2980	0.3260	0.0910
0.4410	0.3800	0.0980	-0.3820	0.1470	0.3440	-0.2410	-0.3630	-0.1530	0.4100	-0.4090	-0.0110	-0.4150	-0.0850	-0.1840	-0.3750	0.2290	0.3000	-0.0570	-0.3280	-0.0140	0.0830	-0.2340	-0.8700	0.1340	-0.2940	0.3700	-0.3140	0.0000	0.0030	0.2790	0.4710	0.4330	-0.3600	-0.5210	-0.0280	-0.4840	-0.5580	-0.1360	-0.2480	0.2320	-0.2390	-0.3350	-0.5270	-0.2200	-0.2700	-0.1970	-0.5540	0.1440	-0.3190
0.2380	0.0120	-0.0740	-0.3520	-0.0290	0.1040	0.2090	-0.3400	-0.0420	-0.1070	0.0370	0.4470	-0.0100	0.3030	0.0780	0.0010	0.1440	0.1410	0.2320	-0.1050	0.1020	0.0570	-0.0360	-0.0570	-0.1190	0.1760	0.0810	-0.1980	-0.0260	-0.0610	0.0000	0.0940	-0.0300	-0.2660	-0.2530	-0.1980	-0.4970	-0.0440	0.3470	0.0470	0.2940	0.2680	0.2200	0.0130	0.0470	-0.2140	0.1040	-0.2530	-0.0850	-0.1630
-0.1740	0.0480	0.1270	-0.0710	0.1010	0.1310	0.0150	-0.0480	-0.2590	-0.0980	0.1110	-0.0740	-0.3490	-0.0240	-0.0750	-0.0520	-0.1480	0.0510	-0.0350	-0.0090	-0.1610	0.0270	-0.1510	-0.1220	0.0010	0.0790	0.0160	0.0160	-0.1690	0.1140	0.0600	0.1040	-0.0510	-0.0770	-0.3110	-0.0180	0.3490	0.1370	-0.0020	-0.1070	0.1150	-0.0240	-0.0260	-0.1910	-0.0740	-0.1240	-0.3170	0.0060	0.0280	-0.0450
0.0410	0.1820	0.1680	0.4020	-0.1310	0.0890	0.1420	-0.0070	0.0400	0.0500	0.0370	-0.0970	0.2300	0.0260	-0.1430	0.3080	-0.0740	0.0680	-0.1490	-0.1050	0.0070	0.5560	-0.0070	-0.0510	-0.2020	0.0450	-0.1580	0.1510	-0.1800	-0.0930	-0.1390	-0.0880	-0.2040	0.1520	-0.2620	-0.1430	-0.6300	-0.2730	-0.0830	-0.0820	0.0250	-0.0670	-0.2020	-0.1750	-0.1390	-0.1520	-0.1610	-0.1520	-0.0290	0.2310
-0.1090	-0.2310	0.1840	-0.0730	0.1020	-0.1450	0.2400	0.1680	0.0330	0.1470	-0.2950	-0.0690	-0.0880	0.1800	-0.2010	-0.2480	-0.2590	0.1830	0.2510	-0.0530	0.0780	0.0780	0.0140	0.2500	-0.2290	-0.1350	0.0520	-0.1430	-0.1790	-0.1220	-0.0340	-0.0540	-0.0930	-0.2260	-0.1080	-0.2540	-0.0610	0.2130	0.0250	0.2110	-0.3120	-0.1380	-0.0650	-0.0550	-0.2480	-0.1130	-0.2480	0.2890	0.2290	-0.0850
-0.2800	-0.1100	0.1440	-0.0800	0.3800	0.2840	0.1150	0.1820	0.2020	0.0380	-0.2260	0.0260	0.0350	-0.0120	-0.1690	0.3160	0.1100	-0.1320	-0.0410	-0.0840	-0.0220	-0.1980	0.0220	-0.0880	-0.1450	-0.0060	-0.0690	-0.2350	-0.2100	0.1170	-0.4570	-0.1750	-0.1110	-0.1350	0.0020	0.2360	0.3170	0.0000	-0.1920	-0.0210	-0.0470	-0.0020	-0.2100	-0.2020	-0.0410	0.1810	-0.0290	0.2080	0.0850	0.1040
-0.1270	-0.0210	0.0070	-0.2230	0.1620	0.6220	0.4300	-0.1250	0.3340	0.0220	-0.1160	-0.0740	0.0910	0.3710	-0.3590	0.2340	0.2900	-0.0030	0.0290	-0.2500	0.0280	-0.4230	-0.1650	-0.0800	-0.1430	0.0900	-0.0920	-0.0130	-0.2700	0.0450	-0.0960	-0.3250	-0.3520	-0.3590	-0.0050	0.0860	0.1650	-0.1790	-0.0350	0.1330	-0.1020	-0.2070	-0.1960	-0.0310	-0.2810	0.1520	0.0540	0.0730	-0.0850	0.0290
-0.0510	0.2400	-0.3630	0.0030	0.1600	-0.0700	-0.1610	-0.3710	-0.3000	-0.2530	0.0750	-0.3650	-0.3930	-0.3970	0.4450	-0.1530	-0.3560	-0.0830	-0.1570	-0.1210	-0.2200	0.1460	-0.0090	-0.1320	-0.0320	0.0490	0.1230	0.1970	-0.1530	0.2000	0.1590	0.1590	0.0190	0.1020	-0.1430	0.0530	0.0110	0.1410	-0.0490	-0.0540	0.0530	0.0610	-0.3110	-0.1290	-0.2640	-0.1140	-0.1940	-0.1670	0.2480	-0.0150
-0.0680	0.1310	0.0680	0.0630	-0.0490	-0.2640	-0.0270	-0.0530	-0.0500	0.0930	-0.0510	-0.1950	0.1920	0.0500	0.0310	-0.0970	0.0080	-0.0500	0.0520	-0.2450	-0.0840	-0.1840	-0.0340	-0.0640	0.0320	-0.0890	0.0460	-0.1160	-0.0420	-0.0230	-0.0890	0.0110	0.1050	0.6280	-0.1320	-0.1440	0.1040	0.0320	-0.0290	0.2130	0.2720	-0.1420	-0.1590	-0.4490	-0.0210	-0.0660	-0.1280	-0.1310	0.1950	-0.1580
-0.0940	-0.0910	0.0610	0.1940	-0.2670	-0.2410	-0.0010	-0.0060	-0.2700	-0.1540	0.0270	0.0060	0.1290	0.0130	-0.0570	0.1380	-0.0460	-0.0900	-0.1420	0.5300	0.0080	-0.1520	-0.0980	0.1070	-0.0530	0.0590	-0.1310	-0.1720	-0.2510	-0.1230	-0.0870	-0.0070	0.0390	0.0390	-0.0080	-0.1560	-0.6410	-0.2810	-0.0880	0.2680	-0.0360	-0.1630	0.3780	0.2250	-0.1290	-0.1630	-0.0270	0.0660	0.0500	0.3480
-0.1920	-0.1310	-0.2170	-0.0390	-0.4660	0.6260	0.2280	0.0360	0.0100	-0.1500	-0.3460	-0.5890	-0.4360	0.7110	-0.4060	0.0520	0.1190	-0.5720	0.3920	-0.0670	0.1190	0.3200	0.3150	0.3170	-0.9530	0.1300	0.2550	0.2330	0.2440	0.3490	-0.6700	0.7170	-0.4960	-0.5930	-0.5010	-0.7580	-1.0680	-0.9220	0.5610	-0.0770	-0.1750	0.3490	0.0420	0.3320	-0.2070	-0.0410	0.1300	0.2560	-0.3930	0.2820
0.3250	-0.1420	-0.0390	-0.2130	-0.0100	-0.1050	-0.1520	-0.0460	-0.3570	0.2250	-0.3960	-0.0510	-0.2180	0.0130	-0.2510	-0.2200	-0.0300	0.0730	-0.0480	-0.0810	0.1330	-0.3490	0.0610	-0.2290	-0.5260	-0.0100	-0.1230	0.0270	0.1820	0.0760	-0.0690	0.0210	-0.5120	-0.1370	-0.0730	0.0450	-0.5580	-0.4210	0.0500	-0.3230	0.0530	0.0460	0.3090	-0.0670	-0.4490	0.0680	-0.1940	0.0060	-0.1020	-0.3660
-0.1530	-0.0900	-0.2460	-0.5130	-0.1470	-0.0970	-0.1830	-0.1400	-0.3800	-0.2260	-0.1650	-0.0230	-0.1380	-0.0650	-0.2550	0.0640	0.1990	-0.3650	-0.1060	-0.1450	-0.2090	-0.2990	-0.1850	-0.1040	0.6290	-0.1730	-0.0940	0.0520	-0.1900	-0.0700	-0.2650	-0.2250	-0.2620	-0.2220	-0.1880	-0.1480	-0.1620	0.6880	-0.2180	-0.0980	-0.2290	-0.2650	-0.0270	0.0590	-0.0870	-0.0270	0.0500	0.0130	-0.1850	0.1530
0.0680	0.3590	-0.1630	-0.0650	0.0750	-0.2340	-0.0850	-0.2950	-0.2820	-0.1740	0.0640	-0.3090	-0.2290	-0.1500	0.3250	-0.0190	-0.1570	0.0060	-0.3190	-0.1940	-0.0230	-0.0130	-0.1610	0.0030	-0.0440	-0.0810	0.0930	-0.2000	-0.3760	-0.1920	0.0840	0.1600	0.1970	0.2010	0.0240	-0.0230	-0.2400	0.3280	-0.1640	0.1300	0.2930	-0.0600	0.1660	-0.1860	-0.0040	-0.0810	-0.2550	-0.0490	0.0950	-0.3470
-0.0520	-0.1420	0.0910	-0.5650	-0.0680	-0.1200	0.2350	-0.2480	-0.0990	-0.0610	-0.0390	0.2660	-0.0300	-0.0480	-0.3830	-0.1230	0.0030	0.0800	0.0590	0.4330	-0.0850	-0.1710	0.0290	0.1600	-0.2800	0.1100	0.1710	0.1590	-0.0100	-0.0430	0.1140	-0.1460	-0.2700	-0.4840	-0.1040	0.1630	-0.3740	-0.1630	-0.0870	-0.2100	-0.1240	0.0730	-0.1120	0.6480	-0.1980	0.0000	-0.1650	-0.0210	-0.1920	0.0280
-0.1600	-0.2630	-0.1300	0.0090	-0.0820	0.1460	0.0220	-0.2430	-0.4540	-0.0610	-0.3350	-0.0940	-0.2210	0.0000	0.1860	-0.2200	-0.0730	-0.3450	0.2080	0.0110	-0.2780	0.1440	-0.1590	0.3010	0.0510	0.1860	-0.1460	0.1200	-0.2030	-0.2630	-0.2230	-0.4250	-0.0560	-0.5870	-0.2490	-0.3690	-0.6510	0.1130	0.3890	0.1070	-0.0930	-0.1140	-0.4300	-0.5910	-0.3380	-0.3420	0.3010	0.2940	-0.0750	0.3440
[truncated: 3,712 more rows]
[truncated: 28 more columns]
