# Supplementary material for: Semi-Supervised Methods to Predict Patient Survival from Gene Expression Data
Source: PLoS Biol. 2004 Apr 13;2(4):e108. doi: 10.1371/journal.pbio.0020108 (PMC387275; doi:10.1371/journal.pbio.0020108)
Supplement: Dataset S2 — The names of each of the 4,751 genes in the study of van't Veer et al. (2002). (74 KB CSV). [file pbio.0020108.sd006.csv]

J00129
Contig29982_RC
Contig42854
Contig42014_RC
Contig27915_RC
Contig20156_RC
Contig50634_RC
Contig42615_RC
Contig56678_RC
Contig48659_RC
Contig49388_RC
Contig1970_RC
Contig26343_RC
Contig53047_RC
Contig43945_RC
Contig19551
Contig10437_RC
Contig47230_RC
Contig20749_RC
AL157502
Contig36647_RC
D31887
AB033006
M83822
Contig17345_RC
AB033034
AB033035
AF227899
AB033043
AB033049
Contig55834_RC
Contig67229_RC
Contig3396_RC
Contig1938_RC
AB033055
AB033058
AF009314
AB033062
Contig46243_RC
Contig26077_RC
U45975
Contig43679_RC
AB033073
AF018081
AB033079
X56210
U20582
AB033091
AB033092
Contig41521_RC
NM_003004
NM_003010
NM_003012
NM_003014
Contig43806_RC
Contig29226_RC
NM_003020
NM_003022
Contig54847_RC
Contig33260_RC
NM_002300
NM_003034
NM_002305
NM_002306
NM_003035
NM_002308
NM_003038
NM_003039
NM_002310
NM_002313
Contig54839_RC
NM_002318
NM_003051
NM_003056
Contig66143_RC
Contig51809_RC
NM_002332
NM_001605
AL035297
NM_003064
NM_002336
NM_002337
NM_003066
NM_001609
NM_001611
NM_003070
NM_002341
NM_001613
NM_003071
NM_002342
NM_001614
NM_002343
NM_001615
NM_002345
NM_002346
NM_001618
Contig52320
Contig49743_RC
NM_001621
NM_002350
NM_001623
NM_002354
NM_002356
NM_001627
NM_001628
NM_002358
NM_003088
Contig13822_RC
Contig50838_RC
D42043
NM_000900
NM_001630
D42047
NM_000902
NM_000903
NM_003090
NM_002362
NM_001634
NM_001635
NM_000906
NM_003094
NM_000909
NM_003097
Contig58108_RC
NM_002370
NM_001642
NM_002372
NM_001645
NM_000917
NM_001647
NM_000918
NM_000919
Contig35896_RC
NM_000926
NM_001656
NM_001657
AI355990_RC
D25304
NM_000930
NM_000931
NM_002391
NM_001665
NM_002395
NM_000939
Contig48764_RC
NM_001670
Contig60393
NM_000943
NM_001673
NM_000944
NM_001674
NM_001675
NM_001677
NM_000949
NM_001679
X04706
NM_000950
D25328
NM_001681
NM_000954
NM_001689
Contig50731_RC
Contig46463_RC
Contig48756_RC
NM_001692
NM_000964
NM_001695
NM_000969
Contig50122_RC
NM_001699
D26070
NM_000971
NM_000978
Contig33121_RC
Contig678_RC
Contig57496_RC
Contig6164_RC
NM_000981
NM_000984
NM_000985
NM_000989
NM_000991
Contig39157_RC
Contig56759_RC
Contig50106_RC
AF050145
U22028
AI432517_RC
U22029
Contig15750_RC
Contig1434_RC
AF041429
Contig47912_RC
Contig3719_RC
X99142
AB033114
AB033118
Contig43167_RC
Contig1418_RC
Contig10268_RC
X72308
Contig47045_RC
Contig48375_RC
Contig27623_RC
AA598803_RC
AI476318_RC
Z24724
Contig44616_RC
Z24725
NM_003102
NM_003104
NM_003105
Contig29682_RC
Contig56386_RC
NM_003108
NM_003118
Contig16340_RC
NM_003121
NM_003129
Contig52018_RC
Contig43645_RC
Contig1061_RC
NM_002402
NM_003134
NM_002407
NM_003137
Contig20600_RC
Contig24351_RC
Contig21787_RC
NM_002411
NM_002414
Contig52994_RC
NM_003144
NM_002416
NM_003146
NM_003149
Contig9541_RC
Contig10137_RC
Contig56513_RC
NM_002421
NM_002422
NM_003152
NM_002425
NM_002426
NM_003155
NM_002427
NM_002428
NM_003158
Contig46802_RC
Contig54069_RC
Contig53130
NM_001703
NM_001706
NM_003165
NM_003166
NM_001709
NM_002438
D84294
Contig50084_RC
Contig44358_RC
NM_001710
Contig49590_RC
NM_003172
NM_002443
NM_002444
NM_002447
NM_003177
NM_002448
Contig30061_RC
Contig42666_RC
NM_002450
NM_001723
Contig44409
NM_002456
NM_002457
NM_003186
NM_019846
NM_019847
Contig57226_RC
Contig53098_RC
NM_001731
Contig44415
NM_001733
NM_002462
NM_001734
NM_003197
NM_003199
NM_019857
NM_019858
Contig14390_RC
Contig41094_RC
Contig56263_RC
NM_001740
Contig52443
NM_001741
NM_001747
NM_001748
Contig56864_RC
Contig28679_RC
NM_001753
NM_002482
NM_001754
NM_002483
NM_002485
NM_001756
NM_001757
NM_002487
NM_001758
NM_001759
Contig50669_RC
NM_001766
NM_001767
NM_002497
NM_001769
NM_019885
NM_001770
NM_001773
NM_001777
NM_001778
Contig18502_RC
AF090900
AF077051
Contig41078_RC
Contig37562_RC
NM_001781
NM_001786
AF148505
Contig38517_RC
NM_001792
NM_001793
NM_001795
NM_001797
Contig31510_RC
AF228704
AF090927
Contig54547_RC
U63542
Contig34516_RC
Contig48722_RC
Contig51884_RC
Contig24571_RC
Contig11086_RC
Contig53711_RC
Contig47150_RC
Contig54898_RC
Contig3566_RC
Contig48480_RC
Contig55770_RC
AL133030
AL133035
AL133047
AL133057
AF201951
AB041269
AL133074
Contig50288_RC
AJ271216
Contig32558_RC
Contig43599_RC
Contig8165_RC
AF058988
Contig52490_RC
AL133096
Contig47493_RC
Contig33888_RC
Contig19451_RC
Contig40712_RC
Contig52482_RC
Contig31587_RC
Contig21876_RC
NM_003202
Contig57940_RC
NM_003204
Contig49169_RC
Contig44455_RC
X72475
NM_003213
NM_003217
NM_003221
NM_003223
NM_003225
NM_003226
NM_002501
NM_003234
NM_003236
NM_002509
NM_003238
NM_003239
M34671
NM_002510
NM_002512
NM_003243
Contig37758_RC
NM_002515
NM_003246
NM_003247
NM_003248
NM_003249
NM_019903
NM_002524
NM_003254
NM_002526
NM_003256
NM_003258
Contig263_RC
Contig57081_RC
Contig43476_RC
NM_001800
Contig39960_RC
Contig57916_RC
NM_003262
NM_002533
NM_003264
NM_001806
NM_001809
NM_002539
NM_002542
NM_003272
NM_001814
NM_001819
AF246221
Contig40446_RC
AB007855
AB007857
NM_001822
NM_001823
NM_003283
NM_001826
NM_002555
NM_001827
NM_002557
NM_003287
NM_003289
Contig50901_RC
Contig51800
NM_001830
NM_001831
NM_002561
NM_003292
NM_003293
NM_003294
NM_001838
NM_001839
NM_002568
NM_002569
Contig53314_RC
Contig52960_RC
Contig45670_RC
NM_002570
NM_001844
NM_001845
L11645
NM_002576
X14356
Contig32185_RC
Contig848_RC
AB007883
AB007888
NM_001850
NM_001853
Contig45266
NM_001854
NM_001855
NM_002585
L05096
NM_002587
X05610
AB007892
Contig57057_RC
AB007896
Contig1620_RC
AB007899
NM_001860
NM_002590
NM_002592
NM_002593
NM_001864
NM_002594
Contig29015_RC
Contig53072_RC
Contig37262
Contig51843
NM_001870
NM_001871
NM_001873
NM_001874
NM_001876
NM_001878
Contig58530_RC
NM_001884
NM_001885
NM_001888
NM_001889
Contig51981_RC
NM_001892
NM_001893
NM_001897
NM_001899
Contig55500_RC
Contig34605_RC
Contig54394_RC
Contig28549
Contig27081_RC
Contig44909_RC
Contig47096_RC
Contig37385_RC
D00174
Contig58272_RC
AL133105
Contig56205_RC
AL133116
Contig42366_RC
Contig35076_RC
Contig50385_RC
Contig53550_RC
Contig49282_RC
Contig20651_RC
Contig55234_RC
Contig33376_RC
Contig42959_RC
Contig43079_RC
Contig2811_RC
Contig59120_RC
Contig54263_RC
Contig46244_RC
Contig14683_RC
G26403
Contig41530_RC
Contig20635_RC
AF019083
Contig36533_RC
Contig16367_RC
AL157851
NM_020038
Contig44544_RC
NM_004003
AJ272057
Contig43206_RC
M68874
NM_004010
NM_004024
NM_004029
M28170
NM_003307
NM_004038
Contig55111_RC
NM_003311
NM_003313
NM_012062
NM_003315
Contig56298_RC
NM_003316
NM_004045
NM_003318
NM_004048
NM_012067
NM_004049
Contig51209_RC
Contig50855_RC
NM_004052
NM_012071
NM_004053
NM_003329
NM_004058
AB007902
Contig53268_RC
NM_002600
NM_003332
NM_004064
NM_004065
NM_002607
NM_002608
NM_002609
NM_012089
Contig53411_RC
AB007916
NM_004071
NM_012090
NM_002614
NM_002615
NM_002616
NM_002618
NM_004078
NM_004079
AB007925
NM_002626
NM_002628
NM_003358
NM_003359
AB007932
Contig44278_RC
Contig43549_RC
NM_001901
NM_003360
NM_002631
NM_002633
NM_001904
NM_001905
NM_002634
NM_004095
NM_001909
NM_002639
NM_003368
Contig45321
NM_001912
NM_001914
NM_001916
NM_003376
NM_002648
NM_001919
NM_003378
NM_003379
AB007950
AB007954
NM_001920
NM_003380
NM_002652
NM_001924
NM_003383
NM_001928
D83781
NM_002658
NM_002659
Contig21225_RC
Contig44413_RC
AB007961
AB007962
AB007969
R70506_RC
NM_002662
NM_003392
NM_001934
NM_002664
NM_002666
Contig54491_RC
Contig57138_RC
NM_001941
NM_001942
NM_001944
NM_001946
X15183
Contig36761_RC
NM_001951
NM_001953
NM_001954
NM_001955
Contig51929
NM_001956
NM_001957
NM_002686
NM_001958
NM_002688
Contig36152_RC
Contig31295_RC
NM_001960
Contig44644
NM_001961
NM_002690
NM_001964
NM_001967
NM_002697
NM_001970
NM_001979
Contig52182_RC
Contig51453_RC
Contig56768_RC
NM_001982
NM_001985
D26362
Contig51963
NM_001993
NM_001995
NM_001998
NM_001999
Contig580_RC
Contig57023_RC
Contig55940_RC
Contig55188_RC
Contig45469_RC
Contig53022_RC
Contig46942_RC
Contig44040_RC
Contig26310_RC
Contig56036_RC
Contig46934_RC
Contig58329_RC
Contig36013_RC
AF035191
Contig62964_RC
Contig55674_RC
Contig49948_RC
Contig1778_RC
NM_020119
Contig20708_RC
NM_012101
NM_012105
Contig56395_RC
NM_020127
AB024704
Contig27624_RC
NM_012110
NM_020130
NM_012113
NM_020133
NM_012117
X72631
Contig298_RC
Contig33951_RC
NM_020142
NM_004104
NM_012124
NM_004107
Contig55801_RC
Contig35635_RC
NM_004110
Contig30778_RC
NM_020150
X66087
NM_004114
NM_012135
NM_004117
NM_012139
Contig58214_RC
Contig53357_RC
NM_004120
NM_012142
NM_004125
NM_020163
Contig49089_RC
NM_004126
NM_004127
NM_020166
NM_004131
NM_012155
NM_020178
NM_020179
NM_003412
NM_004143
NM_020182
NM_020184
NM_020186
NM_012168
NM_020188
NM_020189
NM_020190
Contig19956_RC
NM_004154
NM_012177
NM_004159
NM_020197
NM_020198
D50402
D50406
NM_003430
NM_002703
NM_004163
NM_002705
NM_004165
NM_002708
NM_002709
NM_004168
NM_012189
NM_004170
NM_004171
NM_004172
NM_012193
NM_004176
NM_004180
NM_004181
NM_002725
NM_004184
NM_004185
NM_002727
NM_002729
Contig784_RC
NM_002731
NM_003462
NM_002734
NM_003463
NM_003465
NM_003467
NM_004199
Contig53242_RC
NM_002740
NM_002742
NM_003472
NM_003474
NM_002748
NM_003479
Contig21072_RC
Contig46553_RC
NM_003488
NM_002759
NM_003489
Contig37571_RC
AF279865
NM_002765
NM_003494
NM_002766
NM_003498
U72514
Contig45816_RC
Contig6254_RC
NM_002773
NM_002774
NM_002775
NM_002776
Contig34541_RC
Contig53226_RC
Contig14375_RC
Contig1540_RC
Contig1998_RC
Contig1389_RC
NM_002794
NM_002795
NM_002796
Contig16202_RC
NM_002799
AF076612
Contig22386_RC
Contig10007_RC
Contig36818_RC
Contig53585_RC
Contig34291_RC
M93718
Contig67182_RC
Contig41573_RC
Contig56742_RC
Contig44595_RC
Contig53111_RC
AF027205
Contig2237_RC
Contig1508_RC
Contig39132_RC
Contig55771_RC
Contig51403_RC
Contig39116_RC
Contig50297_RC
AF067972
AL079276
M37033
Contig42421_RC
Contig46172_RC
Contig45443_RC
AF035284
Contig30875_RC
Contig40120_RC
AL079298
S53354
NM_020201
Contig8166_RC
Contig31596_RC
NM_020215
Contig56010_RC
Contig51153_RC
Contig64630_RC
NM_012214
NM_012219
AB018256
NM_004203
NM_020242
NM_020244
NM_004207
NM_012228
NM_020248
AB018260
AB018268
Contig28418_RC
NM_004217
AB018271
Contig54159_RC
NM_004221
NM_004223
NM_012242
NM_012243
NM_012247
NM_012248
AB040881
AB040884
AB040886
AB018289
NM_003500
NM_003504
NM_003505
NM_003506
NM_003507
NM_003508
NM_004239
NM_012258
Contig62922_RC
Contig57090_RC
W61000_RC
NM_003510
NM_003512
NM_012261
NM_003513
NM_004244
NM_003516
NM_004245
NM_003518
Contig13150_RC
Contig46202
NM_003523
NM_004252
NM_003524
NM_003525
NM_003526
NM_003528
Contig49063_RC
NM_002800
Contig53506
NM_004265
NM_002808
NM_004267
NM_002809
NM_004268
Contig54661_RC
Contig48935_RC
NM_012290
NM_012291
NM_004272
NM_002816
NM_002818
NM_012296
Contig46232
Contig55991_RC
NM_002820
NM_002821
NM_004281
NM_002826
NM_002827
NM_003558
NM_004289
Contig58029_RC
Contig33758_RC
NM_003561
Contig44799_RC
NM_004291
NM_004292
NM_004295
NM_003567
NM_002838
NM_003568
NM_002840
NM_002844
NM_002848
NM_003579
Contig48919_RC
NM_002852
NM_002854
NM_002857
NM_002858
U66042
Contig53307_RC
Contig37644_RC
NM_002861
NM_002862
NM_002863
NM_003596
L20688
U58033
Contig48076_RC
Contig52945_RC
Contig53674_RC
NM_002888
NM_002889
Contig34380_RC
Contig47339_RC
NM_002894
Contig40332_RC
NM_002899
Contig63520_RC
Contig15169_RC
AF159092
Contig46376_RC
Contig35936_RC
Contig51974_RC
Contig6686_RC
Contig52094_RC
Contig44870
Contig37598
AF035307
Contig47232_RC
AF035318
Contig45397_RC
AF220492
Contig52830_RC
AF052094
Contig55852_RC
Contig34957_RC
S62138
Contig40074_RC
Contig718_RC
Contig43096_RC
Contig45389_RC
Contig49892_RC
Contig53551_RC
Contig37513_RC
Contig49509_RC
Contig52814_RC
Contig50979_RC
Contig3398_RC
NM_021004
AL133427
Contig45891_RC
AB040900
AB018301
AB040901
AB018305
Contig44553_RC
NM_021020
AL117406
NM_021025
Contig39556_RC
AB018310
AB018311
AB040914
AL117418
NM_021038
Contig31211_RC
AB040921
AB018324
Contig41523_RC
AB040926
AB040927
Contig57421_RC
X80822
AL117421
Contig25860_RC
Contig60583_RC
NM_005000
NM_005001
NM_005002
AB040930
AB018333
AB040933
AB040937
NM_005012
AL117435
NM_005013
NM_012307
AB018345
AL117441
NM_021063
NM_005025
NM_021065
NM_012317
NM_005028
NM_012319
NM_021069
AB018353
Contig40552_RC
AB040955
AL117452
NM_004301
Contig55004
NM_005032
NM_012322
NM_004305
NM_005034
Contig2554_RC
NM_005037
NM_021076
NM_020347
NM_021077
NM_012329
NM_021078
AB040967
X56807
NM_004310
NM_005040
NM_004311
NM_012332
Contig62306
NM_005044
NM_020353
NM_004315
Contig56299_RC
AL117468
NM_012336
NM_005046
NM_012337
NM_012338
NM_012339
NM_005049
AB032951
NM_012341
NM_012342
NM_004323
Contig45859_RC
AL117477
AL117478
NM_021095
AB032961
M27749
AB032966
AB032969
NM_003600
NM_003601
NM_003603
NM_020372
NM_005063
NM_020373
NM_004335
NM_004336
NM_003607
NM_005067
NM_004338
NM_005069
NM_020379
Contig3876_RC
AB032973
Contig56434_RC
AB032977
NM_003613
NM_004342
NM_003615
NM_004345
NM_003617
NM_005077
NM_020386
NM_005079
Contig37140_RC
Contig30825_RC
AB032983
Contig54742_RC
AB032986
AB032988
NM_004350
NM_005080
NM_004353
NM_004354
NM_005084
NM_004355
NM_003627
NM_004358
Contig51111_RC
NM_002901
NM_004360
NM_004361
NM_003633
NM_004362
NM_003634
NM_002906
NM_004364
Contig3259_RC
NM_012385
NM_004367
NM_004368
NM_004369
NM_003641
NM_012391
NM_002916
NM_003645
NM_004374
NM_012394
NM_012395
NM_012396
NM_004378
Contig48774_RC
NM_003651
NM_002923
NM_003652
NM_004382
NM_003654
NM_004385
NM_002928
NM_003657
NM_004390
NM_002933
NM_003662
NM_004392
NM_002936
NM_002937
NM_004395
NM_004399
NM_002940
NM_003670
NM_003672
AJ270996
NM_002943
NM_003673
NM_003675
NM_002947
NM_003676
NM_002949
Contig2889_RC
Contig52425_RC
NM_002950
NM_003681
NM_003683
NM_002956
NM_003686
NM_003688
NM_003689
Contig56777_RC
NM_002961
NM_002963
NM_002964
NM_002965
AF052101
NM_002966
Contig52417_RC
U80736
Contig37483_RC
NM_002970
NM_002975
NM_002979
AF052117
Contig44164_RC
Contig43435_RC
Contig31288_RC
Contig38438_RC
NM_002982
NM_002983
NM_002984
NM_002985
NM_002986
NM_002988
NM_002989
Contig35182_RC
AF052130
Contig54010_RC
NM_002996
NM_002997
NM_002999
Contig49013_RC
Contig60194_RC
Contig47930_RC
Contig23404_RC
Contig49614_RC
Contig55798_RC
AF052155
AF052159
U56725
Contig56670_RC
AF052162
AF052169
Contig3495_RC
AF052185
Contig51196_RC
Contig47680_RC
Contig65027_RC
AI669022_RC
Contig51940_RC
Contig57609_RC
AF149785
AF123659
Contig50360_RC
Contig53007_RC
NM_021103
Contig45964_RC
Contig57359_RC
AL117502
Contig46084_RC
X73617
NM_021127
NM_021128
Contig65979_RC
AB026436
NM_021136
AL117523
NM_005101
Contig2034_RC
NM_020411
AL117526
AL133566
Contig49098_RC
NM_021147
NM_021151
AL133577
Contig52629_RC
AL133580
NM_012413
AL133585
Contig28947_RC
NM_005127
NM_005128
NM_021169
Contig29067_RC
Contig1063_RC
NM_005130
NM_005132
NM_004405
NM_012425
NM_020445
NM_012427
NM_012428
NM_005139
NM_012429
Contig48270_RC
NM_004414
NM_021181
NM_004415
NM_004417
NM_004418
NM_004419
NM_005148
NM_005151
NM_021190
NM_004425
NM_012445
NM_012446
NM_004428
NM_012449
NM_021198
NM_021199
Contig16326_RC
NM_004430
NM_004431
NM_004433
NM_003706
NM_003707
NM_004436
NM_005165
NM_004438
NM_005167
NM_012459
NM_003712
NM_003713
NM_003714
NM_004443
NM_005174
NM_005175
NM_004446
AL117599
NM_012467
NM_004448
NM_005178
NM_003720
Contig49818_RC
NM_004451
NM_005180
Contig54425
NM_005181
NM_003725
NM_004454
NM_012474
NM_003726
NM_004456
NM_003729
NM_005187
Contig54581_RC
NM_004460
NM_005190
Contig43998_RC
NM_004462
NM_003734
NM_012482
NM_005195
NM_005196
NM_005197
NM_003739
NM_004469
Contig20953_RC
Contig59287_RC
NM_003740
NM_004472
NM_003748
Contig50822_RC
Contig2512_RC
NM_004480
NM_004482
NM_004483
NM_004484
NM_003756
NM_004487
Contig30047_RC
Contig61254_RC
Contig31986_RC
NM_004490
NM_004496
Contig21065_RC
Contig50814_RC
Contig2504_RC
Contig41689_RC
NM_003772
Contig3834_RC
Contig46468
NM_003786
D10040
NM_003793
NM_003796
NM_003798
Contig60509_RC
Contig38285_RC
Contig62568_RC
U81599
Contig27228_RC
Contig40845_RC
Contig29287_RC
Contig3576_RC
Contig12803_RC
AF124432
Contig36720_RC
Contig53713_RC
U72882
Contig49445_RC
Contig56735_RC
Contig58193_RC
Contig5403_RC
Contig38170_RC
Contig24565_RC
AF131750
AF131753
AI418514_RC
AF131760
AF131775
AF042838
Contig39492_RC
AL133603
AF131784
Contig55756_RC
AL133611
AL133619
AF131799
Contig40121_RC
Contig48000_RC
U06715
AL133622
AL133623
AL133624
NM_021203
AL133632
NM_021213
Contig47495_RC
AL117604
AL133644
AL133645
AL117609
Contig56469_RC
AL117611
AL117612
AL117615
NM_021238
Contig53439_RC
NM_021242
NM_013230
NM_013231
Contig66916_RC
NM_013232
NM_005213
NM_013233
NM_005218
NM_013238
NM_013239
D87078
AL117645
NM_013242
Contig29749_RC
NM_005227
AL117653
NM_005231
NM_004503
NM_004504
NM_013253
NM_005235
NM_004508
NM_013257
NM_004509
NM_013258
NM_020548
AF176012
AL117661
NM_004512
NM_013261
NM_013262
NM_004514
AL117666
NM_004515
NM_005245
Contig20441_RC
Z34893
Contig49673_RC
NM_004522
NM_005252
NM_004523
NM_004524
NM_004525
NM_004527
NM_005257
NM_013277
X16302
Contig52603_RC
Contig31708_RC
NM_005261
NM_013281
NM_003805
NM_005264
NM_003806
NM_004537
Contig47220
NM_003810
NM_005271
NM_003815
NM_003816
NM_004545
NM_005274
NM_013296
NM_004549
Contig52970_RC
NM_003820
NM_003821
Contig61815
NM_004553
NM_003824
NM_004556
NM_003829
NM_004559
Contig43613_RC
Contig36323_RC
NM_004560
Contig6344_RC
NM_003832
NM_004561
Contig54536
NM_004563
NM_004566
NM_003839
Contig55984_RC
NM_004577
Contig55375_RC
Contig38983_RC
NM_004582
NM_004585
NM_004587
Contig36081_RC
NM_003862
NM_003864
NM_004594
NM_004595
NM_004599
Contig53909_RC
Contig59870_RC
NM_003875
NM_003878
Contig32322_RC
AF061034
Contig41905_RC
NM_003881
NM_003887
Contig53066_RC
NM_003890
NM_003894
NM_003897
Contig45856
Contig57561_RC
Contig46590
Contig48204_RC
Contig52095_RC
Contig32072_RC
Contig25617_RC
Contig51967_RC
Contig37873
AF131817
AF131821
AF131825
AL037737_RC
AF131827
Contig33394_RC
Contig719_RC
AF131834
Contig46262_RC
AF131846
Contig2220_RC
Contig31928_RC
AF131851
Contig35822_RC
Contig35814_RC
Contig45291_RC
Contig43833_RC
Contig55228_RC
Contig55829_RC
Contig1850_RC
Contig57430_RC
Contig49869_RC
D87119
Contig51235_RC
Contig54257_RC
NM_014018
Contig42253_RC
Contig20629_RC
Contig43817_RC
Contig52565_RC
NM_006002
NM_006004
NM_006005
NM_006006
NM_014029
AF026941
NM_014030
NM_013301
NM_006014
NM_006016
NM_014036
NM_006017
NM_006018
NM_014038
NM_006019
Contig47102_RC
Contig51828_RC
Contig53286_RC
NM_013310
NM_013312
NM_006022
NM_006023
NM_006024
NM_006029
X58529
NM_014051
NM_013322
NM_006033
Contig7412_RC
NM_013324
Contig46597_RC
Contig1826_RC
NM_013327
NM_014056
NM_006039
Contig38721_RC
NM_005310
NM_013330
X57809
NM_014061
NM_013332
NM_014062
NM_005318
NM_005319
NM_005320
NM_005321
NM_013341
NM_006051
NM_005322
X57819
NM_005324
NM_006053
Contig46589_RC
Contig53879_RC
NM_006054
NM_005325
NM_014074
NM_006055
NM_005326
NM_020639
NM_014078
NM_004600
NM_020640
NM_004603
NM_005335
Contig1584_RC
NM_005337
NM_014086
Contig54142_RC
NM_005340
NM_005342
Contig19877_RC
NM_013363
NM_004616
NM_006074
NM_005345
NM_005346
NM_020659
U83115
Contig37141_RC
AF272357
NM_013372
NM_005354
NM_004626
NM_020664
NM_006086
NM_005357
NM_006087
NM_005358
NM_013378
NM_006088
Contig25595_RC
NM_005360
NM_005361
NM_003904
NM_020672
NM_013382
NM_013384
NM_006094
NM_013385
NM_020675
NM_003909
NM_006096
NM_013386
NM_005368
NM_006098
Contig939_RC
Contig35298_RC
NM_004642
NM_013390
NM_005375
NM_013396
NM_004648
NM_003919
Contig30209_RC
NM_005380
AJ249377
Contig7755_RC
Contig32268_RC
NM_003933
NM_005391
NM_004663
Contig56096
NM_003937
NM_005397
D50914
NM_003940
NM_004670
NM_003944
NM_004674
NM_004675
Contig25722_RC
Contig33741_RC
Contig55448_RC
NM_003953
NM_004682
NM_003954
NM_004683
NM_004684
NM_003956
NM_004688
NM_004689
Contig51463_RC
Contig66632_RC
NM_003961
NM_004694
NM_004695
NM_004696
Contig49631_RC
Contig64940_RC
NM_003975
NM_003977
NM_003979
Contig57041_RC
Contig54477_RC
NM_003980
NM_003981
NM_003982
Contig61975
NM_003986
AF126028
Contig55950_RC
M95610
Contig40172_RC
Contig54612_RC
Contig4467_RC
Contig207_RC
Contig48043_RC
Contig53641_RC
Contig57017_RC
Contig40765_RC
Contig27749_RC
Contig32137_RC
Contig46343_RC
X83301
Contig22418_RC
Contig54354_RC
U17077
Contig18_RC
Contig46327_RC
Contig45973_RC
Contig38683_RC
Contig42342_RC
Contig37946_RC
Contig2652_RC
AF116682
Contig51917_RC
X76079
Contig3607_RC
NM_014109
Contig48521_RC
NM_014112
Contig54096_RC
NM_006101
NM_006102
NM_006103
NM_006111
NM_006113
NM_006114
NM_006115
Contig53968_RC
NM_013406
NM_006117
NM_013409
Contig51066_RC
NM_013410
NM_013411
NM_006121
NM_006123
NM_014147
NM_014149
M29540
Contig35629_RC
Contig42919_RC
NM_013421
NM_014153
NM_006136
NM_005408
NM_005409
NM_005410
X82693
NM_013430
NM_006142
NM_005414
NM_013437
NM_006147
NM_006148
Contig1056_RC
NM_006153
NM_005426
NM_014175
NM_014176
Contig8581_RC
NM_006159
Contig12951_RC
Contig66219_RC
NM_004701
NM_004702
NM_013451
Contig6514_RC
NM_014181
NM_005433
NM_006163
NM_005435
NM_014184
NM_006169
NM_004710
NM_004711
NM_004712
NM_005441
NM_006170
NM_004713
NM_005443
AF000974
NM_004726
NM_006186
NM_005461
NM_004733
NM_004734
NM_006195
NM_006197
NM_006198
Contig40368_RC
NM_004741
NM_005476
Contig778_RC
AF257175
Contig41698_RC
NM_004750
NM_004753
NM_005483
NM_005486
NM_004761
NM_004766
NM_005496
NM_005499
Contig50815_RC
Contig44254_RC
AJ223352
AJ223353
Contig31378_RC
NM_004772
NM_004774
Contig33814_RC
NM_004780
NM_004787
Contig66705_RC
NM_004791
NM_004792
NM_004796
Contig32242_RC
X07834
Contig56143_RC
AF045229
X15880
Contig46289_RC
Contig43410_RC
Contig11097_RC
Contig45703_RC
Contig44740_RC
Contig31864_RC
J02639
Contig38171_RC
U49835
Contig51413_RC
Contig46416_RC
Contig42431_RC
Contig52134_RC
Contig1403_RC
Contig5154_RC
Contig33899_RC
Contig32103_RC
Contig44708_RC
AJ011497
Contig43136_RC
U09196
X59405
Contig46158_RC
Contig45195_RC
NM_014210
NM_014211
NM_014214
AF043897
Contig54778_RC
NM_014216
Contig21421_RC
NM_006201
Contig2108_RC
NM_006206
NM_006207
Contig50184_RC
Contig45187_RC
NM_006214
Contig54913_RC
Contig35476_RC
NM_014241
NM_014244
NM_006226
NM_014246
NM_006227
NM_014252
NM_005505
NM_006235
NM_005512
NM_006243
NM_005514
NM_005516
NM_005518
NM_014268
Contig47381_RC
Contig1129_RC
Contig48945_RC
NM_005523
NM_014272
NM_014274
Contig50769_RC
Contig47982_RC
X74794
NM_005531
Contig3940_RC
NM_005532
Contig63525
NM_006263
NM_014283
NM_006264
NM_006265
NM_005536
NM_005538
NM_014289
NM_004811
NM_004812
NM_005541
NM_006271
NM_014292
NM_004815
NM_005544
NM_006274
NM_004817
NM_005548
NM_014297
NM_006278
NM_014298
Contig52971_RC
Contig57076_RC
Contig48328_RC
NM_006281
NM_005554
NM_005555
NM_005556
NM_005557
NM_006287
NM_005558
Contig1030_RC
NM_004830
NM_006290
NM_004833
NM_006291
NM_005562
NM_005563
NM_004835
NM_005565
NM_006294
NM_005566
NM_006296
NM_005567
NM_005568
NM_004839
Contig16759_RC
NM_005573
NM_004844
L21934
NM_004847
NM_005576
NM_004848
Contig52354_RC
Contig20793_RC
[truncated: 2,751 more rows]
