# Supplementary material for: Semi-Supervised Methods to Predict Patient Survival from Gene Expression Data
Source: PLoS Biol. 2004 Apr 13;2(4):e108. doi: 10.1371/journal.pbio.0020108 (PMC387275; doi:10.1371/journal.pbio.0020108)
Supplement: Dataset S3 — The clinical data for the study of van't Veer et al. (2002). The first column represents the time until metastasis (or the time until the patient left the study); the second column is 1 if the tumor metastasized and 0 if it did not. (1 KB CSV). [file pbio.0020108.sd007.csv]

150	0
77	0
128	0
156	0
144	0
134	0
122	0
106	0
124	0
80	0
70	0
94	0
98	0
99	0
63	0
101	0
94	0
89	0
69	0
61	0
126	0
106	0
62	0
106	0
161	0
84	0
62	0
75	0
137	0
142	0
153	0
145	0
138	0
123	0
125	0
121	0
88	0
88	0
132	0
82	0
82	0
66	0
71	0
62	0
13	1
42	1
26	1
12	1
39	1
15	1
59	1
19	1
3	1
43	1
18	1
56	1
28	1
13	1
56	1
59	1
32	1
10	1
55	1
17	1
12	1
49	1
24	1
14	1
25	1
32	1
24	1
36	1
26	1
27	1
26	1
24	1
44	1
28	1
