# Supplementary material for: Semi-Supervised Methods to Predict Patient Survival from Gene Expression Data
Source: PLoS Biol. 2004 Apr 13;2(4):e108. doi: 10.1371/journal.pbio.0020108 (PMC387275; doi:10.1371/journal.pbio.0020108)
Supplement: Dataset S4 — The gene expression data for the 70 genes in the breast cancer study of van de Vijver et al. (2002). (141 KB CSV). [file pbio.0020108.sd008.csv]

-0.536	-0.496	0.008	-0.188	0.038	0.151	0.117	0.105	0.308	0.553	-0.096	-0.434	0.089	0.328	-0.406	0.254	-0.227	-0.188	0.007	-0.723	-0.047	-0.133	-0.226	0.019	0.336	0.139	0.099	-0.739	-0.043	0.092	-0.286	-0.331	-0.169	-0.392	0.415	-0.676	-0.460	-0.524	-0.076	0.475	0.615	0.333	0.335	-0.278	-0.945	-0.412	0.225	-0.179	0.313	0.180
-0.085	-0.334	-0.297	-0.153	-0.092	-0.210	-0.258	-0.137	0.035	-0.136	-0.038	-0.226	-0.181	0.033	0.329	-0.219	-0.107	-0.084	-0.219	-0.092	-0.312	-0.784	-0.508	-0.475	0.296	-0.273	0.175	-0.003	0.226	0.260	-0.098	-0.239	0.011	-0.268	0.014	-0.405	0.049	-0.133	-0.255	-0.314	-0.074	0.598	-0.031	-0.104	0.242	-0.248	-0.075	-0.366	-0.305	0.025
-0.251	-0.205	-0.036	-0.295	0.166	0.034	0.078	-0.020	0.156	0.150	-0.059	-0.300	0.091	0.541	0.046	-0.219	-0.086	-0.252	-0.112	0.158	-0.174	-0.010	-0.403	-0.032	0.123	0.008	-0.208	0.276	0.061	-0.304	-0.366	-0.229	-0.140	-0.011	0.041	0.133	-0.072	-0.112	0.162	0.037	0.134	-0.041	0.177	-0.198	0.230	-0.343	-0.113	-0.201	0.217	-0.338
-0.406	-0.188	-0.115	-0.566	0.227	0.037	-0.088	-0.272	0.173	-0.029	0.102	-0.523	-0.150	0.193	0.126	-0.327	-0.057	-0.228	-0.106	0.132	-0.298	0.133	-0.167	0.204	0.021	0.003	-0.067	0.358	0.059	-0.325	-0.381	-0.045	-0.153	-0.117	0.100	0.252	-0.122	-0.196	0.147	0.043	0.091	0.188	0.165	-0.217	0.306	-0.285	0.453	-0.096	0.248	-0.422
-0.161	-0.003	-0.207	-0.219	-0.127	-0.065	-0.320	-0.051	-0.134	0.009	-0.196	-0.160	-0.113	0.022	-0.317	-0.126	0.073	-0.018	-0.008	0.335	-0.142	-0.062	-0.273	0.014	0.134	-0.113	-0.026	0.082	-0.018	-0.238	-0.154	-0.135	-0.131	-0.290	-0.191	-0.217	-0.053	-0.078	-0.100	0.038	-0.245	0.003	-0.372	-0.176	-0.450	-0.039	0.022	0.084	0.270	-0.081
0.292	-0.298	-0.031	-0.180	0.155	-0.048	0.125	0.032	0.369	-0.279	0.464	-0.022	-0.078	-0.220	-0.047	-0.052	0.021	0.249	-0.134	-0.099	0.034	-0.013	-0.083	-0.144	0.242	0.401	0.018	-0.115	-0.185	0.052	-0.002	0.201	0.145	0.044	0.066	-0.066	0.304	0.146	-0.214	0.126	-0.366	-0.161	0.340	-0.007	-0.033	-0.173	0.061	0.054	-0.288	-0.007
-0.178	0.020	-0.005	-0.188	-0.048	-0.026	-0.087	-0.181	0.173	0.515	0.212	-0.034	0.042	0.480	0.100	-0.105	-0.002	-0.160	-0.213	0.131	-0.090	0.376	-0.059	-0.068	0.164	0.092	0.000	-0.055	-0.145	0.083	-0.239	-0.109	-0.147	-0.249	0.026	-0.288	-0.199	-0.113	0.346	0.105	0.247	0.161	0.112	-0.147	-0.307	-0.281	-0.135	0.256	0.184	-0.426
0.321	0.031	0.170	-0.317	-0.291	-0.425	-0.236	-0.142	-0.445	-0.306	-0.243	0.008	-0.056	-0.446	-0.097	0.210	0.135	0.015	-0.071	-0.253	0.177	-0.810	-0.216	0.705	-0.288	-0.391	-0.249	-0.376	0.028	0.061	-0.258	0.184	0.075	-0.045	-0.050	0.124	0.130	-0.052	-0.303	-0.236	-0.327	-0.283	-0.506	0.085	-0.768	0.053	0.008	-0.279	-0.618	0.515
-0.257	-0.203	0.010	-0.301	0.119	0.204	0.237	-0.030	0.110	0.644	0.032	-0.275	-0.048	0.655	0.080	-0.272	-0.071	-0.158	-0.148	0.107	-0.237	0.186	-0.186	-0.112	0.166	-0.116	0.009	0.342	0.030	0.169	-0.365	-0.087	-0.105	-0.007	0.042	0.215	-0.067	-0.125	0.294	-0.046	0.133	0.056	0.213	-0.149	0.276	-0.193	-0.219	0.118	0.206	-0.402
0.016	-0.165	0.212	-0.113	-0.091	0.016	0.160	0.135	-0.038	-0.043	-0.271	-0.023	-0.043	-0.192	-0.141	0.131	-0.069	0.194	-0.111	-0.085	-0.039	-0.322	-0.003	-0.096	-0.222	0.255	-0.129	-0.096	-0.098	-0.126	0.102	0.061	-0.069	0.108	0.043	-0.080	0.055	0.005	0.026	-0.112	-0.089	0.408	-0.248	-0.008	-0.039	-0.027	0.244	-0.121	0.025	-0.131
-0.003	-0.026	0.138	0.018	0.062	0.075	0.119	0.072	-0.298	0.199	0.021	0.155	-0.144	0.051	0.008	0.122	0.112	-0.113	0.070	-0.120	-0.137	-0.111	0.099	0.019	0.053	0.047	-0.413	0.206	0.088	0.061	0.086	0.165	0.148	0.083	0.124	0.186	0.151	-0.135	-0.248	-0.150	-0.112	-0.177	-0.082	-0.040	0.274	-0.015	0.077	-0.227	-0.180	-0.110
-0.161	-0.105	-0.005	-0.121	0.069	0.059	0.077	-0.007	0.062	0.511	0.017	-0.134	-0.054	0.394	0.062	-0.197	-0.098	-0.108	-0.093	0.073	-0.064	-0.199	-0.042	-0.013	0.199	-0.056	-0.008	0.144	0.038	-0.036	-0.226	-0.059	-0.023	-0.002	-0.007	0.117	-0.049	-0.086	0.207	0.024	0.142	0.057	0.156	-0.067	0.269	-0.105	-0.101	0.111	0.165	-0.564
0.057	-0.074	0.033	-0.155	0.009	-0.062	0.232	-0.096	-0.206	-0.311	0.241	0.094	-0.026	-0.341	-0.179	0.222	0.077	0.213	-0.248	-0.241	-0.109	-0.530	-0.244	0.049	-0.082	-0.011	-0.070	0.081	-0.109	0.424	0.095	0.006	0.424	-0.156	0.139	-0.307	0.013	0.015	-0.238	-0.181	-0.313	-0.015	-0.088	-0.003	-0.221	-0.121	0.077	-0.117	-0.451	0.273
-0.275	-0.130	-0.300	-0.272	0.026	-0.042	-0.183	-0.150	0.192	-0.008	0.125	-0.292	-0.228	0.033	-0.074	-0.266	-0.256	-0.205	-0.254	-0.141	-0.127	-0.093	-0.353	-0.162	0.045	-0.092	-0.125	0.125	-0.133	-0.152	-0.266	-0.165	-0.162	-0.213	-0.086	-0.058	-0.229	-0.192	0.072	0.051	0.192	0.044	0.144	-0.159	-0.025	-0.132	0.242	0.014	0.082	-0.034
-0.162	0.176	0.689	-0.531	-0.036	0.276	0.257	0.446	-1.012	-0.994	-0.146	0.116	0.448	-1.077	-0.843	0.710	-0.078	-0.426	-0.067	-0.994	-0.401	-1.158	-0.840	-0.405	-0.831	-0.351	-0.740	-0.727	-0.005	-0.071	0.438	0.377	0.284	0.041	-0.862	-0.443	0.305	0.745	-0.124	-0.289	-1.040	-0.240	-0.006	-0.059	-0.487	0.442	-0.730	0.089	-1.301	-0.483
0.002	-0.045	0.039	-0.229	-0.172	-0.207	-0.274	0.046	-0.045	0.271	-0.188	0.018	-0.005	0.116	-0.112	0.118	0.115	-0.049	-0.014	0.330	-0.074	0.328	-0.158	-0.065	0.012	-0.125	-0.043	-0.029	0.025	0.330	-0.113	-0.029	-0.040	-0.041	0.239	-0.257	0.048	-0.057	0.054	-0.055	0.062	-0.049	-0.005	-0.107	-0.355	-0.102	-0.067	0.074	0.072	-0.181
0.014	0.287	0.128	0.029	-0.036	-0.148	0.046	-0.205	0.081	-0.151	0.125	0.125	0.234	-0.177	0.101	-0.035	0.156	-0.167	0.092	0.294	0.032	-0.244	0.355	-0.014	0.202	0.456	0.035	-0.010	0.005	-0.050	0.025	-0.064	-0.099	0.088	-0.061	-0.097	-0.012	-0.010	-0.193	-0.186	0.194	-0.046	0.127	0.116	-0.170	0.288	0.178	-0.449	-0.192	-0.073
0.208	-0.218	-0.153	-0.169	-0.254	-0.029	-0.131	0.110	-0.346	0.344	-0.011	-0.240	-0.137	-0.340	-0.248	-0.134	-0.192	0.288	0.075	-0.136	-0.221	-0.072	0.264	0.145	-0.125	0.167	-0.170	-0.238	-0.049	0.169	-0.399	-0.244	-0.097	-0.006	0.369	0.146	-0.020	-0.078	-0.107	-0.212	0.186	-0.029	-0.021	-0.024	-0.459	-0.016	-0.381	0.024	0.333	-0.272
-0.039	-0.014	-0.266	-0.180	-0.011	-0.197	-0.213	-0.240	0.028	-0.222	0.130	-0.182	-0.062	0.013	-0.121	-0.110	-0.144	-0.229	-0.142	0.002	-0.079	0.110	-0.127	-0.095	-0.004	-0.018	0.053	-0.002	-0.027	-0.356	-0.137	-0.167	-0.314	-0.223	0.297	0.061	-0.050	-0.146	-0.374	-0.336	0.126	0.231	-0.122	-0.109	-0.104	0.028	0.249	-0.393	0.359	0.035
-0.684	-0.529	-0.240	-0.062	-0.203	-0.346	-0.584	-0.348	-0.336	-0.464	-0.580	-0.175	0.139	-0.525	-0.197	-0.545	0.051	-0.398	-0.651	-0.078	0.180	-0.283	-0.490	-0.190	-0.103	-0.675	-0.205	-0.073	-0.178	0.887	-0.496	0.542	-0.414	-0.622	-0.184	-0.722	-0.569	-0.669	-0.150	-0.583	0.176	-0.172	-0.314	-0.601	-0.708	-0.326	-0.163	-0.496	-0.134	-0.476
0.148	0.058	0.206	0.088	-0.104	-0.182	0.132	0.053	-0.048	-0.306	0.159	0.055	0.114	-0.311	-0.220	0.052	-0.116	-0.023	-0.004	-0.243	0.092	-0.188	0.023	0.355	-0.231	0.230	-0.202	-0.082	-0.053	-0.211	0.092	0.132	0.084	0.218	-0.198	0.272	0.067	0.121	-0.296	-0.043	-0.402	-0.181	-0.018	0.086	-0.109	0.026	0.088	-0.315	-0.401	0.023
-0.140	-0.114	-0.208	-0.037	-0.090	-0.048	-0.136	-0.060	0.597	-0.158	-0.327	-0.044	0.097	0.046	-0.093	-0.184	-0.072	0.004	-0.048	0.268	-0.111	-0.195	-0.077	-0.336	0.404	-0.309	0.080	-0.100	0.057	0.133	-0.359	-0.101	-0.196	-0.219	-0.069	-0.294	-0.047	-0.132	-0.052	0.170	0.240	-0.168	-0.328	-0.259	-0.431	-0.013	0.084	0.224	-0.142	-0.328
-0.334	-0.013	-0.042	-0.148	0.139	0.481	0.128	-0.014	0.146	0.367	-0.035	-0.247	-0.263	0.338	0.097	-0.216	0.335	-0.031	-0.180	0.100	-0.163	0.120	0.017	-0.009	0.206	-0.074	-0.041	0.239	0.109	0.054	-0.314	-0.285	-0.256	-0.028	0.038	0.068	-0.053	-0.083	0.162	-0.158	0.051	0.264	0.451	-0.091	0.378	-0.151	0.085	0.333	0.256	-0.219
-0.285	-0.137	-0.153	-0.257	-0.178	-0.139	-0.402	0.126	0.059	-0.120	-0.050	-0.209	-0.274	0.135	0.205	-0.171	0.045	0.098	-0.083	-0.003	-0.194	0.197	-0.263	-0.011	0.140	-0.344	-0.372	0.038	0.116	-0.258	-0.150	-0.113	-0.013	-0.220	0.132	-0.108	-0.071	-0.216	0.594	0.181	0.099	0.113	0.093	-0.083	0.255	-0.304	-0.261	-0.196	0.440	-0.338
-0.117	-0.185	0.080	-0.128	0.114	0.204	0.277	-0.025	-0.098	0.423	-0.021	0.041	0.011	0.342	0.078	-0.022	-0.025	-0.055	0.023	0.171	-0.048	0.508	-0.033	0.089	-0.098	-0.193	0.306	0.293	0.061	0.324	-0.230	-0.063	0.008	0.059	0.219	0.091	0.066	0.104	0.299	-0.006	0.272	0.148	-0.180	-0.163	0.140	-0.065	0.183	0.320	0.378	-0.018
0.123	0.073	0.178	-0.104	-0.088	0.060	-0.104	-0.020	-0.115	-0.100	-0.003	0.058	-0.081	-0.126	0.085	0.156	0.192	0.142	-0.014	-0.059	0.115	0.009	-0.238	-0.085	-0.036	-0.289	-0.297	-0.147	0.176	0.466	-0.049	0.070	0.089	0.208	0.137	-0.130	0.048	0.058	0.008	-0.136	0.038	-0.139	-0.278	0.007	-0.296	-0.111	0.075	0.276	-0.213	0.328
-0.064	-0.056	-0.130	-0.224	-0.107	0.178	-0.301	-0.014	-0.100	0.036	0.281	0.115	0.057	0.191	-0.083	-0.170	0.220	-0.407	0.164	0.081	-0.241	-0.053	-0.009	-0.044	0.120	0.059	-0.372	-0.348	0.047	-0.064	-0.024	-0.085	-0.065	-0.093	0.105	-0.120	-0.009	-0.111	0.009	-0.167	0.122	-0.076	0.079	0.282	0.439	-0.119	-0.064	0.097	0.228	0.149
-0.118	-0.072	-0.120	-0.136	-0.084	0.089	-0.174	0.047	0.070	-0.026	-0.032	-0.095	0.063	0.335	-0.147	-0.205	-0.247	-0.188	-0.123	0.046	-0.129	0.496	-0.191	-0.119	-0.033	-0.182	-0.149	0.187	-0.061	-0.086	-0.096	-0.201	-0.102	-0.075	-0.035	-0.131	-0.064	-0.109	0.046	0.023	0.139	0.046	-0.070	-0.062	-0.005	-0.027	-0.061	0.244	0.214	-0.136
-0.002	-0.062	0.052	-0.009	-0.079	-0.073	-0.026	0.022	0.082	0.074	0.119	0.061	0.113	-0.020	0.127	0.267	-0.132	0.235	0.005	0.104	-0.137	0.033	0.015	0.097	0.211	0.100	0.168	-0.073	-0.120	0.058	0.023	0.090	0.068	-0.046	0.282	-0.045	-0.027	-0.001	-0.072	0.001	-0.164	0.070	-0.093	-0.053	0.104	-0.143	-0.059	-0.053	0.327	0.045
0.278	-0.173	0.211	0.190	0.287	-0.326	-0.062	0.176	-0.138	-0.493	0.494	0.100	0.072	-0.577	-0.519	0.012	0.027	0.287	-0.133	-0.147	0.136	-0.653	-0.626	-0.203	-0.149	0.115	-0.217	-0.218	-0.326	-0.166	-0.015	0.135	0.230	0.065	0.425	-0.065	0.041	-0.118	-0.369	-0.035	-0.437	-0.162	-0.342	-0.070	-0.395	-0.013	-0.075	-0.229	-0.508	-0.287
-0.384	-0.117	-0.169	-0.095	-0.108	-0.111	-0.113	-0.108	-0.030	-0.127	-0.227	-0.320	-0.208	0.103	-0.258	-0.357	-0.083	-0.144	-0.181	-0.003	-0.155	0.139	-0.413	-0.147	-0.067	-0.137	0.070	-0.370	0.158	-0.090	-0.272	-0.276	-0.206	-0.229	0.215	-0.308	-0.203	-0.221	0.006	-0.186	0.058	0.260	0.052	-0.094	-0.064	-0.045	0.192	-0.126	0.207	-0.115
-0.200	-0.155	-0.222	-0.337	-0.213	-0.215	-0.224	-0.227	0.865	0.350	0.016	-0.058	-0.148	-0.207	0.288	-0.156	-0.079	-0.089	-0.178	0.454	-0.226	-0.530	-0.360	-0.442	-0.027	-0.278	0.186	-0.270	-0.148	0.347	-0.317	-0.141	-0.124	-0.270	0.500	-0.293	-0.053	-0.302	0.120	0.495	0.202	-0.440	0.484	-0.331	-0.331	-0.444	-0.379	-0.300	-0.047	-0.111
0.339	-0.618	-0.180	0.241	-0.416	-0.658	-0.254	0.628	-0.519	-0.967	-0.532	-0.247	-0.340	-0.626	-0.643	0.544	-0.429	-0.162	-0.525	-0.473	-0.075	-0.871	-0.551	-0.741	-0.595	-0.706	-0.531	-0.764	-0.401	0.448	0.541	-0.091	0.354	-0.080	-0.633	-0.659	0.372	0.634	0.372	-0.918	-0.691	0.139	-0.818	0.487	-0.442	0.423	-0.638	-0.046	-0.376	0.018
-0.009	-0.089	0.038	-0.037	-0.061	-0.047	0.203	-0.067	0.031	-0.222	0.163	0.147	0.057	-0.205	-0.139	0.087	-0.051	0.234	0.198	-0.044	-0.076	-0.336	-0.183	0.249	-0.191	-0.166	-0.026	0.124	-0.095	0.181	0.110	0.254	0.323	0.214	-0.038	-0.041	0.218	0.155	-0.019	-0.044	-0.198	-0.183	-0.128	0.167	0.027	-0.103	0.010	-0.123	-0.569	0.327
-0.195	0.057	-0.195	-0.124	0.010	-0.157	-0.255	-0.056	0.030	0.046	0.004	-0.083	0.050	0.294	0.027	-0.304	-0.091	-0.234	0.010	0.130	0.034	0.161	-0.131	-0.044	0.034	-0.149	-0.084	-0.080	0.173	-0.174	-0.013	-0.147	-0.033	-0.109	0.089	-0.045	-0.138	-0.150	0.127	-0.049	-0.013	-0.096	-0.193	0.066	0.266	-0.179	0.110	-0.024	0.019	-0.043
0.401	-0.168	-0.077	0.068	0.008	-0.223	0.036	0.085	-0.084	0.154	0.107	-0.035	0.063	-0.524	-0.018	-0.158	0.153	0.061	0.014	-0.289	0.224	-0.233	0.074	-0.079	0.102	-0.207	-0.014	0.097	-0.050	0.057	0.087	0.108	0.103	0.023	-0.236	0.050	0.172	0.209	-0.016	0.045	-0.307	-0.189	-0.258	0.132	0.239	0.148	0.263	0.235	-0.112	-0.099
-0.169	-0.056	-0.254	-0.206	-0.193	-0.189	-0.306	0.119	-0.088	-0.375	-0.097	-0.275	-0.113	0.109	-0.186	-0.298	-0.214	-0.259	0.047	-0.008	-0.039	-0.143	-0.269	-0.017	0.239	-0.150	-0.162	0.058	-0.060	-0.360	-0.091	-0.160	-0.060	-0.117	-0.179	-0.228	-0.036	-0.193	0.513	0.103	0.098	0.191	0.196	-0.076	0.034	-0.148	-0.154	0.078	0.197	0.014
0.117	-0.066	-0.259	-0.074	0.137	-0.016	-0.239	-0.113	0.461	0.158	0.019	-0.293	-0.143	0.325	-0.087	-0.275	-0.091	-0.066	-0.069	0.249	0.181	-0.317	-0.323	-0.252	0.422	0.153	0.128	0.079	-0.250	-0.219	-0.173	-0.172	-0.078	-0.022	-0.056	-0.174	0.010	-0.031	0.164	0.170	0.005	0.041	0.390	-0.202	-0.301	-0.150	0.495	0.128	-0.220	-0.051
0.346	0.107	0.317	-0.061	-0.164	-0.057	-0.048	0.045	-0.163	-0.433	0.200	0.239	0.122	-0.644	0.028	0.386	0.311	0.124	-0.024	-0.038	0.115	-0.401	-0.360	-0.052	-0.110	-0.120	-0.237	-0.098	-0.016	0.120	0.018	0.081	0.283	0.017	-0.147	-0.078	0.312	0.233	-0.110	-0.240	-0.519	-0.436	-0.209	0.045	-0.597	0.173	0.320	-0.454	-0.703	0.187
-0.315	-0.229	-0.097	-0.213	0.104	0.094	-0.081	-0.112	0.167	0.288	0.098	-0.355	0.067	0.603	0.160	-0.111	-0.235	-0.055	-0.096	0.278	-0.271	0.648	-0.340	-0.129	0.191	-0.096	-0.339	0.417	-0.006	-0.154	-0.290	-0.127	-0.025	-0.088	0.199	-0.003	-0.108	-0.173	0.205	0.116	0.272	0.337	0.010	-0.137	0.079	-0.101	0.005	0.168	0.050	-0.314
-0.025	0.163	0.095	-0.127	-0.033	-0.023	0.125	-0.007	-0.056	0.091	0.169	0.146	0.067	-0.030	0.063	-0.014	0.192	-0.117	-0.041	0.051	0.018	0.251	0.228	-0.088	0.124	-0.037	0.067	0.061	-0.099	0.177	0.004	0.068	0.073	0.054	0.058	-0.020	0.064	-0.044	0.020	-0.116	0.293	-0.118	0.105	-0.037	-0.263	-0.056	-0.120	0.157	-0.136	-0.017
-0.399	-0.099	0.063	-0.189	0.143	0.089	0.116	0.018	-0.048	-0.032	0.274	-0.280	0.035	0.104	0.190	-0.199	-0.047	-0.005	-0.102	0.042	-0.189	0.151	-0.274	0.042	-0.170	-0.060	-0.077	0.238	0.004	-0.087	-0.168	-0.054	0.050	-0.193	0.198	0.256	-0.129	-0.123	0.064	0.051	-0.004	0.260	0.114	0.052	0.409	-0.279	0.043	-0.094	0.443	-0.383
0.135	-0.049	0.178	0.018	0.060	-0.049	0.086	0.102	-0.125	-0.032	0.266	0.139	0.096	-0.083	-0.082	0.257	0.018	-0.032	-0.033	-0.082	-0.073	0.036	0.540	-0.140	-0.023	-0.016	0.138	0.196	-0.068	0.042	0.107	0.159	0.021	0.019	0.142	0.147	0.144	0.059	0.111	-0.049	-0.100	-0.145	-0.082	0.073	0.008	-0.022	-0.012	0.266	-0.070	0.170
-0.211	-0.004	-0.156	-0.090	0.102	-0.053	-0.123	-0.020	-0.013	-0.348	-0.013	-0.072	-0.079	-0.024	-0.104	-0.164	-0.187	-0.169	-0.138	0.123	-0.034	-0.066	-0.246	-0.008	0.060	-0.012	0.198	-0.039	-0.020	-0.520	-0.006	-0.088	-0.007	-0.139	0.037	0.062	-0.208	0.011	0.386	0.112	0.127	0.377	0.270	0.079	0.149	0.057	0.159	-0.264	0.286	0.180
-0.172	-0.097	-0.091	-0.183	-0.017	-0.049	-0.004	-0.077	0.006	-0.229	0.098	-0.106	-0.126	0.086	-0.144	0.004	-0.149	0.012	-0.091	-0.072	-0.015	-0.100	0.107	0.099	-0.141	0.118	-0.350	0.035	-0.046	-0.039	-0.083	0.028	0.021	-0.159	-0.002	0.122	-0.083	-0.201	-0.020	-0.009	0.493	-0.096	0.111	-0.098	-0.077	-0.157	-0.079	-0.105	0.029	-0.154
-0.369	-0.258	-0.477	-0.267	-0.440	-0.252	-0.573	-0.335	0.558	-0.415	-0.359	0.045	0.130	-0.072	-0.008	-0.495	-0.336	0.053	-0.390	0.108	0.155	0.255	-0.870	-0.580	-0.063	-0.546	0.420	-0.432	-0.114	-0.077	-0.160	-0.364	-0.083	-0.499	0.166	-0.490	0.118	-0.241	0.215	-0.067	0.158	0.061	-0.719	-0.063	0.160	-0.139	-0.461	0.449	-0.227	-0.446
-0.058	-0.159	-0.221	-0.092	-0.034	-0.151	-0.002	-0.171	-0.041	-0.104	-0.135	-0.069	0.035	0.061	0.264	-0.014	0.185	-0.072	-0.164	0.072	0.140	0.055	-0.163	-0.188	0.140	-0.106	0.150	0.183	0.123	0.202	-0.090	0.060	-0.068	-0.216	0.014	-0.221	0.102	-0.092	0.070	-0.073	0.304	-0.068	-0.178	-0.077	-0.366	0.239	-0.139	-0.295	0.130	-0.038
0.283	-0.136	-0.020	0.087	0.016	-0.265	0.126	0.152	-0.005	0.247	0.218	-0.019	0.071	-0.440	0.119	-0.166	0.164	0.089	0.067	-0.197	0.221	-0.391	0.136	-0.045	0.068	-0.131	-0.188	0.131	-0.007	0.043	0.166	0.143	0.136	0.049	-0.180	0.041	0.154	0.187	0.001	0.089	-0.304	-0.152	-0.226	0.169	0.253	0.127	0.267	0.275	-0.091	-0.104
-0.364	-0.337	-0.386	-0.403	0.050	-0.121	-0.244	-0.213	0.218	0.049	0.186	-0.464	0.040	0.237	0.178	-0.338	-0.220	-0.179	-0.437	0.024	-0.131	-0.046	-0.495	-0.257	-0.220	-0.156	0.283	0.166	0.000	-0.262	-0.493	-0.233	-0.294	-0.352	0.125	-0.020	-0.352	-0.369	0.083	0.327	0.472	0.184	0.273	-0.354	-0.096	-0.420	0.374	-0.161	0.627	-0.191
-0.221	-0.011	-0.223	-0.071	-0.072	-0.063	-0.213	0.027	0.239	-0.033	0.016	-0.197	-0.128	0.534	0.117	-0.051	-0.227	-0.001	-0.152	-0.023	-0.152	-0.042	-0.218	0.114	0.090	-0.143	-0.112	0.103	-0.083	-0.366	-0.159	-0.127	-0.111	-0.097	0.053	0.005	-0.047	-0.141	-0.062	-0.018	-0.001	0.298	-0.085	-0.050	0.197	-0.225	0.201	-0.221	0.379	-0.147
-0.698	-0.593	-0.739	-0.708	-0.595	-0.380	-0.540	-0.721	-0.265	0.323	-0.343	-0.604	-0.180	0.434	-0.188	-0.667	-0.762	-0.443	-0.659	0.288	-0.056	0.067	-0.920	-0.577	-0.263	-0.490	-0.341	0.162	-0.309	-0.796	-0.697	-0.412	-0.325	-0.831	-0.170	-0.484	-0.449	-0.612	0.389	-0.488	0.687	0.182	-0.737	-0.180	0.206	-0.494	-0.129	-0.240	0.381	-0.463
-0.308	-0.316	-0.481	-0.216	-0.145	-0.168	-0.467	-0.089	-0.047	0.314	-0.583	-0.223	-0.068	0.152	-0.283	-0.353	-0.332	-0.205	-0.399	0.546	-0.053	-0.088	-0.342	-0.544	0.224	-0.549	0.871	-0.258	-0.304	-0.615	-0.211	-0.449	-0.220	-0.390	0.266	-0.551	-0.121	-0.508	0.014	0.397	0.502	-0.047	0.016	-0.373	-0.426	-0.430	-0.307	-0.169	-0.434	-0.209
-0.334	0.216	-0.027	0.389	0.032	-0.264	0.051	0.299	-0.315	0.071	-0.205	-0.315	-0.145	0.020	-0.152	-0.130	0.385	-0.153	-0.307	-0.235	0.061	0.047	-0.195	-0.406	-0.147	-0.293	-0.274	-0.324	0.140	-0.458	-0.223	-0.006	0.045	-0.442	-0.234	0.013	0.193	-0.043	-0.146	-0.061	0.031	-0.288	-0.597	-0.120	-0.240	-0.062	0.098	0.162	-0.361	0.520
-0.263	-0.064	-0.149	-0.245	0.043	-0.038	-0.039	-0.039	-0.090	0.092	0.109	-0.254	0.037	0.297	0.176	-0.091	-0.195	-0.041	-0.206	0.005	-0.077	0.239	-0.367	0.007	0.037	-0.177	-0.173	-0.001	-0.102	-0.250	-0.208	-0.193	-0.076	-0.349	0.320	0.039	-0.002	-0.123	0.186	0.056	0.107	0.237	-0.129	-0.132	0.222	-0.221	0.022	-0.087	0.395	-0.052
0.107	0.056	0.331	-0.007	0.017	-0.058	0.149	0.211	0.045	-0.110	0.213	0.197	0.196	0.090	0.042	0.109	-0.177	0.047	0.115	-0.190	0.173	-0.362	0.114	0.239	-0.056	0.685	-0.126	0.101	0.039	0.026	0.232	0.135	0.166	0.370	0.471	0.155	0.066	0.159	-0.117	0.027	-0.290	0.025	-0.091	0.180	-0.009	-0.073	-0.123	-0.071	-0.054	0.272
-0.075	0.004	0.102	-0.153	-0.099	-0.104	-0.246	-0.100	0.140	0.289	0.126	-0.057	0.021	0.202	0.134	-0.027	0.098	-0.105	-0.118	0.062	-0.128	0.222	-0.257	-0.053	0.042	-0.182	-0.163	-0.039	-0.002	0.060	-0.028	-0.073	0.022	-0.146	-0.065	-0.020	-0.185	-0.199	0.038	0.047	0.140	0.036	-0.096	-0.043	-0.177	-0.113	-0.038	-0.222	0.365	-0.401
-0.327	-0.305	-0.189	-0.405	-0.188	-0.191	-0.170	0.033	-0.545	-0.211	-0.312	-0.127	-0.137	-0.360	0.014	-0.112	0.094	-0.310	-0.338	-0.198	0.125	-0.497	-0.350	-0.520	0.883	-0.423	-0.202	-0.117	0.439	0.502	-0.487	-0.236	-0.322	-0.174	0.181	-0.426	-0.360	-0.318	-0.145	0.156	-0.270	-0.527	-0.410	-0.367	-0.616	-0.035	-0.469	1.103	-0.299	-0.523
-0.113	-0.066	0.031	-0.143	-0.168	0.108	-0.101	-0.009	0.283	-0.039	-0.148	-0.098	-0.071	0.344	-0.282	0.024	-0.050	-0.196	0.031	0.092	-0.136	-0.538	-1.120	-0.502	0.205	-0.070	-0.297	-0.258	0.071	0.041	-0.182	-0.036	0.068	-0.016	-0.075	-0.199	0.106	-0.139	-0.014	0.071	0.333	0.009	-0.345	-0.093	-0.052	-0.207	-0.338	-0.262	0.449	-0.157
-0.198	-0.018	-0.112	-0.102	0.042	-0.121	-0.220	-0.198	0.245	0.170	0.089	-0.024	-0.050	0.427	0.253	-0.056	-0.130	-0.178	-0.159	0.006	-0.204	-0.088	0.037	-0.078	-0.001	-0.068	-0.009	-0.126	0.120	-0.011	-0.031	0.050	0.082	-0.226	-0.192	-0.027	-0.052	-0.034	0.077	0.492	0.033	-0.135	-0.107	0.005	0.160	-0.177	-0.042	0.058	0.212	-0.111
-0.257	-0.230	-0.121	-0.120	-0.124	-0.105	-0.059	0.023	-0.395	-0.073	-0.182	-0.115	-0.101	-0.143	0.055	-0.075	0.092	-0.201	-0.220	-0.102	0.113	-0.260	-0.122	-0.300	0.843	-0.296	-0.107	-0.055	0.352	0.478	-0.361	-0.143	-0.224	-0.178	0.178	-0.300	-0.296	-0.200	-0.056	0.149	-0.213	-0.355	-0.304	-0.283	-0.535	0.025	-0.391	1.104	-0.269	-0.425
-0.205	-0.150	0.121	-0.141	-0.097	-0.152	-0.428	0.038	-0.125	0.161	-0.155	-0.131	0.047	-0.056	0.133	-0.207	-0.097	-0.202	-0.176	0.161	-0.150	-0.036	-0.199	0.007	0.276	-0.084	-0.323	-0.007	-0.099	-0.324	-0.198	-0.234	-0.126	-0.312	0.251	-0.200	-0.359	0.128	0.342	0.105	0.578	0.607	-0.662	-0.030	0.433	-0.274	-0.094	0.120	0.623	-2.000
-0.135	0.189	-0.035	0.146	0.019	-0.200	-0.005	-0.207	-0.145	0.350	0.046	-0.018	0.067	0.187	-0.070	-0.065	0.121	-0.185	-0.257	0.144	0.124	0.125	-0.170	-0.127	0.104	-0.159	0.053	-0.236	0.031	-0.142	-0.060	-0.104	0.001	-0.332	0.054	-0.114	0.023	0.008	0.004	-0.353	0.146	-0.185	-0.251	-0.042	-0.659	0.109	-0.122	0.168	-0.093	-0.095
-0.063	0.007	0.101	-0.145	-0.084	-0.070	0.140	0.149	-0.295	-0.099	-0.137	0.034	0.196	0.326	-0.001	0.133	-0.187	0.241	-0.215	0.255	-0.111	0.436	0.139	0.353	-0.381	0.006	-0.229	-0.002	0.049	0.120	-0.090	-0.175	0.100	0.064	0.135	-0.021	-0.063	0.093	0.081	0.150	-0.339	-0.124	-0.040	-0.100	-0.348	-0.043	0.016	0.180	-0.522	-0.112
-0.410	-0.362	-0.098	-0.527	0.164	0.166	0.032	-0.286	0.053	-0.114	-0.127	-0.403	-0.104	0.198	0.011	-0.303	-0.200	-0.165	-0.129	0.120	0.126	0.188	-0.190	0.076	0.052	0.189	-0.049	0.255	-0.054	0.005	-0.490	-0.115	-0.098	-0.174	0.364	0.174	-0.061	-0.178	0.168	0.293	0.174	0.082	0.058	-0.319	0.181	-0.370	0.267	-0.251	0.218	-0.358
-0.223	-0.151	-0.172	-0.292	-0.165	-0.002	-0.409	-0.170	0.101	-0.007	-0.239	-0.267	-0.212	-0.024	-0.314	-0.288	-0.127	-0.223	-0.169	0.036	-0.058	-0.284	-0.158	-0.213	0.000	-0.264	0.277	-0.121	-0.178	0.047	-0.258	-0.162	-0.178	-0.140	0.094	-0.138	-0.174	-0.136	0.403	0.004	0.143	0.334	0.074	-0.190	-0.087	-0.211	0.158	0.334	0.253	-0.147
-0.599	-0.338	-0.290	-0.663	-0.126	0.076	-0.185	-0.245	0.150	0.263	0.047	-0.589	-0.163	0.305	-0.176	-0.415	-0.277	-0.100	-0.351	0.111	-0.411	-0.078	-0.475	-0.193	0.042	-0.184	-0.335	-0.006	-0.430	-0.320	-0.634	-0.364	-0.301	-0.372	0.194	-0.092	-0.401	-0.414	0.309	0.246	0.467	0.113	0.309	-0.448	0.023	-0.411	0.003	-0.130	0.411	-0.368
-0.136	-0.031	0.033	-0.078	-0.112	-0.027	-0.030	-0.206	0.099	-0.125	0.017	0.180	0.003	0.057	-0.151	-0.228	0.036	-0.109	0.272	0.142	-0.025	0.523	0.022	-0.041	-0.059	0.057	0.071	-0.181	0.105	-0.126	0.150	-0.042	-0.033	-0.181	-0.174	0.209	-0.115	-0.155	-0.360	-0.111	0.290	-0.020	-0.227	0.116	0.237	0.003	0.035	-0.255	0.133	-0.075
-0.329	-0.159	-0.342	-0.194	0.029	0.278	-0.027	-0.054	0.003	0.247	-0.049	-0.437	-0.177	0.411	0.004	-0.483	-0.095	-0.132	-0.245	-0.103	-0.323	-0.171	-0.524	-0.237	0.102	-0.331	-0.112	0.299	-0.214	0.027	-0.502	-0.383	-0.253	-0.248	0.426	-0.150	0.026	-0.297	0.196	-0.105	0.037	0.700	0.186	-0.312	0.064	-0.301	0.220	0.089	0.395	-0.290
-0.132	-0.097	-0.321	-0.151	-0.138	-0.160	-0.271	-0.142	0.061	-0.152	0.187	-0.128	-0.097	-0.174	0.271	-0.260	0.123	-0.326	0.193	-0.178	-0.123	-0.739	0.256	0.135	0.102	0.244	-0.447	0.113	0.079	-0.306	-0.114	-0.177	-0.176	0.064	-0.088	-0.263	0.042	-0.528	-0.116	-0.594	0.210	-0.178	0.104	-0.234	0.026	-0.117	0.446	-0.897	0.099	0.064
-0.266	-0.131	-0.238	-0.268	0.148	-0.144	0.022	-0.219	0.083	0.540	-0.106	-0.134	-0.327	-0.057	0.022	-0.220	-0.211	-0.243	-0.264	-0.069	-0.259	0.015	-0.094	-0.196	0.096	0.073	0.241	-0.062	-0.303	-0.255	-0.285	-0.176	-0.240	-0.095	-0.092	-0.302	-0.335	-0.451	-0.140	-0.054	0.302	0.777	0.214	-0.319	-0.299	-0.270	-0.280	-0.216	-0.221	0.194
[truncated: 245 more columns]
