# Supplementary material for: Semi-Supervised Methods to Predict Patient Survival from Gene Expression Data
Source: PLoS Biol. 2004 Apr 13;2(4):e108. doi: 10.1371/journal.pbio.0020108 (PMC387275; doi:10.1371/journal.pbio.0020108)
Supplement: Dataset S5 — The names of the 70 genes in the study of van de Vijver et al. (2002). (1 KB CSV). [file pbio.0020108.sd009.csv]

AL080059
Contig63649.RC
Contig46218.RC
NM.016359
AA555029.RC
NM.003748
Contig38288.RC
NM.003862
Contig28552.RC
Contig32125.RC
U82987
AL137718
AB037863
NM.020188
NM.020974
NM.000127
NM.002019
NM.002073
NM.000436
NM.004994
Contig55377.RC
Contig35251.RC
Contig25991
NM.003875
NM.006101
NM.003882
NM.003607
AF073519
AF052162
NM.000849
Contig32185.RC
NM.016577
Contig48328.RC
Contig46223.RC
NM.015984
NM.006117
AK000745
Contig40831.RC
NM.003239
NM.014791
X05610
NM.016448
NM.018401
NM.000788
Contig51464.RC
AL080079
NM.006931
AF257175
NM.014321
NM.002916
Contig55725.RC
Contig24252.RC
AF201951
NM.005915
NM.001282
Contig56457.RC
NM.000599
NM.020386
NM.014889
AF055033
NM.006681
NM.007203
Contig63102.RC
NM.003981
Contig20217.RC
NM.001809
Contig2399.RC
NM.004702
NM.007036
NM.018354
