# Supplementary material for: Semi-Supervised Methods to Predict Patient Survival from Gene Expression Data
Source: PLoS Biol. 2004 Apr 13;2(4):e108. doi: 10.1371/journal.pbio.0020108 (PMC387275; doi:10.1371/journal.pbio.0020108)
Supplement: Dataset S6 — A single column that is 1 if the patient was included in the earlier study (that of van't Veer et al. [2002]), and 0 if the patient was not included in the earlier study. (1 KB CSV). [file pbio.0020108.sd010.csv]

1
1
1
0
0
0
0
0
0
0
0
1
0
0
0
0
1
1
0
1
0
0
0
0
0
0
0
0
0
0
0
0
0
0
0
0
0
0
0
0
0
0
0
0
0
0
0
0
0
0
0
0
0
0
0
0
0
0
0
0
0
0
0
0
0
0
0
0
0
0
0
0
0
0
0
0
0
0
0
0
0
0
0
0
0
0
0
0
0
0
1
0
1
0
1
1
1
1
1
0
0
0
1
1
0
1
1
0
0
0
0
0
0
1
1
1
1
0
0
0
0
0
0
0
0
0
0
0
0
0
0
0
0
0
0
0
0
0
0
0
0
0
0
0
0
0
0
0
0
0
1
0
0
0
0
0
0
0
0
0
0
0
0
0
0
0
0
0
0
0
0
0
0
1
0
0
0
0
0
0
0
0
0
0
0
0
0
0
0
0
0
0
0
0
0
0
0
0
1
0
0
0
0
0
0
0
0
0
0
0
0
0
0
0
0
0
0
0
0
0
0
0
0
0
0
0
0
1
0
0
0
0
0
0
1
0
0
0
0
0
0
0
0
0
0
0
0
0
0
1
1
0
0
0
0
0
0
0
0
0
0
0
0
1
1
1
1
1
1
1
1
1
1
1
1
1
1
1
1
1
1
1
1
1
1
1
1
1
1
1
1
1
1
1
1
