# Supplementary material for: Semi-Supervised Methods to Predict Patient Survival from Gene Expression Data
Source: PLoS Biol. 2004 Apr 13;2(4):e108. doi: 10.1371/journal.pbio.0020108 (PMC387275; doi:10.1371/journal.pbio.0020108)
Supplement: Dataset S7 — The clinical data for the study of van de Vijver et al. (2002). The format is the same as the format of the earlier file of clinical data. (5 KB CSV). [file pbio.0020108.sd011.csv]

NA	0.000000
NA	0.000000
NA	0.000000
NA	0.000000
6.318960	1.000000
4.662560	1.000000
NA	0.000000
NA	0.000000
NA	0.000000
NA	0.000000
NA	0.000000
NA	0.000000
6.995209	1.000000
NA	0.000000
3.438741	1.000000
NA	0.000000
3.474333	1.000000
NA	0.000000
NA	0.000000
1.401780	1.000000
NA	0.000000
NA	0.000000
NA	0.000000
3.655031	1.000000
1.609856	1.000000
NA	0.000000
NA	0.000000
0.960986	1.000000
14.012320	1.000000
1.177276	1.000000
NA	0.000000
0.930869	1.000000
NA	0.000000
NA	0.000000
2.811773	1.000000
4.446270	1.000000
NA	0.000000
8.128679	1.000000
NA	0.000000
NA	0.000000
NA	0.000000
10.442163	1.000000
1.612594	1.000000
NA	0.000000
NA	0.000000
NA	0.000000
1.388090	1.000000
NA	0.000000
7.594798	1.000000
NA	0.000000
8.925394	1.000000
NA	0.000000
NA	0.000000
2.614648	1.000000
NA	0.000000
NA	0.000000
NA	0.000000
1.210130	1.000000
NA	0.000000
NA	0.000000
NA	0.000000
NA	0.000000
NA	0.000000
NA	0.000000
NA	0.000000
2.696783	1.000000
NA	0.000000
12.465435	1.000000
NA	0.000000
NA	0.000000
NA	0.000000
NA	0.000000
NA	0.000000
NA	0.000000
NA	0.000000
3.378445	1.000000
NA	0.000000
NA	0.000000
NA	0.000000
NA	0.000000
6.565366	1.000000
NA	0.000000
NA	0.000000
1.973990	1.000000
7.477071	1.000000
NA	0.000000
1.716632	1.000000
2.340862	1.000000
NA	0.000000
NA	0.000000
NA	0.000000
2.253251	1.000000
NA	0.000000
NA	0.000000
3.356605	1.000000
1.223819	1.000000
1.618070	1.000000
0.271047	1.000000
3.581109	1.000000
NA	0.000000
NA	0.000000
NA	0.000000
1.152635	1.000000
1.845311	1.000000
NA	0.000000
4.095825	1.000000
2.004107	1.000000
NA	0.000000
NA	0.000000
NA	0.000000
NA	0.000000
NA	0.000000
NA	0.000000
NA	0.000000
NA	0.000000
9.122519	1.000000
4.588638	1.000000
8.988364	1.000000
2.297057	1.000000
5.117043	1.000000
5.516769	1.000000
8.303901	1.000000
NA	0.000000
2.223135	1.000000
NA	0.000000
NA	0.000000
NA	0.000000
NA	0.000000
NA	0.000000
0.936328	1.000000
NA	0.000000
NA	0.000000
NA	0.000000
NA	0.000000
NA	0.000000
NA	0.000000
0.648871	1.000000
NA	0.000000
NA	0.000000
NA	0.000000
NA	0.000000
NA	0.000000
NA	0.000000
3.915127	1.000000
NA	0.000000
NA	0.000000
NA	0.000000
0.353183	1.000000
NA	0.000000
NA	0.000000
NA	0.000000
NA	0.000000
NA	0.000000
NA	0.000000
NA	0.000000
NA	0.000000
NA	0.000000
2.852841	1.000000
NA	0.000000
NA	0.000000
NA	0.000000
6.710472	1.000000
NA	0.000000
NA	0.000000
1.965777	1.000000
NA	0.000000
8.561259	1.000000
NA	0.000000
4.219028	1.000000
NA	0.000000
6.056126	1.000000
3.219713	1.000000
NA	0.000000
2.138261	1.000000
2.335387	1.000000
6.370979	1.000000
NA	0.000000
1.500342	1.000000
NA	0.000000
NA	0.000000
NA	0.000000
NA	0.000000
NA	0.000000
4.621492	1.000000
NA	0.000000
NA	0.000000
NA	0.000000
2.157426	1.000000
NA	0.000000
NA	0.000000
NA	0.000000
NA	0.000000
NA	0.000000
NA	0.000000
NA	0.000000
NA	0.000000
3.121150	1.000000
1.733060	1.000000
NA	0.000000
NA	0.000000
NA	0.000000
NA	0.000000
NA	0.000000
NA	0.000000
NA	0.000000
NA	0.000000
NA	0.000000
NA	0.000000
NA	0.000000
NA	0.000000
NA	0.000000
NA	0.000000
NA	0.000000
NA	0.000000
NA	0.000000
NA	0.000000
NA	0.000000
NA	0.000000
NA	0.000000
4.971937	1.000000
NA	0.000000
NA	0.000000
NA	0.000000
0.572211	1.000000
9.568789	1.000000
3.258042	1.000000
9.998631	1.000000
1.968515	1.000000
NA	0.000000
2.680356	1.000000
NA	0.000000
8.528405	1.000000
NA	0.000000
NA	0.000000
NA	0.000000
NA	0.000000
NA	0.000000
1.946612	1.000000
NA	0.000000
NA	0.000000
3.419576	1.000000
NA	0.000000
NA	0.000000
NA	0.000000
NA	0.000000
NA	0.000000
11.211499	1.000000
NA	0.000000
4.766598	1.000000
NA	0.000000
1.527721	1.000000
NA	0.000000
NA	0.000000
NA	0.000000
4.952772	1.000000
2.543463	1.000000
3.195072	1.000000
2.168378	1.000000
1.270363	1.000000
0.996578	1.000000
NA	0.000000
NA	0.000000
NA	0.000000
NA	0.000000
NA	0.000000
NA	0.000000
NA	0.000000
NA	0.000000
NA	0.000000
NA	0.000000
NA	0.000000
NA	0.000000
NA	0.000000
NA	0.000000
NA	0.000000
NA	0.000000
NA	0.000000
NA	0.000000
NA	0.000000
NA	0.000000
1.089665	1.000000
1.026694	1.000000
4.906229	1.000000
4.695414	1.000000
2.297057	1.000000
1.122519	1.000000
4.629706	1.000000
4.892539	1.000000
2.680356	1.000000
0.807666	1.000000
1.982204	1.000000
3.028063	1.000000
2.149213	1.000000
2.209446	1.000000
2.127310	1.000000
