# Supplementary material for: Semi-Supervised Methods to Predict Patient Survival from Gene Expression Data
Source: PLoS Biol. 2004 Apr 13;2(4):e108. doi: 10.1371/journal.pbio.0020108 (PMC387275; doi:10.1371/journal.pbio.0020108)
Supplement: Dataset S8 — The gene expression data for the DLBCL study of Rosenwald et al. (2002). (24.38 MB CSV). [file pbio.0020108.sd012.csv]

-2.210000e-01	-1.946000e-01	-3.179000e-01	4.269000e-01	5.116000e-01	-5.137000e-01	1.079000e+00	9.892000e-01	6.073000e-01	2.574000e-01	-4.029000e-01	-1.073000e-01	-5.960000e-01	2.133000e-01	1.138000e+00	-2.767000e-01	-3.059000e-01	2.489000e-01	6.640000e-02	-8.370000e-01	-1.169000e+00	-7.110000e-01	5.239000e-01	-3.974000e-01	2.439000e-01	1.191000e+00	2.478000e-01	-2.397000e-01	-1.619000e-01	-4.839000e-01	3.164000e-01	2.989000e-01	-4.771000e-01	6.980000e-02	4.823000e-01	5.847000e-01	1.249000e+00	4.889000e-01	7.800000e-03	-1.480000e-01	8.093000e-01	1.425000e+00	6.225000e-01	1.060000e+00	1.167000e+00	9.768000e-01	1.160000e+00	-3.910000e-01	2.229000e-01	-1.702000e-01
-1.786000e-01	-2.238000e-01	-1.585000e-01	2.624200e-01	7.976000e-01	-6.780000e-01	5.738000e-01	1.041000e+00	2.394000e-01	5.143000e-01	-4.537000e-01	-8.081000e-01	-5.644000e-01	-6.220000e-01	9.298000e-01	-4.166000e-01	-3.671000e-01	7.140000e-02	2.533000e-01	-1.055000e+00	-1.601000e+00	-9.079000e-01	6.759000e-01	-6.567000e-01	4.807000e-01	1.780000e+00	5.037000e-01	-6.921000e-01	-1.199000e-01	-1.045000e-01	2.358000e-01	3.684000e-01	-3.644000e-01	-6.700000e-03	6.427000e-01	6.665000e-01	1.290000e+00	6.113000e-01	7.550000e-02	-3.931000e-01	8.779000e-01	1.580000e+00	6.964000e-01	1.052000e+00	1.179000e+00	1.046000e+00	1.082000e+00	-4.269000e-01	8.840000e-02	2.000000e-04
-5.025000e-02	-1.260000e-01	-4.856000e-01	1.709000e+00	1.464000e+00	-7.653000e-01	1.135000e+00	1.341000e+00	8.282000e-01	6.497000e-01	-9.328000e-01	3.201300e-01	-7.325000e-01	2.034000e-01	1.208000e+00	-4.014000e-01	-2.337000e-01	3.506000e-01	4.025000e-02	-8.913000e-01	-1.678000e+00	-1.072000e+00	8.448000e-01	-9.148000e-01	5.354000e-01	1.842000e+00	2.987000e-01	-7.620000e-01	-1.409000e-01	-2.742000e-01	3.370000e-01	4.282000e-01	-1.740000e-01	-1.764000e-01	5.088000e-01	6.124000e-01	1.396000e+00	5.774000e-01	2.375000e-01	-2.984000e-01	8.802000e-01	1.675000e+00	9.145000e-01	1.237000e+00	1.307000e+00	1.205000e+00	1.230000e+00	-9.095000e-02	4.351000e-01	2.446000e-01
-1.922000e-01	-1.614000e-01	-3.483000e-01	7.984000e-01	1.052000e+00	-6.146000e-01	1.305000e+00	1.274000e+00	9.317000e-01	4.211000e-01	-6.908000e-01	-1.984000e-01	-6.954000e-01	1.556000e-01	1.127000e+00	-2.838000e-01	-3.321000e-01	3.149000e-01	3.585000e-01	-5.990000e-01	-1.705000e+00	-1.150000e+00	8.280000e-01	-3.516000e-01	6.023000e-01	1.727000e+00	3.397000e-01	-9.835000e-01	-1.980000e-01	-6.691000e-01	3.887000e-01	5.381000e-01	-4.365000e-01	2.386000e-01	7.705000e-01	7.831000e-01	1.050000e+00	6.611000e-01	1.383000e-01	-5.072000e-01	1.009000e+00	1.742000e+00	7.735000e-01	9.404000e-01	1.549000e+00	1.112000e+00	1.161000e+00	-3.800000e-01	2.764000e-01	-4.410000e-02
-2.944000e-01	-1.994000e-01	-4.490000e-01	4.512000e-01	1.041000e+00	-7.877000e-01	1.266000e+00	1.117000e+00	8.597000e-01	3.945000e-01	-9.999000e-01	-1.818000e-01	-6.060000e-01	2.009000e-01	1.065000e+00	-4.937000e-01	-5.942000e-01	1.396000e-01	2.776000e-01	-6.539000e-01	-2.166000e+00	-1.225000e+00	9.416000e-01	-4.891000e-01	7.125000e-01	1.841000e+00	3.289000e-01	-9.594000e-01	-3.167000e-01	-5.591000e-01	2.354000e-01	3.694000e-01	-4.296000e-01	2.068000e-01	7.028000e-01	7.483000e-01	1.374000e+00	5.192000e-01	1.825000e-01	-5.916000e-01	9.668000e-01	1.836000e+00	7.197000e-01	1.114000e+00	1.330000e+00	1.150000e+00	1.076000e+00	-2.490000e-01	3.573000e-01	-1.220000e-01
7.544000e-01	-3.230100e-01	-1.726000e-01	3.103000e-01	-2.290000e-01	-2.015000e-01	6.560000e-02	2.993000e-01	-2.146000e-09	3.271000e-02	-1.620400e-01	-1.200000e-03	-2.680000e-01	-2.442000e-01	1.260000e-02	-1.672000e-01	-2.743000e-01	-5.260000e-02	-2.234000e-01	6.642000e-01	-6.344000e-01	-2.053000e-01	-3.071000e-01	1.261000e-01	2.200000e-03	2.861000e-01	-3.359400e-01	1.126000e-01	-5.036000e-01	1.051200e-01	-6.414000e-02	-1.158000e-01	2.016000e-01	-2.035000e-01	3.139000e-01	1.719000e-01	1.610000e-02	-1.220500e-01	-9.827000e-02	8.361000e-01	9.564000e-02	-1.451000e-01	-1.314000e-01	-2.482000e-01	1.715400e-01	-4.590000e-02	-1.660000e-02	-1.747700e-01	4.550000e-01	4.133000e-01
1.003000e+00	2.532000e-01	2.333000e-01	5.402000e-01	1.415000e+00	1.445000e+00	4.870000e-02	1.287000e+00	4.755000e-01	1.569000e+00	7.235000e-01	-2.863000e-01	-7.733000e-01	5.368000e-01	-2.816000e-01	-4.540000e-01	-1.206000e+00	-1.472000e+00	-1.712000e-01	-9.919000e-01	5.380000e-01	1.050000e-02	-7.900000e-01	8.612000e-01	-3.612000e-01	-4.026000e-01	-8.271000e-01	-2.161000e-01	1.040000e+00	-1.257000e-01	-7.633000e-01	-1.405000e+00	-4.220000e-01	-6.789000e-01	-4.149000e-01	-4.401000e-01	-3.844000e-01	8.746000e-01	-1.677000e+00	5.531000e-01	-8.470000e-01	-1.005000e+00	1.579000e+00	-8.153000e-01	1.000000e+00	-2.353000e-01	2.422000e-01	-5.396000e-01	4.685000e-01	6.970000e-02
2.628000e-01	9.026000e-01	1.268000e+00	5.965000e-01	1.844000e+00	1.682000e+00	2.674000e-01	1.394000e+00	8.136000e-01	1.556000e+00	4.580000e-01	2.068000e-01	-1.706000e-01	1.178000e+00	-7.052000e-01	-1.158000e+00	-1.636000e+00	-1.615000e+00	-1.488000e+00	-2.591000e+00	2.045000e-01	-1.550000e-01	-1.278000e+00	1.128000e+00	-3.226000e-01	-9.713000e-01	7.705000e-01	-4.566000e-01	1.132000e+00	5.574000e-01	6.040000e-02	-1.634000e+00	-6.198000e-01	-1.813000e+00	-7.795000e-01	-5.963000e-01	-2.117000e-01	1.128000e+00	-1.944000e+00	9.942000e-01	-1.237000e+00	-1.690000e+00	1.855000e+00	-1.945000e+00	9.414000e-01	-3.856000e-01	4.090000e-01	-1.053000e+00	4.408000e-01	5.968000e-01
-2.482000e-01	6.193000e-01	9.186000e-01	4.384000e-01	1.840000e+00	1.866000e+00	1.361000e-01	1.209000e+00	8.097000e-01	1.358000e+00	1.189000e+00	-7.506000e-01	-1.300000e+00	5.890000e-01	-7.804000e-01	-1.143000e+00	-6.589000e-01	-1.596000e+00	-1.651000e+00	-1.061000e+00	1.416000e-01	-2.217000e-01	-1.512000e+00	7.296000e-01	-9.110000e-02	-5.347000e-01	3.544000e-01	-4.338000e-01	1.410000e+00	4.478000e-01	2.292000e-01	-3.001000e-01	-1.334000e+00	-7.905000e-01	-1.900000e-01	-5.338000e-01	1.290000e-02	1.287000e+00	-2.317000e+00	7.465000e-01	-1.113000e+00	-1.660000e+00	1.897000e+00	-1.700000e+00	5.524000e-01	-4.624000e-01	2.391000e-01	-9.286000e-01	4.723000e-01	5.020000e-01
1.303000e-01	7.257000e-01	-8.960000e-02	4.011000e-01	1.671000e+00	1.633000e+00	2.310000e-01	1.279000e+00	8.700000e-01	1.009000e+00	-4.820000e-02	2.357000e-01	-6.953000e-01	9.149000e-01	-2.418000e-01	-3.459000e-01	-1.104000e+00	-7.640000e-01	-1.246000e+00	-4.312000e-01	2.133000e-01	-4.676000e-01	-2.034000e+00	1.173000e+00	-1.984000e+00	-8.424000e-01	-3.451000e-01	-1.351000e+00	1.330000e+00	-3.880000e-01	-1.428000e+00	-1.672000e+00	-1.735000e+00	-1.242000e+00	-8.520000e-02	-4.080000e-02	7.320000e-02	1.354000e+00	-3.803000e+00	1.035000e+00	-1.717000e+00	1.238000e-01	2.020000e+00	-3.136000e+00	7.249000e-01	-6.610000e-01	2.783000e-01	-1.054000e+00	5.118000e-01	4.549000e-01
1.129000e+00	4.720000e-02	9.963000e-01	3.530000e-01	1.353000e+00	1.645000e+00	-8.760000e-02	7.352000e-01	7.788000e-01	9.433000e-01	6.636000e-01	1.413000e-01	3.533000e-01	7.801000e-01	-5.525000e-01	-5.596000e-01	-7.529000e-01	-1.148000e+00	-1.603000e+00	-1.085000e+00	4.366000e-01	-5.487000e-01	-4.796000e+00	2.378000e+00	-1.026000e+00	-7.512000e-01	4.656000e-01	-8.789000e-01	1.298000e+00	-3.219000e-01	-3.793000e-01	-1.491000e+00	2.028000e-01	-1.417000e+00	-2.210000e-01	-1.669000e-01	1.192000e-01	1.429000e+00	-1.161000e+00	1.211000e+00	-1.084000e+00	-1.264000e+00	1.868000e+00	-1.621000e+00	7.291000e-01	-3.795000e-01	3.122000e-01	-1.237000e+00	5.051000e-01	5.614000e-01
-6.052000e-01	-2.407000e-01	1.677000e-01	2.250000e-02	-4.820000e-01	-9.956000e-01	9.316000e-01	1.033000e+00	6.637000e-01	-2.753000e-01	-7.475000e-01	-3.476000e-01	2.904000e-01	-2.925000e-01	1.112000e+00	-9.280000e-02	2.057000e-01	4.248000e-01	-4.391000e-01	1.201000e+00	-9.040000e-02	1.627000e-01	-5.498000e-01	-1.284000e-01	7.549000e-01	-2.631000e-01	-1.198000e-01	-1.695000e-01	8.303000e-01	2.938000e-01	7.260000e-01	1.072000e+00	2.129000e-01	8.627000e-01	-1.347000e+00	-4.173000e-01	6.631000e-01	2.641000e-01	5.579000e-01	4.010000e-02	-4.467000e-01	-6.239000e-01	5.330000e-02	1.869000e-01	-9.448000e-01	-5.315000e-01	4.000000e-01	-4.147000e-01	-1.148000e+00	-4.500000e-03
-4.290000e-01	-3.219000e-01	7.295000e-02	-9.668000e-01	-2.089000e+00	-1.557000e+00	1.071000e+00	9.963000e-01	9.855000e-01	-4.206000e-01	-1.457000e+00	1.159000e-02	-8.985000e-01	-6.448000e-01	9.916000e-01	-1.648000e-01	3.806000e-01	4.109000e-01	-2.467000e-01	1.180000e+00	7.505000e-02	1.650000e-01	-9.453000e-01	-4.433000e-01	8.502000e-01	-3.229000e-01	-8.168000e-01	-3.591000e-01	5.182000e-01	-8.655000e-02	3.291000e-01	1.005000e+00	1.715000e-01	8.238000e-01	-1.001000e+00	-3.097000e-01	7.114000e-01	2.775000e-01	5.399000e-01	-2.237000e-01	-2.908000e-01	-5.683000e-01	-6.050000e-03	2.077000e-01	-2.432000e-01	-5.969000e-01	6.276000e-01	-3.115000e-01	-9.340000e-01	-7.665000e-02
-4.647000e-01	2.360000e-02	-1.190000e-01	-1.570000e-02	-6.399000e-01	-4.711000e-01	6.662000e-01	9.106000e-01	8.405000e-01	7.599000e-01	6.906000e-01	-5.840000e-02	2.110000e-02	-5.541000e-01	1.045000e+00	7.600000e-03	7.660000e-02	2.972000e-01	-3.670000e-01	1.008000e+00	-1.096000e-01	7.680000e-02	-3.292000e-01	-1.812000e-01	1.082000e+00	-3.210000e-01	3.717000e-01	-1.743000e-01	6.244000e-01	1.600000e-01	6.836000e-01	9.672000e-01	8.910000e-02	6.430000e-01	-1.218000e+00	-5.488000e-01	6.068000e-01	3.535000e-01	5.383000e-01	6.410000e-02	-3.984000e-01	-6.061000e-01	-1.530000e-02	8.540000e-02	-4.531000e-01	-4.309000e-01	4.216000e-01	-5.983000e-01	-1.064000e+00	6.400000e-03
-1.752000e-01	-4.941200e-01	-2.491300e-01	1.200100e-01	1.488700e-01	-1.918100e-01	3.002200e-01	5.949800e-01	5.178000e-01	-5.983900e-01	-6.708600e-01	-1.001900e-01	-3.324900e-01	-6.030000e-02	3.698000e-01	-2.178000e-01	8.572000e-01	4.756000e-01	-7.110000e-02	1.478000e+00	5.818000e-01	6.200000e-01	-7.346000e-01	-3.449000e-01	3.280000e-01	-5.668000e-01	-1.882400e-01	-7.647000e-01	5.130000e-02	1.300600e-01	-6.817000e-01	5.159000e-01	-1.044000e-01	5.033000e-01	3.248000e-10	4.804000e-01	5.400000e-02	-2.868000e-01	7.289000e-02	-5.280000e-02	-2.823000e-01	-7.758000e-01	8.718000e-02	-5.551000e-01	-1.067100e-01	-5.933000e-01	-1.612000e-01	-8.482000e-01	-1.055000e+00	1.040000e-02
-1.951000e-01	4.170000e-02	-6.190000e-01	2.158000e-01	-7.933000e-01	-4.603000e-01	-3.032000e-01	1.158000e+00	8.163000e-01	6.850000e-01	-6.120000e-02	1.228000e-01	3.450000e-02	-3.541000e-01	-4.785000e-01	2.320000e-02	-1.775000e-01	-1.663000e-01	-1.264000e-01	-1.900000e-03	-7.255000e-01	-1.475000e-01	-1.179000e-01	7.653000e-01	6.296000e-01	-2.118000e-01	-1.257000e-01	-1.817000e-01	2.406000e-01	-1.842000e-01	-4.078000e-01	2.994000e-01	4.533000e-01	2.900000e-01	-9.100000e-03	1.301000e-01	5.190000e-02	1.150000e-02	3.470000e-02	-7.038000e-01	5.140000e-02	7.340000e-02	-3.749000e-01	2.060000e-02	-1.942000e-01	4.620000e-01	1.882000e-01	-5.501000e-01	-2.618000e-01	-2.254000e-01
-3.563500e-02	2.661000e-01	-4.120250e-01	1.446000e+00	3.834000e-01	1.517000e-01	1.219000e-01	4.977100e-01	1.546000e-01	1.485000e-01	-3.314100e-01	1.253000e+00	-7.857000e-01	8.335000e-02	5.256000e-01	-2.204800e-01	4.599000e-01	5.045750e-01	-1.521800e-01	1.299000e+00	-1.938100e-01	-2.462500e-01	3.508700e-01	-1.603000e+00	-3.482000e-01	-6.734000e-01	-7.679000e-01	-2.116000e-01	-8.703000e-01	4.029000e-02	-2.478000e-01	-1.990000e-01	8.014500e-02	2.173000e-01	1.999000e-01	-9.585000e-01	2.814000e-02	-1.430000e+00	-8.025500e-02	-4.981600e-01	-1.722000e+00	-7.429000e-01	1.345800e-01	3.166650e-01	1.090800e-01	-7.585000e-02	-2.621000e-01	5.315000e-02	6.845000e-01	6.128000e-02
-1.343100e-01	-1.879500e-01	-1.288850e-01	1.809000e-01	-6.612500e-02	-3.137500e-02	3.573700e-01	5.480800e-01	-8.673000e-01	-2.391000e-02	-3.882000e-01	1.198600e-01	-4.107600e-01	9.687000e-01	4.433700e-01	-1.562800e-01	1.426800e-01	2.516250e-01	2.859000e-02	1.774300e-01	-4.182000e-02	-3.490200e-01	3.540000e-03	-5.272100e-01	5.180000e-02	-8.783000e-01	-1.983800e-01	-1.430900e-01	5.464500e-02	-3.167500e-02	-2.608400e-01	1.779850e-01	-8.910000e-02	-6.871000e-01	-1.959100e-01	4.430000e-03	-3.300000e-01	-2.708500e-02	-1.156950e-01	-6.520500e-01	-7.511500e-02	2.217600e-01	-3.104000e-02	3.315000e-02	-3.248000e-02	-4.050000e-02	3.653900e-01	-1.597050e-01	4.841000e-01	3.525750e-01
3.353000e-02	2.382000e-01	-6.194100e-01	3.810200e-01	-9.978000e-02	-5.626000e-02	3.280000e-01	2.989200e-01	-3.494000e-01	5.750000e-02	-8.447000e-02	-4.539000e-01	-1.180000e+00	5.416000e-01	1.504000e-01	-2.640000e-02	4.398000e-01	5.075000e-01	-7.088000e-01	1.217000e+00	1.004000e-01	1.383000e-09	3.850000e-01	-2.563300e-01	-7.428000e-02	-3.783000e-01	-1.037000e+00	2.843000e-01	-3.831000e-01	-1.180000e-01	-2.810000e-02	-1.292000e-01	2.566000e-01	3.192000e-01	4.658000e-01	-9.171000e-02	-1.805000e-01	5.600000e-03	-1.701500e-01	-5.374900e-01	-7.708000e-01	1.562000e-01	3.877000e-01	1.392000e-01	-2.196000e-01	-4.840000e-01	1.855000e-01	3.037000e-01	-2.054000e-01	-1.038000e-01
1.470000e+00	-3.377000e-01	2.509000e-01	5.127000e-01	1.651000e+00	6.603000e-01	8.294000e-01	9.529000e-01	-3.390000e-01	9.089000e-01	5.905000e-02	4.525000e-01	-5.766000e-01	1.744000e-01	9.840000e-01	-5.153000e-01	4.245000e-02	-9.315000e-02	3.421000e-01	6.283000e-01	-4.555000e-01	3.362000e-01	2.001000e-01	-1.896000e-01	-1.518900e-01	-2.896000e-01	-3.699000e-01	-2.110000e-01	-3.547000e-01	-5.791000e-01	-1.008000e+00	-3.466000e-01	4.150000e-03	-1.501000e-01	-3.139000e-01	-2.112000e-01	2.540000e-01	-6.567000e-01	-2.132000e-01	-9.497000e-01	-4.250000e-03	6.015000e-02	1.262000e-01	3.489000e-01	9.835000e-02	3.115000e-01	-4.150000e-03	2.356000e-01	-2.045000e-01	-2.116000e-01
1.469000e-01	6.811000e-01	-3.272600e-01	1.709000e-01	7.792000e-02	-1.975850e-01	-3.607000e-01	-1.391000e-01	1.827000e-01	-1.882400e-01	-1.685500e-01	3.380000e-01	-4.895000e-01	-3.221000e-01	5.332000e-01	-6.286000e-02	-8.800000e-03	-1.519000e-01	-6.735000e-02	3.245200e-01	6.250500e-02	-3.899000e-02	-1.947000e-01	-2.182000e-01	-3.126000e-01	-1.363000e-01	-6.800000e-01	3.445000e-09	-2.241000e-01	-4.863000e-01	-1.443000e-01	-2.060000e-02	2.303000e-01	-6.000000e-03	1.170000e-01	-1.163000e-01	4.910000e-02	1.428000e-01	-5.847000e-02	7.093000e-01	5.812500e-02	7.110000e-02	1.268500e-01	1.797300e-01	4.923000e-01	8.790000e-02	2.519000e-01	-1.337000e-01	4.112000e-01	-1.770000e-02
-3.372500e-02	-9.421000e-02	-3.079250e-01	4.218600e-01	2.748000e-01	-7.670000e-02	2.589700e-01	3.607200e-01	-1.559650e-01	1.941000e-01	-2.580800e-01	2.138500e-01	-3.982500e-01	2.946000e-01	4.445600e-01	-2.600500e-01	1.766000e+00	8.960000e-02	-1.334500e-01	1.145000e-01	-1.277600e-01	9.176000e-01	-1.770000e+00	-5.115900e-01	2.924000e-01	9.400000e-03	-2.425000e+00	3.546000e-02	-1.297000e+00	-1.471000e+00	-4.283200e-01	5.404000e-01	-1.028000e+00	-6.056000e-01	-2.938000e-01	3.400000e-03	-1.772000e-01	-4.978000e-01	-1.674450e-01	-4.317500e-01	-1.248000e+00	3.234300e-01	1.918500e-01	2.038250e-01	7.387000e-01	4.250000e-01	-5.280000e-01	-1.713000e+00	2.244000e-01	6.626000e-01
-4.516000e-01	1.145000e-01	-4.328000e-01	4.524000e-01	1.518000e+00	-1.635700e-01	2.940000e-02	-2.902000e-01	-8.050000e-02	-1.047900e-01	-2.511200e-01	1.024000e-01	-2.940000e-01	3.100000e-03	2.029000e-01	-4.177000e-01	-7.420000e-02	1.985000e-01	-9.050000e-02	5.070000e-02	2.301000e-01	2.829000e-01	-1.181000e+00	-8.790000e-02	-4.458000e-01	-1.589000e-01	-1.304000e+00	-1.278000e-01	-1.325000e-01	-9.650000e-02	-9.027000e-01	-1.419000e-01	8.050000e-02	-3.245000e-01	5.206000e-01	-1.406000e-01	-1.900000e-03	-2.746000e-01	-1.417900e-01	-5.199100e-01	-1.760000e-02	1.912000e-01	4.039000e-01	1.480000e-02	1.521000e-01	8.609000e-01	-6.680000e-02	-6.446000e-01	4.985000e-01	-1.166900e-01
3.468000e-01	-3.272000e-01	-4.264000e-01	-5.478000e-01	-1.029000e-01	9.599000e-01	2.569000e-01	4.864000e-01	5.154000e-01	6.650000e-02	3.540000e-01	2.059000e-01	-1.192000e+00	1.257000e+00	-8.814000e-01	-1.055000e+00	1.657000e-01	-7.206000e-01	-9.489000e-01	-7.975000e-01	-9.751000e-01	-6.020000e-01	-6.683000e-01	3.099000e-01	-6.934000e-01	4.588000e-01	3.562000e-01	1.790000e-02	-1.380000e-01	-1.286000e-01	1.177000e+00	1.575000e+00	1.682000e+00	-7.832000e-01	6.873000e-01	-8.373000e-01	5.693000e-01	-2.291000e-01	-1.060000e-02	3.575000e-01	1.667000e+00	2.594000e-01	-4.000000e-01	1.522000e-01	-7.796000e-01	-5.617000e-01	7.432000e-01	2.940000e-01	8.180000e-02	-1.180000e+00
3.108000e-01	-6.205000e-01	-3.335600e-01	-4.437000e-01	-5.532000e-01	1.929000e-01	1.770000e-02	-5.575000e-01	7.226000e-01	-2.727000e-01	-7.820000e-01	1.083050e-01	-4.130000e-01	1.233000e-01	-6.301000e-01	8.110000e-02	-2.567000e-01	3.590100e-01	-1.014650e-01	-1.968200e-01	-1.257200e-01	-1.068000e+00	2.419000e-01	1.169000e+00	-2.908800e-01	-3.567000e-01	-3.458000e-01	-7.336000e-01	-7.462000e-01	-3.056000e-01	3.809000e-01	1.010000e+00	4.037300e-01	-6.883000e-01	2.924000e-01	-9.448000e-02	4.743000e-01	4.228000e-01	-1.313000e-02	8.510000e-01	1.544600e-01	9.225500e-02	7.734000e-02	-3.055000e-10	5.692000e-02	7.832000e-01	7.266000e-01	-1.289300e-01	1.488000e-01	2.359000e-01
4.685000e-01	3.785000e-02	-2.191000e-01	-3.019000e-01	5.455000e-01	-1.045000e-01	-2.288000e-01	-8.568000e-01	-9.789000e-01	-1.368000e-01	-7.797000e-01	-2.692000e-01	-3.226000e-01	-2.282000e-01	6.376000e-01	-2.979000e-01	-1.875500e-02	1.496000e-01	-3.185000e-02	-3.121700e-01	-4.107000e-01	-3.310600e-01	-6.257000e-01	1.265000e+00	7.819000e-01	-1.562000e+00	-1.144000e-01	-1.013000e+00	-1.938000e-01	-7.515000e-02	4.991000e-01	-2.727000e-01	1.853000e+00	3.315000e-02	-4.777000e-01	-7.985000e-01	-7.185000e-02	3.889000e-01	-2.182750e-01	-3.798750e-01	1.647000e+00	-3.807000e-01	2.753000e-01	-1.722000e+00	-1.097000e+00	3.170000e-01	3.192000e-01	-8.050000e-01	1.516000e-01	1.731000e+00
-4.543000e-01	-6.900000e-03	-2.358300e-01	1.982000e-01	-5.110000e-02	-8.129000e-01	-2.391000e-01	1.125000e+00	-2.309000e-01	-2.551000e-01	3.740000e-02	2.118000e-01	-3.878000e-01	2.800000e-02	-3.790000e-02	2.372000e-01	-2.320000e-02	3.709000e-01	-1.348500e-02	3.280000e-01	4.936000e-01	-6.660000e-01	2.147000e-01	-2.384000e-01	-1.763000e-01	2.024100e-01	-8.502000e-01	-7.432000e-01	-4.816000e-01	-8.010000e-01	-2.080000e-01	1.734000e-01	2.445000e-01	-4.391000e-01	8.865500e-02	-1.115200e-01	-4.930000e-02	-2.052000e-02	-7.965500e-02	-4.200700e-01	2.333700e-01	1.942100e-01	1.458000e-02	-5.287000e-01	1.956500e-01	1.807000e-01	1.907000e-01	-2.073000e-01	-2.812000e-01	7.125000e-01
-4.821000e-01	-1.712000e-01	1.846000e-01	-2.413000e-01	-9.960000e-02	-1.038000e-01	-8.100000e-03	8.037000e-01	-4.671000e-01	1.870000e-02	4.341000e-01	-3.349000e-01	-4.960000e-02	-7.110000e-02	-1.572000e-01	9.091000e-01	-5.489000e-01	7.035000e-01	4.000000e-04	-3.779000e-01	4.684000e-01	-1.136000e+00	3.562000e-01	7.596000e-01	2.151000e-01	-1.355000e+00	-4.190000e-02	-1.640000e-02	-8.420000e-02	-2.849000e-01	-2.116000e-01	5.063000e-01	5.992000e-01	-4.121000e-01	-7.457000e-01	-1.520000e+00	6.290000e-02	2.803000e-01	7.062000e-01	1.751000e+00	2.693000e-01	-1.006000e-01	-7.338000e-01	-5.530000e-02	-4.398000e-01	1.182000e+00	7.643000e-01	-5.117000e-01	-2.865000e-01	1.464000e+00
-7.289000e-01	-1.580000e-02	-1.974050e-01	-1.150000e+00	-4.534000e-01	-1.161000e+00	7.565000e-01	2.377000e+00	-8.858000e-01	-3.969000e-01	1.481000e-01	-4.316000e-01	-2.171000e-01	2.534000e-01	-3.239000e-01	1.004000e+00	-6.483000e-01	9.225000e-01	-2.649000e-01	1.100000e-01	6.471000e-01	-6.059000e-01	1.140000e+00	5.806000e-01	-1.602000e-01	-2.307000e+00	-8.580000e-01	-7.341000e-01	-7.820000e-02	-8.307000e-01	-5.930000e-02	6.139000e-01	8.003000e-01	-3.841000e-01	-8.138000e-01	-3.093300e-01	-5.710000e-02	3.237000e-01	4.645000e-01	1.538000e+00	-3.550000e-02	-4.420000e-02	-1.333000e+00	-2.106000e-01	-5.225000e-01	9.903000e-01	8.174000e-01	-4.942000e-01	-1.193000e-01	1.503000e+00
-9.384000e-01	2.803000e-01	-3.852000e-01	2.855000e-01	1.730000e-02	-8.682000e-01	1.050000e+00	6.993000e-01	-1.695000e+00	-1.325000e-01	-1.943000e-01	-2.442000e-01	-7.381000e-01	-1.818000e-01	1.730000e-02	-6.852000e-01	-5.134000e-01	-9.180000e-02	-7.250000e-01	4.192000e-01	-4.888000e-01	-1.861000e+00	5.937000e-01	8.900000e-03	8.003000e-01	1.380000e+00	1.240000e-02	5.650000e-02	6.754000e-01	-8.210000e-02	3.762000e-01	-6.600000e-03	9.792000e-01	4.204000e-01	-6.557000e-01	-4.419000e-01	-5.430000e-02	-5.970000e-01	1.341000e-01	3.970000e-01	4.409000e-01	6.840000e-01	-3.541000e-02	-5.914000e-01	-3.388000e-01	-2.148000e-01	-5.140000e-01	1.160000e+00	-1.020000e-02	7.105000e-01
-3.066000e-01	-6.590000e-02	-1.820000e-01	-8.220000e-02	5.414000e-01	2.636000e-01	3.199000e-01	8.811000e-01	6.700000e-01	4.143000e-01	-3.673000e-01	-1.205000e-01	-7.920000e-02	-3.317000e-01	1.283000e-01	-1.726000e-01	-4.588000e-01	2.050000e-02	-7.100000e-03	-4.000000e-02	2.242000e-01	7.000000e-03	1.372000e-01	1.970000e-01	-3.703000e-01	2.087000e-01	3.370000e-02	4.130000e-02	5.340000e-01	1.985000e-01	2.320000e-01	5.620000e-01	3.419000e-01	6.951000e-01	2.361000e-01	-6.400000e-02	1.030000e+00	-3.099000e-01	-6.130000e-02	-1.378000e+00	6.537000e-01	-3.279000e-01	3.938000e-01	-4.946000e-01	-3.942000e-01	-3.370000e-02	2.538000e-01	8.458000e-01	-2.188000e-01	-3.537000e-01
-8.200000e-03	-6.065000e-01	8.270000e-02	2.603000e-01	6.691000e-01	2.585000e-01	5.198000e-01	1.555000e+00	5.297000e-01	2.835000e-01	-2.351000e-01	-3.658000e-01	3.100000e-02	-2.458000e-01	1.370000e-02	-1.650000e-01	-2.422000e-01	2.150000e-02	8.410000e-02	1.319000e-01	4.623000e-01	1.780000e-01	-3.710000e-01	2.110000e-01	-2.904000e-01	2.421000e-01	9.030000e-02	1.930000e-01	8.417000e-01	3.084000e-01	-1.743000e-01	4.548000e-01	3.645000e-01	7.332000e-01	-5.215000e-03	1.440000e-02	1.076000e+00	-3.114000e-01	-5.120000e-02	-8.228000e-01	7.472000e-01	-3.164000e-01	3.632000e-01	-3.373000e-01	-2.948000e-01	-3.337000e-01	-2.372000e+00	7.334000e-01	-2.922000e-01	-3.378000e-01
6.122000e-01	7.355000e-01	-6.900000e-03	2.256000e-01	1.606000e+00	-3.248000e-01	-1.717000e+00	1.930000e-01	6.940000e-02	9.191000e-01	6.236000e-01	1.304000e-01	2.891000e-01	9.920000e-02	-6.805000e-01	-1.608000e+00	-2.544000e-01	-8.610000e-02	6.226000e-01	-3.042400e-01	1.213000e+00	-4.890000e-02	-1.790000e+00	1.555000e-01	-1.696100e-01	2.311000e-01	2.290000e-01	-1.007000e+00	-3.595000e-01	-1.396000e+00	-8.630000e-02	5.310000e-01	-5.957000e-01	-8.298000e-01	-1.056000e+00	-1.136600e-01	9.512000e-01	-2.563000e-01	-3.915000e-02	-9.888500e-02	1.312000e+00	1.234000e+00	1.396000e-02	6.959000e-01	8.500000e-02	-6.353000e-01	2.355000e-01	-6.752000e-02	-4.533000e-01	4.986000e-01
7.125000e-02	-1.074000e-01	5.231000e-01	1.992000e-01	1.161000e+00	-1.738000e-01	6.933000e-01	6.181000e-01	1.012000e+00	4.138000e-01	7.623000e-01	2.606000e-01	-3.240000e-01	6.449000e-01	7.906000e-01	-2.012000e-01	6.435000e-02	7.782000e-01	4.278000e-01	6.325000e-02	-2.635000e-02	-5.517000e-01	2.615000e-01	2.045000e-02	-3.136000e-01	-2.125000e-02	3.345000e-02	-5.819000e-01	5.946000e-01	-4.295000e-01	-9.550000e-01	1.876000e-01	-5.203000e-01	5.694000e-01	4.091000e-01	-4.275000e-02	-7.215000e-02	3.925000e-01	-5.848000e-01	4.011000e-01	1.202000e+00	2.702000e-01	4.059000e-01	6.809000e-01	3.435000e-02	-5.035000e-01	5.751000e-01	3.749000e-01	1.819000e-01	1.048000e+00
1.978000e-01	1.579000e-01	3.916000e-01	2.880000e-01	7.973000e-01	5.910000e-02	3.582000e-01	8.707000e-01	8.140000e-01	7.235000e-01	1.026000e+00	4.841000e-01	2.230000e-01	3.573000e-01	6.863000e-01	1.134000e-01	1.702000e-01	4.872300e-01	7.661000e-01	2.761000e-01	-1.426000e-01	-4.376000e-01	4.317000e-01	-1.036000e-01	-4.620000e-02	8.980000e-02	6.014000e-01	-5.473000e-01	8.348000e-01	2.075000e-01	-2.813000e-01	3.820000e-02	-1.129000e+00	6.093000e-01	5.883000e-01	-4.227000e-01	-8.180000e-02	4.606000e-01	7.060000e-02	4.880000e-01	1.333000e+00	9.590000e-02	9.287000e-01	5.610000e-01	2.642000e-01	-6.036000e-01	5.733000e-01	6.614000e-01	-6.230000e-02	9.416000e-01
1.097000e-01	7.521000e-01	-5.976000e-01	1.614000e-02	1.421000e+00	1.148000e+00	-2.909000e-01	-8.650000e-02	1.289000e+00	4.755000e-01	2.981000e-01	3.568000e-01	-8.316000e-01	1.769000e-01	7.948000e-01	-9.764000e-01	5.420000e-02	-3.081000e-01	7.910000e-02	-3.307000e-01	1.535000e-01	-2.261000e-01	-6.610000e-02	-5.276000e-01	-2.526000e-01	-2.464000e-01	-9.938000e-01	-1.373000e-01	1.200000e-02	-9.572000e-01	-1.076000e+00	1.635000e-01	-1.875000e-01	-1.833000e-01	8.510000e-02	-6.077000e-01	3.098000e-01	9.701000e-01	-1.141000e-01	2.436000e+00	1.621000e-01	-3.386000e-01	7.757000e-01	2.813000e-01	4.367000e-01	-1.526000e+00	6.122000e-01	7.940000e-02	1.126000e-01	2.187000e-01
-1.899000e-01	-6.558000e-01	-1.264000e-01	8.416000e-01	4.726000e-01	2.172000e-01	4.393000e-01	1.323000e+00	5.662000e-01	1.487000e-01	-5.197000e-01	3.459000e-01	-2.870000e-01	2.603000e-01	-1.678000e-01	3.370000e-02	-2.054000e-01	3.100000e-01	3.541000e-01	-9.235000e-01	2.110000e-02	-5.801000e-01	-1.927000e-01	-4.532000e-01	8.344000e-01	2.075000e-01	-8.371000e-01	-1.097000e-01	-6.460000e-02	-3.824000e-01	-1.295000e-01	1.200000e+00	7.036000e-01	4.714000e-01	6.903000e-01	-5.476000e-01	1.622000e-01	1.640000e-02	-4.333000e-01	-1.000000e-01	7.500000e-02	1.496000e-01	3.361000e-01	-7.165000e-01	-5.661000e-01	1.970000e-02	4.850000e-02	-6.336000e-01	2.579000e-01	-2.630000e-02
-4.478500e-02	-2.664000e-01	-2.217600e-01	8.053000e-01	1.486200e-01	-1.889900e-01	1.373000e-01	4.762900e-01	4.300000e-03	-4.100000e-03	6.275000e-01	2.782000e-02	-4.838000e-01	-5.302000e-01	-6.154000e-01	1.002000e-01	-2.374000e-01	5.662000e-01	-4.822000e-02	7.290000e-02	-3.875000e-01	-3.126500e-01	-1.227000e+00	-3.776800e-01	7.602000e-01	-4.330000e-01	-2.045900e-01	-2.040000e-02	-2.990000e-01	2.711000e-01	-1.958000e+00	1.383000e+00	6.584000e-01	3.177000e-01	7.176000e-01	-3.830000e-01	-2.205000e-01	-6.577000e-02	-1.025950e-01	-4.026800e-01	-4.630000e-01	2.044250e-01	-2.709000e-02	5.570500e-02	1.370000e-02	-1.936000e-01	-6.314000e-01	1.481450e-01	-8.073000e-01	2.257500e-01
6.971000e-01	1.096000e+00	3.021000e-01	7.723000e-01	3.510000e-01	2.964000e-01	-4.500000e-02	3.930000e-01	-2.456000e-01	1.496200e-01	1.335000e+00	5.406000e-01	-2.578000e-01	1.142000e-01	-7.722000e-01	-3.310000e-01	1.808800e-01	3.502000e-01	-1.295200e-01	-7.983000e-02	-4.086000e-01	-1.462000e-01	9.279000e-01	-4.124000e-01	-3.940000e-01	3.024000e-01	1.343000e+00	5.236000e-01	5.570000e-01	6.841000e-01	1.009000e+00	-8.722000e-01	-5.479000e-01	-9.710000e-02	-9.401000e-01	-1.329700e-01	-7.272000e-01	-8.806000e-01	-1.039450e-01	-4.078600e-01	-3.230000e-01	1.970000e-02	-6.521000e-02	-2.295000e-01	-1.020400e-01	-1.617000e-01	-5.497000e-01	2.011000e+00	-2.638000e-01	1.264000e+00
-1.073000e-01	8.332000e-01	-8.340000e-02	3.793000e-01	-5.876000e-01	3.128000e-01	9.173000e-01	2.081500e-01	7.915000e-01	1.233000e+00	1.450000e+00	1.753000e+00	-3.805000e-02	7.358000e-01	-6.876000e-01	-2.010000e+00	-8.346000e-01	1.379000e+00	2.332000e-01	-5.658000e-01	-1.584100e-01	-1.815000e+00	-5.938000e-01	6.959000e-01	-1.009000e+00	-9.232000e-01	7.097000e-01	7.636000e-01	-1.655000e+00	-1.950000e+00	6.191000e-01	6.242000e-02	-2.213000e-01	-3.824000e-01	-6.672000e-01	-2.980000e-01	-7.521000e-01	-1.727000e-01	7.468000e-01	5.985000e-02	2.129000e-01	6.613000e-01	-1.687000e-01	7.509000e-01	1.940300e-01	6.709000e-01	-1.202000e+00	2.206000e+00	2.267000e-01	1.590000e+00
-2.329000e-01	6.745000e-01	-6.250000e-01	8.932000e-01	-7.080000e-01	-1.805000e-01	4.099000e-01	1.850000e-02	6.183000e-01	1.305000e-01	1.069000e+00	1.012000e+00	-6.776000e-01	4.124000e-01	-6.550000e-01	-9.598000e-02	5.590000e-02	9.127000e-01	-2.843000e-01	-1.876000e-01	-3.215000e-01	1.767000e-01	5.679000e-01	-2.508100e-01	-9.332000e-01	-7.271000e-01	7.787000e-01	-4.370000e-02	-8.987000e-01	-3.053000e-01	-2.203000e-01	-1.396000e+00	-1.181000e+00	-4.220000e-02	-9.736000e-01	-3.800000e-02	-2.344000e-01	-8.944000e-01	-2.087800e-01	-6.132000e-01	-3.320000e-01	4.234000e-01	-9.340000e-02	3.635000e-01	6.907000e-01	-7.980000e-02	-9.237000e-01	2.597000e+00	1.806000e-01	1.236000e+00
-2.385000e-02	3.665000e-02	-2.314650e-01	3.205000e-01	8.255000e-02	-6.134000e-01	1.474000e-01	-1.496000e-01	2.287000e-01	5.050000e-03	6.057000e-01	4.087000e-01	-8.040000e-01	3.228000e-01	-1.355000e-01	-1.830000e+00	3.065000e-02	6.933000e-01	-8.838000e-01	1.794100e-01	-1.105000e+00	-2.943700e-01	-3.351000e-01	6.096000e-01	-6.021000e-01	-7.827000e-01	-6.678000e-01	6.075000e-02	-1.065000e+00	-1.472250e-01	-4.300900e-01	-7.696000e-01	-1.646000e-01	-3.756000e-01	8.915000e-02	4.771000e-01	-3.462000e-01	-1.108000e+00	-1.523450e-01	-7.995000e-01	-2.067550e-01	2.951000e-01	-7.206000e-02	3.479000e-01	5.857000e-01	2.995000e-02	-8.909000e-01	1.884000e+00	-5.255000e-02	9.803000e-01
6.424000e-01	2.895000e-01	-7.010000e-01	-7.150000e-02	-6.618000e-01	3.162000e-01	7.941000e-01	1.490000e+00	6.254000e-01	7.602000e-01	1.318000e+00	1.543000e+00	-5.220000e-01	6.923000e-01	1.248000e-01	-6.695000e-01	-6.531000e-01	1.111000e+00	1.878000e-01	-8.682000e-01	-9.454000e-01	-9.479000e-01	-4.855000e-01	6.491000e-01	2.530000e-01	-3.238000e-01	-4.937000e-01	8.532000e-01	-8.130000e-01	-1.041000e+00	-8.439000e-01	-1.256000e+00	4.351000e-01	1.954000e-01	-3.392900e-01	-3.872000e-01	-4.269000e-01	1.034000e-01	1.560000e-01	-2.930000e-02	4.224000e-01	8.389000e-01	-2.450000e-02	1.470000e+00	1.144000e+00	5.902000e-01	-9.690000e-02	2.976000e+00	8.810000e-02	1.868000e+00
-1.070000e-02	9.060000e-02	5.374000e-01	2.777800e-01	9.530000e-01	-7.004000e-01	6.120000e-02	7.055000e-01	1.045000e-01	-8.270000e-02	-1.676000e-01	3.700000e-03	-4.025000e-01	4.802000e-01	1.345000e-01	1.427000e-01	-3.042000e-01	1.491000e-01	1.106000e-01	-1.300000e+00	-7.700000e-02	3.320000e-02	3.250000e-02	6.822000e-01	6.552000e-01	2.062000e-01	8.493000e-01	2.633000e-01	9.730000e-02	4.841000e-01	-1.192000e-01	1.410000e-02	4.708000e-01	-2.288000e-01	-6.186000e-01	-1.160000e-01	-1.627000e-01	-1.802000e-01	-5.337000e-02	-2.229000e-01	-1.426000e-08	2.280400e-01	-7.710000e-02	-6.309000e-01	-5.480000e-02	-7.553000e-01	5.600000e-03	-8.761000e-01	8.271000e-01	6.819000e-01
7.500000e-03	2.722000e-01	-2.311000e-01	3.805000e-01	4.085000e-01	3.597000e-01	2.239000e-01	3.278000e-01	1.911000e-01	-3.308000e-01	-4.792000e-01	8.923000e-01	-1.405000e-01	8.037000e-01	3.140000e-01	-2.975000e-01	1.700000e-01	2.734000e-01	-2.391000e-01	-1.214000e-01	-2.414000e-01	-5.837000e-01	9.606000e-02	2.032000e+00	-3.530000e-02	-1.378000e-01	3.881000e-01	-1.458000e-01	1.130000e-01	-1.545000e-01	-7.170000e-02	-2.738000e-01	-3.530000e-01	2.500000e-01	-2.029000e-01	-1.054000e-01	1.413000e-01	1.449000e+00	1.903000e+00	-5.035200e-01	5.153000e-01	3.839000e-01	-5.546000e-01	-7.915000e-03	-5.589000e-01	8.190000e-02	4.533000e-01	-2.368000e-01	2.695000e-01	1.691000e-01
2.854000e-01	1.015000e+00	-1.978350e-01	3.359000e-01	-1.624000e-01	4.513000e-01	4.967000e-01	8.260000e-01	-3.010000e-02	7.460000e-01	6.761000e-01	4.529000e-01	4.145000e-01	-1.890000e-01	-1.127000e-01	1.058000e+00	5.846000e-01	4.285000e-01	-4.256000e-01	-1.710000e-01	-4.933000e-01	-6.138000e-01	4.144000e-01	4.839000e-01	-1.302000e-01	2.780000e-02	6.755000e-01	8.800000e-03	1.061000e-01	3.044000e-01	6.807000e-01	-8.716000e-01	-5.830000e-01	1.664000e-01	3.250000e-02	-2.368000e-01	-1.971000e-01	-1.105000e-01	3.069000e-01	-4.904000e-01	3.593000e-01	5.671000e-01	1.180000e-02	-7.650000e-02	-1.119000e+00	2.240000e-01	9.500000e-01	2.720000e-01	-3.289000e-01	5.061000e-01
1.533000e-01	1.335000e+00	-4.823000e-01	-2.862000e-01	-1.180000e+00	3.273000e-01	6.543000e-01	1.999000e-01	-5.100000e-03	-5.157000e-01	-2.028000e-01	2.932000e-01	5.142000e-01	1.816000e-01	-1.256000e-01	1.009000e+00	5.132000e-01	4.578000e-01	-1.123000e+00	-8.050000e-02	-7.104000e-01	-1.260000e+00	-2.764000e-01	-7.702000e-01	-4.952000e-01	-3.434000e-01	-9.030000e-01	-4.364000e-01	-4.763000e-01	-3.619000e-01	-1.437000e-01	-9.198000e-01	-7.137000e-01	3.779000e-01	8.110000e-02	-5.490000e-02	-4.140000e-02	-2.754000e-01	-1.090000e-02	-6.009000e-01	5.471000e-01	6.602000e-01	3.900000e-03	1.284000e-01	-1.440000e+00	1.391000e-01	9.232000e-01	4.103000e-01	-4.996000e-01	2.723000e-01
-2.128000e-01	5.418000e-01	-1.863050e-01	2.076600e-01	-2.335000e-01	-2.394500e-02	-1.127000e-01	7.890000e-01	2.381000e-01	1.549300e-01	-3.021800e-01	2.621000e-01	6.100000e-02	2.265000e-01	-1.914000e-01	-2.543000e-01	-4.067000e-01	1.281000e-01	-4.550000e-02	-2.106000e-01	-3.895000e-01	-4.329000e-01	-3.032000e-01	5.826000e-01	-9.920000e-02	2.440000e-01	2.470000e-01	-3.338000e-01	-4.600000e-02	-6.171000e-01	7.210000e-02	-4.049000e-01	-1.614000e-01	1.990000e-02	2.463000e-01	-3.468000e-01	4.363000e-09	-6.308000e-02	-7.164500e-02	-3.672100e-01	2.596400e-01	1.866600e-01	8.809000e-02	-1.130500e-02	-8.385000e-01	-8.070000e-02	1.963000e-01	-1.334000e-01	2.457000e-01	9.283000e-01
-2.281850e-01	2.540000e-01	1.130000e-01	7.810000e-02	3.264000e-01	2.147000e-01	2.740000e-02	4.060000e-01	1.177000e+00	1.103000e+00	9.747000e-01	3.603000e-01	-2.670000e-02	-1.644000e-01	1.171000e+00	-1.069000e+00	1.614000e-01	-6.586000e-01	-1.710000e-01	-1.060000e+00	-1.017000e+00	-9.151000e-01	-6.049000e-01	8.289000e-01	7.078000e-01	-4.846000e-01	1.892000e-01	3.690000e-02	2.917000e-01	-3.442000e-01	-3.177000e-01	-4.300000e-02	1.672000e+00	-5.570000e-01	-1.040000e+00	-8.473000e-01	-9.000000e-03	-2.830000e-01	3.340000e-02	-4.470000e-02	5.125000e-01	2.921000e-01	3.639000e-01	-5.895000e-01	-4.890000e-01	2.911000e-01	7.701000e-01	8.010000e-01	3.161000e-01	4.974000e-01
-4.930000e-01	3.372000e-01	-1.732000e-01	-1.760000e-01	8.990000e-02	-1.319000e-01	-2.942000e-01	8.231000e-01	3.229000e-01	-7.260000e-02	-1.586000e-01	7.000000e-03	-1.353000e-01	-3.214000e-01	9.832000e-01	-5.982000e-01	6.905000e-01	-8.021000e-01	5.063000e-01	-2.801000e-01	-3.289000e-01	-9.567000e-01	2.317000e-01	7.873000e-01	1.013000e+00	-2.044000e-01	2.932000e-01	5.080000e-02	1.197000e+00	9.960000e-02	1.150000e-02	-2.440000e-02	1.993000e+00	2.840000e-01	1.140000e-02	-8.659000e-01	-1.013000e-01	-3.575000e-01	1.543000e-01	2.190000e-02	9.749000e-01	1.966000e-01	2.781000e-01	-8.412000e-01	-3.454000e-01	5.060000e-02	8.676000e-01	8.314000e-01	3.490000e-02	-1.277000e-01
-1.098000e-01	1.621000e-01	3.645000e-01	4.064000e-01	1.902000e-01	4.729000e-01	-1.945000e-01	3.403000e-01	-1.939000e-01	6.252000e-01	1.020000e+00	3.507000e-01	5.437000e-01	-1.438000e-01	3.427000e-01	2.320000e-02	4.553000e-01	-8.320000e-02	2.256000e-01	-5.354200e-01	-2.847000e-01	-6.168000e-01	3.826000e-01	1.043000e+00	2.816000e-01	4.539000e-01	5.864000e-01	1.013000e-01	3.790000e-02	1.541000e-01	6.107000e-01	-5.728000e-01	-1.128000e+00	-1.150000e+00	-1.036000e+00	-5.073000e-01	2.880000e-02	5.742000e-01	3.261000e-01	1.328000e-01	7.580000e-02	6.660000e-01	-7.068000e-01	2.173000e-01	-1.094000e+00	-6.418000e-01	1.543000e-01	-3.845000e-01	2.774000e-01	6.416000e-01
-6.139000e-01	2.271000e-01	-5.151000e-01	3.526000e-01	4.110000e-01	-2.373000e-01	-4.912000e-01	-2.526000e-01	4.293000e-01	2.475000e-02	-8.015000e-02	7.924000e-01	-6.427000e-01	2.763000e-01	6.587000e-01	-3.400000e-01	1.123000e+00	2.888000e-01	-6.665000e-01	-7.093000e-01	2.521000e-02	-2.844400e-01	-7.509000e-02	-4.172200e-01	-2.478600e-01	-4.156000e-01	4.091000e-01	-9.892000e-01	-3.845000e-02	-7.928000e-01	-4.855000e-02	-1.751000e-01	-1.527000e+00	-3.926000e-01	-1.267000e+00	-3.190000e-01	3.348000e-01	-2.524000e-01	-1.430100e-01	-5.633900e-01	4.532000e-01	6.343000e-01	2.320000e-03	1.423000e-01	-1.326000e-01	8.065000e-02	1.415000e-02	1.582000e-01	1.686000e-01	-1.103000e-01
2.148000e-01	1.466000e-01	-7.677000e-01	-2.358000e-01	-4.771000e-01	-3.042000e-01	-2.865000e-02	2.787000e-01	1.976000e-01	-3.759000e-01	-2.945000e-01	4.682000e-01	3.316000e-01	-3.051000e-01	1.500000e-01	1.373000e+00	5.262000e-01	-2.714000e-01	-2.495000e-01	-2.310000e-01	-1.311000e+00	-1.024000e+00	3.777000e-01	1.181000e+00	3.485000e-02	-5.447000e-01	3.055000e-02	-4.507000e-01	4.179000e-01	1.960000e-01	-8.385000e-02	7.255000e-02	2.018000e-01	9.884000e-01	1.418000e-01	-1.304000e+00	4.304000e-01	-1.427000e+00	6.525000e-02	-3.211000e-01	4.845000e-02	-2.009000e-01	6.183000e-02	-7.160000e-01	-3.438000e-01	-7.590000e-01	-1.817000e-01	-1.087000e-01	3.276000e-01	3.164000e-01
-2.470000e-02	4.791000e-01	-5.170000e-02	-4.368000e-01	-3.312000e-01	2.748000e-01	-2.854000e-01	2.900000e-02	-4.107000e-01	3.777000e-01	5.763000e-01	-1.337000e-01	-4.824000e-01	1.530000e-02	-2.557000e-01	4.369000e-01	4.580000e-02	1.572000e-01	7.370000e-02	-1.256000e+00	2.908000e-01	-1.426000e-01	1.192000e-01	8.229000e-01	3.749000e-01	2.976000e-01	3.160000e-01	2.180000e-02	8.330000e-02	4.090000e-02	5.142000e-01	-1.065000e-01	-2.050000e-02	-1.527000e-01	-2.970000e-02	1.081000e-01	-2.440000e-02	2.632000e-01	5.792000e-01	4.008000e-01	6.188000e-01	2.186000e-01	-2.273000e-01	1.720000e-01	1.933000e-01	-2.578000e-01	5.859000e-01	9.854000e-01	-5.679000e-01	2.906000e-01
-1.194000e-01	1.410000e-02	-2.928000e-01	-4.507000e-01	7.500000e-02	-2.270000e-01	-1.432000e-01	2.700000e-02	-2.810000e-01	-6.380000e-02	-1.085000e-01	-7.420000e-02	-5.144000e-01	2.888000e-01	-1.506000e-01	-5.827000e-01	-1.350000e-02	6.944000e-01	-2.631000e-01	-3.291000e-01	-4.840000e-02	-4.760000e-01	-4.050000e-02	8.320000e-02	-1.531000e-01	3.700000e-01	3.461000e-01	3.309000e-01	6.563000e-01	-4.130000e-02	-1.743000e-01	1.196000e-01	2.337000e-01	-3.631000e-01	-2.272000e-01	-4.399000e-01	2.400000e-03	-2.080000e-01	-1.511000e-01	4.390000e-02	3.087000e-01	-1.280000e-01	-1.392000e-01	2.635000e-01	1.411000e+00	5.815000e-01	1.168000e+00	-2.544000e-01	-9.550000e-02	-3.056000e-01
2.636000e-01	1.220000e-02	-4.336000e-01	-3.244000e-01	-4.685000e-01	4.438000e-01	-4.034000e-01	5.554000e-01	-5.212000e-01	9.049000e-01	-3.100000e-03	1.048350e-01	-3.285000e-01	1.461000e-01	-1.697000e-01	-6.006000e-01	-7.039000e-01	6.790000e-02	-6.860000e-02	2.853000e-01	-2.411000e-02	-1.741000e-01	-9.930000e-02	1.106000e+00	-1.633000e-01	-6.711000e-01	-1.849400e-01	-7.040000e-02	5.174000e-01	-6.072000e-01	4.346000e-01	4.178000e-01	-8.260000e-02	-1.088000e-01	-9.260000e-02	-5.256000e-01	6.718000e-01	-7.251000e-02	-7.809000e-01	-3.571450e-01	-6.250000e-02	1.763000e-01	-2.008000e-01	-4.994000e-01	7.000000e-04	2.339000e-01	2.906000e-01	-1.794000e+00	2.917000e-01	-2.960000e+00
-7.885500e-02	-3.324600e-01	-1.910850e-01	2.026750e-01	1.327850e-01	-5.477000e-02	8.468000e-01	6.238100e-01	2.467000e-01	-1.559650e-01	-5.167200e-01	4.885500e-02	-2.254000e+00	-1.983000e-01	3.300000e-03	-7.851000e-01	-2.880000e-01	4.595000e-01	-1.036000e-01	4.410000e-01	-7.917000e-01	-2.602850e-01	-3.309000e-01	-7.398000e-01	-2.836000e-01	3.982000e-01	-4.830000e-02	-4.040000e-01	6.166000e-01	8.740000e-02	1.777000e-01	3.089000e-01	-1.144000e-01	-5.508000e-01	-4.626000e-01	-1.328000e-01	-8.200000e-02	-1.074000e-01	-1.949350e-01	-5.975800e-01	4.541000e-01	-3.569000e-01	4.604000e-02	-3.151000e-01	-7.142000e-01	8.272000e-01	-3.060000e-01	-1.447000e+00	-1.149000e-01	1.920000e-02
-2.339000e-01	-4.671000e-01	4.799000e-01	6.313000e-01	1.409000e+00	-3.479500e-02	1.068000e+00	1.138000e+00	3.201000e-01	-5.128000e-01	-7.811000e-01	1.738000e-01	-1.435000e+00	-1.004000e-01	1.285000e-01	-1.185000e-02	-2.498000e-01	7.711000e-01	-6.531000e-01	4.738000e-02	2.277000e-01	8.425000e-02	-7.545000e-01	-3.872000e-01	-4.061000e-01	-1.227000e-01	-4.282000e-02	-2.790000e-01	-4.925000e-02	-1.207000e+00	-2.292000e-01	-4.689000e-01	5.773000e-01	-4.095000e-02	8.355000e-02	-4.309000e-01	-3.395000e-02	-4.463000e-01	-1.319000e+00	-5.242000e-01	9.136000e-01	-6.579000e-01	-9.407000e-01	-4.519000e-01	2.088400e-01	1.034000e+00	-2.243000e-01	-5.525000e-01	-6.637000e-01	2.591000e-01
4.860000e-01	7.680000e-02	3.678000e-01	2.707000e-01	8.863000e-01	-6.083000e-01	8.290000e-02	4.410000e-01	4.007500e-02	-1.422000e+00	-8.641000e-01	1.346000e-01	-7.105000e-01	2.879000e-01	-1.775000e-01	-3.528000e-01	4.904000e-01	7.280000e-02	-4.319000e-01	2.345000e-01	-1.127000e-01	7.110000e-02	5.419000e-01	-7.172000e-01	-4.158000e-01	6.745000e-01	-2.926700e-01	-1.222000e-01	-9.540000e-02	-3.900000e-03	-3.616000e-01	-1.044000e+00	-1.520000e-02	1.000000e-03	2.898000e-01	-6.530000e-02	-3.592000e-01	2.263000e-01	-2.401000e-01	-4.732000e-01	2.962000e-01	2.086900e-01	4.515000e-01	6.582000e-01	-3.255000e-01	-2.086000e-01	-3.380000e-02	1.153000e+00	-2.430000e-02	6.830000e-01
1.132000e-01	5.595000e-01	-8.829000e-01	-1.874000e-01	-7.433000e-01	1.612000e-01	-1.086000e-01	7.157000e-01	1.113000e-01	-8.745000e-01	-1.611000e-01	5.049000e-01	4.973000e-01	4.237000e-01	1.594000e-01	-1.286000e+00	5.351000e-01	-1.190000e+00	-4.231000e-01	-8.777000e-01	-8.743000e-01	4.389000e-01	-5.789000e-01	-1.170000e+00	-8.905000e-01	2.329000e-01	-1.505000e+00	-2.252000e-01	-5.018000e-01	2.452000e-01	-8.951000e-01	-5.247000e-01	-6.984000e-01	2.125000e-02	-8.051000e-01	-1.934000e-01	-4.698000e-01	-5.575000e-02	-2.570000e-01	1.008000e+00	-5.711000e-01	3.552000e-01	2.454000e-01	1.031000e+00	7.565000e-02	1.599000e+00	3.633000e-01	7.681000e-01	-6.944000e-01	4.862000e-01
-7.117000e-01	-3.602000e-01	-1.142000e-01	3.006000e-01	4.934000e-01	3.888000e-01	-3.187000e-01	5.470000e-01	1.655000e-01	-1.204000e+00	-1.465000e-02	-5.077000e-01	-1.081000e+00	-2.317000e-01	-2.550000e-01	-9.059000e-01	8.354000e-01	-7.304000e-01	-6.647000e-01	-3.054000e-01	3.485000e-02	-2.663000e-01	-4.091000e-01	-4.931000e-01	-4.259000e-01	-3.919000e-01	-6.605000e-01	-6.248000e-01	-8.450000e-03	-7.327000e-01	-5.965000e-01	-3.868000e-01	-5.425000e-01	2.236000e-01	4.081000e-01	3.713000e-01	-3.112000e-01	-3.426000e-01	-3.181000e+00	-5.681200e-01	4.885000e-01	-6.963000e-01	-3.560000e-01	-1.320000e-01	-3.478000e-01	4.816000e-01	-2.288000e-01	-1.374000e-01	6.146000e-01	4.785000e-01
-6.167000e-01	1.486000e-01	3.911000e-01	3.069000e-01	3.798000e-01	6.333000e-01	-2.869000e-01	4.067000e-01	2.526000e-01	7.338000e-01	5.749000e-01	-9.240000e-02	-4.398000e-01	1.592000e-01	-6.413000e-01	3.371000e-02	8.494000e-01	-6.111000e-01	-3.762000e-01	-3.991000e-01	-2.090000e-01	-1.145000e-01	-4.410000e-01	-4.609000e-01	-4.815000e-01	-3.294000e-01	7.230000e-02	-4.574000e-01	2.454000e-01	-7.610000e-02	7.070000e-02	-4.155000e-01	-4.875000e-01	1.746000e-01	2.653000e-01	1.855000e-01	-2.869000e-01	-6.100000e-02	-3.429000e-01	-6.238000e-01	6.831000e-01	-7.805000e-01	7.920000e-02	1.094000e-01	-1.910000e-02	6.426000e-01	-2.663000e-01	-5.130000e-02	6.624000e-01	2.145000e-01
-3.334000e-01	-6.475000e-02	7.501000e-01	3.586200e-01	8.642000e-01	7.731000e-01	-1.329000e-01	9.939000e-01	3.806000e-01	3.035000e-02	5.535000e-02	-2.421000e-01	2.461000e-01	4.050000e-03	-5.687000e-01	-5.894000e-01	1.009000e+00	-4.365000e-01	-5.206000e-01	-1.063100e-01	-6.209000e-01	-3.604000e-01	8.297000e-01	8.326000e-01	-4.206000e-01	4.366000e-01	2.349000e-01	-2.112000e-01	4.397000e-01	2.557000e-01	3.081000e-01	-3.258000e-01	-7.457000e-01	9.005000e-02	2.615000e-01	2.402000e-01	-5.381000e-01	-1.838000e-01	-7.412000e-01	-8.656000e-01	6.302000e-01	-8.171000e-01	-1.995000e-01	6.145000e-02	-1.925000e-02	7.137000e-01	-1.990000e-01	-2.165000e-02	6.939000e-01	5.162000e-01
-1.767000e-01	-2.926000e-01	1.750000e-01	2.169000e-01	9.249000e-01	8.008000e-01	4.309000e-01	1.050000e+00	5.638000e-01	8.800000e-03	-9.840000e-02	6.202000e-01	1.130000e-01	-2.785000e-01	-3.829000e-01	-5.405000e-01	9.654000e-01	-1.636000e-01	-3.120000e-02	-1.198000e+00	-5.189000e-01	-3.024000e-01	-1.299000e-01	-4.823000e-01	-5.635000e-01	3.910000e-02	-4.947000e-01	-4.820000e-01	5.709000e-01	3.530000e-01	1.600000e-03	-1.296000e-01	-6.433000e-01	1.632000e-01	3.836000e-01	2.247000e-01	-4.380000e-01	-1.456000e-01	-7.499000e-01	-7.699000e-01	7.018000e-01	-5.554000e-01	-1.229000e-01	1.460000e-01	-1.134000e-01	4.785000e-01	-3.430000e-02	-2.083000e-01	6.164000e-01	6.172000e-01
3.506000e-01	-1.579000e-01	6.260000e-02	1.142000e-01	6.922000e-01	6.320000e-01	-5.910000e-02	4.124000e-01	4.090000e-02	2.330000e-02	-3.788000e-01	-2.657000e-01	-1.991600e-01	-2.417000e-01	-3.194000e-01	-6.952000e-01	1.067000e+00	-3.067000e-01	-3.165000e-01	-1.390000e-01	-2.034000e-01	-7.220000e-02	-1.648000e-01	3.707000e-01	-5.605000e-01	-1.017000e-01	1.709000e-01	-3.629000e-01	2.269000e-01	-5.045000e-01	-1.904000e-01	-2.094000e-01	-6.582000e-01	3.812000e-01	6.008000e-01	4.160000e-01	-2.711000e-01	-1.763000e-01	-2.544000e-01	-8.294000e-01	6.574000e-01	-7.951000e-01	-1.700000e-01	1.390000e-02	1.404000e-01	4.364000e-01	-1.213000e-01	-2.150000e-01	6.368000e-01	4.093000e-01
2.025000e-01	-1.522000e-01	-3.255000e-01	1.785000e-01	7.265000e-01	5.604000e-01	2.411000e-01	4.695000e-01	1.706000e-01	-1.882000e-01	1.303000e-01	2.170000e-01	-5.136000e-01	4.730000e-02	-2.511000e-01	-4.478000e-01	1.074000e+00	-1.593000e-01	-1.355000e-01	-1.002000e-01	1.569000e-01	5.136000e-01	-1.428000e-01	7.891000e-01	-5.028000e-01	-1.080000e-01	7.750000e-02	-5.883000e-01	1.426000e-01	-5.837000e-01	3.693000e-01	-2.699000e-01	-6.439000e-01	3.351000e-01	4.600000e-01	4.930000e-01	-2.872000e-01	-2.233000e-01	-8.037000e-01	-1.418000e+00	5.688000e-01	-7.180000e-01	-3.190000e-02	-1.556000e-01	1.160000e-01	5.717000e-01	-5.340000e-02	1.462000e-01	8.833000e-01	2.870000e-01
-3.028000e-01	-3.514000e-01	-3.435000e-01	-3.490000e-02	5.278000e-01	6.043000e-01	-1.553000e-01	4.009000e-01	2.081000e-01	2.302000e-01	-2.140000e-02	-4.017000e-01	-4.514000e-01	-2.720000e-02	-4.654000e-01	-5.446000e-01	1.072000e+00	-2.464000e-01	-3.885000e-01	-3.237000e-01	-1.860000e-01	-2.305000e-01	-1.153000e-01	-1.795000e-01	-5.972000e-01	-1.202000e-01	1.607000e-01	-4.685000e-01	2.869000e-01	-3.882000e-01	2.189000e-01	-2.047000e-01	-5.891000e-01	3.250000e-01	5.395000e-01	3.972000e-01	-1.854000e-01	-2.151000e-01	-7.228000e-01	-1.186000e+00	7.228000e-01	-8.701000e-01	-8.080000e-02	2.318000e-01	1.150000e-01	6.255000e-01	-2.190000e-01	3.300000e-03	9.596000e-01	2.169000e-01
2.707000e-01	-2.822000e-01	-6.724000e-01	-5.445000e-02	-2.198000e-01	4.371000e-01	2.556000e-01	7.916000e-01	-1.971000e-01	-8.442000e-01	-6.175000e-01	-7.419000e-02	-2.241000e-01	-3.166000e-01	1.395000e-02	-1.502000e-01	-5.611000e-01	4.453000e-01	-2.111000e-01	-4.767000e-01	4.086000e-01	-1.043000e-01	-3.595000e-02	7.734000e-01	-5.078000e-01	8.515000e-02	-6.388000e-01	1.791000e-01	1.391000e-01	-2.654000e-01	7.562000e-01	-2.381000e-01	2.555000e-02	5.251000e-01	3.017000e-01	-3.174000e-01	-2.515000e-01	6.325000e-02	-1.909000e-01	-1.011000e+00	5.031000e-01	-4.355000e-02	1.275000e+00	-1.597000e-01	-6.485000e-02	6.769000e-01	-2.646000e-01	-2.316000e-01	6.122000e-01	8.180000e-01
-2.457000e-01	-5.145000e-01	1.220000e-03	-2.373000e-01	4.766000e-01	-1.603000e-01	7.069000e-01	-1.240000e-01	6.700000e-03	-9.923000e-01	1.550000e-02	-7.620000e-02	-3.712000e-01	1.605000e-01	3.141000e-01	-7.277000e-01	1.964000e-01	-1.109000e-01	5.936000e-02	-2.857000e-01	2.692000e-01	-8.731000e-01	-4.017000e-01	-6.208000e-01	8.990000e-02	-2.861000e-09	7.164000e-01	-4.379000e-01	7.510000e-02	-9.748000e-01	-3.209000e-01	4.060000e-01	1.891000e-01	1.571000e-01	-4.713000e-01	-3.279000e-01	-5.060000e-02	-1.077000e-01	-2.005000e-03	1.512000e-01	7.570000e-02	-4.170000e-02	2.111000e-01	-5.891000e-01	3.288000e-01	-2.374000e-01	-2.901000e-01	1.860000e-02	2.702000e-01	5.616000e-01
2.776000e-01	3.850000e-03	4.509000e-01	-8.505000e-02	-8.785000e-02	5.783000e-01	-2.204000e-01	5.373000e-01	-4.209000e-01	3.595000e-01	6.119000e-01	3.732000e-01	5.805000e-02	1.383000e-01	-2.343000e-01	6.235000e-02	7.951000e-01	-1.934000e-01	-2.190000e-01	-4.886000e-01	-4.773000e-01	-7.095000e-02	-1.495000e-02	4.180000e-01	-2.218000e-01	1.020000e+00	1.591000e-01	-7.350000e-03	4.987000e-01	3.773000e-01	5.150000e-01	-1.215000e-02	-1.960000e-01	1.035000e-01	-3.373000e-01	-1.989000e-01	9.515000e-02	2.180000e-01	-4.575000e-02	4.492000e-01	4.277000e-01	3.449000e-01	1.415000e-02	-1.898000e-01	-6.130000e-01	3.300000e-01	1.679000e-01	2.621000e-01	1.040000e-01	9.823000e-01
2.382000e-01	-5.634000e-01	-7.400000e-03	-8.810000e-02	-7.329000e-01	3.837000e-01	-2.217000e-01	2.144000e+00	-2.105000e-01	1.008000e-01	4.041000e-01	7.820000e-02	-2.461000e-01	4.835000e-01	-2.650000e-02	2.303000e-01	3.270000e-02	-5.745000e-01	6.886000e-01	-1.507000e+00	-3.845000e-01	-2.086000e-01	-2.254000e-01	-2.942000e-01	-3.610000e-01	1.849000e+00	-8.047000e-01	-5.725000e-01	7.915000e-01	1.301000e-01	-1.672000e-01	1.042000e+00	2.627000e-01	1.355000e+00	4.579000e-01	9.610000e-02	5.506000e-01	1.222000e-01	-9.190000e-02	6.276000e-01	3.760000e-01	8.359000e-01	-6.960000e-02	8.608000e-01	8.839000e-01	1.286000e+00	-5.690000e-02	-7.548000e-01	-1.780000e-02	-1.080000e-01
-2.426000e-01	-1.941000e-01	3.032000e-01	5.500000e-03	-1.355000e-01	7.478000e-01	6.730000e-01	1.110000e+00	6.088000e-01	-5.612000e-01	-6.363000e-01	2.269200e-01	-4.770000e-01	-6.110000e-02	3.870000e-02	-8.260000e-02	2.860000e-01	-2.554000e-01	7.632000e-01	-1.546000e-01	6.304000e-01	8.780000e-02	-1.347000e-01	-2.874000e-01	-4.602000e-01	2.120000e-01	-2.343000e-01	-2.099000e-01	5.646000e-01	5.725000e-01	-4.682000e-01	4.758000e-01	-4.260000e-02	7.924000e-01	3.420000e-01	-2.465000e-01	5.020000e-02	4.035000e-01	3.274000e-01	-5.273000e-01	1.044000e+00	3.082000e-01	1.130000e-01	7.282000e-01	-1.517000e+00	6.840000e-02	-1.934000e-01	-7.410000e-02	-1.478000e-01	4.319000e-01
-2.008000e-01	-6.475000e-01	-3.952000e-01	-2.687000e-01	-4.125000e-01	-1.609000e-01	-3.774000e-01	2.552000e-01	-1.497000e-01	-7.717000e-01	4.996000e-01	-2.023000e-01	-3.055400e-01	-5.420000e-02	-2.732000e-01	-1.318000e-01	2.372000e-01	-3.032000e-01	2.453000e-01	2.167000e-01	4.644000e-01	2.335000e-01	-3.373000e-01	-3.670000e-01	-4.005000e-01	3.644000e-01	6.850000e-02	2.590000e-02	1.120000e-02	1.516000e-01	2.929000e-01	3.152000e-01	1.218000e-01	5.236000e-01	3.265000e-01	8.580000e-02	-2.420000e-02	-1.983000e-01	5.170000e-02	5.860000e-01	8.024000e-01	-2.374000e-01	8.500000e-02	7.304000e-01	-3.296000e-01	3.679000e-01	-2.141000e-01	-2.099000e-01	-5.323000e-01	2.350000e-01
1.219000e-01	-2.350000e-02	-2.662000e-01	8.070000e-02	8.743000e-01	1.050000e-01	-3.860000e-01	8.887000e-01	2.371000e-01	-8.601000e-01	-1.007000e+00	-2.558000e-01	-5.083000e-01	-5.257000e-01	-1.733000e-01	8.840000e-02	-1.991000e-01	4.970000e-02	4.520000e-01	-7.483000e-01	6.280000e-01	4.873000e-01	-2.167000e-01	-2.278000e-01	-1.079000e+00	7.910000e-02	3.130000e-01	-4.750000e-02	1.978000e-01	4.793000e-01	5.744000e-01	3.189000e-01	-1.264000e-01	8.090000e-02	2.346000e-01	-3.374000e-01	2.510000e-01	1.292000e-01	1.781000e-01	-1.112000e+00	-4.914000e-01	-1.800000e-02	2.803000e-01	-2.130000e-01	5.146000e-02	4.453000e-01	-1.900000e-02	-1.018000e-01	-9.230000e-02	7.174000e-01
-1.255000e-01	-9.528000e-01	-2.127000e-01	-4.030000e-01	-2.200000e-01	1.192000e-01	2.438000e-01	7.578000e-01	-2.985000e-01	-3.322000e-01	-8.050000e-02	-4.183000e-02	-3.436600e-01	-2.309000e-01	1.722000e-01	-1.726000e-01	-2.365000e-01	-2.813000e-01	1.501000e-01	-1.630000e-01	4.997000e-01	-4.056000e-01	4.500000e-03	9.747000e-01	-1.024000e+00	-2.758000e-01	2.195000e-01	3.670000e-02	3.860000e-01	4.648000e-01	3.128000e-01	4.093000e-01	-2.839000e-01	2.240000e-01	9.961000e-01	-6.936000e-01	2.778000e-01	-3.460000e-02	1.318000e-01	-4.702600e-01	-6.055000e-01	-1.121000e-01	1.536900e-01	-3.017000e-01	9.500000e-03	4.473000e-01	2.860000e-02	-3.858000e-01	1.001000e-01	4.244000e-01
1.629500e-02	2.405000e-02	-1.348000e-01	-4.337000e-01	-4.375000e-01	7.185000e-02	4.435000e-01	1.526000e+00	3.782000e-01	-3.241000e-01	-3.379000e-01	2.188000e-01	-2.820000e-01	3.022000e-02	1.355000e-01	-7.101000e-01	-1.096000e+00	7.383000e-01	-5.222500e-02	-1.084400e-01	8.695000e-02	3.822000e-01	-6.255000e-02	1.389000e+00	-7.501000e-01	-1.152000e-01	-6.489000e-01	6.066000e-01	6.541000e-01	4.713000e-01	-9.039000e-01	9.309000e-01	1.649000e-01	4.969000e-01	3.818000e-01	-2.639000e-01	2.677000e-01	-4.875000e-02	-2.141000e-02	-2.569450e-01	7.333000e-01	-4.725000e-02	3.214000e-02	1.086350e-01	-2.691000e-02	-2.305000e-02	1.908000e-01	7.250000e-01	1.396000e-01	8.274000e-01
3.800000e-02	4.545000e-01	8.209000e-01	-2.609000e-01	-4.613000e-01	-3.825000e-01	1.243000e+00	4.638000e-01	-1.757350e-01	4.487000e-01	2.850000e-02	-3.656000e-01	-2.289000e-01	-2.279000e-01	-3.185000e-01	4.869000e-01	-9.526000e-01	-6.433000e-01	-7.006000e-01	-1.167000e+00	-7.607000e-01	-6.069000e-01	-1.480000e-01	1.902000e+00	-1.365000e+00	-1.825000e-01	1.495000e-01	2.657000e-01	-2.045000e-01	-1.440000e-01	-2.125000e-01	-3.217000e-01	-2.349000e-01	8.120000e-02	-6.055000e-01	-5.963000e-01	-1.819000e-01	-1.268000e+00	-7.380000e-01	-9.730000e-02	1.061000e+00	-1.239000e+00	2.510000e-02	-1.078000e+00	1.148000e-01	7.085000e-01	-1.662000e+00	2.550450e-01	1.580000e-02	-1.790000e-01
5.150000e-03	1.097000e-01	-4.535000e-02	5.387000e-01	-3.904000e-01	-7.643000e-01	-6.928000e-01	9.685000e-01	-2.571000e-01	4.963000e-01	-7.325000e-02	1.792000e+00	3.119000e-01	8.155000e-02	-3.816000e-01	1.254000e-01	-5.842000e-01	-3.725000e-01	-9.879000e-01	-1.764000e+00	7.278000e-02	-1.550000e-01	3.921000e-01	1.150000e+00	-1.206000e-01	4.013000e-01	1.308000e-01	-2.249000e-01	-4.108000e-01	-3.368000e-01	5.150000e-03	-4.325000e-02	3.117000e-01	-2.143000e-01	6.885000e-01	-2.371000e-01	2.639000e-01	-2.561000e-01	1.535000e-01	-5.474000e-01	-9.915000e-02	4.871000e-01	4.332000e-01	1.971000e-01	7.076000e-01	4.625000e-01	-1.726000e-01	-6.904000e-01	3.570000e-01	-4.379000e-01
-6.540000e-03	7.213000e-01	-4.990000e-02	5.069000e-01	-1.534000e+00	2.359000e-01	-1.072000e+00	1.027000e-01	7.142000e-01	-5.360000e-01	-2.209000e-01	1.215000e+00	1.111000e-01	-6.804000e-01	-1.473000e+00	-8.507000e-01	-6.242000e-01	-9.793000e-01	5.247000e-01	-3.080200e-01	4.381000e-02	-5.137000e-01	5.865000e-01	1.308000e+00	-5.764000e-01	1.751000e+00	-6.750000e-02	-3.304000e-01	-6.519000e-01	3.588000e-01	-3.985000e-01	2.041900e-01	-1.847000e-01	-7.646000e-01	7.419000e-01	-2.064000e-01	-8.002000e-01	-5.751000e-01	-5.568000e-01	3.275000e-01	-7.410000e-01	1.099000e+00	2.511000e-01	4.406000e-01	-4.777000e-01	2.059000e+00	-1.988000e+00	6.939000e-01	-6.668000e-01	-1.680000e-02
-5.299000e-01	-1.273000e-01	-3.097000e-01	-9.508000e-01	-5.609000e-01	3.622000e-01	2.329000e-01	-6.603000e-01	5.974000e-01	-6.092000e-01	-7.040000e-01	4.190000e-02	2.807000e-01	-1.817000e-01	8.173000e-01	3.085000e-01	-1.550000e-10	1.313000e-01	1.580000e-02	-1.629000e+00	7.811000e-01	-6.904000e-01	2.000000e-02	3.172000e-01	6.839000e-01	1.357000e-01	-2.400000e-03	-6.243000e-01	-2.130000e-01	-2.547000e-01	7.830000e-02	-8.900000e-03	-1.051000e-01	3.290000e-02	1.697000e-01	6.140000e-02	-2.393000e-01	-2.980000e-02	-2.366000e-01	-2.873000e-01	5.640000e-01	-4.401000e-01	3.195000e-01	-5.615000e-01	3.707000e-01	6.170000e-02	-1.675000e-01	5.766000e-01	-4.207000e-01	4.938000e-01
-2.328000e-01	-1.957000e-01	8.370000e-02	2.098000e-01	4.420000e-01	6.126000e-01	1.197000e-01	1.067000e+00	-2.240000e-02	4.310000e-01	8.810000e-01	3.929000e-01	-1.474000e-01	1.810000e-01	4.682000e-01	6.096000e-01	-7.033000e-01	6.106000e-01	-3.683000e-01	-2.029000e+00	-3.749000e-01	-6.239000e-01	5.500000e-02	8.307000e-01	3.960000e-02	1.016000e-01	5.532000e-01	8.100000e-02	1.890000e-01	1.934000e-01	4.449000e-01	1.284000e-01	-3.874000e-01	1.313000e-01	6.151000e-01	-3.607000e-01	9.090000e-02	-2.058000e-01	-2.411000e-01	-1.446000e-01	3.781000e-01	-1.870000e-01	1.871000e-01	-2.027000e-01	2.964000e-01	-3.085000e-01	7.361000e-01	-3.535000e-01	2.561000e-01	1.937000e-01
9.200000e-03	7.212000e-01	2.618000e+00	1.813000e+00	1.253000e+00	5.702000e-01	7.070000e-02	1.549000e-01	-2.181000e-01	7.862000e-01	2.160000e-01	1.110000e+00	8.050000e-02	1.070000e-01	-6.109000e-01	-7.288000e-01	-9.348000e-01	-1.140000e-02	1.043600e-01	-1.414000e+00	-4.416000e-01	-2.670000e-01	1.080000e-01	8.516000e-01	3.000000e-02	-5.152000e-01	4.279000e-01	2.723000e-01	3.364000e-01	2.223000e-01	6.660000e-02	1.250000e-01	-3.000000e-01	-1.713000e-01	2.860000e-02	-1.394000e-01	9.500000e-03	1.331000e-01	-9.495000e-01	-1.385550e-01	-1.337000e+00	-5.242000e-01	3.672000e-01	-1.591000e-01	2.493000e-01	-1.766000e-01	9.370000e-02	-6.274000e-01	6.284000e-01	-1.933000e-01
-1.272000e-01	2.035000e-01	2.628000e-01	3.147000e-01	2.032000e-01	2.784000e-01	-1.633000e-01	1.894000e-01	-4.000000e-04	-1.420000e-02	8.292000e-01	-1.826000e-01	1.163000e-01	3.038000e-01	-1.286000e-01	2.318000e-01	-5.267000e-01	2.868000e-01	2.126000e-01	-2.100400e-01	-1.092000e-01	-1.689000e-01	3.619000e-01	-5.000000e-03	-5.029000e-01	4.731000e-01	9.343000e-01	3.250000e-01	8.118000e-01	8.297000e-01	-1.785000e-01	2.082000e-01	-1.760000e-02	7.500000e-03	4.639000e-01	-2.301000e-01	3.300000e-03	-2.118000e-01	-8.330000e-02	3.007000e-01	6.394000e-01	-1.907000e-01	4.680000e-01	-1.395000e-01	5.557000e-01	-2.427000e-01	-3.235000e-01	-4.903000e-01	-2.145000e-01	2.200000e+00
-8.557000e-01	2.456000e-01	4.346000e-01	-2.275000e-01	-3.486000e-01	7.160000e-01	-3.445000e-02	4.393000e-01	7.721000e-01	9.590000e-01	8.422000e-01	1.445000e+00	-6.235000e-02	5.088000e-01	-2.525000e-01	1.658000e-01	-5.341000e-01	-3.238000e-01	-1.519000e-01	-6.825000e-01	-1.713000e-01	-3.878000e-01	3.879000e-01	8.437000e-01	-8.845000e-02	6.292000e-01	6.987000e-01	-1.068000e-01	1.791000e-01	2.475000e-01	6.106000e-01	5.223000e-01	1.307000e-01	-2.650000e-03	7.205000e-02	-4.198000e-01	-8.875000e-02	4.277000e-01	-9.155000e-02	4.887000e-01	6.535000e-02	1.424000e-01	2.055000e-01	2.334000e-01	-3.775000e-02	-6.935000e-02	4.555000e-02	-6.173000e-01	-9.395000e-02	9.404000e-01
-1.350000e-01	-3.036000e-01	4.453000e-01	2.542000e-01	-4.008000e-01	7.411000e-01	-4.622000e-01	2.362000e-01	9.913000e-01	2.423000e-01	1.229000e-01	1.565000e+00	-2.201000e-01	7.253000e-01	-4.977000e-01	2.022000e-01	-4.071000e-01	-7.262000e-01	-1.584000e-01	-6.451000e-01	-1.445000e+00	-1.545000e-01	9.950000e-02	-1.619000e-01	-3.767000e-01	9.551000e-01	-3.735000e-01	-5.270000e-02	3.133000e-01	-2.963000e-01	5.036000e-01	-5.710000e-02	-2.392000e-01	4.278000e-01	-1.240000e-08	-6.467000e-01	-2.927000e-01	4.365000e-01	-6.032000e-01	6.330000e-01	-1.039000e+00	1.180000e-01	3.698000e-01	3.836000e-01	1.715000e-01	-7.580000e-02	-1.026000e-01	-1.211000e+00	1.251000e-01	1.004000e+00
-4.292000e-01	3.480000e-01	2.152000e-01	3.610000e-02	7.242000e-01	4.154000e-01	2.954000e-01	5.566000e-01	3.909000e-01	1.990000e-01	2.280000e-02	2.040000e-01	-4.040000e-02	2.233000e-01	-4.224000e-01	-7.850000e-02	-1.654000e+00	-7.825000e-01	-6.388000e-01	-4.775000e-01	-3.809000e-01	-8.900000e-01	-4.107000e-01	-2.412000e-01	4.230000e-02	7.606000e-01	1.301000e+00	1.948000e-01	5.877000e-01	5.573000e-01	4.314000e-01	-2.230000e-01	2.428000e-01	-2.780000e-01	-3.048000e-01	-1.169000e+00	-3.474000e-01	7.400000e-02	-1.295000e+00	-6.990000e-02	-9.673000e-01	-1.508000e+00	5.698000e-01	-4.623000e-01	-7.952000e-01	-3.205000e-01	-3.620000e-02	-7.942000e-01	-3.154000e-01	5.449000e-01
2.229000e-01	-1.805000e-01	2.081000e-01	-3.900000e-01	1.542000e-01	6.798000e-01	3.988000e-01	4.198000e-01	2.471000e-01	8.783000e-01	-9.790000e-02	5.484000e-01	1.068000e-01	1.374000e-01	1.600000e-03	1.914000e-01	-3.987000e-01	-7.693000e-01	-1.788000e-01	-2.666000e+00	-2.137000e-01	-4.407000e-01	-3.033000e-01	1.064000e-01	-7.422000e-01	6.153000e-01	-3.178000e-01	2.552000e-01	2.855000e-01	7.990000e-02	1.869000e-01	-5.100000e-02	3.404000e-01	-1.719000e-01	-1.220000e-01	-1.150000e+00	-1.339000e-01	4.252000e-01	1.986000e-01	5.935000e-01	-5.205000e-01	-7.376000e-01	6.184000e-01	-3.648000e-01	-4.333000e-01	-3.430000e-02	-3.390000e-02	-6.137000e-01	-6.717000e-01	4.850000e-02
-1.553000e-01	-9.240000e-02	3.109000e-01	1.351000e-01	2.905000e-01	3.657000e-01	5.093000e-01	6.884000e-01	5.550000e-01	8.560000e-02	4.619000e-01	4.423000e-01	2.647000e-01	3.593000e-01	1.005000e-01	-7.780000e-02	-1.303000e-01	1.450000e-02	8.100000e-03	-3.104000e+00	3.897000e-01	-6.070000e-02	4.350000e-02	-4.475000e-01	-1.100000e-01	4.805000e-01	7.560000e-03	4.665000e-01	1.206000e+00	7.035000e-01	6.725000e-01	5.651000e-01	4.155000e-01	5.769000e-01	1.393000e-01	-7.100000e-03	4.515000e-01	1.436000e-01	-1.958000e-01	-2.380000e-01	5.490000e-02	2.298000e-01	1.526000e-08	3.365000e-01	6.276000e-01	-8.909000e-01	-4.089000e-01	1.107000e-01	-1.157000e-01	-9.990000e-02
-2.649500e-02	-3.351000e-01	1.330000e-02	1.290000e-01	1.637000e+00	5.910000e-02	-2.707000e-01	-5.381000e-01	9.849000e-01	6.396000e-01	6.246000e-01	3.922000e-01	3.361000e-01	-5.373000e-01	-3.609000e-01	-7.372000e-01	-1.352000e+00	-2.183000e-01	-7.286000e-01	-1.361000e+00	2.457600e-01	-5.248000e-01	4.736000e-01	1.043000e-01	-1.239000e-01	7.251000e-01	3.560000e-01	-1.290000e+00	4.722000e-01	2.671000e-01	7.775000e-01	7.691000e-01	4.445000e-01	-9.687000e-01	-1.250000e+00	-1.178000e+00	5.244000e-01	1.440000e-02	1.440000e-02	5.150000e-02	-1.628000e+00	-7.997000e-01	-1.680000e-02	-3.822000e-01	-1.250000e+00	1.681000e-01	2.376000e-01	3.203000e-01	-5.594000e-01	-1.313000e+00
-2.026150e-01	1.064000e-01	1.745000e-01	3.885000e-01	2.381000e-01	5.204500e-02	2.363000e-02	7.513000e-01	6.002000e-01	-4.900000e-02	-5.468000e-01	4.336000e-01	-4.516000e-01	1.980400e-01	2.745600e-01	-7.770000e-02	1.425000e-01	-4.967000e-01	1.338000e-01	-7.430000e-02	1.090000e-01	-1.387000e-01	8.613000e-02	-1.297000e+00	-1.576100e-01	5.679000e-01	-5.983000e-01	-6.180000e-02	-1.019000e-01	-1.810000e-02	-8.520000e-02	4.960000e-01	4.257350e-01	4.305000e-01	-1.310000e-02	1.278000e-02	-2.311000e-01	2.341000e-01	2.377000e-01	-4.896400e-01	-9.508000e-01	3.380000e-01	3.267000e-01	4.682000e-01	1.843000e-01	6.996000e-01	3.673900e-01	-3.032000e-01	6.580000e-02	7.300000e-03
-7.746000e-01	-4.306000e-01	-2.318400e-01	1.369000e-01	2.535000e-01	-1.482400e-01	-3.816000e-01	-8.890000e-02	8.192000e-01	1.177000e-01	-3.405000e-01	3.843000e-01	-8.000000e-02	4.198000e-01	-3.084000e-01	-6.764000e-01	1.680000e-02	-5.550000e-01	3.613000e-01	-5.420000e-01	1.905000e-01	-9.980000e-02	-2.830000e-01	-8.122000e-01	-3.932000e-01	6.972000e-01	-7.499000e-01	4.000000e-02	1.245000e-01	-7.610000e-02	-2.801000e-01	1.638000e-01	-4.840000e-02	5.971000e-01	1.657000e-01	-8.700000e-03	-1.970000e-01	-9.920000e-02	-1.060000e-03	-2.504000e-01	-8.666000e-01	1.337000e-01	2.636000e-01	1.831000e-01	2.567000e-01	2.390000e-02	-1.291000e-01	-5.716000e-01	3.425000e-01	-4.176000e-01
-6.676000e-01	-4.669000e-01	3.332000e+00	1.206000e+00	9.458000e-01	-5.919000e-01	-6.617000e-01	1.096000e-01	8.426000e-01	-1.015000e+00	-6.911000e-01	-1.246000e-01	-6.276000e-01	-4.150000e-02	-3.830000e-01	-8.129000e-01	4.180000e-02	-7.707000e-01	2.999000e-01	-4.107000e-01	2.000000e-03	2.800000e-02	1.287000e-01	-5.785000e-01	1.368000e-01	5.284000e-01	4.402000e-01	-6.800000e-02	3.587000e-01	4.715000e-01	2.554000e-01	2.071000e-01	-1.869000e-01	6.390000e-01	-8.610000e-02	-1.104000e-01	-9.970000e-02	2.833000e-01	1.488000e-01	1.218000e-01	-9.951000e-01	2.802100e-01	2.464000e-01	6.190000e-02	3.850000e-02	1.953000e-01	-5.465000e-01	-8.661000e-01	4.351000e-01	-1.023000e-01
3.808000e-01	-3.742000e-01	1.523000e-01	-4.500000e-02	1.296000e-01	-8.410000e-02	-9.120000e-02	3.940000e-02	9.250000e-02	-1.161000e+00	4.300000e-01	9.010000e-02	-2.011000e-01	-1.366000e-01	-3.564000e-01	-4.406000e-01	-2.862000e-01	-4.407000e-01	6.972000e-01	-1.669000e+00	-2.602000e-01	-6.570000e-02	-1.861000e-01	3.190000e-02	-8.717000e-01	7.946000e-01	4.534000e-01	2.782000e-01	3.606000e-01	-2.900000e-03	1.596000e-01	4.382000e-01	-4.392000e-01	-2.788000e-01	1.993000e-01	9.920000e-02	7.900000e-03	1.308000e-01	2.053000e-01	-5.360000e-02	-4.769000e-01	3.184000e-01	1.489800e-01	1.890000e-02	-4.262000e-01	9.640000e-02	-1.353000e-01	-8.993000e-01	7.600000e-02	-3.630000e-02
-3.826000e-01	2.360000e-02	5.764000e-01	1.026000e-01	-1.065000e-01	2.209000e-01	2.782000e-01	4.967000e-01	-3.525000e-01	-2.344000e-01	-3.499000e-01	-1.456000e-01	-2.700000e-01	1.628000e-01	-1.204000e+00	2.539000e-01	-1.582000e-01	-1.421000e+00	-2.296000e-01	-1.393200e-01	-9.908000e-02	-2.081300e-01	7.798000e-01	8.328000e-01	-4.991000e-01	-3.961000e-01	1.070000e-01	8.350000e-02	-2.031000e-01	-6.800000e-03	2.004000e-01	-2.781000e-01	-6.195000e-01	9.230000e-02	5.083000e-01	1.936000e-01	-5.840000e-02	1.641000e-01	4.029000e-01	2.535000e-01	6.889000e-01	-2.808000e-01	-1.130000e-02	1.622000e-01	-5.059000e-02	3.574000e-01	-9.294000e-01	-1.233000e+00	3.614000e-01	1.227000e-01
6.159000e-01	3.316000e-01	-3.450000e-02	7.161000e-01	-1.288000e-01	7.693000e-01	-8.226000e-01	1.008000e+00	3.872000e-01	1.870000e-01	6.326000e-01	-3.916000e-01	4.587000e-01	-2.541000e-01	-4.630000e-02	3.014000e-01	3.800000e-02	-6.918000e-01	-1.185000e+00	6.850000e-02	4.767000e-01	8.010000e-02	-1.826000e-01	-2.722000e-01	-1.718000e-01	4.641000e-01	-3.362000e-01	-1.345000e-01	2.767000e-01	5.609000e-01	-1.555000e-01	1.596200e-01	-7.783000e-01	9.549000e-01	-4.123000e-02	-1.017000e+00	-4.426000e-01	-5.472000e-01	-9.474000e-01	-8.691000e-01	1.156000e-01	-5.275000e-01	-2.657000e-01	-3.270000e-01	-3.077000e-01	1.984000e-01	9.060000e-02	8.588000e-01	-7.370000e-02	6.230000e-01
7.609000e-01	1.300000e-03	3.612000e-01	-4.696000e-01	-1.067000e-01	1.243000e+00	-9.847000e-01	1.323000e+00	1.281000e-01	-5.525000e-01	-1.090000e+00	-6.087000e-01	4.300000e-01	-5.988000e-01	-3.422000e-01	1.106000e-01	-1.032000e-01	-9.044000e-01	-1.328000e+00	-5.044000e-01	5.010000e-01	-5.380000e-02	-3.391000e-01	-7.405000e-01	-6.609000e-01	8.743000e-01	-5.741000e-01	-9.215000e-01	3.154000e-01	1.293000e+00	-2.800000e-01	-7.158000e-01	-1.418000e+00	1.178000e+00	1.669000e-01	-7.260000e-01	-1.088000e+00	-1.053000e+00	-2.233500e-02	-6.515000e-01	3.780000e-02	-1.170000e+00	-1.139000e+00	-1.081000e+00	-1.473000e+00	9.810000e-02	-2.987000e-01	5.803000e-01	-4.757000e-01	8.554000e-01
1.059000e+00	-4.230700e-01	5.530500e-02	1.140000e+00	2.895000e+00	7.780000e-02	2.562000e-01	2.168000e+00	1.353000e+00	-1.012000e+00	-9.102000e-01	-1.058000e-02	-4.843000e-01	4.267000e-01	3.458000e-01	-2.840000e-02	6.963000e-01	3.513000e-01	1.930000e-01	-1.179000e+00	1.042000e+00	-1.118000e+00	2.317000e-01	-1.455000e+00	-4.404000e-01	7.267000e-01	-3.086800e-01	-1.222000e+00	-7.243000e-01	-3.838000e-01	6.971000e-01	-3.622000e-01	5.818000e-01	-7.070000e-02	-4.749000e-01	-6.630000e-02	1.312050e-01	6.211000e-01	-7.438500e-02	-9.035000e-01	-1.149000e+00	-9.669000e-01	2.530000e-02	-4.648000e-01	-9.062000e-01	3.140000e-02	3.128000e-01	-1.408000e-01	1.215000e+00	7.856000e-01
-3.600000e-02	-1.362000e-01	1.238000e-02	1.886000e-01	-5.180000e-01	2.296000e-02	-8.172000e-01	6.675000e-01	7.270000e-01	-2.872600e-01	-5.161000e-01	1.011000e-01	-5.572000e-01	1.719000e-01	-1.908000e-01	-1.561000e+00	2.051000e-01	-7.426000e-01	-9.463000e-01	-3.359000e-01	-5.860000e-02	-1.168000e-01	-9.332000e-02	-9.777000e-01	-9.837000e-01	8.385000e-01	-4.823600e-01	-1.601000e+00	-3.323000e-01	-6.040000e-02	-5.042000e-01	5.617000e-01	-2.735000e-01	4.562000e-01	1.043000e+00	3.975000e-01	-1.430000e-02	-1.780000e-01	-5.500000e-04	-1.339900e-01	-1.052000e-02	-6.331000e-01	3.210000e-02	-1.327000e+00	-5.202000e-01	-9.953000e-01	-2.230000e-01	-3.497700e-01	-3.339000e-01	3.359000e-01
-3.588000e-01	-6.427000e-01	2.825000e-01	4.314000e-01	-3.949000e-01	4.000000e-04	-7.310000e-02	4.047000e-01	2.920000e-02	1.528000e-01	-1.028000e+00	-6.984000e-01	5.110000e-02	-2.380000e-01	-7.940000e-02	1.367000e-01	-1.299000e+00	1.584000e-01	-1.363000e+00	-8.284000e-01	5.217000e-01	4.470000e-01	-4.453000e-01	-8.067000e-01	-7.278000e-01	5.426000e-01	-1.065000e+00	-2.632000e-01	2.518000e-01	-2.160000e-01	-2.748000e-01	1.134000e-01	-1.253000e-01	9.522000e-01	5.118000e-01	-9.063000e-01	8.720000e-02	-9.901000e-01	-1.106500e-01	-3.077100e-01	-6.559000e-02	1.243000e-01	1.769100e-01	1.199800e-01	-2.775000e-02	6.166000e-01	2.696000e-01	2.229000e-01	2.789000e-01	-2.568000e-01
-2.057100e-01	-3.569000e-01	1.197000e-02	2.132200e-01	1.804000e-02	5.836500e-02	2.466900e-01	5.495100e-01	8.390000e-02	-1.316600e-01	2.391000e-01	1.175000e+00	-1.296000e-01	-3.723000e-02	-1.191000e-01	1.072000e-01	2.677000e-01	-4.917000e-01	1.690200e-01	1.683000e+00	6.338000e-01	-7.250000e-02	-1.138000e+00	-5.884000e-01	-8.720000e-02	-4.070000e-02	-1.787900e-01	-6.918000e-02	5.877000e-01	3.990000e-01	-3.515000e-03	-3.131000e-01	-1.054000e-01	5.278000e-01	1.152000e+00	3.342000e-01	-3.035000e-01	7.263000e-01	3.552000e-02	-1.143450e-01	6.632000e-01	2.070300e-01	6.521000e-02	5.332000e-02	-5.255000e-02	6.600000e-02	-5.810000e-01	1.853400e-01	-4.780000e-01	2.849800e-01
-2.078000e-01	-4.832000e-01	-3.480000e-01	-9.931000e-01	8.647000e-01	1.068000e+00	-5.418000e-01	2.589000e+00	8.225000e-01	9.975000e-01	-1.346000e+00	2.261000e+00	-1.356000e+00	-5.130000e-01	-4.655000e-02	-7.722000e-01	-9.937000e-01	-1.217000e+00	-9.494000e-01	-3.817000e-01	-9.625000e-02	-1.107000e+00	-1.350000e+00	-6.660000e-01	8.745000e-02	-4.897000e-01	-1.357000e-01	-9.054000e-01	-1.039000e+00	1.032000e+00	-4.336000e-01	-1.821000e-01	3.858000e-01	6.301000e-01	1.769000e+00	-7.485000e-02	-5.977000e-01	1.034000e+00	-9.123000e-01	-2.587000e+00	1.746000e+00	-2.446000e+00	-3.960000e-01	3.263000e-01	-9.091000e-01	9.355000e-02	-4.430000e-01	-2.419000e-01	-1.284000e+00	-5.697000e-01
1.970000e-02	-2.610000e-01	-2.946000e-01	-1.020000e-02	-2.930000e-02	-2.687000e-02	-4.539000e-01	1.401000e-01	-3.216000e-01	-1.154900e-01	-4.046300e-01	2.074000e-01	-1.989000e-01	8.930000e-02	5.760000e-02	-3.168000e-01	-3.948000e-01	3.580000e-01	-8.700000e-02	-8.653000e-01	-1.795000e-01	6.760000e-02	-4.262000e-01	-1.886000e-01	6.056000e-09	-1.100000e-01	-6.158000e-01	-2.501000e-01	-1.994000e-01	-3.200000e-03	-3.923000e-01	1.340000e-01	-1.662000e-01	-1.914000e-01	2.591000e-01	-2.049000e-01	-2.303000e-01	-2.124000e-01	-3.991000e-01	-2.500000e-03	-6.060000e-02	1.120000e-02	3.976000e-01	8.546000e-01	4.594000e-01	3.338000e-01	4.630000e-02	-3.075000e-01	1.710000e-02	-6.270000e-01
-7.800000e-03	-1.071200e-01	-5.306400e-01	2.777900e-01	-1.951100e-01	-1.443900e-01	9.310000e-02	4.300800e-01	-4.367000e-01	-2.176300e-01	-4.692800e-01	2.032600e-01	-2.068300e-01	1.321900e-01	1.740000e-01	-3.119000e-01	1.600300e-01	9.000000e-02	-1.233200e-01	-3.995000e-02	-1.071500e-01	-5.971000e-02	3.647600e-01	3.799000e-01	1.860000e-01	-3.702000e-01	-4.413200e-01	1.004000e-01	6.470000e-02	4.601000e-01	-2.949300e-01	-1.960100e-01	-1.064000e+00	2.649000e-01	7.383000e-01	4.089000e-02	2.425000e-01	-1.699750e-01	-1.409300e-01	-3.637800e-01	-4.009150e-01	1.937500e-01	1.190200e-01	2.806050e-01	1.639500e-01	5.656000e-01	4.309400e-01	-7.968500e-02	2.699000e-02	-1.274750e-01
-8.987000e-01	-1.657000e-01	-4.439000e-01	4.241200e-01	4.285000e-01	-8.531000e-02	-1.751000e-01	9.760000e-01	3.360000e-01	-1.082000e+00	8.610000e-02	1.552000e+00	-8.583000e-01	6.572000e-01	-2.529000e-01	-4.300000e-01	-3.922000e-01	1.783000e-01	-3.813000e-01	-1.929000e-01	-2.029000e-01	2.500000e-01	-3.300000e-02	-4.300000e-02	-1.261000e+00	-2.020000e-02	-1.557000e+00	-1.030000e+00	2.862000e-01	1.934000e-01	-5.332000e-01	-2.485000e-01	2.253000e-01	-4.537000e-01	1.414000e-01	1.029000e-01	-2.331000e-01	5.390000e-02	-8.321000e-01	-2.812000e-01	-4.800000e-03	-2.783000e-01	8.168000e-01	3.819000e-01	6.372000e-01	2.824000e-01	4.944800e-01	-1.253000e+00	2.013000e-01	3.550000e-02
-3.671000e-01	-1.498000e-01	-2.949000e-01	-5.285000e-01	-2.959000e-01	8.010000e-02	-2.053000e-01	-3.472000e-01	1.321000e-01	2.592000e-01	-3.772000e-01	1.863000e+00	-3.251000e-01	4.869000e-01	-6.532000e-01	-2.076000e-01	-5.747150e-01	2.937000e-01	-3.890000e-01	-8.696000e-01	-5.648000e-01	-9.750000e-02	-5.010000e-02	9.526000e-01	-2.129000e+00	9.340000e-02	-1.490000e-02	-1.024000e+00	-3.450000e-02	-3.218000e-01	-8.440000e-02	-2.481000e-01	1.217000e-01	-6.079000e-01	1.391000e-01	2.000000e-02	-4.870000e-02	1.490000e-01	-1.924000e-01	-1.839000e-01	-1.820000e-02	-2.733000e-01	7.263000e-01	6.132000e-01	1.032000e+00	5.231000e-01	1.255000e+00	-2.496000e+00	1.650000e-01	-2.594000e-01
-6.280000e-01	-2.663000e-01	-1.367000e+00	1.002000e-01	-2.606000e-01	1.080000e-01	-2.200000e-01	4.077000e-01	1.938000e-01	-5.324000e-01	-6.164000e-01	1.784000e+00	-2.144000e-01	4.410000e-01	-2.733000e-01	-3.782000e-01	-9.831000e-01	2.790000e-01	-3.440000e-01	-7.979000e-01	-3.615000e-01	-2.481000e-01	-2.628000e-01	1.514000e-01	-1.410000e+00	1.847000e-01	-8.677000e-01	-1.023000e+00	1.775000e-01	-5.042000e-01	-3.794000e-01	-2.111000e-01	1.012000e-01	-2.593000e-01	9.160000e-02	5.180000e-02	-1.405000e-01	1.242000e-01	-6.006000e-01	-5.441000e-01	-1.518000e-01	-1.450000e-01	8.212000e-01	2.504000e-01	8.380000e-01	1.582000e-01	9.291000e-01	-1.726000e+00	7.360000e-02	-3.749000e-01
-6.420000e-01	-2.261000e-01	-6.569000e-01	3.728000e-01	1.949000e-01	4.017000e-01	-3.133000e-01	6.882000e-01	7.550000e-02	-3.693000e-01	2.726000e-01	1.583000e+00	-1.759000e-01	5.436000e-01	-3.784000e-01	-5.798000e-01	-1.157000e+00	1.194000e-01	1.950000e-02	-8.413000e-01	-3.547000e-01	-2.032000e-01	-1.189000e-01	-3.720000e-02	-1.225000e+00	5.150000e-02	-1.810000e-01	-5.307000e-01	3.930000e-01	2.312000e-01	-7.136000e-01	-3.172000e-01	2.700000e-03	-5.796000e-01	1.239000e-01	-7.730000e-02	-1.563000e-01	3.990000e-02	-8.312000e-01	-6.195000e-01	-1.176000e-01	-4.580000e-01	8.732000e-01	4.800000e-01	8.460000e-01	2.634000e-01	9.570000e-01	-1.934000e+00	4.800000e-03	-7.017000e-01
-3.080000e-02	-6.007000e-01	-5.120000e-02	-2.970000e-01	-1.623000e-01	-6.410000e-02	-3.161000e-01	4.887000e-01	7.750000e-02	-2.268000e-01	-3.010000e-02	9.079000e-01	2.790000e-02	2.717000e-01	5.280000e-02	-2.870000e-01	-9.651000e-01	2.219000e-01	-4.639000e-01	-1.271000e+00	-1.875000e-01	6.030000e-02	7.361000e-01	1.133000e+00	-4.045000e-01	-1.708000e-01	-7.160000e-02	-1.963000e-01	-4.100000e-03	9.470000e-02	1.166000e-01	-4.380000e-01	-2.552000e-01	-1.433000e-01	1.258000e-01	6.550000e-02	-4.567000e-01	5.470000e-02	-4.240000e-02	9.140000e-02	1.192000e-01	-2.931000e-01	8.365000e-01	8.998000e-01	1.009000e+00	4.970000e-02	1.138000e+00	-2.309000e+00	4.548000e-01	-2.058000e-01
6.955000e-01	-2.970000e-02	-4.517000e-01	1.220000e-01	7.894000e-01	2.098000e-01	7.580000e-02	6.039000e-01	8.330000e-02	1.190000e-01	-4.378000e-01	2.896000e-01	-4.733000e-01	9.963000e-01	-1.170000e-02	-2.134500e-01	-1.182000e-01	-1.243000e-01	-5.819000e-01	-4.538000e-01	5.109000e-01	2.435000e-01	-4.008000e-01	-5.889000e-01	-1.380000e-02	-6.940000e-02	-4.380000e-01	-4.588000e-01	-4.203000e-01	-6.898000e-01	-4.354000e-01	4.263000e-01	-5.130000e-02	2.328000e-01	2.470000e-02	-2.410000e-01	-1.718000e-01	-5.941000e-01	-1.619450e-01	-1.514000e+00	-1.008000e+00	3.925000e-01	1.108000e+00	3.123000e-01	9.218000e-01	-8.700000e-02	8.320000e-02	5.344000e-01	5.367000e-01	-5.809000e-01
1.402500e-02	7.444000e-01	9.044000e-01	2.750700e-01	-3.740000e-01	-1.042300e-01	-1.731000e+00	1.752000e+00	7.570000e-01	-1.318300e-01	-1.724700e-01	-2.900000e-01	-1.614000e+00	3.711000e-01	-6.831000e-01	-7.594000e-01	-6.556000e-01	2.151900e-01	-9.384000e-01	-7.755000e-02	-2.868000e-01	8.146000e-01	2.486000e-01	6.499000e-01	2.563000e-01	4.096000e-01	-2.073200e-01	-1.188000e+00	-3.246000e-01	9.055000e-02	-3.315000e-01	-3.576000e-01	9.166000e-01	8.584000e-01	-2.169000e-01	-1.624300e-01	-2.136000e-01	4.823000e-01	-1.507000e-02	-6.093900e-01	-7.275500e-02	5.315000e-02	1.337400e-01	1.290550e-01	-6.038000e-02	-3.745000e-02	-1.127000e+00	3.956000e-01	-3.750000e-03	2.427000e-01
5.193000e-01	-3.398000e-01	-7.059000e-01	-4.250000e-01	-4.330000e-02	-1.034000e-01	-1.028000e+00	-5.100000e-03	-1.005000e+00	-3.483000e-01	2.020000e-02	-6.084000e-01	-2.411000e-01	-1.147000e+00	-3.610000e-01	5.348000e-01	-7.740000e-01	1.949000e-01	-8.030000e-02	-1.198000e+00	4.287000e-01	3.850000e-02	-2.662000e-01	4.663000e-01	-4.843000e-01	2.299000e-01	2.215000e-01	-4.260000e-01	2.439000e-01	-4.320000e-01	6.497000e-01	-3.936000e-01	6.531000e-01	6.126000e-01	7.675000e-01	-1.978000e-01	2.903000e-01	3.620000e-01	6.950000e-02	7.474000e-01	3.840000e-01	2.857000e-01	2.798000e-01	6.672000e-01	-1.820000e-02	5.427000e-01	4.020000e-01	5.083000e-01	-2.666000e-01	-1.474000e-01
5.855000e-02	-2.559000e-01	-5.361000e-01	-7.397000e-01	1.888500e-01	2.274000e-01	1.263000e+00	1.437000e-01	1.562000e-01	-6.754000e-01	-8.078000e-01	-2.928000e-01	-2.293000e-01	-3.341000e-01	4.202000e-01	2.360000e-01	-6.387000e-01	3.482000e-01	-3.039000e-01	-5.000000e-05	4.471000e-01	-2.887000e-01	-9.241000e-01	-3.852000e-01	-3.003000e-01	2.900000e-01	-1.096000e+00	-4.532000e-01	-6.695000e-02	-2.051000e-01	6.255000e-02	1.210000e-01	2.036000e-01	4.752000e-01	5.529000e-01	-3.186000e-01	8.085000e-02	-4.055000e-02	5.051000e-01	4.113000e-01	6.914000e-01	1.258000e-01	6.459000e-01	4.758000e-01	8.350000e-03	2.488000e-01	3.821000e-01	5.859000e-01	2.420000e-01	-2.052000e-01
-2.198000e-01	-5.200000e-01	-7.496000e-01	-1.835000e-01	-2.051000e-01	-8.803000e-01	-1.200000e-03	6.468000e-01	-2.354000e-01	-5.225000e-01	-9.279000e-01	3.978000e-01	1.417000e-01	-2.500000e-02	-2.380000e-01	2.049000e-01	-5.031000e-01	-2.207000e-01	-3.323000e-01	-3.780000e-01	3.942000e-01	6.580000e-02	-3.327000e-01	-2.579000e-01	2.030000e-01	1.090000e-01	-7.923000e-01	-3.306000e-01	-6.450000e-02	-3.219000e-01	3.560000e-01	4.030000e-01	6.348000e-01	5.027000e-01	-5.080000e-02	-3.604000e-01	1.663000e-01	-3.900000e-03	-5.494000e-01	-2.459000e-01	-3.912000e-01	-5.319000e-01	-1.760000e-02	2.515000e-01	-1.113000e-01	-3.006000e-01	7.991000e-01	3.768000e-01	-5.530000e-01	2.357000e-01
3.057000e-01	1.950000e-03	-6.362000e-01	-2.832000e-01	-1.142000e-01	-4.506000e-01	-8.774000e-01	7.739000e-01	1.838000e-01	-1.561000e-01	-1.547000e-01	7.523000e-01	2.555000e-02	-9.065000e-02	-5.419000e-01	7.838000e-01	-7.192000e-01	-4.712000e-01	-4.278000e-01	-1.988000e+00	4.553000e-01	-6.080000e-01	-1.224000e-01	-6.680000e-01	3.145000e-01	1.955000e-01	-3.626000e-01	-2.915000e-01	1.285000e-01	-2.020000e-01	6.730000e-01	3.917000e-01	9.374000e-01	6.509000e-01	-2.858000e-01	-2.386000e-01	3.541000e-01	1.016000e+00	-4.275000e-02	3.925000e-01	-4.415000e-01	-9.684000e-01	6.855000e-02	2.583800e-01	-1.376000e-01	2.581000e-01	1.118000e+00	5.544000e-01	-6.918000e-01	1.590000e-01
7.457000e-01	-3.767600e-01	-1.494400e-01	-8.730000e-02	4.900000e-04	6.154000e-02	-5.010000e-02	1.403000e+00	-2.954000e-01	-2.453300e-01	-3.854400e-01	-3.885000e-02	4.208000e-01	-1.400000e-02	-3.621000e-01	6.274000e-01	-5.176000e-01	-2.265000e-01	-4.185000e-01	-1.153000e+00	6.361000e-01	-8.704000e-02	-2.955000e-01	-6.699000e-01	2.290000e-02	3.859000e-01	-3.853000e-01	-1.741000e-01	5.960000e-02	-2.045000e-01	3.793000e-01	1.604000e-01	6.137000e-01	5.910000e-01	-4.026000e-01	-3.873000e-01	3.164000e-01	1.634000e-01	2.786000e-02	-6.223000e-01	-1.287000e+00	1.790300e-01	2.051800e-01	5.738000e-01	-2.960000e-01	3.790000e-02	8.132000e-01	3.385000e-01	-7.463000e-01	4.745000e-01
-1.455600e-01	-2.213800e-01	-5.110200e-01	6.222100e-01	1.134000e+00	3.587800e-01	9.515000e-02	6.735700e-01	2.374500e-02	-4.800000e-01	-2.981600e-01	9.764000e-02	-6.275000e-01	1.465900e-01	4.734400e-01	9.972500e-02	-1.948000e-01	3.866300e-01	-1.492100e-01	2.152550e-01	1.165300e-01	-2.777000e-01	3.023400e-01	-5.373000e-01	-2.055000e-02	4.475000e-01	-1.249100e-01	1.110800e-01	1.287000e-01	6.402000e-02	-2.065900e-01	2.091900e-01	3.729700e-01	3.490000e-01	6.399000e-01	-4.017000e-02	9.040000e-01	-1.168000e-02	3.317500e-02	-4.498500e-01	-3.300600e-01	8.244000e-01	1.606900e-01	2.637500e-01	2.748200e-01	7.758000e-02	3.206000e-01	5.843000e-01	-2.881000e-01	-4.281000e-01
8.460000e-01	5.510000e-02	1.110000e-02	1.637000e+00	1.310000e+00	1.152400e-01	2.764000e-01	8.046000e-01	-2.278000e-01	8.349000e-01	-4.196000e-01	-3.937000e-01	-1.146000e-01	2.072000e-01	-1.153000e-01	4.694000e-01	-1.652000e+00	-7.070000e-02	3.893000e-01	-2.585000e+00	-3.300000e-03	-1.950000e-01	9.267500e-02	-6.348000e-01	4.630000e-01	9.147000e-01	1.048000e+00	-2.984000e-01	-4.781000e-01	-6.533000e-01	-7.269000e-01	9.960000e-02	-5.169000e-01	5.379000e-01	9.540000e-01	-6.470000e-02	1.464000e+00	-7.949000e-01	5.315500e-02	-3.592450e-01	1.800000e-01	1.130000e+00	-1.219300e-01	4.277000e-01	-1.333000e-01	1.810000e-02	6.766000e-01	2.504000e-01	2.542000e-01	-1.534000e+00
-2.378650e-01	1.886000e-01	-4.428000e-01	4.563800e-01	1.445200e-01	2.145000e-02	9.920000e-03	-3.608000e-01	-2.466000e-01	-5.350950e-01	-5.191300e-01	1.112800e-01	-3.911000e-01	1.359000e+00	-8.575000e-01	3.798000e-01	-9.455000e-01	-3.026000e-01	-1.325000e-01	-6.632000e-01	-8.165000e-01	-1.189000e-01	1.157000e-01	-2.280000e-01	-7.228000e-01	3.765000e-01	-6.358600e-01	-2.098000e-01	-1.178000e+00	-2.252000e+00	-5.405000e-01	-2.574000e-01	7.856000e-01	-4.246000e-01	1.192000e+00	-1.260000e-02	-7.127000e-01	-1.089000e+00	3.510000e-03	-2.641000e-01	-1.376000e+00	-1.838000e-01	8.500000e-04	2.403000e-01	2.009000e-01	-2.495000e-01	3.463000e-01	-1.129000e-01	-2.020000e-01	5.935000e-01
3.744000e-01	2.593000e-01	9.599000e-01	-4.729000e-01	1.293000e-01	3.437000e-01	-5.710000e-02	-5.620000e-01	-2.259000e-01	5.142000e-01	-2.390000e-02	7.864000e-01	3.650000e-02	-3.603000e-01	2.254000e-01	-1.702000e-01	1.888000e-01	3.234000e-01	-2.796000e-01	1.360000e-01	-2.099000e-02	-4.350000e-01	7.424000e-01	1.410000e+00	4.085000e-01	-9.562000e-01	3.278000e-01	3.010000e-02	-2.177000e-01	-1.139000e+00	4.638000e-01	1.411000e-01	1.182000e-01	1.030000e-01	1.818700e-01	-1.249000e-01	-6.952000e-01	-7.170000e-01	2.953000e-02	7.776000e-01	-7.820000e-02	-1.304000e+00	-3.749000e-01	-6.546000e-01	-1.496000e+00	1.861000e-01	3.448000e-01	-1.458000e+00	-4.468000e-01	-3.392500e-02
3.509000e-01	-2.482600e-01	-1.366000e-01	7.171000e-01	-4.426000e-01	2.961000e-01	-3.586000e-01	5.198000e-01	-4.239000e-01	-4.111000e-01	2.258000e-01	-2.626000e-01	-4.841000e-01	-9.444000e-01	-3.197000e-01	1.595000e-02	-3.455000e-01	8.381000e-01	7.082000e-01	-8.748000e-01	1.319000e-01	2.729000e-01	3.449000e-01	-2.100000e-01	5.455000e-02	-1.546000e-01	3.407000e-01	6.545000e-02	5.135000e-02	-2.233000e-01	1.257000e-01	-8.564000e-01	9.702000e-01	1.709000e+00	-1.044000e-01	8.650000e-03	-4.084000e-01	-7.589000e-01	1.142000e+00	5.905000e-02	-2.647000e-01	1.765000e-02	-2.615000e-02	-1.280000e-01	2.510000e-01	-3.393000e-01	3.838000e-01	4.182000e-01	-2.299000e-01	-9.350000e-01
5.659000e-01	4.174000e-01	-6.176000e-01	9.932000e-01	3.003000e-01	-4.777500e-02	-6.950000e-02	5.656000e-01	2.915000e-01	3.384000e-01	8.401000e-01	-9.580000e-02	3.890000e-02	-5.857000e-01	4.812000e-01	-5.391000e-01	4.506000e-01	5.199000e-01	4.320000e-02	-1.358000e+00	-1.261000e-01	-4.887000e-01	3.216000e-01	-7.570000e-02	6.892000e-01	-4.250000e-02	-1.590200e-01	-1.861000e-01	4.136000e-01	-4.680000e-02	-2.059000e-01	-6.840000e-02	8.071000e-01	-1.035000e-01	3.527000e-01	-1.770000e-02	5.160000e-02	3.698000e-01	-2.384500e-02	-9.543000e-01	3.046000e-01	-1.068000e+00	-1.284000e-01	-4.384000e-01	-1.594700e-01	5.158000e-01	1.016000e-01	1.004000e+00	1.047000e-01	9.241000e-01
-2.695000e-01	1.756000e-01	-3.850000e-03	-1.241000e-01	8.479000e-01	9.545000e-02	1.853000e-01	4.425000e-02	2.175000e-02	8.715000e-02	8.754000e-01	-5.350000e-03	3.397000e-01	4.078000e-01	-2.037000e+00	-1.587000e-01	-1.076000e+00	-4.586000e-01	-1.470000e-01	-4.851000e-01	-5.741000e-02	-1.382000e-01	5.217000e-01	-4.149000e-01	-6.555000e-02	5.635000e-02	1.311000e+00	7.336000e-01	2.749000e-01	4.813000e-01	9.232000e-01	4.275000e-02	8.900000e-01	-1.058000e+00	-5.666000e-01	-1.195000e-01	-3.834000e-01	-2.509000e-01	-4.320000e-01	4.296000e-01	-2.565000e-01	-1.924000e+00	-9.969000e-01	3.400000e-01	-4.466000e-01	2.514000e-01	-3.227000e-01	9.535000e-02	-4.850000e-03	-9.907000e-01
-3.719000e-02	2.593000e-01	-1.242300e-01	4.467800e-01	4.061800e-01	-2.229000e-02	3.642500e-01	1.961350e-01	-7.500000e-04	-1.019200e-01	-3.026000e-01	6.947000e-02	-2.169300e-01	7.279500e-02	-2.266000e+00	-2.522700e-01	-1.123700e-01	-3.038000e-01	-3.383900e-01	-3.835900e-01	1.640000e-03	-3.056600e-01	-9.051000e-01	-1.495000e-01	-2.317500e-01	-8.232000e-02	-4.783700e-01	-3.064000e-01	-1.115000e+00	1.810000e-01	3.820000e-01	-2.890000e-01	1.922000e+00	1.142200e-01	-1.523300e-01	-1.924800e-01	-5.584000e-01	-2.340000e+00	-2.805250e-01	-5.052300e-01	-1.551000e+00	1.032250e-01	-3.445000e-02	-3.599000e-01	-6.185000e-01	1.794000e-01	9.635000e-02	1.923000e-01	2.075000e-02	3.136950e-01
5.125000e-01	2.519000e-01	-1.594800e-01	-2.648000e-01	2.999000e-01	-3.390000e-01	-8.500000e-04	-1.778000e-01	-2.584000e-01	-2.982000e-01	6.663000e-01	-3.198000e-01	-7.750000e-03	-1.183000e-01	-3.812000e-01	1.106000e+00	7.110000e-01	1.579000e-01	-7.770000e-03	2.339400e-01	7.809000e-01	-2.987600e-01	5.425000e-02	-2.761000e-01	-3.302000e-01	4.607000e-01	1.015000e+00	3.770000e-01	3.823000e-01	3.485000e-01	4.307000e-01	-3.147000e-01	-1.883000e-01	-4.768000e-01	-1.787000e-01	-3.543000e-02	-2.197000e-01	-2.645000e-02	-3.577000e-01	3.224000e-01	4.805000e-02	-4.071000e-01	-1.909000e-01	-6.946000e-01	-6.630000e-01	1.525000e-01	-5.295000e-01	-8.951000e-01	-2.446000e-01	4.679000e-01
4.579000e-01	3.125000e-01	5.590000e-01	3.743000e-01	9.940000e-01	1.818000e-01	2.167400e-01	7.953000e-01	1.438000e-01	-9.863000e-01	3.953000e-01	2.190000e-02	-1.648000e-01	3.797000e-01	-6.012000e-01	1.896000e-01	-6.198000e-01	5.406000e-01	-1.242000e-01	-2.090100e-01	7.217000e-01	-7.316000e-01	-1.550000e-01	7.600000e-03	1.568000e-01	-2.800000e-03	1.311000e+00	3.437000e-01	8.928000e-01	5.898000e-01	1.672000e-01	1.515000e+00	8.000000e-04	6.022000e-01	-4.250000e-02	-8.197000e-01	-4.300000e-03	-1.170000e-02	3.162000e-01	1.085000e-01	1.127000e+00	1.185000e-03	1.463600e-01	-4.520000e-01	-6.847000e-01	-1.029000e-01	7.600000e-02	-2.295000e-01	-1.336000e-01	-3.583000e-01
4.112000e-01	1.221000e-01	-1.438000e-01	2.171000e-01	1.988000e-01	-2.317000e-01	3.209000e-01	-4.570000e-02	5.550000e-02	9.230000e-02	3.477000e-01	-9.930000e-02	-3.990000e-02	6.230000e-02	-4.291000e-01	2.588000e-01	1.181000e-01	4.768000e-11	-1.140000e-02	-2.274000e-02	7.713000e-01	3.197000e-01	5.827000e-01	-9.277000e-01	-6.211000e-01	8.900000e-02	7.611000e-01	4.554000e-01	5.391000e-01	7.322000e-01	2.998000e-01	-6.881000e-01	3.388000e-01	-5.495000e-01	-4.943000e-01	-1.851000e-01	-2.998000e-01	5.500000e-03	-2.746000e-01	-2.360000e-02	-1.376000e-01	2.873000e-01	-9.480000e-02	7.152000e-01	5.800000e-03	-3.062000e-01	-1.000000e-02	-6.233000e-01	-3.485000e-01	-1.860000e-02
-8.790000e-03	6.737000e-01	-2.257000e-01	2.294200e-01	6.332000e-01	-1.249050e-01	1.670000e-01	4.015400e-01	-1.276000e-01	-3.160000e-02	-3.585000e-01	1.029000e-02	-3.048000e-01	1.261000e-01	-2.000000e-01	-2.812000e-01	-1.219000e-01	6.022000e-01	-2.562700e-01	-4.531000e-01	5.387500e-02	3.441000e-01	-2.956000e-01	-7.650000e-02	-1.192550e-01	5.585000e-01	-5.436600e-01	1.143000e-01	-1.686000e-01	-7.017000e-01	-9.797000e-01	-4.487000e-01	4.796000e-01	-1.365000e-01	-1.130600e-01	8.940000e-02	2.384000e-01	2.480000e-01	-2.371000e-01	-3.859500e-01	-1.161050e-01	1.038300e-01	1.073400e-01	1.001000e-01	2.057600e-01	3.114000e-01	2.933000e-01	7.566000e-02	6.619000e-01	6.231000e-01
-1.207600e-01	-3.306700e-01	-4.828000e-01	2.132650e-01	2.221300e-01	-1.161350e-01	6.761000e-01	-2.810000e-01	1.820000e-02	2.190000e-02	-3.308000e-01	7.047500e-02	-3.934000e-01	-2.116000e-01	-3.321000e-01	-1.516600e-01	-4.025000e-01	2.105000e-01	-7.275000e-02	2.253000e-01	-3.782000e-02	7.968000e-01	-5.135000e-01	-8.010000e-02	5.440000e-02	3.889000e-01	-4.711100e-01	1.370000e-01	4.580000e-02	-1.607400e-01	-6.034000e-01	-1.330000e-02	8.487000e-01	1.832000e-01	-3.400000e-02	3.424000e-01	-1.625000e-01	-1.584750e-01	-1.429000e-01	-5.083800e-01	2.515000e-03	1.556900e-01	2.804000e-02	1.758650e-01	1.182900e-01	2.723000e-01	-1.300000e-03	-9.743500e-02	5.359000e-01	4.033000e-01
7.447000e-01	8.781000e-01	-4.424100e-01	4.061300e-01	6.053000e-01	6.058000e-01	-5.153000e-01	1.578700e-01	4.897000e-01	-1.189000e-02	1.668000e-01	2.073000e-01	-1.084000e-01	6.125000e-01	2.287000e-01	-6.499000e-01	-5.110000e-02	6.663000e-01	-4.038000e-01	1.217000e-01	5.203000e-01	8.432000e-01	-2.267000e-01	1.120000e-02	-2.630000e-02	-3.082000e-01	-4.532000e-01	-1.068000e-01	-3.846000e-01	-6.905000e-01	-6.734000e-01	-1.459000e-01	3.599000e-01	-1.481000e-01	-1.003000e-01	6.437000e-10	1.768000e-01	-1.057000e-01	-1.457100e-01	-6.528000e-01	-3.528300e-01	2.534000e-01	2.114000e-01	2.190000e-01	1.797000e-01	-5.600000e-03	5.368000e-01	2.559000e-01	3.878000e-01	-1.187000e-01
-8.192000e-02	-2.057100e-01	-4.352800e-01	3.099200e-01	9.980000e-02	1.714000e-02	2.553300e-01	-2.430000e-02	5.607000e-01	-2.177300e-01	-2.685600e-01	3.565000e-01	4.900000e-03	3.018300e-01	4.070000e-02	-1.442000e-01	2.438400e-01	2.942000e-01	-1.490700e-01	-9.741000e-01	7.580000e-03	4.511000e-01	-1.306000e-01	4.740000e-02	-5.668000e-01	-2.069000e-01	-5.322000e-01	-3.279000e-01	8.993000e-01	-1.098000e+00	-9.364000e-01	-4.431000e-01	2.948000e-01	1.496000e-01	-2.344000e-01	-4.900000e-03	-1.145000e-01	-5.903000e-01	-9.542000e-02	-4.693300e-01	-2.319700e-01	4.364000e-01	1.781300e-01	2.575100e-01	3.138700e-01	-2.205000e-01	5.794700e-01	-3.099000e-01	-1.841000e-01	-1.061000e+00
5.512000e-02	3.660000e-02	2.579000e-01	4.832200e-01	1.905100e-01	-9.192000e-02	2.322400e-01	3.142000e-01	-1.149100e-01	-9.907000e-01	2.650000e-02	1.495500e-01	-2.182300e-01	1.785400e-01	-4.160000e-02	-6.883000e-01	-8.701000e-01	2.687000e-01	-2.186100e-01	-1.537200e-01	-6.696000e-01	-1.019000e+00	-7.889000e-01	-1.097700e-01	1.310000e-02	-3.936000e-02	-3.906300e-01	5.353000e-02	-1.448300e-01	-1.733600e-01	-2.956200e-01	-2.795000e-01	5.037000e-01	-1.719000e-01	-5.789000e-01	1.050000e-02	-5.680000e-01	-1.232000e+00	-1.698000e-01	1.101000e+00	-4.514000e-01	2.646300e-01	1.695000e-02	1.545000e+00	1.455700e-01	-5.160000e-02	5.800000e-02	5.493000e-01	2.042000e-01	4.564000e-01
6.995000e-01	5.085000e-01	-2.070000e-02	-1.228000e-01	3.066000e+00	-1.344000e-01	1.257000e+00	-9.043000e-01	-1.231000e-01	3.196000e-01	4.742000e-01	-6.090000e-02	-4.539000e-01	5.021000e-01	-4.284000e-01	-1.193000e+00	5.370000e-02	-4.981000e-01	-5.310000e-01	-1.232000e+00	3.453000e-01	-6.589000e-01	1.239000e+00	1.038000e+00	2.111000e+00	-7.836000e-01	5.436000e-09	-3.594000e-01	-5.529000e-01	-4.714000e-01	3.023000e-01	2.771000e-01	8.428000e-01	-1.060000e+00	-7.933000e-01	4.048000e-01	1.216000e+00	7.565000e-01	-5.656000e-01	-6.316000e-01	-4.995000e-01	1.475000e+00	-2.592000e-01	3.676000e-01	2.936000e-01	3.191000e-01	-6.042000e-01	-1.126000e-01	6.170000e-01	1.105000e-01
-2.637000e-01	-4.069300e-01	-1.724000e-01	9.267000e-02	1.496000e+00	-1.338950e-01	2.394000e-01	4.336000e-01	2.212000e-01	3.299000e-01	6.845000e-02	-1.076000e-01	-3.728000e-01	4.528000e-01	7.395000e-02	-1.123300e-01	1.065000e-01	-3.832000e-01	-3.938000e-02	5.730000e-01	5.295000e-01	-1.423400e-01	-1.226400e-01	2.559000e-01	1.253000e+00	-1.638000e-01	-7.275000e-01	-3.675000e-01	-5.704000e-01	8.045000e-02	-2.233500e-01	8.145000e-02	1.033000e+00	-5.795000e-02	-5.153000e-01	3.835000e-02	5.399000e-01	4.589000e-01	-2.246500e-02	-4.506100e-01	-1.296000e-02	1.114000e+00	6.930000e-03	9.850000e-03	4.331000e-01	-2.795000e-02	-3.779000e-01	-1.359000e-01	3.803000e-01	3.122000e-01
-7.574000e-01	2.466000e-01	5.569000e-01	2.619000e-01	9.775000e-02	5.095000e-01	1.320000e-01	-5.233000e-01	3.660000e-01	8.845000e-01	6.127000e-01	7.781000e-01	-4.383000e-01	5.555800e-01	-1.325000e+00	-7.910000e-01	-1.602000e-01	-1.342000e+00	-2.765000e-02	-1.012000e+00	-1.056000e+00	-6.439000e-01	1.893000e-01	-3.274000e-01	1.798000e+00	-1.166000e+00	-1.662000e+00	-2.059000e+00	-7.554000e-01	-1.353000e+00	-4.229000e-01	-7.849000e-01	6.915000e-01	3.175000e-02	-9.387000e-01	-1.258000e+00	1.003000e+00	3.452000e-01	-1.744000e+00	-9.045000e-02	5.051000e-01	1.720000e-01	-2.815000e+00	-9.585000e-02	-1.322000e-01	7.695000e-02	-1.345000e+00	-1.778000e+00	7.216000e-01	1.017000e+00
-9.326000e-01	-1.161600e-01	1.576000e-01	3.861900e-01	5.139800e-01	8.003000e-01	5.197000e-01	7.706000e-01	-1.040000e-02	1.482000e+00	4.464000e-01	6.340000e-01	-1.930000e-01	1.338000e-01	-7.035000e-01	-1.173000e+00	-6.595000e-01	-1.293000e+00	-2.518250e-01	-2.800500e-01	-1.118800e-01	-1.419000e-01	-3.386000e-01	-5.159000e-01	3.799000e-01	-1.035000e+00	-4.210000e-01	-6.975000e-01	1.479000e+00	-8.650000e-01	-1.645000e-01	1.156000e-01	1.103000e+00	1.196000e-01	-5.617000e-01	-1.487300e-01	1.355000e+00	6.002000e-01	-2.259200e-01	-2.539000e-01	6.903000e-01	4.161000e-01	-2.107200e-01	9.730000e-01	1.587600e-01	2.195000e-01	-8.246000e-01	-1.380000e+00	7.868000e-01	1.902000e+00
6.504000e-01	3.067000e-01	2.392000e-01	-1.615000e-01	-3.561000e-01	-1.491000e-01	-7.009000e-01	-4.592000e-01	-6.836000e-01	3.341000e-01	2.331000e-01	3.706000e-01	4.599000e-01	-4.197000e-02	-7.670000e-01	3.084000e-01	-4.843300e-01	-7.004000e-01	-2.679600e-01	-6.397000e-01	-1.200800e-01	1.140000e+00	3.137000e-01	9.396000e-01	-2.349000e-01	-1.159000e+00	-2.607000e-01	1.162000e+00	-1.683000e-01	-8.575000e-02	3.331000e-01	-4.527000e-01	6.969000e-01	-6.150000e-01	-7.045000e-02	-4.596000e-01	-4.167000e-01	-9.885000e-02	-1.660300e-01	2.994000e-01	-1.076000e+00	9.815000e-02	3.350000e-03	2.283000e-01	8.223000e-01	-4.415000e-02	-6.732000e-01	-9.452000e-01	8.826000e-01	3.393000e-02
-4.797000e-01	-6.255000e-01	-2.300000e-01	-1.428000e+00	-1.400000e+00	-7.426000e-01	-9.296000e-01	-1.749000e+00	-1.119000e+00	-2.029000e-01	-9.944000e-01	-3.201100e-01	-4.901000e-01	-1.516000e+00	3.750150e-01	8.908000e-01	-2.137700e-01	-8.930000e-01	-2.750000e-01	5.782000e-01	-6.990000e-02	1.024000e+00	5.478000e-01	1.442000e+00	8.417000e-02	-8.052000e-01	-9.670000e-02	-5.574000e-01	-2.426000e-02	-1.766000e-01	2.536000e-01	-6.467000e-01	-1.738000e+00	4.495100e-01	-5.437000e-01	2.210000e-02	3.393000e-01	-3.610000e-02	5.040000e-02	-7.577000e-02	4.145000e-01	5.644000e-01	2.147400e-01	2.588200e-01	4.066000e-01	4.844000e-01	-5.540000e-02	-2.017000e-01	4.756000e-01	-4.997200e-01
-4.730000e-02	-5.971000e-01	-8.878000e-01	5.168000e-01	-2.021000e+00	1.013000e-01	-6.013000e-01	6.367000e-01	4.167000e-01	1.229000e+00	7.150000e-01	7.394000e-01	3.770000e-01	7.913000e-01	-1.244000e+00	8.800000e-02	-2.390000e-02	-1.051000e+00	2.862000e-01	-2.358000e-01	1.964000e-01	8.800000e-02	3.067000e-01	-4.740000e-01	-3.333000e-01	7.739000e-01	-3.988000e-01	3.769000e-01	-2.852000e-01	-2.920000e-01	5.428000e-01	-1.383000e-01	-4.168000e-01	3.224000e-01	9.000000e-04	2.608000e-01	7.069000e-01	1.376000e-01	1.417000e-01	1.750000e-02	-1.725000e+00	8.610000e-01	-7.035000e-01	8.896000e-01	1.063000e-01	-6.925000e-01	6.668000e-01	1.599000e-01	2.770000e-01	1.194000e+00
1.755000e-01	-1.842000e-01	-5.942000e-01	9.302000e-01	-1.823000e-01	2.211000e-01	-2.321000e+00	7.213000e-01	1.590000e-01	-7.960000e-01	-3.490000e-01	-6.193000e-01	6.418000e-01	3.572000e-01	-2.244000e-01	-5.220000e-02	-5.370000e-02	-1.194000e+00	5.921000e-01	-4.161000e-01	6.510000e-02	3.130000e-01	6.931000e-01	-6.116000e-01	-1.957000e+00	1.026000e+00	-8.923000e-01	-9.240000e-02	6.453000e-01	6.519000e-01	1.611000e+00	6.523000e-01	3.240000e-02	6.241000e-01	-7.656000e-01	2.078000e-01	1.060000e-01	1.185000e-01	1.356000e+00	-6.516000e-01	7.620000e-01	9.066000e-01	7.615000e-01	5.330000e-01	9.410000e-02	5.295000e-01	8.399000e-01	1.326000e+00	-1.934000e-01	-3.238000e-01
7.682000e-01	-3.299000e-01	-9.591000e-01	-3.498000e-01	-1.277000e+00	2.240000e-01	-5.192000e-01	5.819000e-01	-2.141000e-01	-3.769000e-01	3.604000e-01	-7.574000e-01	-6.562000e-01	-2.144000e-01	1.697000e+00	4.116000e-01	1.102000e+00	6.933000e-01	1.110000e+00	6.504000e-01	1.010000e+00	1.764000e-01	1.480000e-02	3.340000e-01	-1.087000e+00	-7.324000e-01	3.984000e-01	8.819000e-01	-8.471000e-01	-2.142000e-01	7.766000e-01	-1.220000e+00	5.996000e-01	-9.511000e-01	-7.841000e-01	7.976000e-01	-6.807000e-01	-1.609000e-01	1.810000e+00	-3.822000e-01	7.129000e-01	2.031000e+00	2.410000e-01	7.508000e-01	3.098000e-01	1.459000e+00	1.590000e+00	1.444000e-01	-7.336000e-01	-1.125000e+00
1.181000e+00	-1.351000e-01	-7.898000e-01	3.237000e-01	-2.942000e-01	2.138000e-01	-6.721000e-01	5.439000e-01	-6.322000e-01	-2.286000e-01	7.436000e-01	-6.737000e-01	-5.105000e-01	-1.061000e+00	1.601000e+00	1.500000e-03	6.437000e-01	4.959000e-01	3.215000e-01	-1.092000e+00	5.805000e-01	-1.154000e-01	-1.444000e-01	-1.932000e-01	-1.564000e+00	2.378000e-01	3.608000e-01	6.878000e-01	-3.236000e-01	-1.500000e-03	7.936000e-01	-1.148000e+00	9.981000e-01	-1.149000e+00	6.892000e-02	3.137000e-01	-7.569000e-01	-2.471000e-01	8.785000e-01	-4.992000e-01	3.144000e-01	1.835000e+00	1.082000e-01	3.480000e-01	-1.091000e-01	1.444000e+00	1.175000e+00	-4.708000e-01	-6.067000e-01	-8.006000e-01
5.459000e-02	-3.725000e-01	-5.162400e-01	1.542000e+00	-3.850000e-01	-1.085600e-01	3.756000e-01	5.865000e-01	5.995000e-02	6.595000e-02	3.462000e-01	-2.040000e-01	7.280000e-01	-8.431000e-01	2.469000e-01	7.829000e-01	3.087000e-01	1.324000e+00	-2.085000e-01	-1.054000e-01	-3.940000e-01	7.885000e-02	6.503000e-01	-1.299000e+00	-1.238000e+00	9.675000e-02	-8.827000e-01	-4.565000e-01	1.552000e-01	-1.651000e-01	7.189000e-01	1.361000e-01	1.173000e+00	9.080000e-01	1.605000e-02	5.505000e-02	9.655000e-02	-6.630000e-01	-3.071000e-01	-3.359000e+00	3.332000e-01	1.004000e+00	1.724000e+00	-1.570000e-01	4.681000e-01	5.835000e-01	1.135000e+00	2.415000e-02	-1.628000e-01	-2.255000e-02
8.392000e-01	-2.749000e-01	-2.760000e-02	5.609000e-01	-9.090000e-02	1.143000e-01	-7.770000e-02	6.808000e-01	-2.202000e-01	2.130000e-02	8.103000e-01	-1.937000e-01	6.317000e-01	-1.022000e-01	-9.160000e-02	7.504000e-01	4.019000e-01	1.490000e+00	4.094000e-01	-1.055000e+00	-1.007000e+00	-1.395000e-01	5.100000e-01	-9.756000e-01	-9.561000e-01	2.887000e-01	1.429000e-01	-1.832000e-01	7.400000e-02	2.679000e-01	9.585000e-01	-1.030000e-02	1.475000e+00	4.418000e-01	-3.611000e-01	-1.654000e-01	8.760000e-02	-5.222000e-01	-2.460000e-02	-1.500000e+00	4.397000e-01	1.206000e+00	1.355000e+00	-1.040000e-01	6.272000e-01	8.963000e-01	1.220000e+00	-1.445000e-01	-3.753000e-01	-5.350000e-02
1.466000e+00	-1.816000e-01	-5.933000e-01	5.125000e-02	-6.253000e-01	5.611000e-01	7.175000e-02	1.104000e-01	-2.433000e-01	-5.584000e-01	2.833000e-01	-1.593000e-01	7.929000e-01	-5.479000e-01	2.725000e-01	1.889000e-01	9.962000e-01	8.179000e-01	3.354000e-01	8.930000e-01	3.106000e-01	-4.090000e-01	7.379000e-01	-1.109000e+00	-5.421000e-01	5.555000e-01	-1.528000e-01	4.017000e-01	-3.062000e-01	8.702000e-01	1.292000e+00	6.133000e-01	-6.015000e-02	1.256000e-01	-3.797000e-01	-2.795000e-01	6.619000e-01	1.028000e-01	1.229000e-01	-7.131000e-01	-2.998000e-01	7.395000e-02	7.944000e-01	6.420000e-01	1.530000e-01	-4.164000e-01	9.667000e-01	9.020000e-01	-1.396000e-01	-1.905000e-01
2.557000e+00	8.095000e-02	-6.198000e-01	1.518000e+00	-8.231000e-01	7.097000e-01	3.714000e-01	-1.751000e-01	4.451000e-01	-7.835000e-02	1.119000e+00	-6.227000e-01	1.655000e+00	-6.788000e-01	1.520000e-01	6.344000e-01	1.489000e+00	1.305000e+00	1.084000e+00	1.718000e+00	7.763000e-01	6.485000e-02	1.199000e+00	-5.025000e-01	-8.988000e-01	1.176000e+00	-1.012000e-01	1.291000e+00	-1.692000e+00	1.789000e+00	2.198000e+00	1.867000e+00	-5.234000e-01	-7.635000e-02	-2.994000e-01	2.975000e-02	7.318000e-01	-9.165000e-02	6.933000e-01	-1.715000e+00	-6.565000e-02	3.932000e-01	2.008700e-01	1.239000e+00	-1.106000e-01	-6.815000e-02	1.088000e+00	1.442000e+00	3.362000e-01	6.500000e-03
-1.140000e-02	-5.854000e-01	-3.048600e-01	1.089000e+00	-3.725200e-01	1.710000e+00	-1.518000e+00	4.102300e-01	1.579000e+00	2.079000e+00	-2.250800e-01	-3.989000e-01	2.290000e-01	-9.304000e-02	-2.475000e-01	1.472000e+00	4.760000e-01	3.703000e-01	-3.672000e-01	4.166000e-01	1.521000e-01	6.422000e-01	3.606000e-01	-2.976000e-01	1.015000e-01	-2.456000e-01	-3.271900e-01	-4.611000e-01	-7.285000e-01	-1.003000e+00	-6.788000e-01	4.827000e-01	-3.387000e-01	8.495000e-01	-1.540000e-03	2.671000e-01	8.274000e-01	-9.681000e-01	3.697000e-02	-4.980450e-01	-2.255000e-01	2.202800e-01	-9.720000e-03	2.017000e-01	5.520000e-02	-4.555000e-01	1.520000e-02	1.004000e+00	-3.801000e-01	-2.359000e-01
3.718000e-01	-8.928000e-01	2.545000e-02	1.034000e+00	-4.802000e-01	1.754000e+00	-1.616000e+00	1.258000e+00	1.123000e+00	1.134000e+00	-7.785000e-01	-4.842000e-01	-2.140600e-01	-8.457000e-01	-2.901000e-01	1.348000e+00	1.345000e-02	-5.201000e-01	8.445000e-02	6.244000e-01	-1.158000e-01	6.502000e-01	5.517000e-01	-7.544000e-01	2.057000e-01	5.395000e-01	-3.047100e-01	2.691000e-01	-1.225000e-02	-2.400000e-01	-1.805000e-01	1.334000e+00	-1.033000e+00	1.680000e+00	3.064000e-01	-8.865000e-02	4.808000e-01	-8.845000e-02	-1.544000e-01	-5.368000e-01	-2.902000e-01	-3.455000e-01	-3.250000e-03	5.026000e-01	-6.779000e-01	-1.538000e+00	3.258000e-01	3.281000e-01	-3.678000e-01	9.795000e-02
5.813000e-01	-1.411000e+00	9.000000e-04	1.160000e+00	-1.280000e+00	1.534000e+00	-2.163000e+00	1.793000e+00	1.097000e+00	1.131000e+00	-1.142000e+00	-7.216000e-01	-2.604000e-08	-7.111000e-01	-4.607000e-01	1.538000e+00	-3.820000e-02	-1.559000e-01	2.058000e-01	5.697000e-01	3.721000e-01	1.093000e+00	5.364000e-01	-1.207000e+00	6.470000e-02	7.037000e-01	1.277000e-01	5.111000e-01	-3.200000e-03	1.448000e-01	3.629000e-01	1.390000e+00	-7.393000e-01	1.725000e+00	1.591000e-01	-2.865000e-01	4.870000e-01	-1.316000e-01	-4.010000e-02	-4.100000e-01	-2.952000e-01	-2.503000e-01	2.477000e-01	7.493000e-01	-3.710000e-01	-1.834000e+00	2.151000e-01	2.291000e-01	-3.145000e-01	2.874000e-01
4.986000e-01	-1.442000e+00	-3.840000e-01	9.848000e-01	-1.716000e+00	1.426000e+00	-2.257000e+00	1.521000e+00	1.141000e+00	1.195000e+00	-7.793000e-01	-7.251000e-01	1.183000e-01	-7.508000e-01	-2.650000e-01	1.543000e+00	-1.066000e-01	-2.632000e-01	2.624000e-01	9.538000e-01	3.980000e-02	7.599000e-01	5.520000e-01	-1.085000e+00	3.054000e-01	9.391000e-01	-3.078000e-01	4.653000e-01	-9.730000e-02	-5.600000e-03	1.125000e-01	1.490000e+00	-8.585000e-01	1.696000e+00	1.580000e-01	-2.914000e-01	4.263000e-01	-1.750000e-01	-1.294000e-01	-4.869000e-01	-4.291000e-01	-2.960000e-01	1.439000e-01	5.844000e-01	-3.618000e-01	-1.872000e+00	1.560000e-01	2.325000e-01	-3.622000e-01	8.600000e-02
1.151000e-01	-3.433000e-01	4.660000e-02	3.588000e-01	8.664000e-01	7.508000e-01	-4.994000e-01	5.597000e-01	8.543000e-01	1.018000e+00	1.542000e+00	-5.179000e-01	1.979000e-01	4.579000e-01	-2.148000e+00	2.400000e-01	-1.250000e+00	8.091000e-01	-1.267000e+00	-2.558000e+00	-4.254000e-01	9.605000e-01	3.067000e-01	-8.868000e-01	9.480000e-02	9.549000e-01	4.572000e-01	-1.332000e-01	-7.690000e-01	-4.265000e-01	1.036000e+00	5.868000e-01	1.095000e+00	-5.542000e-01	-2.138000e-01	-6.133000e-01	7.005000e-01	-7.809000e-01	4.710000e-02	-1.180000e+00	-7.795000e-01	-6.158000e-01	-8.090000e-02	7.005000e-01	-3.405000e-01	-1.601000e+00	1.350000e-02	6.604000e-01	5.316000e-01	1.496000e-01
5.992000e-01	-8.189000e-01	3.388000e-01	8.801000e-01	-1.709300e-01	1.299000e+00	-1.077000e+00	6.325000e-01	9.269000e-01	2.884000e-01	3.048000e-01	-7.175000e-01	2.836000e-01	3.170000e-01	-5.680000e-03	3.998000e-01	-2.240000e-02	1.026000e+00	-4.598500e-02	-3.186800e-01	1.035000e-02	1.040000e+00	-7.340000e-02	1.687000e+00	-7.705000e-01	1.034000e+00	4.182000e-01	-2.619000e-01	-7.403000e-01	-2.150750e-01	4.505000e-01	6.597000e-01	9.209000e-01	-9.540000e-01	-3.711000e-01	-9.146000e-01	7.924000e-01	-5.481000e-01	1.780000e-01	-2.964000e+00	-1.640000e+00	-5.943000e-01	-6.276000e-01	7.551000e-01	-2.080000e-01	-2.622000e+00	-8.730000e-02	5.695000e-01	8.450000e-01	-2.107000e-01
1.458000e-01	-1.401000e+00	-5.348000e-01	6.498000e-01	3.694000e-01	1.048000e+00	-1.029000e+00	9.624000e-01	7.872000e-01	5.136000e-01	4.129000e-01	-4.009000e-01	1.193000e-01	3.845000e-02	-1.437000e+00	6.610000e-01	-7.036000e-01	7.518000e-01	-5.678000e-01	-2.825000e+00	-1.105000e-02	1.002000e+00	1.605000e-01	1.498000e-01	2.321000e-01	9.750000e-01	-2.535000e-02	2.074000e-01	-4.630000e-01	-5.452000e-01	5.934000e-01	1.139000e+00	8.348000e-01	1.301000e-01	2.950000e-01	-2.597000e-01	8.765000e-01	-2.335000e-01	6.109000e-01	-5.634000e-01	-1.854000e+00	-6.137000e-01	1.614000e-01	3.323000e-01	-4.989000e-01	-2.679000e+00	5.365000e-02	9.475000e-01	2.109000e-01	-3.218000e-01
3.013000e-01	-1.265000e+00	-8.981000e-01	8.785000e-01	7.218000e-01	1.198000e+00	-2.018000e+00	9.787000e-01	1.020000e+00	-8.528000e-01	7.195000e-01	-5.733000e-01	-4.220000e-02	-2.029000e-01	-1.677000e+00	3.165000e-01	-1.190000e+00	6.503000e-01	-1.694700e-01	-5.200100e-01	-4.000000e-02	1.187000e+00	-1.644000e-01	6.857000e-01	1.350000e-02	1.034000e+00	-7.980000e-02	-6.901000e-01	-9.728000e-01	-9.648000e-01	3.499000e-01	6.806000e-01	9.200000e-01	-4.944000e-01	1.025000e-01	-4.575000e-01	6.105000e-01	-6.738000e-01	2.171000e-01	-3.110400e-01	-2.617000e+00	-1.012000e+00	-6.942000e-01	4.189000e-01	-1.247000e+00	-2.236000e+00	2.114000e-01	5.824000e-01	5.158000e-01	-1.011000e-01
3.660000e-02	-4.211000e-01	-2.139000e+00	8.605000e-01	3.578000e-01	6.437000e-01	-1.388000e+00	1.162000e+00	1.190000e+00	-8.200000e-02	2.154000e-01	-8.717000e-01	-1.316000e-01	-2.416000e-01	-1.129000e+00	7.428000e-01	-4.752000e-01	6.318000e-01	-9.340000e-01	-7.454000e-01	-3.518000e-01	9.717000e-01	2.757000e-01	3.340000e-02	4.724000e-01	1.044000e+00	2.663000e-01	-3.584000e-01	-2.641000e-01	-3.571000e-01	4.937000e-01	1.159000e+00	6.245000e-01	2.809000e-01	3.929000e-01	-4.865000e-01	8.862000e-01	-5.094000e-01	6.424000e-01	-2.129000e+00	-2.855000e+00	-9.844000e-01	-2.378000e-01	2.861000e-01	-1.041000e+00	-2.447000e+00	2.933000e-01	1.229000e+00	2.887000e-01	-4.361000e-01
-1.245600e-01	-2.686400e-01	-2.803200e-01	-4.492000e-01	9.221000e-01	-1.981650e-01	7.007000e-01	2.580500e-01	3.149000e-02	-4.036500e-01	5.965000e-01	-5.568000e-02	7.909000e-01	9.253000e-01	1.004500e-01	-6.002000e-02	8.520500e-02	2.822000e-02	-7.652000e-02	4.568000e-01	5.920000e-01	8.150000e-01	-1.663000e-01	-3.850000e-01	1.034000e-01	4.744000e-01	-3.862000e-01	-9.464000e-01	-1.721000e+00	-1.119000e+00	-8.030000e-01	4.804000e-01	4.928000e-01	-3.693000e-01	-2.150000e-03	-1.100000e+00	5.144000e-01	-1.008000e+00	2.630000e-03	-2.977850e-01	-2.800000e+00	-2.037000e+00	2.181000e-02	2.482800e-01	-7.787000e-01	-1.759000e+00	-2.998000e-01	5.001000e-01	2.435000e-01	5.221000e-01
-2.068000e-01	-3.845000e-01	-4.143000e-01	7.251000e-01	-6.920000e-01	-4.023000e-01	-6.281000e-01	7.106000e-01	-7.250000e-03	-3.450000e-01	-4.500000e-01	-2.035000e-01	6.545000e-02	4.214000e-01	-1.332000e-01	2.696000e-01	6.064000e-01	7.605000e-02	6.064000e-01	-8.545000e-02	-1.075000e-02	-8.925000e-02	5.776000e-01	3.653000e-01	7.275000e-02	5.348000e-01	-1.925050e-01	-3.186000e-01	-2.137000e-01	-9.185000e-02	-1.908000e-01	5.052000e-01	3.785000e-01	6.025000e-01	2.964000e-01	2.585000e-02	-1.855000e-02	2.009000e-01	8.105000e-02	2.946000e-01	6.345000e-02	7.792000e-01	1.321000e-01	9.695000e-02	2.415000e-02	-1.113000e-01	-4.394000e-01	-4.661000e-01	6.973000e-01	8.565000e-02
2.021000e-01	-3.908000e-01	1.748000e-01	-1.275000e+00	-1.845100e-01	3.031000e-01	-8.765000e-01	-1.110000e+00	-2.621000e-01	2.436000e-01	-8.683000e-01	1.090000e-01	-3.990000e-01	-1.086000e+00	1.925500e-01	1.412000e+00	-3.035000e-01	2.025000e-02	4.855000e-02	-7.390000e-01	2.224750e-01	6.368000e-01	7.592000e-01	9.856000e-01	1.545000e-02	-3.802000e-01	4.285000e-02	3.165000e-02	-1.799000e-01	-8.516000e-01	4.684000e-01	3.388000e-01	-1.120000e+00	-2.791000e-01	9.160000e-02	-4.691000e-01	4.340000e-01	-1.271000e-01	1.282000e-01	-4.025000e-02	2.245000e-01	-1.037000e-01	1.268000e-01	1.340000e-01	1.016000e-01	-1.672000e+00	4.395000e-01	7.369000e-01	-1.782000e-01	-5.465000e-02
4.667000e-01	-5.610000e-02	2.772000e-01	4.400000e-02	8.720000e-02	7.260000e-01	-6.289000e-01	-1.669000e-01	-3.305000e-01	6.101000e-01	9.142000e-01	-1.737000e-01	1.014000e-01	3.140000e-02	-6.948000e-01	6.690000e-02	-8.330000e-01	-9.200000e-01	-1.622000e+00	-4.405900e-01	-7.753000e-01	5.626000e-01	-1.651000e-01	1.610000e+00	-2.975000e-01	-3.121000e-01	7.429000e-01	8.405000e-01	-1.860000e-01	3.049000e-01	7.725000e-01	-4.229000e-01	3.229000e-01	-7.540000e-01	7.558000e-01	-1.358000e-01	-2.792000e-01	1.996000e-01	1.429000e-01	-3.288000e-01	-1.080000e-01	-5.231000e-01	1.454000e+00	2.520000e-02	4.414000e-01	-4.826000e-01	-6.810000e-02	-8.316000e-01	-6.280000e-02	4.300000e-01
-4.380000e-01	-3.898000e-01	-6.190000e-01	-4.979000e-01	-1.887000e-01	-1.790000e-01	-1.810000e-02	-5.682000e-01	-2.085000e-01	-8.556000e-01	-1.167000e+00	2.110000e-02	-1.379000e-01	-2.150000e-02	-4.339000e-01	-2.618000e-01	8.370000e-02	3.091000e-01	-6.835000e-01	-9.008000e-01	-4.835000e-01	-2.684000e-01	1.146600e-01	6.288000e-01	5.118000e-01	-1.222000e-01	-1.669000e-01	-9.126000e-01	-5.131000e-01	-6.965000e-01	-4.136000e-01	-4.894000e-02	-4.680000e-02	-4.679000e-01	7.247000e-02	2.057000e-01	9.300000e-03	-6.678000e-01	-4.400000e-02	-7.319900e-01	-4.930000e-01	1.860000e-01	5.530000e-02	1.439000e-01	-1.868000e-01	8.755000e-01	4.590000e-02	4.755000e-01	1.681000e-01	-2.240000e-02
2.750000e-01	3.421000e-01	-7.401000e-01	-1.246000e-01	-7.764000e-01	1.806000e-01	5.910000e-02	-2.700000e-01	-5.148000e-01	3.066000e-01	-7.570000e-02	-5.940000e-01	-4.256000e-01	2.469000e-01	7.450000e-02	1.230000e-02	3.773000e-01	8.317000e-01	-7.876000e-01	-1.741000e+00	-7.647000e-01	-7.458000e-01	1.030000e+00	1.910000e+00	-1.551000e-01	-4.080000e-01	5.690000e-01	-3.069000e-01	-2.705000e-01	-2.658000e-01	3.748000e-01	-5.960000e-01	6.114000e-01	-4.415000e-01	4.062000e-01	9.473000e-01	5.850000e-02	-1.677000e-01	-1.900000e-01	-5.710000e-02	6.320000e-02	2.318000e-01	1.464000e-01	-1.767000e-01	-4.841000e-01	-7.000000e-04	-5.324000e-01	1.196000e+00	2.939000e-01	-1.380000e-02
4.240000e-01	-3.162000e-01	3.878000e-01	-1.591000e-01	-6.520000e-01	-1.185000e-02	-7.030000e-01	-2.686000e-01	3.789000e-01	7.732000e-01	4.224000e-01	8.486000e-01	1.734000e-01	-4.305000e-02	-8.145000e-01	-1.520000e+00	2.185000e-01	-7.267000e-01	5.955000e-02	-1.559000e+00	6.112000e-01	-9.742000e-01	4.327000e-01	1.357000e+00	2.439000e-01	-8.555000e-02	1.111000e+00	1.674000e-01	-3.639000e-01	-1.622000e-01	1.465000e+00	-6.280000e-01	7.117000e-01	1.115000e-01	-2.145000e-01	-4.791000e-01	-8.727000e-01	7.334000e-01	-3.455000e-02	-1.667000e-01	-2.478000e-01	-1.190000e-01	-6.427000e-02	-2.221000e+00	-1.816000e+00	-3.288000e-01	-3.612000e-01	-1.714000e+00	8.267000e-01	8.135000e-01
-1.552700e-01	-2.434600e-01	-2.490000e-02	1.518100e-01	8.857000e-01	6.411000e-01	4.065000e-01	4.203000e-01	-3.010000e-01	-1.400600e-01	-3.396000e-01	6.265000e-01	-4.217000e-01	-6.134000e-01	8.392000e-09	-1.102000e+00	-3.330000e-02	-1.129000e+00	2.882000e-01	-1.228000e+00	1.141600e-01	-6.583000e-01	-5.363000e-01	1.935000e-01	8.012000e-01	-9.096000e-01	-5.475000e-01	-6.142000e-01	2.520000e-02	-6.233000e-01	-4.128000e-01	-6.629000e-01	4.477000e-01	-1.717000e-01	-3.100000e-02	-6.265000e-01	1.420000e-01	-6.650000e-02	-3.025000e-02	-5.140400e-01	-1.322000e+00	6.889000e-01	2.850000e-02	-1.908000e-02	-2.282000e-01	2.511000e-01	1.635000e-01	1.114000e+00	3.830000e-01	-4.042000e-01
1.423000e+00	-1.179000e-01	-8.682000e-01	-9.585000e-02	-3.020000e-01	-7.365000e-02	-2.035000e-02	8.650000e-01	-3.876000e-01	-2.280000e-01	1.395000e-02	1.815000e-01	-3.743000e-01	1.358000e-01	-6.435000e-02	4.725000e-02	-6.682000e-01	1.030000e-01	5.427000e-01	-9.970000e-01	5.046000e-02	9.205000e-02	-6.721000e-01	-3.241000e-01	-5.679000e-01	-9.177000e-01	-3.423000e-01	-6.174000e-01	-3.645000e-02	-5.717000e-01	-3.358000e-01	-7.424000e-01	-1.650000e-01	-3.814000e-01	-2.744000e-01	-8.324000e-01	-1.044000e-01	-3.475000e-01	1.864000e-01	4.115000e-02	-1.440000e-01	-3.485000e-02	-8.955000e-02	4.443000e-01	-1.025000e+00	3.106000e-01	1.020000e+00	7.833000e-01	-4.145000e-02	6.055000e-02
-4.270000e-02	-2.898000e-01	-5.594000e-01	-9.866000e-01	9.200000e-03	2.344000e-01	-5.432000e-01	-2.695000e-01	2.694000e-01	-2.106000e-01	2.101000e-01	6.855000e-01	-3.285000e-01	1.153000e+00	-2.502000e+00	-2.016000e+00	-1.412000e+00	-1.053000e+00	-9.254000e-01	-5.443550e-01	-3.091300e-01	-5.142000e-01	4.322000e-01	1.551000e+00	4.226000e-01	3.210000e-02	5.860000e-02	-8.312000e-01	-2.560000e-01	-3.922000e-01	-4.154000e-01	1.525000e-01	2.377000e+00	-4.075000e-01	-5.250000e-01	-4.271000e-01	-7.473000e-01	-1.872000e+00	-7.760000e-02	-5.648000e-01	-4.214000e-01	3.500000e-01	-1.975000e+00	1.832000e+00	-1.149000e+00	9.527000e-01	1.627000e+00	-1.632800e-01	1.129000e+00	-2.402000e+00
-3.132000e-01	4.008000e-01	-6.178000e-01	-2.120000e-01	5.036500e-02	-2.886000e-01	-2.147000e-01	2.842000e-01	-5.244000e-01	-9.030000e-02	-4.940000e-01	-7.908000e-01	-2.727000e-01	4.506000e-01	-1.392000e-01	-4.712000e-01	-6.911000e-01	-5.595000e-01	-5.664000e-01	1.499000e-01	-9.170000e-02	-4.257000e-01	-3.350000e-02	8.268000e-01	-2.235000e-01	-3.896000e-01	-3.320000e-01	-9.370000e-02	-2.986000e-01	1.470000e-01	1.634000e-01	-5.881000e-01	1.397000e-01	-2.234000e-01	-3.295000e-01	-6.318000e-01	-7.520000e-02	-4.668000e-01	-6.080000e-02	-3.713000e-01	-2.448000e-01	4.162000e-01	-8.032000e-01	9.800000e-03	-8.312000e-01	5.207000e-01	1.184000e+00	1.488000e+00	-6.576000e-01	-2.712000e-01
-2.288000e-01	-2.533200e-01	6.700000e-03	-1.220000e-01	-4.617000e-01	-6.590000e-02	-5.233000e-01	7.324000e-01	-6.230000e-01	-2.043000e-01	-1.636000e-01	-3.867000e-01	-3.117000e-01	4.001000e-01	-4.420000e-02	-7.553000e-01	-7.302000e-01	-3.251000e-01	-9.108000e-01	-2.600000e-01	-7.240000e-02	-3.720000e-01	-1.283000e-01	8.290000e-01	-4.797000e-01	-4.755000e-01	-5.213000e-01	5.435000e-01	-7.987000e-10	9.730000e-02	7.760000e-02	-5.957000e-01	1.600000e-02	-4.092000e-01	-2.855000e-01	-2.466000e-01	-3.673000e-01	-2.796000e-01	-6.500000e-01	1.730000e-02	-2.865000e-01	2.595000e-01	-1.683000e+00	2.000000e-02	-8.642000e-01	3.255000e-01	1.063000e+00	1.618000e+00	-6.599000e-01	-1.410000e-02
1.115000e-01	-4.483000e-01	9.000000e-02	-3.580000e-01	-2.444000e-01	-2.518000e-01	-3.489000e-01	2.820400e-01	-6.821000e-01	-1.293000e-01	-4.295000e-01	-2.110000e-01	-4.620300e-01	1.063000e-01	-3.052000e-01	-8.072000e-01	-1.576000e-01	-8.130000e-02	-1.969200e-01	-5.653000e-01	3.089000e-01	-2.577000e-01	9.200000e-03	1.118000e+00	-3.351000e-01	-8.131000e-01	-1.079000e-01	2.032000e-01	-5.429000e-01	-5.383000e-01	-4.793000e-01	-3.516000e-01	3.550000e-01	-4.457000e-01	-2.870000e-01	-8.070000e-01	1.013800e-01	-8.530000e-02	-7.731000e-02	-5.243000e-01	-1.637000e-01	-5.757000e-01	-5.120000e-03	5.961000e-01	3.300000e-01	7.692000e-01	1.033000e+00	1.230000e+00	-2.247000e-01	4.380000e-02
4.400000e-01	-5.040000e-02	-4.000000e-01	-4.519000e-01	-1.171000e+00	-3.656000e-01	-4.035000e-01	3.860000e-02	3.244000e-01	-4.595000e-01	-6.239000e-01	2.170000e-01	-1.088000e-01	3.478000e-01	3.120000e-02	6.680000e-02	-6.158000e-01	6.100000e-02	-3.811000e-01	-1.617000e-01	3.605000e-01	-2.500000e-03	3.913000e-01	6.724000e-01	-5.975000e-01	-3.964000e-01	-3.415350e-01	4.347000e-01	-1.559000e-01	-3.001000e-01	-6.900000e-02	-2.259000e-01	7.901000e-01	4.240000e-01	-5.975000e-01	-5.674000e-02	-4.730000e-02	-3.130000e-01	-4.018000e-01	-3.542100e-01	-6.913000e-01	2.863000e-01	1.029000e-01	2.240000e-01	7.453000e-01	8.584000e-01	3.480400e-01	-7.876000e-01	1.980000e-01	-1.180000e+00
4.205000e-01	2.975000e-02	-6.698000e-01	-7.235000e-02	-2.467000e+00	-2.172000e-01	-1.214000e+00	-3.337000e-01	2.950000e-01	6.885000e-02	-9.092000e-01	5.365000e-02	-1.446000e-01	3.905000e-02	4.131000e-01	5.203000e-01	-9.826000e-01	2.446500e-01	3.325000e-02	2.457000e-01	4.328000e-01	-2.370000e-01	-7.204000e-01	5.881000e-01	-7.470000e-01	-6.275000e-01	-9.225000e-02	-2.125000e-02	-2.857000e-01	-8.489000e-01	3.119000e-01	-6.975000e-02	7.363000e-01	5.969000e-01	-5.838000e-01	-4.808000e-01	-8.500000e-04	-2.291000e-01	-4.713000e-01	1.243000e+00	-1.389000e+00	-1.850000e-03	-5.595000e-01	6.026000e-01	7.701000e-01	-3.210000e-01	9.192000e-01	-3.112000e-01	-4.194000e-01	-6.772000e-01
-2.227000e-01	2.737000e-01	2.044000e-01	-5.318000e-01	-5.334000e-01	-1.483000e-01	-4.406000e-01	-5.676000e-01	-1.757000e-01	4.457000e-01	1.975000e-01	-8.920000e-02	2.440000e-02	-7.344000e-01	-6.665000e-01	-2.574000e-01	8.288000e-01	-5.307000e-01	-1.888000e-01	-1.748000e-01	4.210000e-01	2.896000e-01	2.251000e-01	9.138000e-01	-5.002000e-01	-6.545000e-01	4.027000e-01	1.548000e-01	3.594000e-01	-8.580000e-02	9.757000e-01	2.400000e-03	2.054000e-01	-5.712000e-01	-7.577000e-01	-6.740000e-01	2.831000e-01	-1.100000e-02	-5.191000e-02	7.740000e-02	-2.687000e-01	3.659000e-01	1.405000e-02	2.820000e-02	3.041000e-01	1.439000e+00	4.817000e-01	1.684000e-01	-1.248000e-01	-6.446000e-01
9.650000e-02	-5.000000e-04	-3.828300e-01	-5.213000e-01	7.680000e-02	-9.976000e-01	-3.163000e-01	-1.898000e-01	-6.772000e-01	-1.770000e-01	-4.460000e-01	-3.613000e-01	-1.152000e-01	-6.260000e-02	-6.413000e-01	-9.419000e-01	9.386000e-01	-5.793000e-01	-1.450000e+00	-3.900000e-03	2.114000e-01	1.466000e-01	-2.453000e-01	9.453000e-01	6.699999e-03	-5.630000e-01	1.174000e-01	-2.113000e-01	7.320000e-02	-1.020000e+00	1.793000e-01	2.640000e-02	-2.070000e-02	4.820000e-02	-3.083000e-01	7.050000e-02	3.053000e-01	-4.641000e-01	-1.407400e-01	-4.922600e-01	-2.583000e-01	2.114000e-01	-2.419000e-02	8.650000e-02	1.384000e-01	1.578000e-02	1.037000e-01	4.412000e-01	4.270000e-02	-7.443000e-01
4.224000e-01	1.267000e-01	2.206000e-01	-4.769000e-01	2.481000e-01	3.578000e-01	-5.960000e-02	2.393000e-01	6.455000e-01	3.927000e-01	5.649000e-01	-1.685000e-01	-3.000000e-04	2.634000e-01	3.172000e-01	4.956000e-01	2.350000e-01	2.147000e-01	-2.253000e-01	1.100000e+00	5.060000e-02	-2.373000e-01	5.830000e-01	-6.720000e-02	-7.569000e-01	-4.971000e-01	-2.780000e-02	3.409000e-01	-9.082000e-01	-1.323000e-01	2.056000e-01	3.557000e-01	-1.754000e-01	6.950000e-01	-1.048000e-01	-1.595000e-01	3.916000e-01	8.150000e-02	4.789000e-01	-1.960000e-01	-3.384000e-01	7.915000e-01	-2.741000e-01	2.305000e-01	4.999000e-01	6.442000e-01	-4.200000e-03	1.044000e+00	1.740000e-02	-3.917000e-01
1.551000e-01	-1.478000e-01	5.200000e-03	-1.504000e-01	-5.191000e-01	-1.246000e-01	2.318000e-01	5.029000e-01	3.999000e-01	-1.520000e-01	-4.839000e-01	4.122000e-01	-3.791000e-01	3.995000e-01	8.080000e-02	6.857000e-01	-4.590000e-02	3.573000e-01	-3.125000e-01	4.594000e-01	1.448000e-01	-2.309000e-01	4.889000e-01	6.939000e-01	-5.050000e-01	-2.317000e-01	-2.319000e-01	3.213000e-01	-3.987000e-01	-5.720000e-01	-1.326000e-01	3.350000e-02	3.184000e-01	4.721000e-01	1.168000e-01	-2.681000e-01	3.105000e-01	-1.128000e-01	3.004000e-01	-2.676000e-01	4.600000e-02	2.299000e-01	2.424000e-01	2.010000e-02	-8.380000e-02	-1.480000e-02	2.169000e-01	-1.982000e-01	1.229000e-01	-5.254000e-01
-5.901000e-01	2.566000e-01	-1.631900e-01	5.198800e-01	-3.910000e-01	1.487000e-01	-7.174000e-01	8.033000e-01	7.840000e-02	8.437000e-01	9.475000e-01	3.510000e-01	-6.442000e-01	-1.140000e-02	4.500000e-03	-2.045000e+00	-1.181000e-01	-9.100000e-03	-6.227000e-01	-6.530000e-02	-3.235000e-01	-5.007000e-01	2.834000e-01	-3.996300e-01	-1.771000e-01	-2.125000e-01	-2.175700e-01	5.011000e-02	5.200000e-03	-1.818100e-01	3.021000e-01	1.191000e-01	-6.720000e-02	1.665000e-01	-2.305000e-01	-8.151000e-02	3.520000e-01	-2.055000e-02	-7.370000e-03	-4.432300e-01	6.914000e-02	2.092500e-01	8.825000e-02	2.145000e-02	7.126000e-02	1.178000e-01	2.583500e-01	1.948800e-01	1.647000e-01	1.524400e-01
2.977000e-01	-1.541000e-01	-3.258000e-01	-1.172000e+00	1.007000e-01	1.176000e-01	6.735000e-02	-3.493000e-01	-4.834000e-01	-1.452000e-01	1.227000e-01	-4.898000e-01	1.970000e-01	-4.541000e-01	7.541000e-01	-1.015000e+00	2.975000e-02	4.996000e-01	-1.556000e-01	-3.745000e-02	1.879000e-01	-2.853000e-01	4.258000e-01	-3.891000e-01	-4.009000e-01	-1.502000e+00	2.376000e-01	7.015000e-01	-1.659000e-01	-3.097000e-01	3.935000e-01	-2.846000e-01	-9.856000e-01	-8.427000e-01	-6.432000e-01	-1.270000e-01	1.295000e-02	-2.755000e-02	-9.152000e-02	-5.013000e-01	-1.162000e+00	2.840000e-01	-1.212000e-02	1.030000e+00	-2.085000e-02	-1.846000e-01	6.263000e-01	7.241000e-01	5.195000e-02	1.291000e-01
-2.432000e-01	-5.590000e-02	1.902000e-01	2.973300e-01	-1.265000e+00	-4.572000e-01	1.394000e+00	-8.851000e-01	-1.168000e+00	1.311000e-01	-1.019000e-01	1.283000e-01	-2.981000e-01	-1.116000e+00	3.690000e-01	-1.761000e-01	-5.882000e-01	5.008000e-01	-2.812800e-01	3.563000e-01	-7.602000e-02	8.031000e-01	2.939000e-01	1.187000e+00	-5.674000e-01	-1.119000e+00	-1.721000e-01	1.526000e-01	-2.458000e-01	-6.584000e-01	5.503000e-01	-1.601000e-01	-1.244000e-01	-1.026000e+00	-1.288000e+00	8.003000e-02	-1.376000e-01	-2.556000e-01	-6.036000e-02	-6.596500e-01	-8.372000e-01	-7.190000e-02	-8.452000e-02	9.065000e-01	4.119000e-02	-3.011000e-01	7.143000e-01	6.982000e-01	1.549000e-01	-1.443000e+00
6.664000e-01	-4.786000e-01	-3.263000e-01	-9.381000e-01	-4.114000e-01	-9.410000e-02	-2.300000e-01	-4.611000e-01	-6.982000e-01	7.223000e-01	1.968000e-01	-1.793000e-01	1.346000e-01	-1.591000e-01	5.786000e-01	-9.799000e-01	-7.430000e-02	-2.795000e-01	8.120000e-02	-5.820500e-01	-3.360000e-01	3.255000e-01	3.229000e-01	2.490000e-01	9.110000e-02	-1.292000e+00	8.354000e-01	4.409000e-01	-1.500000e-03	-3.661900e-01	-4.310000e-02	-2.987000e-01	4.354000e-01	-8.372000e-01	-9.384000e-01	5.060000e-01	1.290000e-02	-2.768000e-01	3.355000e-01	-1.201000e+00	-8.101000e-01	5.710000e-02	-3.320000e-03	2.408000e-01	3.459000e-01	1.316000e-01	6.610000e-01	-6.461000e-01	7.994000e-01	-8.407000e-01
2.491000e-01	-7.700000e-02	-8.631000e-01	-1.980000e-01	-1.068000e+00	6.239000e-01	3.030000e-01	6.498000e-01	7.547000e-01	1.712000e-01	-1.537000e-01	-3.667000e-01	-9.080000e-02	-3.000000e-02	-2.411000e-01	5.227000e-01	-5.756000e-01	4.778000e-01	-3.613000e-01	1.758700e-01	1.051000e-01	4.540000e-01	9.122000e-01	8.181000e-01	1.046000e-01	-2.704000e-01	5.694000e-01	-1.246000e-01	3.719000e-01	-6.125000e-01	2.307000e-01	2.930000e-01	2.856000e-01	5.808000e-01	1.120000e-02	-1.150000e+00	1.197000e-01	-4.256000e-01	1.949000e-01	-3.389000e-01	-3.100000e-03	1.652000e-01	-2.050000e-02	-1.144000e-01	-5.742000e-01	1.209000e-01	-3.511000e-01	5.993000e-01	-3.766000e-01	-4.813000e-01
6.813000e-01	-4.340000e-02	-3.657000e-01	1.148000e-01	-2.158000e-01	3.961000e-01	-5.852000e-01	1.020000e-01	-3.211000e-01	4.863000e-01	4.813000e-01	-3.822000e-01	2.408000e-01	-7.244000e-01	6.900000e-03	1.482000e-01	-1.314000e+00	4.216000e-01	-2.783000e-01	-5.582000e-01	4.770000e-02	2.079000e-01	7.570000e-02	1.182000e+00	-3.415000e-01	-1.983000e-01	2.806000e-01	4.611000e-01	-7.620000e-02	6.840000e-02	2.653000e-01	3.030000e-02	3.277000e-01	6.252000e-01	-2.077000e-01	-5.967000e-01	3.960000e-02	4.480000e-01	-3.154000e-01	-7.367000e-01	2.160000e-02	-2.474000e-01	-1.455000e-01	2.551000e-01	-1.023000e+00	-6.814000e-01	-2.202000e-01	-1.638000e+00	-5.540000e-02	-1.000000e-03
2.720000e-01	9.720000e-02	-8.724000e-02	-2.775000e-01	-7.477000e-01	1.350000e+00	-8.610000e-01	-8.340000e-02	3.255000e-01	8.786000e-01	1.077600e-01	7.464000e-01	1.582000e-01	1.179000e-01	-1.267000e+00	1.390000e-01	-4.629000e-01	1.954000e-01	-5.073000e-01	-2.970000e-02	-7.720000e-02	2.272000e-01	-1.910000e-01	9.779000e-01	-3.170000e-01	-9.023000e-01	-1.174000e+00	1.000000e+00	2.954000e-01	3.761000e-01	4.640000e-01	1.549000e-01	-5.088000e-01	9.550000e-01	-2.133000e-01	-8.041000e-01	-3.340000e-02	1.026000e+00	7.458000e-01	1.235000e+00	2.484000e-01	-5.135000e-01	-1.580000e-01	8.330000e-02	-1.151000e-01	-8.611000e-01	-1.898000e+00	5.990000e-02	8.296000e-01	1.029000e-01
1.001000e+00	3.290000e-02	6.397000e-01	1.853000e-01	7.462000e-01	5.748000e-01	9.613000e-01	2.857000e-01	1.176000e-01	7.849000e-01	1.058000e+00	1.703000e-01	-2.000000e-03	-2.253000e-01	-5.694000e-01	2.817000e-01	-1.535000e+00	-6.200000e-01	-3.033000e-01	-1.926000e+00	6.900000e-02	1.557000e-01	9.629000e-01	1.421000e+00	2.950000e-01	-4.450000e-01	1.348000e+00	9.006000e-01	2.300000e-02	6.617000e-01	5.866000e-01	2.990000e-01	1.008000e+00	-2.203000e-01	-9.343000e-01	-3.648000e-01	2.973000e-01	-2.741000e-01	-1.920000e-01	-1.161000e-01	-3.357000e-01	-8.200000e-02	2.366000e-01	-9.267000e-01	-1.205000e+00	-4.192000e-01	-7.119000e-01	1.062000e+00	5.856000e-01	1.999000e-01
3.027000e-01	-1.881000e-01	-1.043000e-01	-1.042000e-01	1.040000e-02	-4.569000e-01	7.877000e-01	-4.407000e-01	-1.158000e-01	5.241000e-01	-9.280000e-02	2.126000e-01	2.370000e-02	-3.288000e-01	-2.525000e-01	5.388000e-01	1.356000e-01	-6.572000e-01	2.010000e-01	2.986000e-01	3.279000e-01	2.027000e-01	3.923000e-01	8.428000e-01	4.738000e-01	-4.223000e-01	3.185000e-01	4.400000e-02	-6.080000e-02	2.187400e-01	1.400000e-02	3.153000e-01	1.226000e+00	3.485000e-01	1.248000e-01	2.510000e-02	1.515000e-01	3.071000e-01	5.283000e-01	8.427000e-01	1.170000e-02	1.450000e-01	-1.144000e-01	-6.885000e-01	-4.021000e-01	-8.236000e-01	-4.048000e-01	9.818000e-01	4.002000e-01	-1.436000e-01
6.302000e-01	7.030000e-02	-1.047000e-01	1.335400e-01	1.691000e-01	4.204000e-01	-3.340000e-01	3.604000e-01	2.143000e-01	3.560000e-01	2.810900e-01	6.079000e-01	-3.660000e-02	2.230000e-01	-5.872000e-01	-2.194000e+00	-1.934000e+00	-4.100000e-03	-5.365000e-01	-1.564000e+00	-7.726000e-01	-2.947000e-01	-9.377000e-02	7.505000e-02	-5.919000e-01	-8.052000e-01	4.516000e-01	4.238000e-01	6.813000e-01	-2.408000e-01	3.621000e-01	-2.280000e-02	9.937000e-01	-8.839000e-01	-6.575000e-01	-1.284500e-01	-3.862000e-01	-8.781000e-01	4.927000e-01	-3.589000e-01	1.047000e-01	2.388000e-01	-6.980000e-02	-4.083000e-01	-4.150000e-02	1.110000e+00	-1.385000e-01	-1.039000e+00	4.094000e-01	-4.355000e-01
7.236000e-01	6.035000e-01	4.141000e-01	-3.112000e-01	2.684000e-01	1.808000e-01	1.780000e-02	-5.526000e-01	1.039000e+00	5.152000e-01	1.072000e-01	5.046000e-01	-5.100000e-02	6.121000e-01	-1.894000e-01	-4.370000e-02	-3.323000e-01	-1.350000e-02	-8.230000e-02	-1.058000e+00	-8.292000e-01	-7.560000e-02	5.979000e-01	1.594000e+00	-1.270000e-02	-8.256000e-01	5.580000e-02	-2.115000e-01	-3.483000e-01	-4.058000e-01	-2.187000e-01	-3.438000e-01	2.357000e-01	-3.938000e-01	-4.973000e-01	-6.160000e-02	-2.003000e-01	1.627000e-01	2.374000e-01	6.060000e-02	-2.939000e-01	2.390000e-01	6.130000e-02	-1.370000e-01	5.876000e-01	6.250000e-01	-3.083000e-01	-1.224000e-01	-6.437000e-09	-1.253000e-01
2.709000e-01	-3.198000e-01	-2.352000e-01	1.582000e-01	2.855000e-01	2.180000e-01	-3.006000e-01	1.722000e-01	-2.242000e-01	-4.508000e-01	3.288000e-01	-5.902000e-01	5.630000e-02	-8.505000e-01	-1.046000e-01	-4.990000e-01	-5.118000e-01	2.680000e-02	-4.032000e-01	-2.527000e+00	1.113000e-01	-2.388000e-01	-3.800000e-03	-8.110000e-02	-5.750000e-02	2.675000e-01	4.049000e-01	-2.470000e-01	4.709000e-10	1.427000e-01	1.794000e-01	5.140000e-01	5.831000e-01	1.198000e-01	-3.969000e-02	4.240000e-02	-3.020000e-01	7.670000e-02	-5.876000e-01	-2.074000e-01	-4.067000e-01	9.000000e-02	-3.652000e-01	-1.274000e-01	3.676000e-01	4.431000e-01	6.010000e-02	4.773000e-01	1.265000e+00	3.588000e-01
6.460000e-02	4.801000e-01	-3.503000e-01	-3.300000e-03	4.180000e-02	2.384000e-01	9.547000e-01	2.747700e-01	-7.230000e-02	6.626000e-01	5.119000e-01	2.420000e-02	-4.060000e-02	1.179000e-01	1.537000e-01	-2.418000e-01	1.629000e-01	1.328000e+00	-7.183000e-01	-3.043000e+00	-1.379000e+00	-4.292900e-01	1.622000e-01	-1.278000e+00	4.042000e-01	-1.336000e-01	-6.830000e-02	3.989000e-01	4.607000e-01	2.372000e-01	7.330000e-02	-2.573000e-01	1.279000e+00	1.748000e-01	3.420000e-02	-8.366000e-01	-5.537000e-01	9.800000e-02	-7.036000e-01	-1.838000e+00	-7.999000e-01	-1.468000e-01	-3.230000e-01	4.582000e-01	-1.963000e-01	3.995000e-01	1.361000e+00	6.152000e-01	1.300000e-03	-4.648000e-01
3.235000e-01	7.449000e-01	-6.205000e-02	-3.943000e-01	1.096000e+00	1.143000e+00	5.849000e-01	2.150000e-03	1.119000e+00	1.327000e-01	-7.831000e-01	4.938000e-01	9.344000e-01	-1.650000e-03	-1.603000e-01	3.290000e-01	-6.654000e-01	6.784000e-01	-1.667000e+00	-4.107200e-01	1.398000e-01	-1.123000e+00	-2.126000e-01	7.733000e-01	-8.393000e-01	5.404000e-01	-4.649000e-01	-8.023000e-01	-8.172000e-01	-1.180000e+00	3.681000e-01	-2.486000e-01	6.623000e-01	1.245000e-01	-6.999000e-01	-6.405000e-02	-5.735000e-02	-4.895000e-02	-4.115000e-01	-7.778000e-01	-1.219000e-01	-3.435000e-01	3.530000e-01	-1.102000e+00	1.650000e-03	1.438000e+00	-2.944000e-01	-1.599000e-01	2.044000e-01	1.538000e-01
2.551000e-01	3.838000e-01	-2.707300e-01	-9.905000e-02	1.735000e-02	-2.090000e-01	4.630000e-01	-2.264000e-01	1.694000e-01	-2.895000e-01	-3.156000e-01	-3.508000e-01	-1.123000e-01	2.435000e-02	2.276000e-01	-3.178000e-01	2.737000e-01	-1.739000e-01	-3.407000e-01	-1.167000e+00	7.434000e-02	-6.420000e-01	8.010000e-01	1.112000e+00	6.410000e-01	5.375000e-02	1.739000e-01	5.895000e-02	-6.378000e-01	-5.940000e-01	-3.685000e-02	-9.235000e-02	8.512000e-01	-4.577000e-01	2.358000e-01	3.615000e-02	4.824000e-01	-5.410000e-01	3.802000e-01	6.251000e-01	3.670000e-01	7.312000e-01	-1.936000e-01	2.481000e-01	2.802000e-01	-3.283000e-01	-3.128000e-01	6.432000e-01	1.245000e+00	3.343000e-01
3.359000e-01	-2.033000e-01	1.646000e+00	5.286900e-01	6.632000e-01	-6.900000e-02	4.104000e-01	-9.521000e-01	-2.259000e-01	-1.855000e-01	-3.120000e-02	4.533000e-01	3.098000e-01	5.510000e-02	4.653000e-01	-7.080000e-02	1.248000e-01	4.948000e-01	-2.033100e-01	-5.249000e-01	7.370000e-02	-5.101000e-01	-1.813000e-01	9.906000e-01	-4.865000e-01	-1.733000e-01	-6.846000e-01	-1.266000e-01	-9.565000e-01	-1.345000e+00	1.042000e-01	-7.323000e-01	-1.261000e-01	-2.857000e-01	-4.509000e-01	-7.651000e-01	-1.565000e-01	-3.579000e-01	-1.695000e+00	-1.653000e+00	9.000000e-04	5.469000e-01	-3.052000e-01	1.120000e-02	8.864000e-01	-8.488000e-01	5.243000e-01	-9.647000e-01	-1.762000e-01	3.689000e-01
-4.175000e-02	-4.051000e-01	-1.670000e-01	-5.505000e-01	-7.265000e-02	-2.350000e-01	-6.151000e-01	-6.316000e-01	-6.247000e-01	-5.450000e-03	1.304000e-01	-6.049000e-01	5.587000e-01	-1.928000e-01	-9.843000e-01	5.907000e-01	2.026000e-01	-3.163000e-01	5.191000e-01	-1.750100e-01	1.201000e+00	-1.037000e-01	7.224000e-01	-1.958000e-01	8.655000e-02	1.457000e+00	2.694000e-01	1.793000e-01	-2.467000e-01	-5.219000e-01	7.758000e-01	-8.563000e-01	-9.564000e-01	-1.136000e+00	-3.220000e-01	1.294000e+00	-6.269000e-01	8.412000e-01	2.715000e-02	-1.010000e-01	2.846000e-01	-9.925000e-02	9.502000e-01	5.271000e-01	2.358000e-01	1.365000e+00	-1.462000e-01	-1.063000e+00	-8.529000e-01	1.168000e+00
-6.870000e-01	-6.879000e-01	-3.957000e-01	-6.604000e-01	-8.933000e-01	-7.468000e-01	2.424000e-01	-1.850000e+00	5.096500e-02	5.210000e-02	-9.213000e-01	-1.968000e-01	9.250000e-01	-4.416000e-01	3.422500e-02	-2.549200e-01	-1.321000e-01	-2.064000e-01	8.297000e-09	-6.462200e-01	-8.845000e-02	-2.132600e-01	1.033000e+00	-2.219500e-01	-2.535250e-01	1.283000e+00	-2.315000e-01	-1.278400e-01	-7.690000e-01	-3.343200e-01	5.015000e-01	1.305700e-01	5.447600e-01	-9.746000e-01	-4.549000e-01	1.373000e+00	-1.008000e+00	5.660000e-01	3.931000e-01	-3.168050e-01	1.240000e-01	7.235000e-01	3.569000e-02	-6.780000e-02	3.823000e-01	1.927000e+00	3.511000e-01	-1.389000e+00	2.573000e-01	1.809000e+00
-7.055000e-03	-7.644000e-01	-2.938000e-01	-6.025000e-01	-4.553000e-01	6.127000e-01	-1.037000e+00	-1.247000e+00	-2.339000e-01	-3.327000e-01	-5.191000e-01	1.552000e-01	3.452000e-01	4.920000e-01	-9.768000e-01	-7.821000e-01	-9.518000e-01	-1.965000e-01	-1.903800e-01	-6.385600e-01	1.151000e-01	5.712000e-01	-4.077000e-01	5.537000e-01	5.975000e-02	6.465000e-02	-4.205000e-01	-2.872000e-01	-4.771000e-01	-1.073000e+00	-6.325000e-02	3.110800e-01	1.677000e-01	-1.206550e-01	-2.393400e-01	-4.872000e-01	-2.115000e-01	-1.266850e-01	-1.210800e-01	3.168000e-01	-1.049000e+00	6.754000e-01	9.345000e-02	6.505000e-01	2.455600e-01	-3.835000e-02	-4.509000e-01	-1.333000e+00	1.170000e+00	4.240650e-01
-4.139000e-01	-5.212000e-01	-1.415900e-01	-7.334000e-01	-1.385000e+00	-3.408000e-01	1.591000e-01	-1.105000e+00	-4.835000e-01	2.388000e-01	-9.076000e-01	1.024400e-01	3.163000e-01	-7.248000e-01	-5.433000e-01	-7.622000e-01	-6.447000e-01	-6.285000e-02	-3.025400e-01	-1.548000e+00	1.176600e-01	-1.874000e-01	-1.344000e-01	-1.294550e-01	-2.218000e-01	-2.502000e-01	-8.412000e-01	-4.720000e-01	-9.683000e-01	-1.167000e-01	-1.170000e-01	2.839700e-01	3.196000e-01	-4.528000e-01	-8.062000e-01	-4.069000e-01	-2.222000e-01	-2.746000e-01	-1.306800e-01	-1.519700e-01	-8.439000e-01	2.564000e-01	1.457900e-01	2.465000e-02	3.425000e-02	7.234000e-01	-3.788000e-01	-2.099000e+00	-1.776000e-01	2.262000e-01
-2.792000e-01	-1.079000e+00	-1.641000e-01	-1.724000e+00	-1.196000e+00	-8.717000e-01	-7.940000e-02	-1.723000e+00	4.387000e-01	-1.048000e-01	-1.141000e+00	2.257000e-01	4.834000e-01	2.976000e-01	3.850000e-02	1.780000e-02	-4.747000e-01	-1.073000e+00	-2.906900e-01	-1.756000e+00	-5.549000e-02	2.428000e-01	1.223000e-01	6.976000e-01	-1.927000e-02	-3.180000e-01	-6.804000e-01	-6.412000e-01	-8.131000e-01	-2.350200e-01	4.890000e-02	-9.050000e-01	-6.135000e-01	-1.194000e+00	-7.605000e-01	-3.853000e-01	7.300000e-02	-5.800000e-02	-1.381700e-01	5.138000e-01	-2.335000e-01	2.776000e-01	-7.668000e-01	-1.046000e+00	-3.653000e-01	2.090000e+00	-5.846000e-01	-5.685000e-01	9.918000e-01	5.941000e-01
-1.491000e-01	-2.397700e-01	-3.657000e-01	-8.611000e-02	-1.924000e-01	-3.499000e-01	-7.872000e-01	-1.342000e+00	5.697000e-01	2.411000e-01	-4.341000e-01	-2.800000e-03	8.560000e-02	-2.195000e-01	2.087000e-01	-4.185000e-01	3.194000e-01	1.394000e+00	4.955000e-01	-1.156900e-01	6.998000e-01	-1.415000e-01	7.265000e-01	6.513000e-01	1.089000e-01	4.629000e-01	2.374000e-01	5.155000e-01	-2.845000e-01	-7.078000e-01	1.893000e-01	-7.860000e-01	9.080000e-02	-5.391000e-01	-1.636000e+00	-6.690000e-01	-8.050000e-02	7.589000e-01	-2.113000e-02	6.088000e-01	-4.477000e-01	3.167000e-01	-7.814000e-02	9.090000e-01	-1.634000e+00	6.779000e-01	6.881000e-01	-9.937000e-01	5.605000e-01	1.174000e+00
8.275000e-02	1.506000e-01	-1.950000e-01	-6.576000e-01	-4.071000e-01	-7.595000e-02	-2.691000e-01	-1.226000e+00	-5.839000e-01	5.785000e-02	-8.227000e-01	-5.475000e-02	2.919000e-01	-8.810000e-01	-3.632000e-01	-8.135000e-02	2.906000e-01	2.715000e-01	-7.355000e-01	-7.589000e-01	-2.421000e-01	4.595000e-01	6.040000e-01	1.600000e+00	7.630000e-01	-9.563000e-01	6.685000e-02	-5.845000e-02	-4.538000e-01	-3.717000e-01	2.604000e-01	-6.240000e-01	3.739000e-01	-7.604000e-01	-7.732000e-01	-4.944000e-02	-4.415000e-02	5.214000e-01	4.039000e-01	1.438000e+00	-3.160000e-01	-3.145000e-01	1.611000e-01	-6.090000e-01	2.156000e-01	5.433000e-01	-9.763000e-01	-2.335000e-02	2.762000e-01	-1.749000e-01
1.631000e+00	-4.442000e-01	-7.951000e-01	-6.888000e-01	6.584000e-01	-7.186000e-01	2.039000e+00	3.139000e-01	-8.391000e-01	6.420000e-02	-1.174000e-01	3.038000e-01	-1.817000e-01	-8.619000e-01	5.604000e-01	1.305000e-01	-8.440000e-01	6.716000e-01	-1.309000e+00	-1.590000e-01	2.226000e-01	-5.410000e-01	-1.020000e+00	8.249000e-01	3.478000e-01	-1.172000e+00	-6.560000e-01	-4.314000e-01	9.692000e-01	9.730000e-02	2.101000e-01	3.298000e-01	1.203000e+00	-4.276000e-01	7.350000e-02	-9.779000e-01	3.079000e-01	1.520000e-01	-8.342000e-01	2.000000e-01	-4.961000e-01	-8.724000e-01	-8.021000e-01	-9.213000e-01	1.228000e-01	9.181000e-01	1.746000e+00	1.842000e+00	6.220000e-02	5.154000e-01
1.636000e+00	-6.395000e-01	-3.011050e-01	-5.174000e-01	5.858000e-01	-9.321000e-01	1.943000e+00	-2.993000e-01	-8.952000e-01	-6.090000e-01	-1.332000e+00	4.389000e-01	-1.278000e-01	-6.375000e-01	5.939000e-01	1.696000e-01	-1.097000e+00	6.122000e-01	-1.504000e+00	-2.284000e-01	3.847000e-01	-7.288000e-01	-8.064000e-01	8.897000e-01	3.291000e-01	-1.265000e+00	-6.856000e-01	-6.035000e-01	9.165000e-01	-2.085000e-01	-6.850000e-02	2.102000e-01	9.557000e-01	-5.071000e-01	-2.540000e-02	-5.232000e-01	3.138000e-01	1.037000e-01	-6.776000e-01	2.400000e-01	-4.723000e-01	-9.183000e-01	-7.165000e-01	-8.352000e-01	8.860000e-02	1.065000e+00	1.448000e+00	1.889000e+00	-6.750000e-02	2.062000e-01
-2.849000e-01	-7.502000e-01	-2.776000e-01	2.228000e-01	-3.593000e-01	-4.405000e-01	-2.362000e-01	7.029000e-01	7.774000e-01	3.999000e-01	-9.136000e-01	-1.341000e-01	7.475000e-01	2.097000e-01	-8.410000e-02	-1.736000e-01	-2.140000e-02	-8.300000e-03	1.551000e-01	-7.069000e-01	-5.665000e-01	-7.236000e-01	-1.145000e-01	-7.843000e-01	-1.761000e-01	8.342000e-01	-8.431000e-01	-6.180000e-01	7.174000e-01	6.600000e-03	2.443000e-01	1.656000e+00	3.617000e-01	1.824000e-01	-6.461000e-01	-1.883000e-01	1.020000e+00	1.271000e-01	3.792000e-01	-1.242000e-01	-2.914000e-01	8.204000e-01	9.458000e-01	6.780000e-01	-8.510000e-02	6.346000e-01	8.067000e-01	-3.316000e-01	1.750000e-01	-6.895000e-01
-2.501000e-01	-3.977400e-01	-1.173000e-01	4.448000e-01	-6.810000e-02	-2.977000e-01	-4.054000e-01	9.448000e-01	6.757000e-01	4.911000e-01	-2.124000e-01	-2.358000e-01	5.673000e-01	-4.470000e-02	-1.480000e-02	-1.817000e-01	2.084000e-01	-3.340000e-02	5.278000e-01	-9.454000e-01	-4.819000e-01	-8.420000e-01	2.132000e-01	-4.386000e-01	1.453000e-01	9.255000e-01	-6.701000e-01	-5.286000e-01	8.204000e-01	1.731000e-01	3.516000e-01	1.581000e+00	2.355000e-01	1.139000e-01	-5.527000e-01	-7.770000e-02	9.399000e-01	2.090000e-01	4.821000e-01	2.640000e-02	-3.607000e-01	8.551000e-01	9.849000e-01	6.411000e-01	-1.857000e-01	6.021000e-01	9.501000e-01	-3.198000e-01	1.965000e-01	-3.241000e-01
9.410000e-02	-1.127000e-01	-3.587000e-01	1.095000e-01	-6.763000e-01	3.770000e-02	1.960000e-01	-5.158000e-01	-1.424000e-01	-3.719000e-01	-3.182000e-01	1.422000e-01	2.259000e-01	7.070000e-02	-1.716000e-01	7.400000e-02	-1.324000e-01	1.323000e-01	-2.817000e-01	-4.463000e-01	-1.263000e-01	3.289000e-01	5.106000e-01	1.101000e+00	-1.102000e-01	-4.304000e-01	1.642000e-01	4.100000e-02	9.200000e-03	-5.627000e-01	-3.600000e-02	-6.590000e-01	-1.755000e-01	1.887000e-01	-2.024000e-01	-4.290000e-02	-1.911000e-01	2.798000e-01	3.360000e-01	9.851000e-01	2.060000e-02	1.885000e-01	3.450000e-01	1.597000e-01	-1.828000e-01	1.000000e+00	-2.142000e-01	-3.450000e-01	5.140000e-02	-7.998000e-01
-6.430000e-01	-4.032000e-01	1.552000e-01	-6.650000e-02	-1.617000e+00	-7.680000e-02	-9.005000e-01	-2.840000e-02	6.182000e-01	-4.077000e-01	-6.249000e-01	6.349000e-01	4.440000e-02	9.000000e-03	2.806000e-01	3.790000e-01	-6.122000e-01	-8.370000e-01	-7.430000e-01	1.999000e-01	-1.801000e-01	9.140000e-02	1.379000e-01	-1.435000e-01	-1.022000e-01	7.546000e-01	-3.219000e-09	9.830000e-02	8.760000e-02	5.918000e-01	-1.253000e-01	-5.728000e-01	5.660000e-01	1.029000e+00	-1.280000e-02	-5.548000e-01	4.096000e-01	-3.325000e-01	4.520000e-02	-2.363000e-01	6.199000e-01	2.355000e-01	5.059000e-01	7.163000e-01	-3.602000e-01	4.432000e-01	1.576000e-01	-5.388000e-01	-1.285000e-01	7.941000e-01
-1.239300e-01	-5.027000e-01	-1.683000e-01	3.994000e-01	-1.040600e-01	1.438000e-01	-9.404000e-01	2.171000e-01	2.943000e-01	3.613000e-01	-3.382000e-01	3.275000e-01	-2.192000e-01	-2.393000e-01	1.171000e-01	-1.240000e-02	-9.263000e-01	-1.208000e+00	-7.064000e-01	1.845700e-01	-5.150000e-01	-1.277000e-01	-3.478000e-01	-2.405000e-01	-2.845000e-01	4.489000e-01	-5.084000e-01	-9.680000e-02	-2.603000e-01	2.155000e-01	-3.727000e-01	-5.887000e-01	3.067000e-01	6.669000e-01	-1.324000e-01	-1.143000e-01	1.414000e-01	-3.052000e-01	1.010800e-01	-4.559000e-01	2.073000e-01	5.470000e-02	5.402000e-01	4.471000e-01	-1.738000e-01	2.097000e-01	-6.420000e-02	-7.608000e-01	-2.100000e-01	6.764000e-01
-7.580000e-02	2.299000e-01	3.967000e-01	1.800000e-01	-2.091000e+00	-4.013000e-01	-9.671000e-01	-7.945000e-01	4.136000e-01	1.977000e-01	2.030000e-02	6.797000e-01	1.477000e-01	3.543000e-01	-1.665000e-01	4.450000e-02	-1.204000e+00	-6.141000e-01	-5.346000e-01	-5.170000e-01	5.393000e-01	3.682000e-01	2.668000e-01	-3.500000e-01	-3.300000e-01	-1.496000e-01	-5.982000e-01	-3.620000e-02	-1.026000e-01	5.700000e-02	1.721000e-01	9.920000e-02	7.499000e-01	4.550000e-01	4.851000e-01	-4.508000e-01	-5.860000e-02	-3.910000e-01	-4.073000e-01	-2.486000e-01	-2.757000e-01	-4.700000e-02	3.162000e-01	5.163000e-01	3.247000e-01	5.840000e-01	1.345000e-01	-3.865000e-01	-2.280000e-02	5.190000e-02
3.304000e-01	-6.008000e-01	-5.230000e-02	4.137000e-01	-8.555000e-01	4.251000e-01	-5.963000e-01	3.273000e-01	5.155000e-01	-5.948000e-01	2.956000e-09	6.959000e-01	-4.500000e-03	6.050000e-02	4.413000e-01	1.959000e-01	4.133000e-01	-3.174000e-01	-1.269000e-01	-2.740000e-02	3.233000e-01	1.572000e-01	-4.430000e-02	-8.105000e-01	-8.220000e-02	4.810000e-01	-5.522000e-01	4.520000e-02	-1.114000e+00	5.044000e-01	-6.790000e-02	-4.145000e-01	7.400000e-03	7.540000e-02	-3.601000e-01	3.419000e-01	1.900000e-03	-3.419000e-01	-2.186000e-01	-5.095000e-01	2.979000e-01	5.627000e-01	2.626000e-01	7.838000e-01	1.090000e-01	-2.686000e-01	2.907000e-01	1.003000e-01	-5.248000e-01	4.009000e-01
3.152000e-01	-6.239000e-01	8.500000e-03	8.373000e-01	-5.244000e-01	3.695000e-01	-5.057000e-01	7.470000e-01	6.185000e-01	-1.091000e+00	-1.879000e-01	4.701000e-01	-2.819000e-01	-6.910000e-02	2.566000e-01	1.286000e-01	1.705000e-01	-5.828000e-01	-1.683000e-01	-2.363000e-01	1.356000e-01	-9.040000e-02	8.580000e-02	-9.925000e-01	-2.719000e-01	-4.103000e-01	-2.630000e-01	1.360000e-01	-6.464000e-01	6.329000e-01	2.413000e-01	-3.081000e-01	-2.020000e-02	7.350000e-02	-5.977000e-01	6.810000e-02	-1.612000e-01	-3.122000e-01	-3.000000e-04	-2.212000e-01	2.907000e-01	3.962000e-01	3.195000e-09	5.297000e-01	-1.998000e-01	-4.149000e-01	1.087000e-01	5.000000e-02	-4.259000e-01	1.514000e-01
-7.535000e-01	-1.609000e-01	8.625000e-01	9.186000e-01	5.439000e-01	9.300000e-03	-9.581000e-01	8.254000e-01	-3.142000e-01	-5.000000e-03	-5.750000e-02	6.590000e-01	-5.347000e-01	7.628000e-01	-3.074000e-01	-3.876000e-01	-4.830000e-02	2.031000e-01	5.240000e-02	-5.215000e-01	-2.116000e-01	4.967000e-01	-2.104000e-01	3.242000e-01	-1.719000e-01	2.846000e-01	-2.142000e-01	7.560000e-02	-2.481000e-01	4.046000e-01	-1.145000e+00	-4.422000e-01	2.689000e-01	-1.580000e-01	1.383000e+00	2.331000e-01	-5.196000e-01	-8.344000e-01	-4.082000e-01	4.921000e-02	7.980000e-01	3.741000e-01	-5.140000e-02	1.262000e+00	6.685000e-01	-1.619000e-01	2.770000e-02	-1.285000e+00	-3.380000e-02	5.228000e-01
-2.182800e-01	-3.109000e-01	6.447000e-01	4.808000e-01	-1.520000e+00	-5.567500e-02	-7.334000e-01	5.915000e-01	3.784000e-01	-2.028000e-01	-7.069000e-01	2.715000e-01	-6.586000e-01	4.706000e-01	-7.175000e-02	-1.047000e+00	5.232000e-01	-8.582000e-01	-4.761000e-01	4.895900e-01	3.535000e-01	-7.525000e-02	-9.577000e-01	-8.284000e-01	-4.129000e-01	1.654000e+00	8.069000e-01	-1.501800e-01	-1.175000e+00	8.345000e-01	-3.225000e-02	-2.602000e-01	4.389000e-01	5.449000e-01	8.315000e-02	-1.625000e-02	5.144000e-01	8.325000e-02	5.202000e-01	-2.841000e-01	2.440000e+00	6.827000e-01	-1.254000e-01	4.745000e-01	-9.862000e-01	-2.534000e-01	-4.062000e-01	-9.425000e-02	-4.175000e-02	-6.884000e-01
8.130000e-02	3.904000e-01	9.400000e-03	-4.558000e-01	-2.177000e+00	-9.058000e-01	-3.993000e-01	-2.972000e-01	4.324000e-01	-9.502000e-01	-4.166000e-01	3.623000e-01	-2.086000e-01	5.721000e-01	-1.623000e+00	-4.296000e-01	-3.311000e-01	-8.118000e-01	-1.110000e+00	-4.362000e-01	-1.677250e-01	-1.919850e-01	6.184000e-01	1.796000e+00	-6.979000e-01	3.918000e-01	7.215000e-01	-3.171000e-01	-5.516000e-01	-1.241000e+00	-1.720000e-01	-1.284000e-01	5.712000e-01	-2.019000e-01	-6.258000e-01	-8.238000e-01	-3.538000e-01	-7.102000e-01	1.970000e-01	-1.540000e+00	1.398000e+00	-3.810000e-02	-3.924000e-01	2.514000e-01	-1.090000e-01	1.193000e+00	3.864950e-01	-1.780000e+00	4.339000e-01	7.040000e-02
-9.218000e-01	-1.763000e-01	4.252000e-01	1.078000e+00	-9.326000e-01	-2.710000e+00	-2.703000e-01	7.583000e-01	1.109000e+00	-2.099000e-01	-6.011000e-01	7.185000e-01	-7.375000e-01	1.206000e+00	-5.333000e-01	-2.377000e-01	9.280000e-02	-2.447000e-01	8.460000e-02	-4.030000e-01	-1.407000e-01	-4.034000e-01	-6.987000e-01	-7.323000e-01	-3.869000e-01	1.405000e+00	2.269000e-01	-1.310000e-02	-5.306000e-01	-2.560000e-02	-2.731000e-01	5.564000e-01	1.137000e+00	-4.020000e-02	-5.410000e-02	-3.524000e-01	3.375000e-01	1.540000e-02	1.703000e-01	-3.420000e-01	1.930000e+00	7.140000e-01	-2.073000e-01	6.690000e-01	-1.411000e-01	4.123000e-01	-2.471000e-01	-3.446000e-01	2.762000e-01	4.332000e-01
-1.504000e-01	-1.763000e-01	9.761000e-01	2.676000e-01	-2.977000e-01	-6.003000e-01	-1.215000e-02	-1.494000e-01	3.508000e-01	6.303000e-01	1.995000e-02	6.555000e-01	-2.041000e-01	1.201000e+00	-8.037000e-01	-2.608000e-01	-4.807000e-01	-1.335000e-02	-6.865000e-02	-8.791000e-01	5.169000e-01	-3.341000e-01	-5.942000e-01	-1.171000e+00	-6.777000e-01	1.114000e+00	-6.760000e-01	4.654000e-01	-8.647000e-01	-8.464000e-01	-2.762000e-01	4.064000e-01	1.648000e+00	4.185000e-02	-4.878000e-01	-3.039000e-01	3.115000e-01	-2.176000e-01	-2.007000e-01	-3.486000e-01	1.297000e+00	4.874000e-01	-4.785000e-01	7.073000e-01	1.373000e-01	3.521000e-01	-8.023000e-01	-1.003000e+00	2.970000e-01	2.018000e-01
-5.608000e-01	1.451000e-01	2.885000e-01	1.126000e+00	-1.450000e+00	-1.103000e+00	-7.790000e-02	2.906000e-01	8.716000e-01	1.206000e+00	1.165000e+00	1.035000e+00	4.240000e-02	1.300000e+00	-9.239000e-01	-3.386000e-01	-5.641000e-01	-1.852000e-01	-2.113000e-01	-2.398000e+00	-4.215000e-01	-6.821000e-01	-1.215000e+00	-9.624000e-01	-2.827000e-01	1.394000e+00	-3.104000e-01	3.602000e-01	-1.277000e+00	-3.834000e-01	3.460000e-02	4.958000e-01	1.779000e+00	-3.312000e-01	-3.995000e-01	-9.870000e-01	4.634000e-01	-2.164000e-01	-2.865000e-01	-2.907000e-01	1.892000e+00	8.614000e-01	-1.570000e-01	9.596000e-01	1.972000e-01	9.168000e-01	-9.425000e-01	-9.359000e-01	4.433000e-01	4.438000e-01
-1.827000e-01	-5.039000e-01	-3.644000e-01	-8.415000e-01	-2.744000e-01	-2.191000e-01	1.691000e-01	-2.659000e-01	-1.149000e-01	4.231000e-01	-4.207000e-01	-4.728000e-01	-4.680000e-02	-6.768000e-01	-3.222000e-01	-1.056000e+00	-6.786000e-01	-4.192000e-01	-5.874000e-01	-1.980000e+00	-8.649000e-01	-1.958000e+00	7.468000e-01	2.083000e+00	-8.740000e-02	-1.052000e-01	-2.440000e-02	8.920000e-02	1.365000e-01	-2.010400e-01	2.320000e-01	2.640800e-01	1.266000e+00	-2.766000e-01	-2.381000e-01	-2.936000e-01	1.415000e-01	-4.250000e-01	5.860000e-02	-1.421000e-01	5.807000e-01	3.951000e-01	1.830400e-01	1.742000e+00	3.401000e-01	1.691000e+00	4.240000e-01	2.347300e-01	5.205000e-01	6.338000e-01
6.361000e-01	-9.332000e-01	-3.295000e-01	3.378000e-01	2.744000e-01	-4.769000e-01	-3.042000e-01	7.613000e-01	-5.323000e-01	-5.620000e-02	-3.090000e-01	-2.605000e-01	3.328000e-01	-2.407000e-01	6.730000e-02	-2.682000e-01	-7.252000e-01	5.474000e-01	-4.312000e-01	-5.857000e-01	2.286000e-02	3.346000e-01	-8.870000e-02	2.563000e-01	-1.370000e-01	-2.419000e-01	-3.499000e-01	2.484000e-01	-3.096000e-01	6.580000e-02	1.619000e-01	3.462000e-01	3.770000e-01	2.685000e-01	-3.215000e-01	-1.390000e-01	-1.449000e-01	-3.025000e-01	-4.145000e-01	-2.541000e-01	-3.569000e-01	1.040000e-02	4.935000e-01	-1.090000e-02	1.536000e-01	-3.910000e-02	6.737000e-01	-3.217000e-01	1.461000e-01	-4.579000e-01
2.360000e-01	-2.450800e-01	3.138000e-01	3.023200e-01	1.711000e+00	-7.530000e-02	-7.270000e-02	4.754000e-01	2.447000e-01	5.990000e-01	4.775000e-01	4.520000e-02	2.111000e-01	3.951000e-01	-5.331000e-01	-6.332000e-01	-2.051000e-01	4.859000e-01	-2.771000e+00	-7.408100e-01	-3.200000e-03	2.672000e-01	-4.077000e-01	-4.200000e-01	3.046000e-01	2.170000e-02	2.950000e-02	-6.657000e-01	-3.375000e-01	4.441000e-01	-1.637000e-01	-1.090000e-01	6.722000e-01	-4.326000e-01	-6.558000e-01	-4.500000e-02	1.013000e-01	-3.093000e-01	-1.666100e-01	-6.374000e-01	-4.400000e-01	1.155000e-02	-2.723000e-01	-6.917000e-01	5.650000e-02	2.880000e-02	-2.356000e-01	4.576000e-01	2.831000e-01	2.068000e-01
9.547000e-01	-2.353000e-01	-2.844000e-01	3.278700e-01	-6.091000e-01	2.681000e-01	7.935000e-02	4.983000e-01	8.491000e-01	-2.727000e-01	-5.759000e-01	8.055000e-02	9.845000e-02	4.553000e-01	-2.220000e-01	1.786000e-01	-4.163000e-01	1.465000e-02	-6.170000e-01	-5.721000e-01	-2.836000e-01	-3.454000e-01	-3.512000e-01	-4.198000e-01	-3.620000e-01	9.755000e-02	4.715000e-02	-6.858000e-01	-2.172000e-01	-2.011000e-01	9.674000e-01	-3.120000e-01	8.880000e-01	2.240000e-01	-9.485000e-02	-1.869000e-01	-2.227000e-01	2.916000e-01	-5.597000e-01	-1.814000e+00	-1.463000e-01	-6.681000e-01	5.318000e-01	-4.521000e-01	-5.064000e-01	1.072000e+00	-2.503000e-01	2.300000e-01	1.043000e-01	8.986000e-01
-3.203500e-02	-3.113200e-01	-1.051000e+00	2.374800e-01	-5.805000e-01	3.908000e-01	-4.309000e-01	1.112000e-01	2.479000e-01	-2.815000e-01	3.600000e-01	-3.115000e-02	-2.654000e-01	1.563000e-01	-5.816000e-01	-2.277900e-01	-7.676000e-01	-7.831000e-01	-6.792000e-01	-4.095000e-01	-1.210000e-01	7.287000e-01	-5.358000e-01	-3.988900e-01	1.005000e-01	-3.294000e-01	-1.476000e+00	-9.866000e-01	-1.362000e+00	-1.066000e+00	3.575000e-02	-1.231000e-01	4.187000e-01	9.105000e-02	-6.340000e-01	-2.945000e-02	-2.738000e-01	-9.285000e-02	-7.193500e-02	-4.986900e-01	-3.640800e-01	1.377200e-01	2.119000e-01	1.269650e-01	-5.324000e-01	1.253000e+00	2.318000e-01	6.512000e-01	1.305000e-01	-6.545000e-01
1.815000e-01	-3.207000e-01	-8.725000e-02	-6.420000e-01	5.561000e-01	1.475000e-02	-4.461000e-01	3.595000e-02	2.985000e-01	6.045000e-02	4.792000e-01	-1.409000e-01	-1.015000e-01	-4.923000e-01	-3.309000e-01	7.175000e-02	-5.237000e-01	-2.412000e-01	-2.666000e-01	-2.419000e-01	1.205000e-02	-1.997000e-01	-3.334000e-01	1.225000e-01	1.290000e-01	4.499000e-01	-1.294000e-01	-1.052000e-01	3.250000e-01	-3.047000e-01	-1.234000e-01	-5.250000e-03	5.374000e-01	1.835000e-01	-2.853000e-01	-2.731000e-01	1.763000e-01	5.695000e-02	-2.038000e-01	-3.807000e-01	-5.095000e-02	4.757000e-01	-6.135000e-02	2.668000e-01	-9.725000e-02	3.638000e-01	-1.230000e-01	1.161000e-01	-6.805000e-02	2.994000e-01
3.250000e-02	-6.902000e-01	-2.064000e-01	-5.662000e-01	2.390000e-01	-3.964000e-01	-6.030000e-02	5.409000e-01	-2.894000e-01	-3.699000e-01	-1.454000e-01	-1.896000e-01	-4.854000e-01	-4.980000e-02	-3.124000e-01	-2.782000e-01	-1.146000e+00	3.800000e-02	-2.870000e-02	9.150000e-02	3.770000e-01	-2.186000e-01	-3.484000e-01	3.387000e-01	-1.170000e-02	9.330000e-02	-1.421000e-01	-5.100000e-03	3.799000e-01	-1.419000e-01	2.780000e-02	7.456000e-01	5.470000e-02	-1.465000e-01	-8.191000e-01	-2.959000e-01	2.273000e-01	-9.330000e-02	3.800000e-02	4.443000e-01	-1.355000e+00	-1.890000e-02	1.217000e-01	4.302000e-01	4.230000e-02	-1.110000e-02	2.936000e-01	7.395000e-01	-1.549000e-01	9.200000e-02
-5.350000e-02	1.743000e-01	-5.502000e-01	1.041000e-01	-2.929000e-01	-1.096000e-01	-3.305000e-01	3.100000e-01	-5.849000e-01	-4.605000e-01	-2.532000e-01	8.620000e-01	1.653000e-01	-2.640000e-02	7.707000e-01	3.169000e-01	-1.869000e+00	1.021000e+00	-8.735000e-01	-8.573000e-01	1.078500e-01	-7.910000e-01	4.504000e-01	8.350000e-01	-1.608900e-01	6.660000e-01	-3.405000e-01	1.621000e-01	2.520000e-02	-8.037000e-01	1.507000e-01	-2.835000e-01	7.140000e-01	-4.855000e-01	-2.974000e-01	-9.383000e-01	-4.500000e-03	-5.500000e-02	2.761000e-01	1.187000e+00	3.979000e-01	-1.033000e+00	1.620000e-01	-2.108000e+00	-3.007000e-01	-1.023000e-01	7.103000e-01	-1.061000e+00	-4.196000e-01	5.428000e-01
2.588000e-01	1.461000e-01	2.403000e-01	2.330000e-02	-1.335000e-01	-3.210000e-02	-3.990000e-02	-2.393000e-01	1.138000e-01	2.678000e-01	-3.695000e-01	-2.758000e-01	-6.960000e-01	-1.356000e-01	-6.079000e-01	2.212000e-01	1.183000e-01	-5.282000e-01	-8.436000e-01	-6.322000e-01	-2.142000e-01	-7.568000e-01	9.960000e-01	1.153000e+00	1.218000e-01	-7.612000e-01	2.275000e-01	8.710000e-02	-4.252000e-01	-2.320000e-01	7.600000e-03	-8.751000e-01	3.192000e-01	1.183000e-01	-2.642000e-01	-4.146000e-01	-6.820000e-02	-6.800000e-03	1.185000e-01	-1.820000e-02	5.392000e-01	1.213000e-01	2.299000e-01	-4.746000e-01	-3.719000e-01	-5.500000e-03	1.301000e-01	1.510000e-01	-1.228000e-01	3.500000e-01
5.660000e-02	2.501000e-01	-8.730000e-02	-5.528000e-01	1.480000e-01	1.151000e-01	2.902000e-01	6.796000e-01	1.542000e-01	-4.485000e-01	-1.875000e-01	1.690000e-02	-2.195000e-01	3.231000e-01	-7.501000e-01	1.025000e-01	-1.329000e-01	-6.456000e-01	-4.967000e-01	7.552000e-02	-6.910000e-02	-3.501800e-01	9.444000e-01	6.316000e-01	-4.094000e-01	-2.490000e-02	4.222000e-01	1.725000e-01	-8.970000e-02	-2.639000e-01	-1.330000e-02	-6.309000e-01	6.098000e-01	3.316000e-01	-6.419000e-01	-5.749000e-01	4.043000e-01	2.895000e-01	4.229000e-01	-5.852000e-01	1.028000e-01	2.772000e-01	-1.508000e-01	5.660000e-02	-3.190000e-01	-2.803000e-01	-9.732000e-01	-1.027000e+00	1.973000e-01	-1.399000e-01
1.261000e-01	1.383000e-01	2.000000e-04	2.110000e-01	-9.266000e-01	4.152000e-01	1.953000e-01	-2.060000e-01	3.509000e-01	-2.638000e-01	2.991000e-01	8.600000e-02	-1.112000e-01	5.570000e-02	-6.435000e-01	-1.830000e-01	5.654000e-01	-2.280000e-01	-8.713000e-01	2.449200e-01	-5.885000e-01	-2.543900e-01	6.883000e-01	1.628000e+00	4.974000e-01	-4.880000e-02	-1.233000e-01	-9.171000e-01	-5.152000e-01	-5.442000e-01	3.280000e-01	-4.905000e-01	-2.424000e-01	-2.075000e-01	-3.466000e-01	1.433000e-01	3.016000e-01	-6.200000e-03	3.631000e-01	-7.917000e-01	1.859000e-01	5.185000e-01	-3.979000e-01	-1.207000e-01	-3.647000e-01	-7.855000e-01	-2.782000e-01	7.260000e-02	-1.846000e-01	2.241000e-01
-4.780000e-02	4.490000e-01	-2.119000e-01	-1.685000e-01	-8.910000e-01	-1.004000e-01	6.837000e-01	-2.251000e-01	5.329000e-01	-5.280000e-02	-3.367000e-01	7.193000e-01	-7.990000e-02	1.308000e-01	-1.362000e-01	1.670000e-01	4.529000e-01	2.660000e-01	1.986000e-01	-2.540000e+00	1.800000e-04	-1.784500e-01	9.505000e-01	1.624000e+00	-1.141000e+00	2.395300e-01	4.256000e-01	-1.993000e-01	-4.363000e-01	-1.886000e-02	4.825000e-01	-4.173000e-01	-1.052000e-01	-2.598000e-01	-6.735000e-01	-6.837000e-02	3.341000e-01	1.262000e-01	-5.340000e-01	-5.120000e-02	4.472000e-01	4.472000e-01	-7.490000e-02	1.814000e-01	-1.700000e-01	3.982000e-01	2.399000e-01	-9.166000e-01	-2.765000e-01	6.943000e-01
1.400000e-01	-2.238000e-01	8.769000e-01	-4.294000e-01	-3.335000e-01	-2.420000e-02	1.712000e-01	-4.526000e-01	-3.254000e-01	-2.261000e-01	-1.197000e-01	1.929000e-01	-2.110000e-02	-3.279000e-01	2.488500e-01	-2.463000e-01	-2.276000e-01	-4.430000e-02	1.394000e-01	1.727200e-01	3.171000e-01	-3.254000e-01	-3.874000e-01	3.280000e-01	-1.725000e-01	4.250000e-02	-3.493000e-09	7.480000e-02	-3.846000e-01	1.338000e-01	8.405000e-01	-3.950000e-01	6.233000e-01	-7.000000e-03	7.090000e-02	-1.667000e-01	-1.070000e-01	1.345000e-01	-3.893000e-01	-5.540000e-02	2.801000e-01	-1.475000e-01	-2.998000e-01	-2.803000e-01	-3.645000e-01	-5.164000e-01	-1.039000e-01	4.007000e-01	1.163000e-01	6.407000e-01
4.371000e-01	1.075000e-01	-1.388000e-01	6.310000e-02	2.256000e-01	1.420000e-01	-4.300000e-03	-1.769000e-01	-2.529000e-01	-1.740000e-01	5.000000e-01	-2.251000e-01	9.680000e-02	-1.475000e-01	2.256000e-01	-1.556000e-01	9.410000e-02	7.600000e-02	-1.870000e-01	-4.726000e-02	4.935000e-01	-3.900000e-02	2.154000e-01	6.920000e-02	3.900000e-02	-3.920000e-02	1.142000e+00	3.663000e-01	2.920000e-02	4.946000e-01	7.551000e-01	-4.786000e-01	7.606000e-01	-1.430000e-02	-7.900000e-03	-9.274000e-01	-7.550000e-02	3.856000e-01	1.726000e-01	-9.430000e-02	2.745000e-01	-2.813000e-01	1.380000e-01	-1.152000e-01	-1.791000e-01	-4.449000e-01	-2.288000e-01	2.646000e-01	-3.232000e-01	5.506000e-01
3.867000e-01	-5.313000e-01	-4.503000e-01	-1.304000e-01	6.668000e-01	-8.880000e-02	-3.272000e-01	-2.346000e-01	-1.040000e-01	-1.760000e-02	-5.234000e-01	2.717000e-01	2.400000e-03	-8.150000e-02	-3.500000e-01	-1.960000e-02	-2.038000e-01	5.127000e-01	-7.198000e-01	-1.062000e+00	1.248000e-01	-3.346000e-01	2.817000e-01	9.286000e-01	4.440000e-02	8.000000e-02	4.160000e-02	-6.400000e-02	5.110000e-01	-4.735000e-01	2.583000e-01	5.620000e-01	3.740000e-01	4.539000e-01	5.180000e-02	-2.698000e-01	2.534000e-01	1.878000e-01	3.012000e-01	3.966000e-01	5.149000e-01	1.892000e-01	5.045000e-01	-2.400000e-02	-3.523000e-01	-7.730000e-02	1.727000e-01	-6.178000e-01	3.040000e-01	2.899000e-01
3.454000e-01	-3.684000e-01	-5.465000e-01	-8.317000e-01	-1.808000e-01	7.855000e-02	-7.879000e-01	2.854000e-01	-1.303000e-01	-2.543000e-01	-6.628000e-01	-3.680000e-01	5.050000e-03	2.170000e-01	1.556000e-01	-1.595000e-01	-1.211000e+00	-4.000000e-01	-1.096000e-01	-1.134000e+00	-1.176000e-01	-1.384000e+00	-4.505000e-02	1.148000e+00	3.435000e-02	2.032000e-01	-2.778000e-01	-5.693000e-01	5.215000e-01	-4.001000e-01	-1.164000e-01	-7.888000e-01	1.519000e-01	6.815000e-02	-2.613000e-01	-1.645000e-01	-1.924000e-01	3.546000e-01	-7.505000e-02	-1.650000e+00	4.794000e-01	-8.078000e-01	8.325000e-02	-4.672000e-01	2.062000e-01	-4.078000e-01	2.950000e-03	1.204000e-01	-1.244000e-01	6.347000e-01
2.021000e-01	-2.524000e-01	-3.321000e-01	-3.447000e-01	-1.389000e-01	9.090000e-02	7.131000e-01	-1.864000e-01	5.560000e-02	2.427000e-01	-9.171000e-01	1.879000e-01	-6.471000e-01	-2.989000e-01	8.718000e-01	1.148000e-01	-6.160000e-01	-1.548000e-01	3.259000e-01	-1.988000e-01	-2.641000e-01	1.323000e-01	-1.290000e-01	1.453000e+00	1.003000e-01	-6.520000e-02	1.791000e-01	-7.864000e-01	3.605000e-01	-7.897000e-01	5.652000e-01	-7.399000e-01	2.505000e-01	-1.480000e-02	7.607000e-01	-6.262000e-01	1.020000e-01	1.982000e-01	3.504000e-02	-2.633700e-01	9.104000e-01	-6.423000e-01	9.901000e-02	2.800000e-03	-5.401000e-01	-6.610000e-02	-4.590000e-01	-4.111000e-01	-8.970000e-02	8.039000e-01
1.805000e-02	-3.692000e-01	-4.754000e-01	-7.657000e-01	1.422000e-01	-8.015000e-02	-1.084000e-01	-3.737000e-01	-3.789000e-01	5.168000e-01	-3.908000e-01	2.657000e-01	-1.577000e-01	-5.911000e-01	-5.745000e-02	-3.565000e-02	-8.197000e-01	-1.264000e-01	2.506000e-01	-3.391000e-01	2.640300e-01	-2.375000e-02	3.335000e-02	1.188000e+00	6.750000e-03	-1.707000e-01	2.521000e-01	-2.210000e-01	3.931000e-01	1.964000e-01	4.525000e-01	-3.218000e-01	3.695000e-02	-4.943000e-01	-1.050000e-03	-6.196000e-01	1.114000e-01	2.475000e-02	3.752000e-01	-1.305000e-01	2.085000e-02	-3.680000e-01	-9.605000e-02	-4.528000e-01	-1.163000e+00	1.085000e-02	6.514000e-01	3.769000e-01	1.165000e-01	4.248000e-01
-1.366000e-01	-1.800000e-01	-1.245000e-01	-7.503000e-01	-9.674000e-01	-4.865000e-02	-3.246000e-01	-6.736000e-01	-1.304000e-01	3.031000e-01	-7.776000e-01	4.127000e-01	-3.343000e-01	-6.659000e-01	-3.302000e-01	-2.987000e-01	-1.138600e-01	-1.417000e-01	-3.732000e-01	-1.349000e+00	2.285500e-01	-9.343000e-02	2.698000e-01	1.231000e+00	4.095000e-02	-4.805000e-02	1.495000e-01	-7.597000e-01	-1.035000e-01	-2.233000e-01	-8.865000e-02	-6.180000e-01	2.355000e-02	-1.545000e-01	1.914000e-01	-3.561000e-01	-4.396000e-01	3.269000e-01	7.400000e-04	8.005000e-02	7.063000e-01	-2.761000e-01	1.309200e-01	-1.191000e+00	-1.131000e-01	-3.409000e-01	3.729000e-01	3.229000e-01	3.002000e-01	7.288000e-01
-1.162000e-01	-7.558000e-01	-4.057000e-01	-8.227000e-01	-1.412000e-01	-1.006000e-01	-2.190000e-01	8.390000e-02	-9.570000e-02	-3.513000e-01	-9.695000e-01	1.279000e-01	2.558000e-01	-4.324000e-01	-2.297000e-01	-5.970000e-02	-8.877000e-01	-1.008000e-01	-2.304000e-01	-1.416000e+00	1.998000e-01	-4.310000e-02	-1.538000e-01	4.624000e-01	-3.610000e-01	2.090000e-02	-4.505000e-01	-4.489000e-01	-3.690000e-02	-4.452000e-01	8.950000e-02	7.400000e-03	3.648000e-01	-2.983000e-01	-1.789000e-01	-3.699000e-01	1.482000e-01	-1.536000e-01	2.520000e-01	-3.649000e-01	4.810000e-02	-4.690000e-01	4.111000e-01	-2.446000e-01	-1.122000e-01	-7.390000e-01	6.660000e-02	-7.981000e-01	1.782000e-01	5.033000e-01
-1.728000e-01	-3.321000e-01	-3.361000e-01	-5.067000e-01	6.743000e-01	-2.081000e-01	3.192000e-01	4.208000e-01	-5.184000e-01	-1.279000e+00	-8.789000e-01	-3.360000e-01	3.658000e-01	4.885000e-02	1.257000e-01	2.405000e-02	-4.164000e-01	2.995000e-02	-6.227000e-01	-7.070000e-01	1.121000e-01	1.963000e-01	6.690000e-01	1.073000e+00	1.462000e-01	-4.545000e-02	-2.036000e-01	8.395000e-02	-3.276000e-01	-3.497000e-01	9.595000e-02	2.059000e-01	5.869000e-01	-1.706000e-01	2.659000e-01	-2.626000e-01	-3.240000e-01	3.550000e-03	-5.195000e-02	-1.107000e+00	1.761000e-01	-1.673000e-01	5.507000e-01	-2.183000e-01	1.094000e-01	3.111000e-01	-4.475000e-02	-2.145000e-01	1.449000e-01	-1.095000e-01
-1.093000e-01	-4.340000e-01	-3.877700e-01	-4.740000e-01	-1.885000e-01	4.430000e-02	8.263000e-01	-1.454000e-01	-2.316000e-01	1.378000e-01	-6.969000e-01	1.561000e-01	-2.600000e-03	-5.870000e-02	5.806000e-01	1.773000e-01	-2.015000e+00	3.324000e-01	-6.630000e-02	-2.565000e+00	-7.550000e-01	2.024000e-01	-2.078000e-01	1.043000e+00	-7.619000e-01	3.750000e-02	-1.203000e-01	-4.739000e-01	-2.280000e-02	-4.150000e-01	7.792000e-01	-8.070000e-02	2.960000e-02	-6.270000e-02	-4.157000e-01	-3.500000e-03	7.090000e-02	-3.670000e-02	1.499000e-01	-8.676000e-01	1.076000e+00	-2.584000e-01	1.600000e-03	-2.483000e-01	1.628000e-01	-8.680000e-02	5.187000e-01	1.855000e-01	-2.380000e-02	1.249000e-01
2.561000e-01	4.975000e-02	-5.653000e-01	-2.184000e-01	-7.350000e-01	1.207000e-01	-6.458000e-01	-8.741000e-01	-2.933000e-01	1.104000e-01	-6.087000e-01	3.055000e-02	-1.765000e-01	-2.054000e-01	1.936000e-01	2.170000e-01	-6.980000e-01	-5.202000e-01	1.942000e-01	-2.410000e-01	-6.995000e-01	1.667000e-01	-5.056000e-02	9.869000e-01	8.825000e-02	-1.580000e-01	1.425000e-02	-3.894000e-01	3.115000e-02	-4.571000e-01	3.336000e-01	-2.077000e-01	2.098000e-01	-1.172000e+00	-1.992000e-01	-3.904000e-01	5.217000e-01	2.096000e-01	1.101000e+00	-1.519450e-01	5.939000e-01	-3.455000e-02	1.838000e-01	3.364000e-02	-5.995000e-02	3.308000e-01	-1.271000e-01	-7.650000e-03	-1.452000e-01	1.161000e+00
1.836000e-01	2.740000e-02	-2.342200e-01	8.520000e-02	-8.299000e-01	-1.081000e-01	-3.094000e-01	-2.462000e-01	3.840000e-02	-4.019000e-01	-6.562000e-01	4.335000e-01	-1.001000e-01	5.280000e-02	-2.950000e-01	2.203000e-02	-4.844000e-01	-4.340000e-02	-2.307000e-01	-7.225000e-01	2.643000e-01	-2.860000e-01	2.282000e-01	9.593000e-01	-7.409000e-01	4.456000e-01	-1.197000e-01	-8.006000e-01	-5.750000e-02	4.282000e-01	1.580000e-01	4.682000e-01	5.480000e-01	2.690000e-01	-2.737000e-01	-5.140000e-01	5.928000e-01	-1.738000e-01	1.386000e+00	-1.060000e-02	1.790000e-02	-5.333000e-01	1.340000e-01	-3.624000e-01	-3.710000e-01	8.753000e-01	3.957000e-01	-2.820000e-01	-5.270000e-02	-1.252000e-09
3.853000e-01	-2.107000e-01	-1.634000e-01	3.840000e-02	4.286000e-01	-3.240000e-01	5.258000e-01	-9.670000e-02	-7.670000e-02	4.440000e-01	-3.391000e-01	5.622000e-01	-2.029000e-01	1.228000e-01	1.613000e-01	2.094000e-01	-1.187000e-01	6.927000e-01	-1.586000e-01	-6.595000e-01	-5.673000e-01	-2.567000e-01	3.720000e-01	1.508000e+00	-4.019000e-01	-1.050000e-01	2.227000e-01	3.564000e-01	-8.700000e-03	-2.478000e-01	4.516000e-01	-2.786000e-01	2.413000e-01	-2.684000e-01	1.867000e-01	-6.985000e-01	5.100000e-03	6.490000e-02	-1.914000e-01	3.474000e-01	6.294000e-01	5.100000e-03	3.325000e-01	-5.103000e-01	1.310000e-02	3.660000e-02	2.309000e-01	-7.748000e-01	-1.205000e-01	-1.332000e-01
3.213000e-01	-1.058000e-01	8.950000e-02	-2.578000e-01	-3.386000e-01	9.217000e-01	-7.724000e-01	-2.865000e-01	4.476000e-01	-1.747000e-01	-6.201000e-01	1.177000e-01	-9.017000e-01	3.780000e-02	-4.562000e-01	3.150000e-01	-4.595000e-01	3.474000e-01	-6.352000e-01	-2.552000e+00	-7.440000e-01	-1.300000e-03	-1.926000e-01	4.374000e-01	-5.171000e-01	1.037000e-01	4.145000e-01	1.717000e-01	1.233250e-01	-2.309000e-01	1.550000e-02	1.779000e-01	1.224000e-01	9.071000e-01	2.638000e-01	-1.055000e+00	1.657000e-01	-9.610000e-02	-1.369000e-01	1.785000e-01	9.768000e-01	-3.318000e-01	1.766000e-01	-2.802000e-01	-1.797000e-01	8.289000e-01	-5.615000e-01	-7.252000e-01	-3.240000e-02	-3.013000e-01
-3.426000e-01	1.311000e-01	4.699000e-01	-4.147000e-01	-4.279000e-01	8.548000e-01	-2.241000e-01	4.322000e-01	5.600000e-01	-4.838000e-01	-1.015000e+00	-4.690000e-02	-6.398000e-01	-1.780000e-02	-5.655000e-01	-1.960000e-02	-1.209000e+00	6.180000e-02	-4.860000e-01	-2.386000e+00	-9.177000e-01	1.407000e-01	6.190000e-02	6.537000e-01	-1.206000e+00	-3.130000e-02	-6.935000e-01	-6.310000e-02	-6.835000e-01	-5.650000e-01	-3.800000e-02	1.371000e-01	-6.870000e-02	5.854000e-01	-1.090000e-01	-8.739000e-01	2.269000e-01	-5.330000e-01	-1.897000e-01	3.900000e-02	1.022000e+00	-5.524000e-01	2.815000e-01	1.500000e-03	9.610000e-02	8.511000e-01	-5.378000e-01	-8.696000e-01	1.095000e-01	-1.647000e-01
8.535000e-02	5.293000e-01	-1.293800e-01	4.533100e-01	3.710000e-01	4.162000e-01	-8.150000e-02	2.069000e+00	-5.552000e-01	1.797000e-01	4.522000e-01	1.295000e-01	-5.386000e-01	2.830000e-01	-3.559000e-01	6.529000e-01	-1.517000e+00	4.835000e-01	-2.227400e-01	-3.801400e-01	3.620000e-02	-6.290000e-02	-4.740000e-01	-2.830000e-01	-1.568000e-01	-5.217000e-01	-1.590000e+00	9.424000e-02	-1.020000e+00	-8.778000e-01	-4.121000e-01	1.624000e-01	4.935000e-01	-3.065000e-01	1.564000e-01	-6.023000e-01	-5.447000e-01	-4.510000e-02	-1.768500e-01	-5.443000e-01	-2.293000e-01	-1.635000e-01	3.117000e-02	1.591000e-01	1.897000e-01	7.503000e-01	5.353000e-01	-1.968000e-01	2.066000e-01	1.572000e-01
3.996000e-01	-5.875000e-01	-1.603000e-01	6.236000e-01	-5.016000e-01	-2.996000e-01	7.457000e-01	4.150000e-01	-5.110000e-02	-6.868000e-01	-1.188000e-01	-2.892000e-01	-1.737000e-01	-7.362000e-01	5.435000e-01	1.618000e-01	-8.463000e-01	1.187000e+00	-4.635000e-01	-2.624000e-01	7.323000e-01	7.071000e-01	-3.095000e-01	-1.314000e+00	-9.263000e-01	4.017000e-01	-7.870000e-02	3.061000e-01	-1.120000e-01	4.340000e-02	1.468000e-01	5.310000e-02	6.248000e-01	-8.640000e-02	-6.242000e-01	-4.188000e-01	4.600000e-02	-9.440000e-02	3.037000e-01	4.374000e-01	4.258000e-01	7.670000e-02	1.007000e+00	9.219000e-01	-4.619000e-01	1.021000e+00	4.162000e-01	-4.709000e-01	-5.658000e-01	-1.557000e+00
2.204000e-01	-5.950000e-01	-2.360000e-02	1.221000e+00	-4.658000e-01	-8.440000e-02	5.649000e-01	7.374000e-01	2.322000e-01	-1.438000e-01	-3.183000e-01	3.816000e-01	-1.123000e-01	-1.023000e+00	5.879000e-01	5.980000e-02	-1.087000e+00	9.729000e-01	-4.691000e-01	2.974000e-01	3.555000e-01	4.540000e-01	-3.215000e-01	-1.287000e+00	-5.132000e-01	5.470000e-01	-8.963000e-01	4.554000e-01	4.420000e-02	-1.247000e-01	3.072000e-01	4.518000e-01	2.434000e-01	2.223000e-01	-6.094000e-01	-4.477000e-01	-5.060000e-02	-2.987000e-01	5.313000e-01	1.537000e-01	4.521000e-01	-7.300000e-02	9.597000e-01	7.522000e-01	-7.086000e-01	1.269000e+00	6.106000e-01	-2.056000e-01	-5.163000e-01	-2.065000e+00
1.421000e-01	-1.150000e+00	-1.520400e-01	-7.152000e-01	-6.250000e-01	-1.893000e-01	7.447000e-01	9.156000e-01	2.127000e-01	-1.036000e+00	-5.511000e-01	3.872000e-01	2.193000e-01	-9.876000e-01	5.851000e-01	-7.460000e-02	-1.133000e+00	8.177000e-01	-6.726000e-01	2.442000e-01	5.695000e-01	3.307000e-01	-3.707000e-01	-1.386000e+00	-5.964000e-01	5.228000e-01	-1.054000e+00	3.896000e-01	-1.600000e-03	-1.880000e-01	2.846000e-01	4.083000e-01	1.972000e-01	1.349000e-01	-4.793000e-01	-4.200000e-01	-8.540000e-02	-3.302000e-01	3.116000e-01	3.307000e-01	4.615000e-01	-2.024000e-01	9.700000e-01	7.023000e-01	-6.050000e-01	1.072000e+00	7.413000e-01	-1.680000e-01	-5.121000e-01	-2.016000e+00
2.300000e-03	-4.380000e-01	-4.531000e-01	-9.420000e-02	-5.626000e-01	5.130000e-02	5.416000e-01	4.380000e-01	-7.640000e-02	-1.890000e-02	-9.920000e-02	3.701000e-01	6.900000e-02	-7.600000e-01	8.073000e-01	-1.041000e-01	-1.146000e+00	8.624000e-01	-3.751000e-01	-4.087000e-01	1.408000e-01	1.762000e-01	-2.419000e-01	2.528000e-01	-4.632000e-01	3.834000e-01	-4.637000e-01	3.240000e-01	-2.200000e-02	-3.506000e-01	4.570000e-01	2.624000e-01	4.371000e-01	-1.027000e-01	-4.652000e-01	-3.738000e-01	7.610000e-02	-1.465000e-01	4.695000e-01	4.910000e-01	6.560000e-01	-1.200000e-03	8.973000e-01	8.567000e-01	-2.659000e-01	1.457000e+00	8.004000e-01	-2.799000e-01	-1.990000e-01	-1.072000e+00
-7.830000e-02	-9.498000e-01	-2.116000e-01	5.184000e-01	-5.254000e-01	-2.078000e-01	1.106000e+00	4.064000e-01	1.040000e-02	-7.574000e-01	-4.788000e-01	7.089000e-01	2.682000e-01	-5.746000e-01	5.502000e-01	-2.813000e-01	-9.794000e-01	9.913000e-01	-7.343000e-01	1.750000e-02	3.798000e-01	3.436000e-01	-3.815000e-01	-1.232000e+00	-5.529000e-01	2.054000e-01	-1.384000e+00	3.450000e-02	-6.675000e-01	-8.601000e-01	-1.430000e-02	8.280000e-02	3.949000e-01	4.590000e-02	-7.644000e-01	-3.194000e-01	-5.510000e-02	-5.762000e-01	3.910000e-02	9.100000e-03	9.850000e-02	-3.480000e-02	5.784000e-01	4.682000e-01	-5.162000e-01	1.012000e+00	4.099000e-01	-4.263000e-01	-1.818000e-01	-2.061000e+00
2.590000e-02	-9.114000e-01	-3.133000e-01	6.408000e-01	-8.128000e-01	-6.080000e-02	9.633000e-01	4.157000e-01	1.429000e-01	-6.209000e-01	-5.502000e-01	5.351000e-01	2.049000e-01	-6.534000e-01	5.450000e-01	-1.162000e-01	-1.789000e+00	8.499000e-01	-1.256000e+00	1.028000e-01	6.931000e-01	2.901000e-01	-3.905000e-01	-1.032000e+00	-7.721000e-01	1.193000e-01	-1.544000e+00	1.569000e-01	-3.328000e-01	-4.257000e-01	1.864000e-01	2.053000e-01	3.361000e-01	1.584000e-01	-5.575000e-01	-4.916000e-01	-1.604000e-01	-5.470000e-01	3.005000e-01	-1.080000e-02	3.083000e-01	-1.173000e-01	3.161000e-02	6.415000e-01	-5.483000e-01	1.486000e+00	5.999000e-01	-3.909000e-01	-1.810000e-01	-2.638000e+00
-1.147000e-01	-1.179000e-01	-2.910000e-01	3.310000e-02	3.965000e-01	-4.433000e-01	7.218000e-01	1.767000e+00	-7.571000e-01	-1.425000e-01	-6.493000e-01	3.253000e-01	-8.150000e-02	3.554000e-01	1.038000e-01	-2.662000e-01	-1.710000e+00	7.130000e-02	-1.042000e+00	-8.503000e-01	4.785000e-01	4.734000e-01	-7.581000e-01	-3.009000e-01	-3.406000e-01	5.648000e-01	-1.915000e+00	1.331000e-01	-4.270000e-01	-8.087000e-01	1.410000e-02	2.645000e-01	8.044000e-01	-3.337000e-01	5.257000e-01	-2.016000e-01	-3.717000e-01	1.970000e-02	-1.529000e-01	-1.548000e-01	1.174000e+00	-3.740000e-02	1.123000e+00	7.207000e-01	4.580000e-02	1.902000e+00	1.826000e-01	1.658000e-01	3.148000e-01	-9.540000e-01
2.622000e-01	-1.012000e+00	-4.482000e-01	2.043000e-01	6.095000e-02	7.752000e-01	3.538000e-01	4.357000e-01	2.946000e-01	2.419000e-01	-2.976000e-01	3.237000e-01	-4.712000e-01	2.912000e-01	5.014000e-01	-2.425000e-01	-4.349000e-01	1.688000e-01	1.073000e-02	-1.857300e-01	-2.189000e-01	1.384000e-01	-1.576000e-01	1.258000e-01	-4.580000e-01	3.801000e-01	-9.086000e-01	4.245000e-02	9.516000e-01	3.653000e-01	-8.135000e-02	1.215000e-01	7.585000e-02	-1.855000e-02	-4.675000e-02	-4.054000e-01	-1.473000e-01	-2.273000e-01	2.455000e-02	-3.370000e-01	-3.665000e-01	-3.525000e-02	2.949000e-01	-1.730000e-01	-1.188000e-01	-1.775000e-01	6.156000e-01	1.279000e-01	-3.888000e-01	1.183000e-01
3.000000e-04	-2.061000e-01	-5.417000e-01	-2.061000e-01	-3.097000e-01	6.173000e-01	4.538000e-01	-1.089000e-01	2.206000e-01	-1.390000e-02	-3.295000e-01	3.217000e-01	-1.782000e-01	2.835000e-01	6.182000e-01	-1.590000e-01	-7.128000e-01	1.220000e-01	-4.267000e-01	-3.381000e-01	-6.027000e-01	-2.555000e-01	3.804000e-01	8.061000e-01	-6.328000e-01	2.509000e-01	-2.761000e-01	-1.083000e-01	2.456000e-01	6.780000e-02	-2.630000e-02	-1.488000e-01	2.761000e-01	-1.935000e-01	-3.113000e-01	-5.618000e-01	3.800000e-02	-3.483000e-01	3.261000e-01	-3.161000e-01	-3.619000e-01	-5.750000e-02	1.757000e-01	-1.355000e-01	1.118000e-01	1.280000e-01	6.219000e-01	-5.407000e-01	-2.412000e-01	-1.569000e-01
-2.620000e-02	-4.774000e-01	-5.376000e-01	-5.065000e-01	-1.692000e-01	5.144000e-01	2.771000e-01	3.640000e-02	3.180000e-01	-2.063000e-01	-4.434000e-01	3.451000e-01	-2.916000e-01	1.509000e-01	4.541000e-01	-1.629000e-01	-5.086000e-01	2.000000e-03	-5.211000e-01	-1.772900e-01	1.590000e-02	-4.641000e-01	-3.750000e-02	2.323000e-01	-5.663000e-01	3.299000e-01	-2.878000e-01	3.099000e-10	5.870000e-01	1.184000e-01	1.023000e-01	-8.020000e-02	3.103000e-01	-1.996000e-01	-2.247000e-01	-5.521000e-01	-5.310000e-02	-2.301000e-01	2.730000e-02	-3.726000e-01	-3.067000e-01	-9.000000e-03	1.895000e-01	-1.260000e-01	-1.870000e-02	2.078000e-01	5.981000e-01	-1.815000e-01	-3.308000e-01	8.120000e-02
9.820000e-02	1.901000e-01	-2.000000e-04	2.825000e-01	2.531000e-01	1.729000e+00	8.490000e-02	8.816000e-01	-8.280000e-02	1.820000e-01	2.369000e-01	4.471000e-01	1.384000e-01	9.090000e-02	-3.017000e-01	3.256000e-01	1.541000e-01	4.741000e-01	-3.497000e-01	-8.726000e-01	-6.153000e-01	-2.737000e-01	2.523000e-01	4.344000e-01	-2.569000e-01	4.122000e-01	2.993000e-01	2.380000e-02	6.940000e-02	2.809000e-01	6.024000e-01	-9.540000e-02	1.149000e-01	1.250000e-01	-2.628000e-01	6.380000e-02	-3.801000e-01	-4.812000e-01	-3.374000e-01	-3.216000e-01	-3.004000e-01	-2.036000e-01	7.440000e-02	5.492000e-01	-2.278000e-01	1.851000e+00	9.120000e-02	-5.002000e-01	-1.308000e-01	3.875000e-01
3.758000e-01	-3.893000e-01	1.962000e-01	-2.070000e-01	2.567000e-01	5.644000e-01	2.265000e-01	3.150000e-01	-2.130000e-02	8.091000e-01	5.193000e-01	1.563000e-01	-2.875000e-01	-3.919000e-01	-1.035000e-01	-5.678000e-01	-5.351000e-01	2.445000e-01	-4.913000e-01	-8.001000e-01	-1.680000e-01	-3.125000e-01	-6.444000e-01	-3.337000e-01	-9.280000e-02	1.822000e-01	-6.443000e-01	-7.350000e-02	6.810000e-02	-3.920000e-02	3.430000e-02	1.253000e-01	3.556000e-01	2.326000e-01	-1.963000e-01	-6.899000e-01	-1.865000e-01	7.720000e-02	-5.450000e-01	3.790000e-01	-2.545000e-01	-3.232000e-01	3.349000e-01	6.188000e-01	2.308000e-01	5.148000e-01	6.032000e-01	4.232000e-01	-4.118000e-01	8.165000e-01
4.441000e-01	-4.847000e-01	3.131000e-01	2.135000e-01	6.268000e-01	5.525000e-01	2.268000e-01	5.271000e-01	2.192000e-01	-2.568000e-01	3.749000e-01	9.825500e-02	-1.932000e-01	-1.906000e-01	-1.475000e-01	-4.080000e-01	-3.711000e-01	2.449000e-01	-6.424000e-01	-1.731000e-01	-1.582000e-01	-2.648000e-01	-6.044000e-01	-8.279000e-01	-3.100000e-02	3.600000e-02	-1.318000e+00	-2.132000e-01	1.600000e-03	-3.539000e-01	-2.622000e-01	1.859000e-01	2.462000e-01	-5.510000e-02	-2.287000e-01	-7.388000e-01	-2.640000e-01	7.720000e-02	-7.089000e-01	3.520000e-02	-2.426000e-01	-3.591000e-01	3.112000e-01	6.454000e-01	2.113000e-01	5.798000e-01	4.635000e-01	4.777000e-01	-4.901000e-01	9.591000e-01
-5.385000e-02	-1.455000e-01	-9.516000e-01	-8.215000e-02	-8.564000e-01	7.095000e-02	-7.326000e-01	-6.195000e-02	1.185000e-01	-1.627000e-01	-5.915000e-01	-1.789000e-01	-2.343000e-01	-1.441000e-01	-4.778000e-01	-6.915000e-02	7.250000e-03	-4.571000e-01	1.111000e-01	-1.448000e+00	-1.067000e+00	-1.263000e-01	-2.509000e-01	8.017000e-01	-2.857000e-01	5.337000e-01	-1.348000e-01	2.845000e-02	-1.250000e-01	-1.115000e-01	2.751000e-01	-1.632000e-01	2.290000e-01	1.855000e-01	-8.875000e-02	-2.140000e-01	-2.255000e-01	3.057000e-01	-8.330000e-03	2.275000e-02	4.729000e-01	2.497000e-01	-7.245000e-02	1.570000e-01	1.113000e-01	4.847000e-01	-2.579000e-01	-9.850000e-01	5.463000e-01	-2.690000e-01
-2.401000e-01	-3.728000e-01	-6.973000e-01	-2.930000e-01	-9.845000e-01	2.975000e-01	-3.268000e-01	9.958000e-01	-2.629000e-01	3.794000e-01	-9.700000e-03	4.498000e-01	-2.749000e-01	-8.917000e-01	4.328000e-01	-2.647000e-01	-6.446000e-01	-5.285000e-01	4.145000e-01	-8.100000e-01	-2.406000e-01	1.061000e-01	5.073000e-01	6.570000e-01	-3.946000e-01	2.996000e-01	-8.030000e-02	1.547000e-01	-2.553000e-01	3.400000e-02	-2.147000e-01	-5.803000e-01	-3.692000e-01	7.160000e-02	-2.573000e-01	-2.135000e-01	-1.941000e-01	3.300000e-03	-1.275000e-01	2.163000e-01	2.134000e-01	7.720000e-02	2.947000e-01	5.991000e-01	3.059000e-01	-8.561000e-02	-5.010000e-02	2.500000e-03	-2.942000e-01	7.350000e-02
-6.518000e-01	1.462000e-01	-2.314100e-01	2.276000e-01	-2.241000e-01	1.001000e-01	-4.467000e-01	1.000000e+00	9.500000e-03	-1.731000e+00	-5.381000e-01	2.582000e-01	-4.602000e-01	-1.555000e-01	4.051000e-01	-6.229000e-01	-2.697000e-01	-4.992000e-01	-4.244000e-01	-4.247000e-01	-3.072000e-01	4.290000e-02	4.179000e-01	-1.099000e-01	-2.129000e-01	1.528000e-01	-3.984000e-01	3.612000e-01	-4.778000e-01	-1.755000e-01	-3.153000e-01	-6.203000e-01	-2.181000e-01	3.478000e-01	-2.401000e-01	-1.290000e-01	-2.550000e-01	-5.914000e-01	-8.136500e-02	-6.512000e-01	-7.930000e-02	-1.291000e-01	2.366200e-01	5.288000e-01	3.766000e-01	4.849000e-01	-1.032000e-01	2.811000e-01	-2.614000e-01	2.026000e-01
2.010000e-01	-5.517000e-01	-7.820000e-01	5.814000e-01	-2.702000e-01	-7.992000e-01	-6.401000e-01	5.385000e-01	-6.338000e-01	-8.351000e-01	-8.354000e-01	-6.165000e-01	3.898000e-01	-5.809000e-01	-2.740000e-02	-1.153000e+00	-2.071000e-01	-1.209000e+00	2.995000e-01	-1.641000e+00	1.003800e-01	3.830000e-01	8.772000e-01	9.639000e-01	-1.220000e-01	3.100000e-03	-7.440000e-01	-6.984000e-01	-1.516000e+00	-9.567000e-01	2.434000e-01	-2.310000e-02	-1.069000e-01	-7.426000e-01	-5.073000e-01	-2.701000e-01	7.784000e-01	-2.322000e-01	1.282000e+00	-1.159000e+00	6.485000e-01	1.436000e+00	6.287000e-01	-1.082000e-01	-1.082000e-01	9.428000e-01	-3.689000e-01	-1.908000e-01	-2.666000e-01	-1.269000e+00
2.306000e-01	-2.735000e-01	-5.140000e-01	-6.590000e-01	3.412000e-01	-6.679000e-01	2.150000e-01	-1.714000e-01	4.195000e-01	-2.969000e-01	-7.572000e-01	-1.517000e-01	-4.467000e-01	-6.982000e-01	2.360000e-01	3.792000e-01	-4.134000e-01	-1.209000e+00	-1.929000e-01	2.943000e-01	4.546000e-01	-5.384000e-01	-2.170000e-01	5.178000e-01	-1.774000e-01	5.895000e-01	-1.614000e-01	-8.570000e-01	5.705000e-01	1.890000e-01	2.025000e-02	5.515000e-02	1.827000e-01	-7.495000e-02	-2.192000e-01	-4.247000e-01	2.921000e-01	1.625000e-02	-1.512000e-01	2.026000e-01	4.823000e-01	-4.047000e-01	-4.975000e-02	-1.569000e-01	-9.835000e-02	-5.709000e-01	8.689000e-01	4.079000e-01	3.343000e-01	4.966000e-01
2.034000e-01	-4.636000e-01	-5.497000e-01	3.651000e-01	1.083000e+00	-8.223000e-01	-3.353000e-01	-1.956000e-01	-1.082000e-01	1.709000e-01	-2.924000e-01	-2.066000e-01	2.475000e-01	-3.744000e-01	2.094000e-01	2.883000e-01	-5.085000e-01	-3.394000e-01	-3.971000e-01	-2.925000e-01	4.771000e-01	-3.092000e-01	-3.530000e-01	-3.385000e-02	6.421000e-01	2.043000e-01	-1.336000e-01	2.565000e-02	4.104000e-01	2.861000e-01	8.735000e-02	1.204000e-01	5.200000e-01	-1.517000e-01	3.254000e-01	-2.982000e-01	-8.735000e-02	9.895000e-02	-1.520000e-01	3.566000e-01	-4.240000e-01	-1.527000e-01	2.480000e-01	-2.335000e-01	-5.368000e-01	-3.404000e-01	5.123000e-01	-2.001000e-01	8.410000e-01	1.705000e-01
-9.500000e-03	-9.936000e-01	-1.167000e+00	2.460000e-02	2.525000e-01	-7.779000e-01	2.151000e-01	-1.940000e-01	-1.129000e-01	-8.285000e-01	-1.113000e+00	-2.465000e-01	-2.376000e-01	-2.113000e-01	4.974000e-01	-1.917000e-01	-3.323000e-01	2.045000e-01	-2.496000e-01	7.820000e-02	2.907000e-01	-1.098000e-01	1.590000e-02	2.177000e-01	-8.140000e-02	-4.668000e-01	-4.680000e-01	2.171000e-01	-1.311000e-01	-2.660000e-02	-4.711000e-01	-4.030000e-02	3.629000e-01	5.773000e-01	1.216000e-01	-4.920000e-02	3.154000e-01	7.920000e-02	1.630000e-01	1.836000e-01	-3.044000e-01	3.726000e-01	1.036000e-01	-4.718000e-01	-4.410000e-02	-3.989000e-01	1.398000e-01	1.133000e+00	9.717000e-01	-1.990000e-01
1.015000e-01	-7.236000e-01	-4.970000e-01	-1.997000e-01	5.554000e-01	-4.696000e-01	3.074000e-01	-8.680000e-02	6.800000e-02	-4.008000e-01	-4.278000e-01	-2.559000e-01	-7.250000e-02	-2.856000e-01	7.095000e-01	-1.132000e-01	-5.165000e-01	3.090000e-02	-3.336000e-01	3.041000e-01	4.768000e-01	1.595000e-01	7.040000e-02	3.649000e-01	-1.117000e-01	-3.702000e-01	-2.327000e-01	2.024000e-01	-1.980000e-02	6.900000e-02	-4.701000e-01	-1.520000e-02	2.055000e-01	7.355000e-01	1.616000e-01	-1.896000e-01	2.527000e-01	1.381000e-01	4.009000e-01	2.870000e-01	-9.610000e-02	2.769000e-01	2.582000e-01	-1.938000e-01	-1.278000e-01	-2.910000e-01	2.233000e-01	8.262000e-02	6.815000e-01	-5.722000e-09
-9.123000e-01	-2.414900e-01	-2.184950e-01	2.230600e-01	5.175000e-01	-3.520000e+00	1.849500e-01	3.973000e-01	4.283000e-01	-3.266800e-01	2.492000e-01	1.952000e-01	-4.953000e-01	-2.249000e-01	-3.536000e-01	-2.208000e-01	-1.131000e+00	-4.680000e-01	-8.151000e-01	-5.795000e-01	3.836000e-01	-2.106000e-01	-1.064000e+00	-1.218000e+00	-1.015000e+00	8.190000e-02	-1.869000e+00	-1.143000e+00	-1.023000e+00	-1.390000e-02	-1.215000e+00	-1.277000e-01	7.680000e-02	-8.192000e-01	-2.183000e-01	-1.020000e-02	5.620000e-02	2.827000e-01	-1.420000e+00	-1.454000e+00	1.610000e-02	-5.031000e-01	4.220000e-01	-9.130000e-01	-4.983000e-01	-4.783000e-01	-1.311000e-01	-2.753000e-01	2.644000e-01	5.480000e-02
-3.785000e-01	-3.631000e-01	-1.493000e-01	3.401000e-01	4.994000e-01	-2.013000e+00	-5.632000e-01	5.820000e-02	5.431000e-01	-9.240000e-02	-6.745000e-01	4.031000e-01	-3.500000e-01	-1.855000e-01	8.600000e-02	-1.586000e-01	-8.071000e-01	-2.935000e-01	-9.396000e-01	-4.581000e-01	4.214000e-01	-3.930000e-02	-6.744000e-01	-3.611000e-01	-1.189000e-01	4.978000e-01	-6.594000e-01	-2.961000e-01	2.214000e-01	1.340000e-02	-8.230000e-01	5.711000e-01	1.127000e-01	-1.421000e-08	-1.153000e-01	-1.564000e-01	3.290000e-02	2.345000e-01	4.100000e-01	-1.055000e+00	1.283000e-01	-7.240000e-01	1.070000e+00	-4.058000e-01	-5.055000e-01	-2.910000e-01	4.120000e-02	2.399000e-01	4.262000e-01	6.029000e-02
-2.050000e-01	-2.331000e-01	-3.677000e-01	-7.940000e-02	2.135000e-01	-5.672000e-01	-4.357000e-01	-1.294000e-01	1.845000e-01	4.170000e-02	-4.650000e-02	2.454000e-01	-1.426000e-01	-2.541000e-01	6.500000e-03	-1.401000e-01	-1.010000e+00	-1.300000e-02	-3.980000e-01	-1.304400e-01	9.400000e-02	-2.037000e-01	-2.013000e-01	-8.316000e-01	-5.890000e-02	3.349000e-01	1.599000e-01	1.870000e-02	1.827000e-01	4.063000e-01	4.030000e-02	4.299000e-01	4.554000e-01	-4.460000e-02	4.835000e-02	-5.020000e-01	3.510000e-02	4.329000e-01	-9.180000e-02	-1.259000e-01	1.120000e-02	-3.766000e-01	4.190000e-01	-5.134000e-01	-1.011000e-01	4.990000e-02	2.369000e-01	2.794000e-01	2.710000e-01	-1.940000e-02
-6.130000e-02	-2.510000e-01	-1.833000e-01	-2.447000e-01	1.266000e-01	-6.677000e-01	-7.390000e-01	-3.021000e-01	2.146000e-01	-4.064000e-01	1.830000e-01	-1.412000e-01	-2.084000e-01	-1.580000e-01	-3.530000e-02	1.932000e-01	-6.089000e-01	-2.009000e-01	-4.289000e-01	-1.907000e+00	4.545000e-01	-1.140000e-02	1.406000e-01	-1.282000e-01	-8.410000e-02	6.076000e-01	8.000000e-04	-9.170000e-02	4.484000e-01	3.143000e-01	2.740000e-02	7.610000e-01	1.520000e-01	2.095000e-01	-4.730000e-02	-3.021000e-01	1.196000e-01	4.858000e-01	-7.950000e-02	-1.850000e-01	1.002000e-01	-8.741000e-01	5.013000e-01	-3.123000e-01	-4.506000e-01	-2.717000e-01	3.122000e-01	2.769000e-01	3.881000e-01	2.176000e-01
-2.851000e-01	-3.426000e-01	-8.610000e-02	-4.310000e-02	3.638000e-01	-1.123000e+00	-8.412000e-01	-8.100000e-03	7.690000e-02	-2.753000e-01	2.378000e-01	2.943000e-01	1.271000e-01	-3.661000e-01	2.600000e-02	3.660000e-09	-1.240000e+00	-7.980000e-02	-3.175000e-01	-2.790000e+00	3.406000e-01	-1.015000e-01	9.820000e-02	1.775000e-01	-2.800000e-02	3.560000e-01	2.080000e-02	-1.203000e-01	1.554000e-01	2.334000e-01	-1.590000e-01	6.742000e-01	3.783000e-01	2.360000e-02	-6.140000e-02	-7.440000e-02	2.267000e-01	3.774000e-01	-2.070000e-02	-7.330000e-02	2.602000e-01	-7.674000e-01	3.495000e-01	-4.468000e-01	-3.456000e-01	-1.419000e-01	2.455000e-01	3.003000e-01	5.420000e-01	1.627000e-01
-1.366000e-01	-8.171000e-01	-4.526000e-01	1.289000e-01	-3.133000e-01	-7.109000e-01	-6.360000e-02	1.010000e+00	5.968000e-01	-5.748000e-01	-4.993000e-01	2.057000e-01	1.804000e-01	-1.198000e-01	1.700000e-01	-2.854000e-01	-3.715000e-01	-1.270000e-02	-6.440000e-02	-3.290000e-02	2.130000e-02	-2.202000e-01	-2.399000e-01	3.819000e-01	-3.340000e-01	-6.480000e-02	-2.838000e-01	-1.030000e-01	2.436000e-01	-4.670000e-02	-2.149000e-01	2.410000e-02	7.777000e-01	-7.920000e-02	2.681000e-01	-4.967000e-01	1.621000e-01	-2.710000e-02	2.373000e-01	-1.073000e+00	-2.760000e-02	1.184000e-01	3.993000e-01	-6.914000e-09	5.110000e-02	2.858000e-01	1.800000e-01	-3.320000e-02	4.790000e-01	3.060000e-02
-1.198000e-01	-2.074000e-01	-6.415000e-01	-5.767000e-01	2.064000e-01	-7.930000e-02	-9.580000e-02	-6.625000e-01	-4.116000e-01	3.990000e-02	-1.367000e-01	5.903000e-01	3.076000e-01	-4.498000e-01	-3.696000e-01	-1.285000e-01	-8.161000e-01	1.643000e-01	-4.630000e-01	-1.701000e+00	4.998000e-01	3.300000e-02	-2.748000e-01	1.730000e-02	5.498000e-01	-4.193000e-01	-4.385000e-01	-1.689000e-01	-2.855000e-01	-6.048000e-01	-1.176000e-01	-4.130000e-01	1.055000e+00	-4.709000e-01	-3.819000e-01	-4.483000e-01	3.650000e-02	2.128000e-01	-4.847000e-01	2.719000e-01	-8.005000e-01	-3.661000e-01	-1.595000e-01	3.330000e-02	-7.330000e-02	8.350000e-01	4.690000e-02	-3.354000e-01	-2.520000e-02	-2.426000e-01
3.152000e-01	-2.380000e-01	-3.055000e-01	1.079000e+00	9.410000e-02	-3.429000e-01	-2.730000e-01	5.861000e-01	-4.131000e-01	-3.049000e-01	2.214000e-01	-2.670000e-01	3.847000e-01	-1.609000e-01	-1.477000e-01	-1.910000e-02	-6.423000e-01	-5.100000e-02	-3.454000e-01	-1.056000e+00	-3.440000e-01	2.590000e-01	-1.589000e-01	-4.124000e-01	-7.358000e-02	-6.911000e-01	9.100000e-02	7.659000e-01	4.470000e-02	1.154000e-01	1.778000e-01	-1.620000e-01	6.352000e-01	4.798000e-01	1.369000e-01	-2.588000e-01	-9.110000e-02	-2.948000e-01	-2.370000e-03	-6.428000e-01	-4.893000e-01	4.169000e-01	7.677000e-01	1.442000e-01	4.300000e-01	3.425000e-01	2.733000e-01	-5.640000e-01	1.683000e-01	-1.813000e-01
-8.287000e-01	-1.235000e-02	3.194000e-01	1.436000e+00	1.537000e+00	-4.353000e-01	7.718000e-01	4.748000e-01	5.054000e-01	-6.904000e-01	-3.712000e-01	3.984000e-01	3.371000e-01	4.969000e-01	3.381000e-01	4.987000e-01	-3.497000e-01	6.801000e-01	8.665000e-02	-1.102000e+00	6.435000e-01	4.647000e-01	2.055000e-02	-1.481000e+00	-1.042000e+00	7.909000e-01	-5.104000e-01	7.239000e-01	-3.540000e-01	8.837000e-01	5.554000e-01	-8.500000e-04	7.604000e-01	1.388000e-01	1.168000e-01	-4.909000e-01	-1.376000e-01	-4.514000e-01	2.390000e-01	1.197000e+00	-5.574000e-01	4.636000e-01	4.509000e-01	3.690000e-01	1.971000e-01	6.627000e-01	5.608000e-01	7.705000e-01	5.630000e-01	6.315000e-02
-1.441000e-01	9.825000e-02	-2.043000e-01	2.364000e-01	1.203000e+00	-1.795000e-02	5.503000e-01	1.828000e-01	-2.872000e-01	-2.415000e-01	5.235000e-01	1.863000e-01	-7.675000e-02	1.651000e-01	2.280000e-01	1.284000e-01	-8.788000e-01	-4.710000e-01	-1.779000e+00	-1.793000e+00	3.240000e-01	7.745000e-02	1.791000e-01	3.525000e-02	1.377000e-01	3.784000e-01	9.554000e-01	3.620000e-01	4.637000e-01	3.239000e-01	5.065000e-02	4.045000e-02	9.276000e-01	2.112000e-01	-2.573000e-01	-3.522000e-01	4.224000e-01	-1.175000e-01	-1.965000e-01	-8.215000e-02	2.645000e-02	2.895000e-01	5.184000e-01	6.725000e-02	6.750000e-03	-6.124000e-01	-2.453000e-01	7.613000e-01	1.709000e-01	2.389000e-01
2.691000e-01	-1.037000e-01	-3.347000e-01	-2.754000e-01	1.003000e+00	1.825000e-01	2.138000e-01	-3.383000e-01	-3.156000e-01	-2.190000e-01	5.881000e-01	-1.948000e-01	2.409000e-01	-1.248000e-01	-2.610000e-01	-7.000000e-03	-1.098000e+00	1.512000e-01	-3.220000e-01	-2.100900e-01	-2.228000e-01	5.080000e-02	2.886000e-01	-5.412000e-01	-2.454000e-01	-2.505000e-01	1.910000e-01	4.059000e-01	2.155000e-01	2.800000e-02	5.234000e-01	-4.439000e-01	4.779000e-01	-6.934000e-01	-2.554000e-01	-3.383000e-01	-2.427000e-01	-3.573000e-01	-1.216500e-01	-5.955000e-01	-3.355000e-01	-1.064000e-01	1.469000e-01	3.110000e-01	-1.507000e-01	8.410000e-02	-5.643000e-01	-4.283000e-01	-6.920000e-02	2.932000e-01
2.305000e-01	-9.089000e-01	-4.019000e-01	9.782000e-01	1.940000e+00	-3.043000e-01	-1.378000e+00	9.180000e-01	1.564000e-01	-5.488000e-01	-1.162000e+00	-3.923000e-01	9.483000e-01	-5.038000e-01	-3.880000e-02	5.142000e-01	-9.826000e-01	-4.549000e-01	3.189000e-01	-1.030000e+00	4.536000e-01	7.741000e-01	5.486000e-01	-5.438000e-01	4.209000e-01	5.632000e-01	-1.229000e+00	1.020000e-01	4.948000e-01	-1.531000e-01	-5.170000e-02	9.530000e-01	-6.676000e-01	9.859000e-01	3.655000e-01	1.256000e-01	3.242000e-01	1.010000e-01	2.302000e-01	-4.682000e-01	-2.024100e-01	1.916000e-01	9.778000e-01	1.147000e+00	-3.064000e-01	-1.626000e-01	-5.590000e-01	-4.559000e-01	3.773000e-01	-1.217000e+00
6.350000e-02	-9.833000e-01	-3.218900e-01	1.226000e-01	2.056000e+00	-4.814000e-01	-1.765000e+00	2.209000e-01	-2.735000e-01	-4.806000e-01	-1.336000e+00	-5.017000e-01	9.385000e-01	-7.842000e-01	-3.577000e-01	2.570000e-01	-1.907000e+00	-4.316000e-01	2.229000e-01	-2.527000e+00	1.411000e-01	8.122000e-01	4.462000e-01	-6.968000e-01	3.071000e-01	5.686000e-01	-1.111000e+00	1.192000e-01	-1.230000e-02	-3.325000e-01	-7.230000e-02	7.679000e-01	-4.720000e-01	9.837000e-01	1.097000e-01	-9.610000e-02	4.150000e-01	-1.558000e-01	4.110000e-02	-2.080000e-01	-1.836000e+00	6.340000e-02	7.881000e-01	1.139000e+00	-4.239000e-01	2.083000e-01	-7.805000e-01	-9.139000e-01	8.112000e-01	-1.065000e+00
3.943000e-01	-6.393000e-01	-2.975700e-01	3.353000e-01	6.011000e-01	-3.965000e-01	-1.569000e+00	-2.790000e-01	9.900000e-02	-6.044000e-01	-2.954000e-01	-7.244000e-01	5.415000e-01	-1.628000e-01	-1.030000e+00	6.982000e-01	-2.040000e+00	-8.202000e-01	-5.665000e-01	-2.541000e+00	-9.710000e-02	1.087000e+00	-4.126000e-01	-5.787000e-01	3.510000e-02	5.061000e-01	-3.369000e-01	5.088000e-01	-4.287000e-01	-1.700000e-02	1.224000e-01	-8.252000e-01	-6.240000e-02	4.093000e-01	5.825000e-01	-3.164000e-01	-5.171000e-01	-4.060000e-02	-1.765000e-01	2.600000e-03	-1.589000e+00	9.255000e-02	2.502000e-01	6.491000e-01	-5.710000e-02	-2.623000e-01	-6.266000e-01	6.250000e-02	-3.361000e-01	-1.285000e+00
1.660000e-01	-1.122000e+00	-6.588000e-01	5.741000e-01	6.393000e-01	-4.749000e-01	-2.072000e+00	-4.300000e-03	3.757000e-01	-5.737000e-01	-6.584000e-01	-8.239000e-01	8.696000e-01	-2.181000e-01	-8.828000e-01	4.081000e-01	-2.277000e+00	-9.991000e-01	-7.161000e-01	-1.733000e+00	-1.716000e-01	1.006000e+00	-1.991000e-01	-7.380000e-01	-3.184000e-01	4.884000e-01	-1.749000e+00	4.907000e-01	-6.817000e-01	-1.038000e-01	-3.379000e-01	-8.501000e-01	1.210000e-02	9.045000e-01	6.296000e-01	-4.519000e-01	-4.235000e-01	-2.568000e-01	-3.019000e-01	-7.200000e-02	-1.894000e+00	-7.908000e-01	1.725000e-01	4.309000e-01	-2.213000e-01	-3.451000e-01	-6.158000e-01	1.919000e-01	-1.150000e-01	-1.543000e+00
3.822000e-01	-6.529000e-01	-3.049000e-01	1.153000e+00	2.100000e-01	-1.682000e-01	1.776000e-01	1.150000e+00	1.400000e-02	-6.360000e-01	-6.997000e-01	-5.411000e-01	2.040000e-02	-9.781000e-01	3.450000e-01	8.480000e-02	-8.487000e-01	1.646000e-01	7.710000e-02	-6.896000e-01	3.034000e-01	3.218000e-01	-1.080000e-01	-6.893000e-01	4.786000e-01	2.368000e-01	5.560000e-02	5.219000e-01	1.175000e+00	6.559000e-01	8.101000e-01	6.051000e-01	5.510000e-01	7.721000e-01	2.905000e-01	-2.737000e-01	7.310000e-02	2.557000e-01	3.896000e-01	-2.668000e+00	-5.603000e-01	-3.286000e-01	8.560000e-01	3.350000e-02	-1.171000e-01	2.044000e-01	-2.028000e-01	1.001000e+00	1.575000e-01	-3.671000e-01
3.657000e-01	-7.287000e-01	-1.067000e+00	-5.294000e-01	-5.214000e-01	-2.451000e-01	-2.373000e-01	5.610000e-02	-3.490000e-01	-7.744000e-01	-5.210000e-01	-2.766000e-01	-4.129000e-01	-1.045000e+00	4.781000e-01	4.742000e-01	-6.637000e-01	1.356000e-01	4.613000e-01	-1.008000e+00	5.207000e-01	4.111000e-01	-5.880000e-02	2.990000e-01	6.307000e-01	-3.002000e-01	-4.077000e-01	-1.928000e-01	5.043000e-01	-7.389000e-01	7.430000e-02	1.269000e-01	7.414000e-01	4.163000e-01	3.530000e-02	-2.501000e-01	8.960000e-02	5.505000e-01	3.428000e-01	-7.664000e-01	5.900000e-02	-2.696000e-01	5.783000e-01	1.147000e-01	-1.197000e-01	5.437000e-01	-4.052000e-01	7.054000e-01	-1.790000e-01	-1.258000e-01
4.630000e-01	-8.447000e-01	-8.987000e-01	-2.719000e-01	3.580000e-01	-3.137000e-01	4.583000e-01	5.664000e-01	4.580000e-02	-1.672000e+00	-8.085000e-01	-1.940000e-01	4.253000e-01	-7.307000e-01	1.192000e-01	2.561000e-01	-1.073000e+00	4.135000e-01	2.240000e-02	-8.581000e-01	3.029000e-01	3.934000e-01	-1.848000e-01	-5.059000e-01	4.684000e-01	2.180000e-02	-5.691000e-01	5.842000e-01	2.388000e-01	-3.147000e-01	-1.396000e-01	-7.810000e-02	7.045000e-01	3.478000e-01	-2.150000e-01	-2.584000e-01	-5.140000e-02	6.360000e-02	-1.150000e-02	-1.500000e+00	-9.134000e-01	-1.764000e-01	4.673000e-01	-1.800000e-03	-5.430000e-02	5.347000e-01	-5.316000e-01	2.500000e-01	6.980000e-02	-3.061000e-01
3.612000e-01	-4.647000e-01	-3.730000e-01	2.623000e-01	5.108000e-01	1.243000e-01	2.510000e-01	8.730000e-01	-6.000000e-03	-2.384000e-01	-5.307000e-01	-5.416000e-01	5.910000e-02	-6.760000e-01	-1.048000e-01	1.404000e-01	-1.691000e-01	5.422000e-01	-3.159000e-01	-5.924000e-01	4.801000e-01	2.452000e-01	1.000000e-02	-6.647000e-01	3.725000e-01	1.960000e-02	-2.631000e-01	3.314000e-01	4.441000e-01	-7.700000e-02	9.290000e-01	1.310000e-02	6.923000e-01	5.027000e-01	4.100000e-03	-1.218000e-01	-2.653000e-01	1.148000e-01	-1.964000e-01	-8.135000e-01	-5.266000e-01	-3.793000e-01	4.204000e-01	2.016000e-01	7.010000e-02	4.386000e-01	1.357000e-01	5.326000e-01	2.118000e-01	3.057000e-01
5.223000e-02	-3.960400e-01	-3.031800e-01	3.930200e-01	2.128500e-01	-2.647400e-01	5.043000e-02	-9.477000e-01	5.366000e-02	-2.548700e-01	-2.794300e-01	-1.101600e-01	1.192000e-02	4.730000e-03	-7.357000e-02	-1.357100e-01	-4.876900e-01	1.988900e-01	-3.087600e-01	-4.442900e-01	-5.075000e-02	1.079400e-01	-5.531000e-01	-5.318000e-01	-4.526000e-01	1.542000e-01	-2.259000e-01	6.036000e-01	-3.370000e-02	-2.730000e-02	2.426000e-01	9.412000e-01	7.728000e-01	-2.140000e-01	1.992000e-01	-4.235000e-01	3.652000e-01	2.095000e-01	-5.230000e-02	-2.424000e-01	-7.224000e-01	-1.270000e-02	5.016000e-01	-3.499000e-01	-4.573000e-01	2.458000e-01	9.590000e-02	-7.529000e-01	4.781000e-01	-3.512000e-01
3.202000e-01	-6.104000e-01	-1.563000e+00	6.858000e-01	2.739000e-01	4.327000e-01	-5.704000e-01	1.006000e+00	-3.944000e-01	-4.979000e-01	2.984000e-01	2.620000e-02	4.561000e-01	-1.030000e-01	-2.519000e-01	1.655000e-01	-1.413000e+00	-2.819000e-01	-1.191000e-01	-1.187000e+00	4.271000e-01	2.006000e-01	-5.677000e-01	-3.405000e-01	-3.180000e-02	1.528000e-01	-1.318000e+00	3.538000e-01	-1.059000e-01	-4.250000e-01	9.180000e-02	1.015000e+00	4.269000e-01	-4.790000e-02	1.849000e-01	-3.149000e-01	2.281000e-01	5.540000e-02	-3.228000e-01	-5.707000e-01	-9.134000e-01	-2.550000e-01	5.579000e-01	-4.409000e-01	-5.659000e-01	1.117000e-01	2.376000e-01	-5.274000e-01	4.059000e-01	-8.777000e-01
3.611000e-01	-5.810000e-01	-1.192000e+00	7.153000e-10	-1.007000e+00	7.447000e-01	3.291000e-01	6.003000e-01	-7.160000e-02	-1.977000e-01	-3.785000e-01	1.328000e-01	3.103000e-01	3.650000e-02	-3.841000e-01	2.698000e-01	-1.244000e+00	-4.930000e-02	-1.034000e+00	-1.988000e+00	5.940000e-02	-1.370000e-01	7.860000e-02	5.137000e-01	-5.070000e-02	-4.117000e-01	-4.975000e-01	3.600000e-02	-8.530000e-02	-5.085000e-01	-4.911000e-01	1.068000e+00	1.047000e+00	-1.990000e-02	1.702000e-01	-5.384000e-01	6.212000e-01	3.430000e-02	-3.429000e-01	-1.290000e-01	3.811000e-01	-1.160000e-02	7.860000e-02	4.325000e-01	8.628000e-01	5.204000e-01	-4.668000e-01	1.327000e-01	1.476000e-01	-4.710000e-02
9.830000e-01	-7.074000e-01	-9.972000e-01	-4.243000e-01	2.975000e-02	-3.135000e-01	-6.731000e-01	-2.079000e-01	-1.029000e+00	-2.942000e-01	8.745000e-02	-1.101000e+00	3.969000e-01	-1.450000e-01	-3.339000e-01	-4.030000e-01	-1.014000e+00	1.898000e-01	-4.784000e-01	-7.086400e-01	1.270000e-01	2.662000e-01	-1.711000e-01	-5.366000e-01	-9.135000e-02	-6.292000e-01	2.287000e-01	-1.696000e-01	-4.608000e-01	-5.375000e-01	1.123000e-01	-2.511000e-01	1.135000e+00	-8.142000e-01	7.365000e-02	-8.566000e-01	1.950000e-03	6.595000e-02	3.992000e-01	-5.516000e-01	-1.685000e-01	1.066000e-01	5.301000e-01	1.180000e-01	2.025000e-02	4.448000e-01	-1.223000e-01	-2.288000e-01	1.283000e-01	3.957000e-01
7.435000e-01	-7.205000e-02	-6.001000e-01	-6.772000e-01	-2.446000e-01	-1.301000e-01	-8.027000e-01	-4.017000e-01	-1.067000e+00	-3.309000e-01	-1.413000e-01	-7.104000e-01	5.755000e-02	-2.363000e-01	-2.876000e-01	-3.405000e-02	-1.467000e+00	2.609000e-01	3.859000e-01	-7.577200e-01	-4.195000e-02	1.955000e-02	1.341000e-01	2.155000e-01	2.466000e-01	1.967000e-01	7.005000e-02	1.162000e-01	-2.060000e-01	-8.924000e-01	4.007000e-01	-3.256000e-01	1.951000e+00	-1.074000e+00	-8.875000e-02	-6.029000e-01	-2.084000e-01	4.239000e-01	8.837000e-01	3.985000e-02	1.458000e-01	1.705000e-01	5.787000e-01	2.336000e-01	3.063000e-01	3.843000e-01	-1.075000e-02	-8.291000e-01	-6.644000e-01	-4.686000e-01
2.219000e-01	-1.881000e-01	-4.104200e-01	-1.002000e+00	-8.203000e-01	-8.120000e-02	5.031000e-01	-7.462000e-01	-4.960000e-01	-2.023000e-01	-1.263000e+00	2.609000e-01	-4.237000e-01	-1.183000e+00	-3.430000e-02	-2.541000e-01	-6.648000e-01	-3.925000e-01	-5.300000e-03	-4.809000e-01	6.223000e-01	-3.860000e-02	-8.590000e-02	7.579000e-01	9.916000e-01	1.110000e-01	-8.069000e-01	-1.066000e+00	-7.830000e-02	-7.982000e-01	2.440000e-02	3.857000e-01	3.766000e-01	-6.692000e-01	-6.550000e-02	-1.492000e-01	4.144000e-01	5.804000e-01	6.150000e-02	-3.610000e-01	8.414000e-01	1.472000e-01	-1.266000e-01	8.347000e-01	4.800000e-01	1.109000e+00	5.253000e-01	4.577000e-01	-1.217000e-01	1.121000e+00
-1.613000e-01	-1.796000e-01	-2.090000e-02	-1.565000e-01	3.147000e-01	4.311000e-01	7.889000e-01	4.170000e-01	-1.167000e-01	9.650000e-02	-4.449000e-01	1.490000e-01	2.570000e-02	4.398000e-01	2.156000e-01	-6.943000e-01	-6.043000e-01	3.973000e-01	-2.688000e-01	1.731000e-01	-1.173000e-01	-2.800000e-02	4.942000e-01	6.432000e-01	-5.054000e-01	1.983000e-01	1.356000e-01	-9.860000e-02	-1.919000e-01	-1.500000e-01	-6.109000e-01	-6.070000e-02	4.355000e-01	5.180000e-02	-4.311000e-01	-2.791000e-01	1.682000e-01	-1.047000e-01	1.069000e-01	8.920000e-02	-8.950000e-02	1.594000e-01	9.100000e-02	2.612000e-01	9.000000e-02	6.529000e-01	-5.140000e-02	4.068000e-01	3.268000e-01	-8.660000e-02
2.027000e-01	-6.750000e-02	2.603000e-01	-1.440000e-01	-1.197000e-01	3.280000e-02	4.100000e-01	4.043000e-01	-3.075000e-01	1.116000e-08	-1.244000e-01	-6.100000e-03	-2.140000e-01	1.169000e-01	-3.711000e-01	2.185000e-01	-1.648000e-01	2.010000e-01	-3.155000e-01	1.116000e-08	-7.427000e-01	-8.500000e-03	2.977000e-01	1.101000e+00	5.270000e-02	-6.047000e-01	-1.701000e-01	5.711000e-01	-2.315600e-01	-6.218000e-01	1.453000e-01	-7.605000e-01	6.042000e-01	-2.232000e-01	-1.392000e-01	-3.813000e-01	3.685000e-01	-1.808000e-01	-8.435000e-01	-1.764000e-01	-3.659000e-01	-6.810000e-02	3.955000e-01	5.840000e-02	-1.721000e-01	7.194000e-01	-1.911000e-01	-4.556000e-01	3.228000e-01	-4.560000e-02
5.090000e-02	-7.890000e-02	-8.720000e-02	-4.734000e-01	-1.711000e-01	-9.000000e-02	5.035000e-01	-5.400000e-02	-3.460000e-02	-8.154000e-01	-3.665000e-01	-7.860000e-02	-1.810000e-02	-4.450000e-02	2.720000e-02	6.320000e-02	-3.673000e-01	-1.752000e-01	-2.078000e-01	-7.854000e-01	-1.191000e+00	-8.487000e-01	7.350000e-02	6.131000e-01	3.172000e-01	-4.907000e-01	3.820000e-02	2.664000e-01	-8.339000e-01	-5.728000e-01	-3.029000e-01	-5.401000e-01	4.692000e-01	-3.317000e-01	-4.498000e-01	-2.323000e-01	3.648000e-01	-5.490000e-02	-1.040000e+00	-1.111000e+00	2.760000e-01	-3.319000e-01	9.580000e-02	-3.420000e-01	-1.138000e-01	4.228000e-01	1.290000e-02	-5.760000e-02	-1.291000e-01	5.067000e-01
-2.053000e-01	-9.570000e-02	-1.748000e-01	-8.092000e-01	-2.440000e-02	-2.404000e-01	9.577000e-01	4.382250e-01	6.520000e-02	-2.678000e-01	-7.540000e-01	3.797000e-01	-8.080000e-02	1.161000e-01	3.516000e-01	3.800000e-03	-1.337000e-01	2.079000e-01	-4.646000e-01	-4.406000e-01	-7.293000e-01	-6.681000e-01	-8.640000e-02	5.266000e-01	-4.542000e-01	-2.361000e-01	-7.230000e-02	-2.065000e-01	-7.234000e-01	-9.531000e-01	-2.186000e-01	-2.247000e-01	4.318000e-01	-3.185000e-01	-1.246000e+00	-1.303800e-01	3.880000e-01	-6.820000e-02	-5.075000e-01	-9.885000e-01	-4.940000e-02	4.583000e-01	-7.640000e-02	1.852000e-01	4.593000e-01	5.647000e-01	4.463000e-01	-1.632000e-01	1.310000e-01	1.017000e-01
1.147000e+00	9.066000e-01	-2.032000e-01	4.616000e-01	1.994000e-01	-5.800000e-03	-5.419000e-01	4.318000e-01	1.895000e-01	1.270000e-01	7.220000e-01	-2.810000e-02	1.868000e-01	-4.628000e-01	-2.457000e-01	2.836000e-01	-2.077000e-01	-1.997000e-01	9.593000e-01	-4.237000e-01	-1.091900e-01	6.311000e-01	-3.542000e-01	-1.859000e-01	-6.056000e-09	1.710000e-02	-1.956000e-01	-5.011000e-01	-7.138000e-01	-6.372000e-01	-2.026000e-01	-4.697000e-01	3.081000e-01	-4.615000e-01	-3.812000e-01	9.661000e-01	-3.097000e-01	-1.786000e-01	2.933000e-01	6.749000e-01	-2.100000e-03	1.058000e+00	-4.829000e-01	-1.372000e-01	2.079200e-01	1.970000e-01	-4.390000e-01	3.006000e-01	1.387000e+00	8.564000e-01
5.827000e-01	1.273000e+00	-1.263000e-01	4.734600e-01	2.716600e-01	1.178000e+00	2.355100e-01	-1.035000e-02	-3.140000e-01	-2.385100e-01	6.377000e-01	7.165000e-02	3.997000e-01	1.113000e-01	-9.270000e-01	-4.789000e-01	-6.863000e-01	6.545000e-02	-2.659500e-01	-1.195000e-02	-3.842000e-01	1.825000e-02	2.265000e-02	-3.898000e-01	3.317000e-01	5.102000e-01	-4.000200e-01	-7.006000e-01	-1.870900e-01	-2.843000e-01	-4.548000e-01	6.725000e-02	7.073000e-01	-9.280000e-01	-2.889000e-01	4.346000e-01	-6.765000e-02	-2.828000e-01	-2.356200e-01	1.788000e-01	-2.463000e-01	3.053000e-01	-6.017000e-01	3.281000e-01	1.444300e-01	6.374000e-01	-2.488000e-01	1.487000e-01	3.486000e-01	2.212000e-01
2.061000e-01	1.800000e-02	-2.845000e-01	-9.260000e-02	6.590000e-02	-2.940000e-02	-1.204000e-01	-8.441000e-01	1.721000e-01	-1.061000e-01	-8.160000e-02	1.173000e-01	4.240000e-02	-1.046000e-01	-2.339000e-01	-1.784300e-01	-7.196000e-01	-1.059000e-08	-6.580000e-02	-1.404000e+00	4.071000e-01	3.137000e-01	5.359000e-01	9.813000e-01	8.227000e-01	5.820000e-02	-6.480000e-01	-3.504000e-01	-8.329000e-01	-1.222000e-01	1.956000e-01	-3.014000e-01	6.555000e-01	-5.841000e-01	-3.572000e-01	-5.321000e-01	-4.830000e-02	-7.300000e-02	-2.263700e-01	-5.793000e-01	3.707000e-01	1.793300e-01	-1.420000e-01	1.553000e-01	4.500000e-01	6.626000e-01	-1.858000e-01	-7.535000e-01	7.467000e-01	1.925000e+00
7.036000e-01	3.938000e-01	-1.700000e+00	6.064000e-01	-1.935000e-01	-1.084000e-01	-2.885000e-02	-5.942000e-01	8.570000e-03	-3.905000e-02	-1.060000e-01	-3.034000e-01	9.105000e-02	1.205000e-01	-1.343000e-01	-1.222000e-01	-7.667000e-01	-1.293000e-01	-1.605000e+00	-1.734000e+00	-6.705000e-02	-9.705000e-02	8.265000e-02	6.326000e-01	-4.255000e-01	1.188000e-01	-3.256000e-01	-2.355000e-02	-6.738000e-01	-6.689000e-01	-7.669000e-01	3.080000e-03	2.230000e-01	1.828000e-01	8.150000e-03	-3.249000e-01	1.416000e-01	-9.185000e-02	-3.490000e-01	-6.695000e-01	-8.205000e-02	1.311000e-01	-3.860000e-01	3.447000e-01	4.075000e-02	7.599000e-01	1.770000e-01	1.069000e-01	-3.301000e-01	-1.784000e-01
-1.444000e-01	-3.329000e-01	-6.798000e-01	1.740300e-01	-1.190000e-01	-3.105000e-01	4.095000e-02	-6.135000e-02	3.737000e-01	2.615000e-02	-4.523000e-01	-6.075000e-02	3.894000e-01	3.489000e-01	-1.427000e-01	-9.006000e-01	2.316000e-01	-2.846000e-01	-3.266000e-01	2.955000e-02	4.865000e-02	3.030000e-01	-3.932000e-01	1.610000e-01	3.190000e-01	1.124000e-01	-5.259000e-01	-8.070000e-01	-1.386000e+00	-7.976000e-01	-5.013000e-01	-6.865000e-01	1.910000e-01	-5.824000e-01	-2.195000e-01	-1.567000e-01	-5.115000e-02	-9.949000e-02	5.912000e-01	-7.245000e-01	-2.119300e-01	4.867000e-01	9.340000e-03	-5.266000e-01	-1.174000e-01	1.257000e+00	9.735000e-02	6.921000e-01	8.032000e-01	8.491000e-01
-1.338000e-01	-3.188000e-01	-1.847000e-01	-1.425000e-01	1.545000e-01	8.830000e-02	4.059000e-01	-8.032000e-01	-9.950000e-02	-9.628000e-01	-2.260000e-01	3.274000e-01	4.815000e-01	-7.500000e-02	-2.724000e-01	-3.259000e-01	-2.400000e-01	-6.183000e-01	-4.491000e-01	-8.299000e-01	-7.350000e-02	-3.562000e-02	8.270000e-02	6.743000e-01	3.693000e-01	3.954000e-01	-1.223000e+00	-9.416000e-01	-1.416000e+00	-9.406000e-01	-9.350000e-02	-4.216000e-01	7.949000e-01	-1.044000e+00	-1.006000e+00	2.468000e-01	-2.968000e-01	2.067000e-01	-1.270000e-01	-5.547000e-01	-6.820000e-02	8.457000e-01	-4.270000e-01	-2.490000e-02	1.415000e-01	1.968000e-01	-4.809000e-01	7.776000e-01	6.066000e-01	2.724000e-01
-1.236000e-01	-1.015000e+00	-7.760000e-01	-8.612000e-01	7.350000e-03	-4.453000e-01	4.969000e-01	-1.103000e-01	-2.940000e-01	-1.044000e+00	-9.909000e-01	-6.505000e-02	-1.993900e-01	-3.405000e-01	1.336000e-01	-2.075000e-02	-4.628000e-01	-4.913000e-01	-4.649000e-01	-7.153000e-01	3.795000e-01	-9.615000e-02	1.055000e-02	2.596000e-01	-6.605000e-02	1.121000e-01	-8.674000e-01	-2.734000e-01	-2.907000e-01	2.288000e-01	-1.013000e-01	-4.515000e-01	3.400000e-01	4.775000e-02	-2.491000e-01	-2.038000e-01	9.825000e-02	2.675000e-01	2.181000e-01	-9.328000e-01	3.317000e-01	3.817000e-01	-1.785000e-02	-9.865000e-02	-1.190000e-01	-2.464000e-01	1.779000e-01	1.608000e+00	1.549000e-01	1.351000e-01
-6.361000e-01	1.916000e-01	1.266000e-01	6.937000e-01	2.738000e-01	-2.305000e-01	3.875000e-02	-3.374000e-01	9.925000e-02	-8.181000e-01	4.423000e-01	1.943000e-01	1.415000e-01	-4.765000e-02	-6.646000e-01	-5.282000e-01	1.953000e-01	-5.402000e-01	-4.967000e-01	-7.630000e-01	-1.059000e-01	3.559000e-01	-1.403000e-01	-1.552000e-01	2.156000e-01	-1.067000e-01	-1.891000e+00	-7.342000e-01	-1.844000e+00	-8.192000e-01	-7.553000e-01	-5.719000e-02	4.154000e-01	-1.029000e+00	-6.860000e-01	5.202000e-01	-5.813000e-01	-1.298000e-01	-2.943000e-01	-4.004000e-01	4.425000e-02	7.248000e-01	-7.966000e-01	-1.725000e-02	-2.763000e-01	-2.515000e-02	-3.088000e-01	1.206000e+00	4.705000e-01	4.910000e-01
3.334000e-01	7.350000e-02	2.122000e-01	1.261000e+00	1.497000e-01	5.100000e-03	1.730000e-02	-1.796000e-01	-2.933000e-01	-2.456000e-01	3.401000e-01	-3.479000e-01	3.333000e-01	-3.831000e-01	-1.709000e-01	-3.435000e-01	-1.779800e-01	4.760000e-02	-3.318000e-01	-5.753800e-01	-6.195000e-01	-3.050000e-02	1.499000e-01	-4.750000e-02	4.300000e-03	-5.095000e-01	-1.526000e-01	-5.030000e-03	-8.646000e-01	5.813000e-01	-2.017000e-01	-9.849000e-01	8.812000e-01	-8.434000e-01	-3.292000e-01	4.147000e-01	-3.947000e-01	-2.750000e-01	1.015000e-01	-1.180000e-02	-3.444000e-01	-6.680000e-02	3.847000e-01	-2.300000e-03	3.229000e-01	1.064000e+00	-4.821000e-01	5.500000e-02	3.318000e-01	5.178000e-01
-3.360000e-02	6.530000e-02	2.550000e-02	3.943000e-01	1.496000e-01	1.160000e-02	2.523000e-01	-1.678000e-01	-4.820000e-02	-3.008000e-01	1.129000e-01	3.265000e-01	1.291000e-01	-4.930000e-02	-3.170000e-02	-4.458000e-01	-2.000000e-01	8.150000e-02	-3.957000e-01	-1.700000e-03	-2.582000e-01	3.465000e-01	-1.520000e-02	-6.240000e-02	4.000000e-02	-2.094000e-01	-3.630000e-01	-4.177000e-01	-1.203000e+00	-1.133000e+00	-4.887000e-01	-7.074000e-01	5.874000e-01	-4.875000e-01	-3.459000e-01	5.548000e-01	-1.413000e-01	-6.620000e-01	-6.870000e-02	-2.116000e-01	-3.487000e-01	-1.110000e-02	3.807000e-01	-3.309000e-01	2.684000e-01	1.018000e+00	-3.809000e-01	4.219000e-01	5.414000e-01	4.186000e-01
-1.363000e-01	9.820000e-02	5.430000e-02	3.453500e-01	-6.860000e-02	-7.500000e-02	3.051000e-01	-1.526000e-01	-8.730000e-02	-3.766000e-01	-2.705000e-01	1.161000e-01	1.349000e-01	-4.617000e-01	-1.244000e-01	-9.014000e-01	-6.323000e-01	-6.970000e-02	-9.791000e-01	3.770000e-02	-4.757000e-01	2.880000e-01	3.629000e-01	3.136000e-01	3.321000e-01	-2.904000e-01	-1.079000e-01	-3.850000e-01	-1.758000e+00	-8.567000e-01	-4.225000e-01	-9.867000e-01	6.475000e-01	-6.063000e-01	-5.920000e-01	5.208000e-01	-2.815000e-01	-5.089000e-01	1.319000e-01	-2.778000e-01	-3.802000e-01	5.500000e-03	3.311000e-01	-1.044000e-01	2.673000e-01	1.253000e+00	-5.237000e-01	3.387000e-01	7.680000e-01	5.430000e-01
3.677000e-01	9.465000e-02	-1.585000e-01	7.877000e-01	-6.435000e-02	-1.174000e-01	-5.974000e-01	3.146000e-01	-1.655000e-01	1.271000e-01	4.581000e-01	-7.985000e-02	4.265000e-02	-2.876000e-01	3.596000e-01	-9.894000e-01	-8.862000e-01	-3.335000e-02	-5.140000e-01	1.935000e-02	-2.954000e-01	3.201000e-01	-1.076000e-01	5.971000e-01	1.451000e-01	-2.752000e-01	-2.279000e-01	5.950000e-03	-1.135000e+00	-6.057000e-01	-3.934000e-01	-9.441000e-01	6.964000e-01	-1.960000e-01	-2.407000e-01	-4.405000e-02	-1.532000e-01	-2.410000e-01	3.907000e-01	-4.176000e-01	-2.510000e-01	-5.950000e-03	5.366000e-01	1.355000e-01	3.087000e-01	1.059000e+00	-3.341000e-01	-5.205000e-02	5.455000e-01	4.637000e-01
2.735000e-01	1.247000e-01	-5.228000e-01	2.883000e-01	-1.980000e-02	-2.534000e-01	7.639000e-01	-4.110000e-02	-3.464000e-01	-3.932000e-01	-3.301000e-01	1.657000e-01	1.022000e-01	-1.226000e-01	2.139000e-01	-9.080000e-01	-1.031000e+00	-1.364000e-01	-4.068000e-01	-1.989000e-01	-4.068000e-01	3.444000e-01	1.505400e-01	-2.621000e-01	-6.361000e-01	-4.759000e-01	-4.961000e-01	-8.200000e-02	-1.684000e+00	-7.538000e-01	-4.305000e-01	-1.064000e+00	5.122000e-01	-3.890000e-01	-4.488000e-01	-3.026000e-01	-5.823000e-01	-2.540000e-01	3.451000e-01	-4.173000e-01	-4.517000e-01	-1.069000e-01	3.205000e-01	-5.210000e-02	2.777000e-01	1.031000e+00	-5.991000e-01	-4.478000e-01	4.490000e-01	2.515000e-01
-5.930000e-02	4.090000e-02	-9.870000e-01	4.650000e-02	-2.505000e-01	2.823000e-01	6.919000e-01	-1.548000e-01	7.700000e-02	-7.518000e-01	-6.633000e-01	-3.779000e-01	2.025000e-01	-1.119000e-01	-3.271000e-01	-5.762000e-01	-2.078000e-01	5.408000e-01	-8.211000e-01	-9.370000e-02	-2.486000e-01	-3.290000e-02	5.157000e-01	-2.665000e-01	4.600000e-03	1.051000e-01	-7.146000e-01	9.300000e-02	-1.470000e+00	-9.493000e-01	1.642000e-01	-5.534000e-01	2.689000e-01	2.108000e-01	-6.508000e-01	1.923000e-01	-1.230000e-01	-5.323000e-01	1.223000e-01	-6.454000e-01	-6.694000e-01	7.290000e-02	7.669000e-02	-4.430000e-02	3.101000e-01	8.430000e-01	-4.060000e-02	1.100000e+00	5.933000e-01	2.999000e-01
3.063000e-01	1.955000e-02	-1.793000e-01	-2.627000e-01	1.385000e-02	4.479000e-01	3.734000e-01	-8.065000e-02	-1.257000e-01	-1.046000e+00	-5.122000e-01	-8.826000e-01	2.836000e-01	-3.166000e-01	-4.566000e-01	-6.732000e-01	-3.231000e-01	2.807000e-01	-6.730000e-01	-8.785000e-02	-3.285000e-01	3.266000e-01	5.887000e-01	-3.148000e-01	-1.414000e-01	2.601000e-01	-3.293000e-01	7.115000e-02	-1.184000e+00	-6.630000e-01	4.889000e-01	-5.865000e-01	3.656000e-01	-3.658000e-01	-5.856000e-01	3.418000e-01	-2.047000e-01	-3.842000e-01	2.615000e-01	-5.423000e-01	-8.502000e-01	4.045000e-02	5.801000e-01	1.604000e-01	1.522000e-01	6.084000e-01	2.237000e-01	1.305000e+00	4.347000e-01	3.607000e-01
3.870000e-02	-2.146000e-01	-7.254000e-01	-1.120000e-01	3.850000e-02	-5.473000e-01	4.742000e-01	-4.569000e-01	1.435000e-01	-7.701000e-01	-6.152000e-01	2.729000e-01	1.448000e-01	2.472000e-01	-9.460000e-02	-1.280000e-01	-5.855000e-01	-5.052000e-01	-2.880000e-01	-1.005000e-01	3.479000e-01	-2.851000e-01	-1.333000e-01	6.324000e-01	-8.490000e-02	1.010000e-02	-6.440000e-02	-4.956000e-01	-7.669000e-01	-2.610000e-01	-1.229000e-01	2.780000e-02	4.898000e-01	1.500000e-01	-3.048000e-01	-3.061000e-01	2.181000e-01	2.308000e-01	-4.600000e-02	-3.765000e-01	-5.574000e-01	-1.505000e-01	2.369000e-01	-2.750000e-02	-3.543000e-01	4.305000e-01	5.316000e-01	6.467000e-01	-8.510000e-02	-1.448000e-01
4.282000e-01	1.592000e-01	-5.209000e-01	7.333000e-01	-6.690000e-02	5.328000e-01	-2.310000e-02	1.187000e-01	6.404000e-01	-3.070000e-01	4.247000e-01	-3.837000e-01	4.850000e-01	-3.812000e-01	-9.722000e-01	-1.460000e-02	-8.427000e-01	-8.800000e-02	-4.737000e-01	-7.772500e-01	-3.295000e-01	-2.672000e-01	2.090000e-02	-1.112000e+00	-2.138000e-01	7.015000e-01	2.000000e-03	-5.970000e-02	-4.512000e-01	-1.945000e-01	-5.540000e-02	1.056000e-01	7.882000e-01	2.600000e-02	-7.870000e-02	6.197000e-01	-1.198000e-01	-5.408000e-01	-7.350000e-02	6.542000e-01	-8.374000e-01	5.222000e-01	-2.474000e-01	7.072000e-01	-1.360000e-02	8.360000e-01	-6.170000e-01	2.052000e-01	5.297000e-01	2.313550e-01
3.460000e-01	-5.663000e-01	-6.974000e-01	8.383000e-01	-2.201000e-01	-7.750000e-02	-3.451000e-01	2.045000e-01	5.223000e-01	-8.552000e-01	-1.036000e+00	2.477000e-01	2.940000e-02	-3.096000e-01	-4.691000e-01	2.410000e-02	-1.115000e+00	-1.897000e-01	-1.289000e-01	-1.110000e+00	-2.570000e-02	-1.968000e-01	-8.899000e-01	-5.731000e-01	-3.295000e-01	8.217000e-01	-1.110000e+00	-1.351000e-01	-1.980000e-01	-4.172000e-01	8.810000e-02	3.321000e-01	3.113000e-01	4.531000e-01	3.969000e-01	-1.026000e+00	3.751000e-01	1.650000e-02	1.338000e-01	3.033000e-01	-3.460000e-01	2.995000e-01	3.951000e-01	7.613000e-01	1.442000e-01	7.282000e-01	3.515000e-01	2.797000e-01	4.860000e-01	1.044000e-01
2.163000e-01	-1.110000e-01	-4.360000e-02	-1.882000e-01	1.490000e-01	1.593000e-01	1.989000e-01	-6.980000e-01	-2.622000e-01	-7.009000e-01	-7.115000e-01	4.437000e-01	2.634000e-01	-1.708000e-01	-2.109000e-01	-4.439000e-01	-1.160000e+00	1.413000e-01	-2.730000e-01	-1.264000e+00	-4.743000e-01	-5.443000e-01	6.410000e-02	6.419000e-01	3.112000e-01	7.480000e-02	-2.706000e-01	-4.135000e-01	-9.693000e-01	-9.358000e-01	-4.783000e-01	-2.637000e-01	1.163000e+00	-8.412000e-01	6.790000e-02	-1.105000e+00	-4.859000e-01	1.553000e-01	4.373000e-01	-5.932000e-01	3.374000e-01	-3.135000e-01	2.000000e-01	7.704000e-01	1.980000e-02	1.381000e+00	3.398000e-01	2.324000e-01	1.738000e-01	9.842000e-01
9.400000e-03	-6.270000e-02	1.373000e-01	-1.016000e-01	3.460000e-02	7.770000e-02	6.530000e-02	-4.546000e-01	-4.826000e-01	-4.947000e-01	-4.025000e-01	5.291000e-01	2.579000e-01	-1.448000e-01	-4.100000e-01	-5.927000e-01	-7.632000e-01	1.683000e-01	-4.321000e-01	-8.468000e-01	-1.655000e-01	-2.447000e-01	-1.353000e-01	1.596000e-01	3.730000e-02	3.795000e-01	-5.538000e-01	-6.962000e-01	-1.034000e+00	-1.179000e+00	2.076000e-01	-4.608000e-01	1.568000e+00	-6.471000e-01	-2.000000e-03	-3.750000e-01	-7.891000e-01	2.831000e-01	3.273000e-01	-1.246000e+00	1.672000e-01	-1.374000e-01	1.854000e-01	3.803000e-01	7.960000e-02	1.375000e+00	4.746000e-01	3.647000e-01	4.212000e-01	9.992000e-01
5.418000e-01	-1.087000e-01	-4.831000e-01	3.278700e-01	-1.258000e-02	-2.064000e-01	-8.035000e-02	-9.243000e-01	-2.868000e-01	-8.652000e-01	-1.192000e+00	4.765000e-02	3.225000e-01	-1.683000e-01	-1.985000e-02	-5.404000e-01	-1.445000e+00	-1.310000e-01	-6.659000e-01	-6.685000e-01	-1.294800e-01	8.835000e-02	-2.602000e-01	4.518000e-01	-2.035000e-02	-2.003000e-01	-6.478000e-01	-4.725000e-01	-1.441000e+00	-1.054000e+00	-8.194000e-01	-9.534000e-01	7.159000e-01	-1.112000e+00	-8.149000e-01	-3.279000e-01	-7.829000e-01	-1.480000e-01	-2.010700e-01	-2.681000e+00	-1.161000e+00	5.115000e-02	3.398000e-02	8.536000e-01	5.808000e-01	1.853000e+00	-2.163000e-01	2.673000e-01	6.459000e-01	5.572000e-01
-1.105000e-01	4.442000e-01	3.150000e-01	8.804000e-01	4.874000e-01	-3.814000e-01	-3.000000e-03	3.216000e-01	-1.121000e-01	-3.147000e-01	2.508000e-08	1.790000e-02	-2.080000e-02	2.815000e-01	-3.380000e-01	-4.663000e-01	-5.880000e-02	-3.503000e-01	-1.530000e-02	-1.240000e+00	-1.688000e-01	-4.150000e-02	4.603000e-01	-3.861000e-01	2.360000e-02	-1.147000e-01	-4.285000e-01	-2.426000e-01	-1.176000e+00	-4.314000e-01	-4.914000e-01	-4.176000e-01	9.240000e-02	-6.040000e-02	-1.744500e-01	3.885000e-01	-3.315000e-01	-3.039000e-01	-2.319000e-01	-5.103000e-01	-6.804000e-01	3.170000e-01	2.216000e-01	1.557000e-01	3.285000e-01	3.473000e-01	-8.800000e-03	4.754000e-01	5.761000e-01	5.042000e-01
8.890000e-01	1.247000e-01	-5.130000e-01	2.790700e-01	1.393000e-01	-3.940000e-02	6.962000e-01	-1.390000e+00	-4.042000e-01	2.916000e-01	-3.595000e-01	-1.934000e-01	4.303000e-01	-3.944000e-01	2.186000e-01	-2.790000e-01	5.530000e-02	5.341000e-01	-2.477000e+00	-4.346000e-01	5.200000e-03	6.800000e-03	-4.095000e-01	4.222000e-01	6.983000e-01	-7.273000e-01	-7.677000e-01	-3.474000e-01	-8.368000e-01	-1.075000e+00	-3.406000e-01	-3.233000e-01	7.636000e-01	-8.694000e-01	-7.207000e-01	2.682000e-01	7.420000e-02	-6.176000e-01	-1.824400e-01	-2.316000e+00	-6.474000e-01	4.084000e-01	-7.030000e-02	-5.246000e-01	1.845000e-01	1.020000e-02	-1.118000e-01	2.091000e-01	8.149000e-01	2.300000e-03
-3.598000e-01	-2.350000e-01	-4.273000e-01	4.497400e-01	-1.202200e-01	2.913000e-01	3.260400e-01	1.368000e-01	-2.900000e-03	1.292000e-01	-1.780000e-01	-3.862000e-01	7.000000e-02	3.101000e-02	-6.643000e-01	-8.014000e-01	-2.148000e-01	1.420000e-02	-2.899000e-01	1.030000e+00	1.129000e-01	3.316000e-01	-4.929000e-01	-3.709000e-01	3.338000e-01	1.236000e-01	-3.194100e-01	-6.315000e-01	-6.528000e-01	3.019000e-01	-5.330000e-01	-2.856000e-01	4.238000e-01	-2.480000e-01	-4.150000e-02	6.562000e-01	-1.331000e-01	-5.894000e-01	-8.660000e-02	-2.519000e-01	7.500000e-03	-3.460000e-02	-2.430000e-02	-1.143000e-01	-8.227000e-01	5.395000e-01	-1.459000e-01	4.102000e-01	5.348000e-01	3.105000e-01
-5.098000e-01	1.977000e-01	1.852000e-01	1.059000e+00	5.042000e-01	2.377000e-01	-3.998000e-01	-6.198000e-01	4.300000e-03	2.265000e-01	4.791000e-01	-6.100000e-03	5.970000e-02	2.364000e-01	-1.002000e+00	-1.507000e+00	-7.328000e-01	-7.930000e-02	-1.032000e+00	-4.674000e-01	-4.633000e-01	4.600000e-03	3.727000e-02	-1.276000e-01	-7.920000e-02	-3.533000e-01	-1.393000e+00	-5.460000e-01	-1.116000e+00	-1.709000e+00	-1.162000e+00	-1.809000e-01	5.860000e-01	-6.016000e-01	-5.938000e-01	2.407000e-01	-3.023000e-01	-6.133000e-01	-1.957100e-01	-8.184000e-01	-6.873000e-01	1.263000e-01	-5.883000e-01	-6.720000e-02	-3.020000e-02	5.766000e-01	-5.535000e-01	2.211000e-01	3.380000e-01	-1.272000e-01
-3.406000e-01	-1.394000e-01	2.337000e-01	3.396000e-01	6.371000e-01	5.560000e-01	-5.275000e-01	-1.973000e-01	-1.571000e-01	-8.851000e-01	-2.813000e-01	-1.924000e-01	1.456000e-01	-3.074000e-01	-9.054000e-01	-5.100000e-01	-1.421000e+00	-3.003000e-01	-4.839000e-01	-1.674000e-01	-8.940000e-02	2.355000e-01	-3.440000e-01	-3.182000e-01	3.919000e-01	-5.290000e-02	6.578000e-01	-7.238000e-01	-4.737000e-01	-3.368000e-01	-2.600000e-02	-3.022000e-01	5.538000e-01	-7.325000e-01	-5.318000e-01	3.781000e-01	-5.520000e-01	-5.769000e-01	-2.363000e-01	-6.297000e-01	-4.014000e-01	2.208000e-01	-1.960000e-01	-2.140000e-02	-3.094000e-01	5.020000e-01	-1.931000e-01	7.070000e-01	6.057000e-01	1.750000e-01
3.661000e-01	1.618000e-01	-7.973000e-01	-2.161000e-01	-5.052000e-01	9.605000e-02	-3.755000e-01	-1.324000e-01	-2.570000e-01	4.147000e-01	4.624000e-01	7.355000e-02	4.915000e-01	-2.393000e-01	-4.811000e-01	-4.394000e-01	-8.835000e-01	-1.087000e-01	-7.747000e-01	-7.395900e-01	-1.525000e-01	1.149000e-01	-2.465000e-02	6.971000e-01	2.719000e-01	-3.792000e-01	6.905000e-02	-1.663000e-01	-5.095000e-01	-6.192000e-01	1.329000e-01	-5.037000e-01	3.410000e-01	-5.508000e-01	-8.269000e-01	-4.331000e-01	-3.537000e-01	-2.139000e-01	2.791000e-01	-6.162000e-01	-4.834000e-01	6.450000e-03	-1.455000e+00	-4.534000e-01	-1.625000e-02	6.528000e-01	-1.361000e-01	9.655000e-02	1.808000e-01	3.531000e-01
4.553000e-01	6.910000e-02	-5.892000e-01	1.880000e-02	7.819000e-01	-3.259000e-01	-4.935000e-01	-5.249000e-01	1.758000e-01	4.950000e-02	3.316000e-01	5.692000e-01	5.937000e-01	4.122000e-01	-2.237000e-01	-5.531000e-01	-3.152500e-01	-1.043000e+00	-4.098200e-01	-1.295000e+00	-1.445000e-01	-2.850000e-01	3.888000e-01	4.820000e-02	3.291000e-01	1.862000e-01	-7.804000e-01	-6.196000e-01	-1.253000e+00	-9.643000e-01	5.120000e-01	-1.068000e+00	7.047000e-01	-5.669000e-01	-1.502000e+00	2.848000e-01	-9.937000e-01	2.137000e-01	-2.697000e-01	2.187000e-01	-2.981000e-01	2.392000e-01	-8.320000e-02	-4.986000e-01	2.737000e-01	1.138000e+00	1.878000e-01	-2.145000e-01	2.538000e-01	-4.197000e-01
-3.944000e-01	4.483000e-01	4.235000e-02	4.463000e-01	2.292000e-01	1.449000e-01	1.094000e-01	2.115000e-02	1.635000e-02	-4.043000e-01	-6.675000e-02	-4.725000e-02	-2.850000e-01	3.331000e-01	8.065000e-02	-4.175000e-01	-3.131000e-01	4.257000e-01	-6.272000e-01	-5.120000e-01	2.474000e-01	-6.705000e-02	6.815000e-02	-8.637000e-01	-2.449000e-01	4.973000e-01	-1.291000e+00	-6.534000e-01	-1.544750e-01	-2.356000e-01	4.714000e-01	7.264000e-01	8.681000e-01	-2.810000e-01	-8.945000e-01	-2.236000e-01	-1.295000e-02	-2.749000e-01	-8.048500e-02	-4.248000e-01	-9.111000e-01	2.168600e-01	-9.115000e-02	1.064000e-01	-5.300000e-01	4.969000e-01	5.120000e-01	1.865000e-02	7.227000e-01	4.527000e-01
-2.439000e-01	8.669000e-01	1.465000e-02	6.388000e-01	1.110000e+00	1.298000e+00	3.072000e-01	4.354000e-01	3.360000e-01	-1.006000e+00	6.030000e-01	-1.401000e-01	7.779000e-01	5.109000e-01	-7.240000e-01	-1.187000e-01	-3.746000e-01	4.815000e-02	-1.976000e-01	-2.552000e+00	-4.675000e-01	-4.219000e-01	3.603000e-01	-1.723000e+00	2.705000e-01	4.136000e-01	-1.377000e+00	-1.060000e+00	-2.200000e+00	-1.092000e+00	1.325000e+00	-4.092000e-01	1.256000e+00	-9.343000e-01	-1.844000e+00	5.195000e-01	-1.294000e-01	-1.740000e-01	-1.079000e+00	-5.103000e-01	-2.126000e+00	7.576000e-01	-4.800000e-01	3.323000e-01	6.224000e-01	1.164000e+00	2.915000e-02	3.284000e-01	2.318000e-01	-5.059000e-01
2.880000e-01	2.526000e-01	1.180000e-02	6.706000e-01	3.320000e-02	5.639000e-01	-3.905000e-01	1.637000e-01	-2.420000e-02	3.943000e-01	7.787000e-01	7.036000e-01	-1.287000e-01	7.784000e-01	-5.407000e-01	-7.488000e-01	-7.531000e-01	-1.776000e-01	-5.415000e-01	-2.431000e+00	2.158000e-01	-5.937000e-01	-8.098000e-01	-2.325000e+00	-3.500000e-01	6.738000e-01	-6.741700e-01	-6.930000e-02	-5.186000e-01	-1.214000e+00	4.233000e-01	1.209000e+00	3.399000e-01	-1.249000e+00	-1.769000e+00	-7.428000e-01	-1.752000e-01	5.420000e-02	-2.051000e+00	-9.544000e-01	-1.477000e+00	8.241000e-01	-1.172000e-01	4.700000e-03	1.604000e-01	1.113000e+00	-1.681000e-01	-1.240000e+00	9.529000e-01	6.847000e-01
5.535000e-01	-2.110600e-01	-1.377650e-01	4.523000e-01	1.875000e-01	2.373000e-01	-1.406000e-01	3.790600e-01	7.697000e-01	-1.080000e-02	9.711000e-01	-1.990000e-01	-6.064000e-01	-2.394000e-01	-6.400000e-01	-6.162000e-01	-7.528000e-01	1.715000e-01	-1.057000e+00	-4.789100e-01	-2.096000e-01	-6.305000e-01	-3.176000e-01	-4.335000e-01	-1.038000e-01	1.072000e-01	-4.554600e-01	-2.131000e-01	-6.362000e-01	-2.397000e-01	-2.870000e-01	-2.430000e-01	3.355000e-01	-2.735000e-01	-4.251000e-01	1.364000e-01	-4.166000e-01	-4.264000e-01	-1.707350e-01	-8.828000e-01	-9.529000e-01	-1.988000e-01	-3.525000e-01	2.379000e-01	-2.570000e-02	1.179000e+00	-1.518000e-01	2.723000e-01	6.456000e-01	1.308000e+00
6.486000e-01	4.144000e-01	-4.237000e-01	9.260000e-02	-5.990000e-01	6.537000e-01	3.950000e-02	-7.965000e-01	-7.279000e-01	8.835000e-01	-9.800000e-02	4.190000e-02	5.811000e-01	-4.527000e-01	-2.049000e-01	-2.619000e-01	-1.149000e+00	-6.048000e-01	-3.913000e-01	-1.584000e+00	8.033000e-01	5.018000e-01	-6.075000e-01	6.690000e-01	4.798000e-01	5.139000e-01	3.361000e-01	-3.478000e-01	-7.966000e-01	-1.593000e+00	4.852000e-01	-6.489000e-01	8.450000e-01	-1.411000e+00	-2.225900e-01	-7.556000e-01	-1.443000e-01	4.370000e-02	4.646000e-01	-1.055000e+00	-6.371000e-01	1.673000e-01	4.280000e-02	-1.603000e-01	9.870000e-02	1.041000e+00	-1.270000e+00	3.511000e-01	9.617000e-01	1.011000e-01
-8.860000e-02	-2.020000e-02	-4.359000e-01	5.740000e-01	2.461200e-01	-1.489600e-01	-4.426000e-01	2.054000e-01	-1.506000e-01	9.183000e-02	5.367000e-01	-1.287000e-01	-4.330000e-02	1.974000e-01	-6.175000e-01	-2.972000e-01	-1.125000e+00	-3.302000e-01	-8.235000e-01	-1.632000e+00	8.380000e-02	-1.314800e-01	-7.229000e-01	-4.486000e-01	-1.443000e-01	5.386000e-01	-1.940000e+00	9.020000e-02	-4.619000e-01	3.528000e-01	-1.207000e+00	-2.098000e-01	8.694000e-01	2.393000e-01	1.959000e-01	-1.229000e+00	1.497000e-01	-6.813000e-01	-1.520900e-01	-2.478000e-01	7.400000e-03	1.518850e-01	-1.116000e-01	6.570000e-02	1.104000e-01	3.743000e-01	-7.718000e-01	-9.797000e-01	1.732000e-01	1.502000e-01
7.019000e-01	-1.133000e-01	-2.978000e-01	-4.092000e-01	-2.623000e-01	-6.060000e-02	-8.373000e-01	-7.746000e-01	-4.528000e-01	-8.060000e-02	-2.470000e-02	3.900000e-01	3.860000e-01	-3.473000e-01	5.815000e-01	-1.027000e+00	-6.902000e-01	1.734000e-01	-1.218000e+00	-2.144000e+00	3.437000e-01	-7.954000e-01	-9.448000e-01	5.427000e-01	-3.770000e-01	-1.000000e-02	1.950000e-01	-2.683000e-01	-1.186000e+00	8.700000e-03	-2.607000e-01	-5.050000e-02	7.371000e-01	2.193000e-01	-9.871000e-01	-1.558000e+00	-2.620000e-01	-2.000000e-02	-7.287000e-01	-3.205000e-01	-1.554000e+00	-9.071000e-02	6.400000e-02	7.273000e-01	-8.760000e-02	9.010000e-01	1.483000e+00	1.737000e+00	-4.960000e-01	4.870000e-01
5.408000e-01	-1.124000e-01	-3.401000e-01	2.274000e-01	-2.603000e-01	-1.698000e-01	-2.614000e-01	3.840000e-01	3.845000e-01	-7.595000e-01	-4.273000e-01	-6.246000e-01	-1.431000e-01	9.910000e-02	-1.860000e-01	-3.118000e-01	-3.055000e-01	3.538000e-01	-1.229000e-01	-2.131000e+00	-4.212000e-01	-4.427000e-01	2.720000e-02	-3.592000e-01	-6.784000e-01	-6.681000e-01	-1.125000e-01	-5.007000e-01	-2.929000e-01	-5.501000e-01	-2.909000e-01	-3.200000e-02	7.064000e-01	-1.435000e-01	5.510000e-02	1.749000e-01	-2.404000e-01	-6.910000e-02	-3.908000e-01	-9.421000e-01	-2.287000e-01	-5.190000e-02	2.853000e-01	-5.240000e-02	-2.525000e-01	6.067000e-01	6.051000e-01	1.430000e+00	1.778000e-01	3.842000e-01
5.444000e-01	-3.107000e-01	-3.336000e-01	7.668000e-01	-1.807000e-01	8.375000e-02	-3.563000e-01	6.211000e-01	1.113000e-01	-9.761000e-01	-3.388000e-01	-3.631000e-01	-2.756000e-01	1.030000e-01	-1.143000e-01	-4.197000e-01	-2.593000e-01	5.866000e-01	-1.740000e-01	-1.928000e+00	-2.356000e-01	-1.425000e-01	1.005000e-01	-6.618000e-01	-5.174000e-01	-5.612000e-01	3.628000e-01	-7.825000e-02	-1.495000e-01	-3.450000e-01	1.217000e-01	-1.744000e-01	6.032000e-01	-2.307000e-01	9.525000e-02	4.295000e-02	-3.440000e-01	1.746000e-01	-3.944000e-01	-5.540000e-01	-3.828000e-01	-1.729000e-01	4.142000e-01	-2.250000e-01	-3.890000e-01	3.855000e-01	3.786000e-01	1.161000e+00	5.850000e-03	3.685000e-01
5.729000e-01	-5.712000e-01	-6.585000e-01	7.967000e-01	1.560000e-02	-6.100000e-03	-4.235000e-01	4.517000e-01	1.146000e-01	-1.167000e-01	-4.986000e-01	-4.715000e-01	-6.650000e-02	1.225000e-01	2.601000e-01	-3.636000e-01	-3.014000e-01	4.174000e-01	-2.423000e-01	-2.539000e+00	-4.150000e-01	-2.248000e-01	2.920000e-02	-3.754000e-01	-1.017000e+00	-1.002000e+00	-2.259000e-01	-2.666000e-01	-2.449000e-01	-7.735000e-01	3.554000e-01	3.600000e-03	6.759000e-01	-1.747000e-01	1.007000e-01	7.830000e-02	-2.205000e-01	-1.373000e-08	-4.323000e-01	-7.575000e-01	-3.333000e-01	2.600000e-02	5.616000e-01	-3.349000e-01	-1.735000e-01	4.194000e-01	6.822000e-01	1.288000e+00	3.749000e-01	4.963000e-01
8.881000e-01	3.940000e-02	-1.936000e-01	2.282000e-01	-4.136000e-01	9.560000e-02	-5.210000e-02	4.742000e-01	3.440000e-01	-2.284000e-01	5.748000e-01	-2.797000e-01	-1.137000e-01	-1.203000e-01	9.890000e-02	-1.973000e-01	-3.090000e-01	4.090000e-01	2.270000e-02	-4.081000e+00	-4.359000e-01	-5.392000e-01	-2.020000e-02	8.475000e-01	-5.461000e-01	-9.839000e-01	-2.189000e-01	-4.346000e-01	-3.446000e-01	-2.468000e-01	1.701000e-01	-1.370000e-01	7.792000e-01	-4.435000e-01	7.660000e-02	1.950000e-02	-1.391000e-01	1.810000e-01	-1.385000e-01	-7.106000e-01	-1.837000e-01	2.770000e-02	4.408000e-01	-1.289000e-01	-3.570000e-01	7.992000e-01	6.704000e-01	1.143000e+00	8.380000e-02	6.454000e-01
3.838000e-01	-7.707000e-01	-7.532000e-01	9.890000e-01	-4.250000e-03	-1.974850e-01	-3.691000e-01	-5.842000e-01	-4.987000e-01	-1.075000e+00	-8.574000e-01	-3.505000e-01	4.886000e-01	-1.084000e+00	5.895000e-01	-1.011000e+00	-4.842000e-01	-2.364000e-01	-9.904000e-01	-5.325000e-01	3.293000e-01	1.440000e-01	1.612000e-01	-2.424000e-01	9.040000e-01	2.283000e-01	-2.120000e-01	-1.397000e-01	-1.277000e+00	-2.534000e-01	-1.595000e-02	-9.241000e-01	2.253000e-01	-1.028000e-01	-4.135000e-02	-1.749000e-01	6.085000e-02	2.539000e-01	-7.105000e-02	-6.241000e-01	-9.107000e-01	-2.110000e-01	1.258000e+00	1.036000e+00	1.507000e-01	1.163800e-01	8.456000e-01	2.914000e-01	6.995000e-02	-1.210000e-01
3.678000e-01	-3.822000e-01	-7.140000e-01	-6.019000e-01	-6.910000e-01	-1.265000e-02	-6.255000e-01	-1.037000e+00	4.752000e-01	-1.056000e-01	-3.166000e-01	2.642000e-01	-6.085000e-01	-3.393000e-01	2.720000e-03	-1.916000e-01	-1.384000e+00	-8.089000e-01	-1.602000e-01	-3.388000e-01	-8.795000e-02	-3.946000e-01	2.655000e-02	1.020000e+00	3.707000e-01	-5.103000e-01	-1.108000e-01	3.382000e-01	-1.222000e+00	-3.515000e-01	3.637000e-01	-8.231000e-01	-4.660000e-01	-2.057000e-01	3.581000e-01	-3.117000e-01	-1.700000e-01	1.197000e-01	6.607000e-01	5.042000e-01	-4.138000e-01	-1.171000e-01	1.345000e-02	2.771000e-01	6.109000e-01	5.310000e-01	6.050000e-03	1.757000e-01	1.240000e-01	3.639000e-01
2.952000e-01	6.860000e-02	-8.997000e-01	-2.963000e-01	4.238000e-01	-2.400000e-01	-1.667000e-01	-2.989000e-01	3.020000e-02	-6.681000e-01	-7.006000e-01	3.698000e-01	-1.983000e-01	2.702000e-01	-2.047000e-01	-1.934000e-01	-2.385000e-01	-1.561000e-01	-4.811000e-01	-5.457000e-01	-3.832000e-01	-7.098000e-01	1.390000e-01	9.263000e-01	-4.474000e-01	-4.236000e-01	-4.916000e-01	-1.800000e-02	-4.760000e-01	-3.249000e-01	-1.495000e-01	-7.789000e-01	2.440000e-02	9.340000e-02	8.010000e-02	-4.810000e-02	1.130000e-01	-1.430000e-01	-3.022000e-01	-3.933000e-01	-3.063000e-01	3.399000e-01	-3.780000e-01	1.051000e-01	5.250000e-01	-1.527000e-01	-2.264000e-01	5.333000e-01	1.613000e-01	5.290000e-02
1.575000e-02	-2.765000e-01	-8.346000e-01	2.854000e-01	2.225400e-01	1.600000e-01	-1.139000e-01	1.567000e-01	-5.134000e-01	1.715000e-02	-1.965000e-01	2.331000e-01	-1.283100e-01	3.935000e-02	5.255000e-02	-1.005000e-01	-5.693000e-01	6.405000e-02	-5.693000e-01	-2.319000e-01	9.550000e-03	1.823000e-01	-2.395000e-02	8.022000e-01	-5.232000e-01	2.510000e-01	-2.275000e-01	3.852000e-01	5.804000e-01	-5.447000e-01	-4.681000e-01	1.497000e-01	8.314000e-01	5.603000e-01	-3.334000e-01	-1.109000e-01	2.942000e-01	-2.759000e-01	-6.295000e-02	-5.066000e-01	-7.355000e-02	3.278000e-01	4.349000e-01	-5.515000e-02	4.516000e-01	-7.295000e-02	2.289000e-01	-4.862000e-01	-1.389000e-01	2.418000e-01
-4.782000e-01	-3.018400e-01	-9.043000e-01	2.634800e-01	-1.453550e-01	-4.827500e-02	1.046600e-01	2.765000e-01	1.620500e-02	-3.142400e-01	-2.411700e-01	-1.275000e-02	-2.867600e-01	8.115000e-02	-9.990000e-02	2.852000e-01	1.746900e-01	-4.240000e-02	-1.273500e-01	9.221000e-01	2.182000e-01	3.710000e-01	-4.449000e-01	7.600000e-03	-1.567000e-01	3.450000e-01	-8.837000e-01	4.320000e-02	3.982000e-01	-1.527000e-01	1.073000e-01	-2.731000e-01	3.619000e-01	-6.260000e-02	-2.680000e-02	-3.094000e-01	-1.570000e-01	-2.293000e-01	-3.699000e-01	-2.515000e-01	7.600000e-03	3.592000e-01	6.659000e-02	-2.531000e-01	4.284000e-02	-2.511000e-01	1.200000e-03	-5.129000e-01	3.040000e-02	7.914000e-01
3.128000e-01	-6.102000e-02	4.294000e-01	4.658100e-01	-2.034000e+00	-1.310000e+00	-8.617000e-01	2.179000e+00	7.105000e-01	-6.783000e-01	1.849000e-01	-4.298000e-01	4.887000e-01	2.640000e-01	-3.003000e-01	-7.103000e-01	-7.440000e-01	-1.387000e+00	-4.969300e-01	-3.077000e-01	-7.533000e-01	-7.522000e-01	2.446000e-01	-9.162000e-01	-2.010000e-01	-4.476000e-01	-1.002000e+00	-1.135000e+00	-2.209000e+00	-3.593600e-01	3.708000e-01	7.805000e-01	1.310000e+00	-3.704000e-01	-1.879000e+00	1.725000e-01	-5.215000e-02	-1.222400e-01	-2.158400e-01	-5.687100e-01	-4.667400e-01	6.916000e-01	5.326000e-02	1.317000e+00	1.335400e-01	2.048000e+00	-2.577000e-01	1.262000e+00	-6.987000e-01	-2.189000e-01
6.000000e-01	2.224000e+00	-5.800000e-02	-3.793000e-01	-3.264000e+00	-5.634000e-01	-1.032000e+00	2.260000e+00	1.413000e+00	-8.780000e-02	-3.960000e-02	1.917000e-01	8.511000e-01	7.831000e-01	1.436000e-01	-1.127000e-01	-1.414000e+00	9.990000e-02	4.277000e-01	-8.950000e-01	-4.620000e-02	2.418000e-01	1.241000e+00	6.390000e-02	8.720000e-02	-4.970000e-02	-3.664000e-01	-9.340000e-01	-1.317000e+00	-1.454000e+00	6.756000e-01	1.563000e+00	1.838000e+00	-4.653000e-01	-2.681000e+00	8.797000e-01	3.857000e-01	-5.829000e-01	5.143000e-01	1.213000e+00	-4.509000e-01	1.001000e+00	5.363000e-01	1.493000e+00	-1.501000e+00	2.515000e+00	-1.520000e-01	1.612000e+00	-4.971000e-01	-4.512000e-01
-2.588000e-01	-2.767000e-01	-4.417000e-01	4.520000e-02	-5.367000e-01	7.180000e-01	-6.787000e-01	4.972000e-01	5.855000e-01	3.250000e-02	2.245000e-01	5.092000e-01	5.580000e-02	1.627000e-01	-1.568000e-01	2.754000e-09	-6.122000e-01	-2.900000e-03	-2.355000e-01	-3.291000e-01	-2.785000e-01	1.493000e-01	-2.659000e-01	-2.852000e-01	1.610000e-01	2.838000e-01	-1.378000e-01	3.533000e-01	-6.875000e-01	-2.209000e-01	2.860000e-02	7.530000e-02	4.164000e-01	5.710000e-02	-2.711000e-01	-1.175000e-01	-4.590000e-02	-1.113000e-01	-2.754000e-01	-1.109000e+00	-6.718000e-01	2.191000e-01	1.914000e-01	-6.700000e-02	-2.237000e-01	5.390000e-01	-3.661000e-01	-7.252000e-01	-1.831000e-01	1.030000e-02
-2.400000e-02	-2.476000e-01	-2.897400e-01	7.063000e-01	-1.426000e-01	-9.393000e-01	-6.490000e-02	-1.856000e-01	-3.440000e-01	2.210000e-01	-4.869000e-01	-3.315000e-01	1.067000e-01	-3.516000e-01	-3.093000e-01	-4.933000e-01	-3.550000e-01	-5.306000e-01	-1.982900e-01	-1.013000e+00	1.944000e-01	-1.557000e-01	-3.588000e-01	-4.290000e-02	-2.022000e-01	1.090000e-01	-5.146500e-01	3.528000e-01	-1.042000e+00	-8.217000e-01	-2.922000e-01	-5.204000e-01	1.803000e-01	-2.190000e-01	-6.201000e-01	-3.510000e-02	1.010000e-02	-4.110000e-02	-1.282500e-01	-3.570200e-01	-9.906000e-02	8.368000e-01	2.005700e-01	1.744300e-01	1.725700e-01	-4.325000e-01	-4.981000e-01	4.140000e-02	5.585000e-01	5.114000e-01
4.101000e-01	3.358000e-01	-4.125300e-01	3.053000e-01	-4.725000e-01	-3.565000e-01	4.650000e-03	-3.428000e-01	9.415000e-02	-3.894000e-01	-5.977000e-01	-1.539000e-01	-6.205000e-02	1.241000e-01	3.542000e-01	-1.074000e+00	-1.988000e-01	-2.314000e-01	-2.600000e+00	2.115000e-01	-2.117000e-01	-3.915000e-01	-7.935000e-02	3.263000e-01	-7.128000e-01	-2.029000e-01	-3.531900e-01	5.150000e-01	-3.511000e-01	1.371000e-01	-6.749000e-01	-7.752000e-01	3.055000e-01	2.925000e-01	-1.193000e-01	-2.645000e-01	-2.800000e-01	-1.153000e-01	-8.943000e-01	-1.819000e+00	-5.501000e-01	4.540000e-01	-7.705000e-02	-2.196000e-01	5.750000e-03	6.855000e-02	5.281000e-01	-2.128000e-01	3.155000e-02	5.305000e-01
3.176000e-01	1.950000e-01	-2.488000e-01	-3.186000e-01	-4.493000e-01	-1.287000e-01	-5.393000e-01	-1.825000e-01	-1.447000e-01	5.945000e-02	2.532000e-01	3.365000e-02	1.151000e-01	-6.254000e-01	3.055000e-01	-3.272000e-01	-9.595000e-02	-1.422000e-01	-3.890000e-01	1.967000e-01	-3.046000e-01	-6.955000e-02	2.430000e-01	1.134000e-01	-4.344000e-01	9.775000e-02	-6.271000e-01	3.379000e-01	3.450000e-03	-1.727000e-01	-4.095000e-02	-8.526000e-01	4.795000e-01	2.170000e-01	8.365000e-02	-1.016000e-01	-2.062000e-01	9.085000e-02	-1.657000e-01	-9.604000e-01	-3.467000e-01	3.305000e-01	5.005000e-02	-1.713000e-01	-2.618000e-01	6.705000e-02	6.315000e-01	-1.158000e-01	-2.877000e-01	5.453000e-01
2.057000e-01	1.485000e-02	-7.820000e-01	-5.945000e-01	-1.055000e+00	-2.991000e-01	-3.129000e-01	-5.923000e-01	4.365000e-02	-1.479000e-01	-7.365000e-01	1.050000e-03	5.345000e-02	-1.520000e-01	4.651000e-01	-1.639000e-01	-3.757000e-01	-2.875000e-01	-1.023000e+00	3.568000e-01	-1.169000e-01	1.635000e-02	5.550000e-03	2.063000e-01	-4.400000e-01	-1.746000e-01	-4.179000e-01	1.194000e-01	-4.591000e-01	-1.602000e-01	-2.546000e-01	-9.292000e-01	4.024000e-01	-2.290000e-03	1.835000e-01	4.750000e-03	-1.002000e-01	4.765000e-02	2.858000e-01	-9.120000e-01	-2.699000e-01	2.367000e-01	2.199000e-01	-1.060000e-01	9.905000e-02	2.007000e-01	5.280000e-01	-1.811000e-01	-3.095000e-02	1.466000e-01
2.765000e-02	-4.742000e-01	-2.829800e-01	1.221000e-01	4.577000e-01	3.558000e-01	3.797000e-01	3.890000e-01	-2.120000e-01	1.123000e-01	-4.732000e-01	-1.497000e-01	-5.075000e-02	-2.586000e-01	1.497000e-01	-2.752000e-01	-7.751000e-01	-1.070000e-01	-5.418000e-01	-1.586000e-01	3.711000e-01	2.611000e-01	-9.087000e-01	-1.812000e-01	-8.845000e-02	-4.983000e-01	-3.430000e-01	3.476000e-01	-4.297000e-01	-2.394000e-01	2.155000e-02	3.771000e-01	5.341000e-01	-1.815000e-02	9.405000e-02	-1.106000e+00	3.173000e-01	-1.235000e-01	-7.345000e-01	-3.515000e-02	-2.016000e-01	-1.948000e-01	-1.383000e-01	1.970000e-01	2.151000e-01	2.845000e-01	5.095000e-02	5.269000e-01	-2.213000e-01	-2.325000e-02
5.545000e-01	2.010000e-02	-2.400000e-01	6.010000e-01	1.028000e+00	2.246000e-01	3.071000e-01	5.095300e-01	2.046000e-01	-1.829000e-01	-1.544000e-01	-2.487000e-01	-4.658000e-01	1.986000e-01	-3.773000e-01	-3.521000e-01	-2.645000e-01	4.229000e-01	-5.247000e-01	-1.636000e-01	3.417000e-01	1.332000e-01	-6.679000e-01	-2.704000e-01	-3.460000e-01	-1.256000e-01	4.830000e-02	-4.537000e-01	-9.780000e-02	3.690000e-02	2.100000e-03	2.058050e-01	1.513000e-01	-5.910000e-02	9.260000e-02	-1.318000e-01	-3.690000e-02	2.160000e-02	-7.946000e-01	-7.597000e-01	-1.605000e-01	2.632000e-01	2.664000e-01	-5.593000e-01	-2.810000e-02	2.355000e-01	-3.300000e-02	-3.160000e-01	2.622000e-01	6.274000e-01
2.900000e-02	-5.609000e-01	4.316000e-01	1.925000e-01	-1.015000e-01	-7.010000e-02	9.000000e-03	7.920000e-01	1.950000e-02	-3.010000e-01	-5.855000e-01	-5.160000e-02	-1.619000e-01	-1.393000e-02	-1.509000e-01	-2.891000e-01	-6.738000e-01	1.881000e-01	-2.433000e-02	4.730000e-02	8.696000e-01	1.012000e+00	-4.685000e-01	-3.438000e-01	-7.898000e-01	2.332000e-01	-1.146000e+00	-5.540000e-01	-3.806000e-01	-2.844000e-01	-6.162000e-01	-2.597000e-01	-1.375000e-01	-4.461000e-01	6.090000e-02	-1.043000e-01	2.156000e-01	-4.162000e-01	-8.016000e-02	-4.278000e-01	-5.371000e-02	1.968900e-01	4.691000e-01	2.597900e-01	4.096000e-01	1.915000e-01	-3.179000e-01	-7.762000e-01	-2.800000e-01	1.396000e-01
2.591000e-01	-7.495000e-01	-4.241000e-01	-3.963000e-01	-3.693000e-01	-1.021000e-01	2.145000e-02	3.195000e-01	2.131000e-01	-7.351000e-01	-1.106000e+00	-5.462000e-02	-1.735000e-01	-1.105000e-01	1.099500e-01	8.975000e-02	-7.918000e-01	2.702000e-01	-1.093000e-01	-6.185000e-02	3.640000e-01	1.637000e-01	-1.795000e-02	-1.521000e-01	2.505000e-02	4.568000e-01	-1.786000e-01	-2.620000e-01	1.076000e-01	1.185000e-02	-2.532000e-01	1.471000e-01	8.693000e-01	-9.945000e-02	-5.085000e-02	-2.516000e-01	3.384000e-01	1.686000e-01	1.744000e-01	5.655000e-02	8.505000e-02	-1.267000e-01	2.134000e-01	-7.715000e-02	-6.115000e-02	3.315000e-01	-1.670000e-01	-5.594000e-01	-3.740000e-01	-5.015000e-02
1.803000e-01	-1.271000e-01	1.437000e-01	-1.014000e-01	-4.676000e-01	-4.310000e-02	2.557000e-01	4.904000e-01	-1.147000e-01	-3.711000e-01	-2.753000e-01	1.669000e-09	-2.724000e-01	-2.418000e-01	-6.205000e-01	2.460000e-02	-7.499000e-01	4.574000e-01	-2.575000e-01	-8.846000e-01	3.618000e-01	-1.220000e-01	4.317000e-01	9.243000e-01	-9.116000e-01	-8.210000e-02	-7.500000e-02	-1.292000e-01	1.907000e-01	-8.379000e-01	-5.970000e-02	2.022000e-01	6.367000e-01	-3.850000e-02	-1.733000e-01	-6.312000e-01	-2.810000e-01	1.190000e-02	-2.487000e-01	-7.911000e-01	-4.119000e-01	-2.265000e-01	-7.022000e-01	-8.756000e-01	2.733000e-01	6.231000e-01	-3.263000e-01	-5.787000e-01	1.693000e-01	3.020000e-01
8.340000e-02	-1.070000e-01	-8.753000e-01	-3.959000e-01	-5.337000e-01	2.842000e-01	-2.699000e-01	-3.814000e-01	3.019000e-01	-2.484000e-01	-8.018000e-01	7.355000e-01	-1.670000e-01	-7.243000e-01	8.300000e-02	8.780000e-02	-9.921000e-01	-4.250000e-02	-5.572000e-01	-4.430000e-02	4.320000e-02	1.516000e-01	-2.009000e-01	1.016000e+00	6.800000e-02	1.020000e-01	-6.280000e-02	-7.978000e-01	-4.357000e-01	-5.298000e-01	3.097000e-01	5.108000e-01	3.122000e-01	-2.290000e-02	-4.091000e-01	-2.758000e-01	1.293000e-01	-3.300000e-03	-1.483000e-01	-2.986100e-01	-3.856000e-01	-7.327000e-01	-3.448000e-01	-9.689000e-01	-2.310000e-02	1.644000e-01	5.420000e-02	-1.452000e-01	1.011000e-01	4.862000e-01
-2.486000e-01	3.164000e-01	-7.295000e-01	4.371000e-01	-9.095000e-02	4.372000e-01	4.754000e-01	8.379000e-01	5.236000e-01	-5.105000e-02	1.230000e+00	-8.500000e-04	-3.631000e-01	-1.365000e-01	2.979000e-01	-8.055000e-02	-2.406000e-01	-7.594000e-01	-1.332000e-02	-1.411000e+00	1.832000e-01	-7.308000e-01	-4.504000e-01	-3.128000e-01	6.016000e-01	5.651000e-01	-4.884000e-01	1.944000e-01	7.513000e-01	-7.366000e-01	-1.234000e-01	7.815000e-02	7.789000e-01	-9.775000e-02	6.085000e-02	-3.323000e-01	2.079000e-01	-8.265000e-02	-5.578000e-01	1.471000e-01	1.442000e-01	7.250000e-03	-2.012000e-01	-4.858000e-01	-2.183000e-01	-9.250000e-03	4.518000e-01	4.436000e-01	4.755000e-01	8.259000e-01
-1.223000e-01	9.740000e-02	-1.051000e-01	1.365000e-01	1.043000e+00	-2.735000e-01	6.532000e-01	1.552000e+00	2.800000e-01	-7.769000e-01	-6.060000e-01	3.609000e-01	2.607000e-01	-2.796000e-01	-4.039000e-01	-2.981000e-01	-4.619000e-01	5.470000e-01	-5.783000e-01	-2.123000e+00	4.131000e-02	-7.567000e-01	4.699000e-01	1.613000e+00	2.205000e-10	2.234000e-01	-3.756000e-01	3.510000e-02	-3.830000e-01	-2.185000e+00	2.390000e-01	-8.102000e-01	4.000000e-03	-6.954000e-01	-1.261000e+00	-8.323000e-01	-3.177000e-01	-7.590000e-02	3.201000e-01	-2.750000e-02	1.037000e-01	2.321000e-01	2.339000e-01	2.037000e-01	4.282000e-01	1.494000e+00	-5.649000e-01	-6.394000e-01	6.805000e-01	1.191000e+00
-1.854000e-01	1.500000e-02	-5.700000e-01	3.083900e-01	1.675000e+00	9.281000e-02	3.177000e-01	3.712000e+00	2.032000e-01	-2.993550e-01	-2.190000e-02	1.005000e-01	-1.735000e-01	-3.596000e-01	-1.803000e-01	-7.384000e-01	1.073000e-01	4.363000e-01	-4.711000e-01	-2.500000e-01	3.337000e-01	-7.290000e-02	-4.972000e-01	-8.360000e-01	4.460000e-01	4.556000e-01	-3.742900e-01	2.969000e-01	5.765000e-01	-5.143000e-01	1.818000e-01	-2.393000e-01	-6.880000e-02	-1.821000e-01	-2.402000e-01	-3.790000e-01	-2.814000e-01	-1.166000e-01	-3.000000e-03	1.404000e-01	9.550000e-02	-4.770000e-02	3.825000e-01	-8.710000e-02	-1.413000e-01	1.087000e+00	-1.713000e-01	2.407000e-01	5.195000e-01	1.166000e+00
3.822000e-01	-8.610000e-02	-7.628000e-01	-6.864000e-01	-7.084000e-01	3.502000e-01	5.798000e-01	-1.494000e-01	-8.710000e-02	-8.330000e-02	-8.799000e-01	1.082000e-01	-1.440000e-02	-3.992000e-01	-2.171000e-01	1.706000e-01	1.404000e+00	2.064000e-01	1.661000e-01	-1.750000e-02	7.410000e-02	2.124000e-01	8.550000e-02	1.379000e+00	-3.335000e-01	-3.242000e-01	9.540000e-02	-9.420000e-01	-7.302000e-01	-8.842000e-01	3.807000e-01	-2.790000e-01	4.681000e-01	1.142000e-01	-5.400000e-01	1.021000e-01	3.505000e-01	-7.700000e-02	2.572000e-01	-2.471000e+00	5.218000e-01	-7.242000e-01	4.090000e-02	4.515000e-01	-4.132000e-01	9.714000e-01	1.091000e-01	4.085000e-01	-2.066000e-01	2.455000e-01
-3.410000e-02	-1.601000e-01	-3.234000e-01	-1.680000e-01	2.083000e-01	1.390000e-02	-7.214000e-01	1.606000e+00	-3.714000e-01	-3.170000e-01	1.573000e-01	1.623000e+00	6.430000e-02	-1.228000e-01	-3.900000e-03	-6.966000e-01	-3.825000e-01	-4.001000e-01	-5.047000e-01	-1.512000e+00	-4.469000e-02	3.275000e-01	-2.915000e-02	8.364000e-01	-1.125000e+00	8.247000e-01	-3.765000e-01	-4.120000e-01	-1.555000e-01	1.057000e-01	1.420000e-01	-1.227000e+00	-6.180000e-02	-5.133000e-01	-2.709700e-01	-2.423000e-01	-6.809000e-01	1.182000e-01	-1.137000e-02	-3.406300e-01	-6.909000e-01	-2.892000e-01	1.395700e-01	5.106000e-01	1.624000e-01	2.380000e+00	1.255000e-01	-1.072000e+00	7.300000e-03	1.396000e+00
-4.935000e-01	-3.755000e-01	-5.611000e-01	8.530000e-02	-1.216000e-01	-1.101000e-01	4.507000e-01	4.705000e-01	1.486000e-01	-3.987000e-01	-4.485000e-01	4.237000e-01	1.639000e-01	1.166000e-01	6.600000e-03	-2.753000e-01	-6.669000e-01	-3.824000e-01	-2.375000e-01	-1.049000e-08	-2.139000e-01	4.309000e-01	-3.137000e-01	-4.490000e-01	-4.480000e-01	-9.610000e-02	-9.645000e-01	-4.113000e-01	-2.302000e-01	-4.929000e-01	-2.194000e-01	-2.055000e-01	1.382000e-01	3.530000e-01	6.109000e-01	-7.280000e-02	-5.000000e-02	-9.070000e-02	-1.445000e-01	-5.791000e-01	-5.502000e-01	-9.600000e-02	5.152000e-01	-2.190000e-01	1.016000e-01	-2.460000e-02	-1.965000e-01	-1.465000e-01	2.558000e-01	-2.493000e-01
-4.050000e-02	-5.426000e-01	-2.777000e-01	-5.322000e-01	-2.026000e-01	2.479000e-01	-7.045000e-01	8.782000e-01	2.350000e-02	-9.290000e-02	-4.990000e-01	-3.612000e-01	2.253000e-01	-2.783000e-01	-4.974000e-01	3.656000e-01	-7.774000e-01	2.562000e-01	-5.463000e-01	-1.081000e+00	3.742000e-01	-1.129000e-01	-1.717000e-01	7.378000e-01	1.200000e-01	1.071000e-01	1.195000e-01	-2.890000e-02	-1.600000e-02	-3.432000e-01	3.644000e-01	9.190000e-01	3.000000e-03	5.587000e-01	-3.210000e-01	8.750000e-02	-5.530000e-02	-2.187000e-01	1.404000e-01	-3.535000e-01	-1.820000e-02	-6.302000e-01	-3.895000e-01	3.150000e-01	-4.975000e-01	-1.027000e+00	-2.366000e-01	-3.606000e-01	-6.980000e-02	-3.280000e-01
1.641000e-01	-4.202000e-01	4.250000e-02	-4.789000e-01	3.528000e-01	3.943000e-01	-7.435000e-01	6.695000e-01	9.450000e-02	7.320000e-02	3.492000e-01	1.631000e-01	1.447000e-01	-2.355000e-01	-5.013000e-01	1.116000e-01	-1.326000e+00	-1.017000e-01	-2.454000e-01	-3.980000e-01	6.729000e-01	2.725000e-01	1.585000e-01	5.594000e-01	9.550000e-02	-1.020000e-02	2.080000e-02	9.680000e-02	1.000000e-01	-1.633000e-01	3.155000e-01	7.624000e-01	2.203000e-01	9.238000e-01	-3.540000e-01	1.600000e-03	-1.040000e-01	-2.906000e-01	-6.630000e-02	-5.369000e-01	-8.750000e-02	-6.954000e-01	-5.321000e-01	2.074000e-01	-5.328000e-01	-8.498000e-01	-1.755000e-01	-1.675000e-01	-3.351000e-01	-2.112000e-01
2.485000e-01	-4.634000e-01	2.712000e-01	-2.519000e-01	8.130000e-02	-1.864950e-01	-7.053000e-01	9.528000e-01	-1.184000e-01	-1.975000e-01	5.013000e-01	-6.130000e-02	4.020000e-01	-1.465000e-01	-2.829000e-01	1.606000e-01	-1.491000e+00	3.562000e-01	-1.165000e+00	-1.179000e+00	4.883000e-01	1.349000e-01	-9.970000e-02	3.767000e-01	-1.036000e-01	1.131000e-01	-3.599000e-01	2.862000e-01	1.512000e-01	2.131000e-01	4.695000e-01	8.440000e-01	4.009000e-01	5.018000e-01	-4.141000e-01	-1.519200e-01	6.100000e-02	-2.071000e-01	-7.050000e-02	-6.034000e-01	-2.355000e-01	-4.765000e-01	1.909700e-01	2.365000e-01	-6.800000e-01	-7.818000e-01	-2.074000e-01	-2.113000e-01	-1.232000e-01	-1.432000e-01
-1.954000e-02	5.380000e-02	-1.797100e-01	3.717000e-01	6.133000e-01	-1.382000e+00	-4.487000e-01	1.932000e+00	1.990000e-01	-7.456000e-01	3.912000e-01	-7.763000e-02	7.580000e-02	-5.127000e-01	8.660000e-02	2.040000e-02	-2.383000e-01	3.516000e-01	5.430000e-03	-2.976000e-01	2.906000e-01	-4.765000e-02	-2.345000e-01	-8.582000e-01	-1.260000e-02	1.002000e-01	-1.761000e+00	5.388000e-09	-7.010000e-02	3.392000e-01	2.330000e-02	6.444000e-01	2.484000e-01	5.503000e-01	-3.327000e-01	-4.152000e-01	-1.494000e-01	-3.422000e-01	-1.296000e+00	-1.523000e+00	-7.810000e-02	-7.967000e-01	-3.368000e-01	2.168000e-01	4.488000e-02	1.129000e+00	-2.806000e-01	-7.402000e-01	-4.673000e-01	-2.625000e-01
2.302000e-01	-2.643000e-01	-5.283000e-01	6.104000e-01	-1.850000e-02	4.147000e-01	-7.239000e-01	1.037000e+00	3.922000e-01	6.860000e-02	-9.140000e-02	3.267000e-01	-2.995000e-01	-9.970000e-02	3.270000e-02	-5.559000e-01	-3.292000e-01	-2.605000e-01	-3.045000e-01	-5.796000e-01	5.618000e-02	-8.383000e-01	-2.304000e-01	-4.059000e-01	-1.027000e+00	4.897000e-01	1.624000e-01	-1.614000e-01	-2.073000e-01	-3.147000e-01	5.130000e-02	-9.890000e-02	-3.292000e-01	2.238000e-01	-3.750000e-02	-1.168000e+00	-2.368000e-01	-1.080000e-02	-5.444000e-01	-3.523350e-01	-4.388000e-01	2.446000e-01	-8.064000e-02	1.527000e-01	9.300000e-03	1.760000e-02	5.670000e-02	2.211000e-01	2.932000e-01	1.459000e-01
2.660000e-02	2.793000e-01	1.804000e-01	6.944000e-01	1.266000e-01	-6.044000e-01	-6.781000e-01	4.529000e-01	2.908000e-01	8.780000e-02	-5.261000e-01	-5.615000e-01	-4.875000e-01	-2.163000e-01	3.820000e-02	1.106000e-01	-8.807000e-01	-3.655000e-01	1.381000e-01	-2.300200e-01	5.600000e-03	3.777000e-01	-7.000000e-03	-1.092000e+00	-4.049000e-01	3.832000e-01	2.390000e-01	7.980000e-02	1.615000e-01	2.146000e-01	-2.247000e-01	4.187000e-01	8.391000e-01	7.793000e-01	-2.781000e-01	-3.771000e-01	7.130000e-02	9.900000e-02	-2.096000e-01	-8.130000e-01	-1.548000e+00	1.455000e-01	-2.670000e-01	1.271000e+00	-3.746000e-01	7.333000e-01	-8.900000e-03	-4.775000e-01	7.334000e-01	-2.001000e+00
6.059000e-01	2.738000e-01	4.621000e-01	-3.902000e-01	-3.658000e-01	-9.218000e-01	-6.286000e-01	-2.148000e-01	-4.373000e-01	7.030000e-02	5.107000e-01	-4.090000e-02	-4.517000e-01	-3.186000e-01	-5.244000e-01	-8.701000e-01	-9.254000e-01	-7.313000e-01	-3.725000e-01	-6.594100e-01	-4.268000e-01	-6.843000e-01	-1.431000e-01	6.805000e-01	-4.959000e-01	-4.957000e-01	8.160000e-02	-3.611000e-01	-6.583000e-01	-4.124000e-01	2.815000e-01	3.800000e-03	1.492000e+00	-9.072000e-01	-3.664000e-01	-1.005000e+00	-3.965000e-01	1.818000e-01	-4.653000e-01	1.210000e-02	8.359000e-01	-5.656000e-01	5.386000e-01	4.231000e-01	8.650000e-02	1.729000e+00	2.522000e-01	-1.571000e-01	-4.641000e-01	-3.167000e-01
1.194000e-01	-2.180000e-02	3.432000e-01	1.480000e-01	2.554000e-01	9.700000e-03	-3.766000e-01	-5.164000e-01	1.350000e-02	4.114000e-01	3.521000e-01	-2.320000e-02	3.088000e-01	-2.294000e-01	-2.809000e-01	-8.030000e-01	-1.155000e-01	-2.850000e-01	-4.772000e-01	-5.334000e-01	-2.599000e-01	-1.896000e-01	-1.217900e-01	5.334000e-01	8.887000e-01	1.251000e+00	1.963000e-01	-4.795000e-01	-9.150000e-01	-4.535000e-01	1.394500e-02	-6.691000e-01	7.994000e-01	-4.463000e-01	4.327000e-01	-2.784000e-01	-2.813000e-01	9.150000e-02	5.992000e-01	7.675000e-01	-4.490000e-02	-2.006000e-01	-3.630000e-01	3.860000e-01	-2.770000e-01	5.103000e-01	-4.507000e-01	8.810000e-02	1.096000e+00	7.015000e-01
-3.327000e-01	2.390000e-02	-6.430000e-01	4.520000e-01	7.490000e-01	-3.823000e-01	-1.170000e-01	3.262000e-01	-1.257000e-01	3.834000e-01	4.120000e-02	-1.729000e-01	-5.633000e-01	-8.390000e-02	3.181000e-01	-9.075000e-01	9.450000e-02	-5.400000e-03	-3.030000e-02	-1.358000e-01	-1.075000e-01	-7.290000e-02	-1.257000e-01	-5.402000e-01	-1.998000e-01	2.369000e-01	-4.553000e-01	-1.974000e-01	-2.125000e-01	-5.007000e-01	-4.693000e-01	-1.230000e-02	1.315000e+00	-2.414000e-01	3.032000e-01	-2.100000e-02	8.066000e-01	3.450000e-02	2.372000e-01	1.182000e+00	3.641000e-01	4.711000e-01	1.234000e-01	4.569000e-01	-5.100000e-02	-1.200000e-01	5.153000e-01	4.175000e-01	-1.300000e-02	9.052000e-01
1.490000e-01	-9.330000e-02	-8.543000e-01	-2.116000e-01	-7.700000e-01	5.243000e-01	4.552000e-01	-8.707000e-01	2.839000e-01	-2.115000e-01	-6.366000e-01	1.750000e-02	-8.380000e-02	-1.323000e-01	-2.683000e-01	-6.097000e-01	7.677000e-01	5.333000e-01	1.340000e-02	2.442000e-01	2.541000e-01	-7.450000e-01	9.920000e-02	-6.190000e-01	-3.011000e-01	3.293000e-01	-8.140000e-02	-8.855000e-01	-5.458000e-01	-8.046000e-01	-5.954000e-01	2.870000e-02	1.650000e-01	1.571000e-01	-1.788000e-01	2.442000e-01	3.510000e-01	-1.526000e-01	3.606000e-01	3.453000e-01	6.295000e-01	9.418000e-01	-3.188000e-01	6.813000e-01	-3.913000e-01	-3.602000e-01	1.773000e-01	2.125000e+00	-4.050000e-01	4.939000e-01
1.838000e-01	-1.913000e-01	8.386000e-01	-8.005000e-01	3.201000e-01	3.035000e-02	1.925000e-01	-6.441000e-01	-6.536000e-01	5.095000e-01	-4.541000e-01	1.062000e-01	-4.202000e-01	-8.668000e-01	2.957000e-01	-1.761000e-01	8.365000e-02	6.015000e-02	-2.444000e-01	2.645000e-02	-4.145000e-02	5.350000e-03	-1.726000e-01	2.080000e-01	9.404000e-01	-5.017000e-01	3.156000e-01	-6.950000e-03	-1.906000e-01	-1.845000e-01	2.010000e-01	-3.797000e-01	1.373000e-01	-6.325000e-02	-5.598000e-01	-1.550000e-03	-1.433000e-01	-1.411000e-01	-4.117000e-01	-1.193000e+00	1.296000e-01	-2.697000e-01	-1.277000e-01	1.081000e-01	-2.908000e-01	-5.674000e-01	7.677000e-01	1.376000e+00	-3.522000e-01	8.253000e-01
-6.824000e-02	-6.663000e-01	-6.708000e-01	-1.599000e-01	6.234000e-01	5.850000e-03	3.940000e-01	-6.245000e-02	3.225000e-02	-8.076000e-01	-1.030000e+00	5.004000e-01	-2.988000e-01	-3.650000e-01	2.054000e-01	2.305000e-01	6.239000e-01	8.122000e-01	-6.739000e-01	-1.542000e-01	9.810000e-03	-8.607000e-01	2.674000e-01	4.483000e-01	4.775000e-02	-2.891000e-01	2.842000e-01	2.215000e-02	-2.725000e-01	-6.252000e-01	2.145000e-02	-3.597000e-01	1.187000e-01	1.829000e-01	5.945000e-02	-8.959000e-01	2.916000e-01	-1.102000e-01	1.604000e-01	-2.952000e-01	2.627000e-01	1.319000e-01	1.125000e-01	6.750000e-03	-4.880000e-01	6.871000e-01	4.423000e-01	6.226000e-02	-4.083000e-01	-3.964000e-01
5.470000e-02	-2.193000e-01	4.318000e-01	-7.272000e-09	4.098000e-01	2.064000e-01	-1.370000e-01	2.215000e-01	-6.522000e-01	8.360000e-02	9.110000e-02	-1.578000e-01	-6.540000e-02	-2.438000e-01	1.323000e-01	-1.774000e-01	4.337000e-01	3.923000e-01	-7.310000e-02	1.256000e-01	5.013000e-01	-4.698000e-01	2.900000e-02	-1.394000e+00	1.843000e-01	-2.585000e-01	6.919000e-01	1.708000e-01	2.520000e-02	3.103000e-01	3.626000e-01	2.961000e-01	3.864000e-01	-1.161000e-01	-3.177000e-01	1.934000e-01	3.714000e-01	-1.384000e-01	-2.364000e-01	-5.356000e-01	2.083000e-01	-2.016000e-01	-6.202500e-02	-5.343000e-01	-1.104000e+00	-9.066000e-01	5.784000e-01	1.539000e+00	-5.345000e-01	-1.040000e-01
2.978000e-01	2.505000e-01	1.139000e-01	8.960000e-02	5.337000e-01	1.947000e-01	-5.060000e-02	-9.330000e-02	-6.999000e-01	-1.812000e-01	4.624000e-01	-3.508000e-01	-1.440000e-02	-3.774000e-01	3.843000e-01	-4.192000e-01	-8.500000e-03	5.905000e-01	-3.279000e-01	-7.705000e-01	7.870000e-02	-9.889000e-01	5.072000e-01	-6.262000e-01	5.390000e-02	-2.494000e-01	2.440000e-02	-1.020000e-01	-1.259000e-01	-9.860000e-02	4.828000e-01	4.090000e-02	8.165000e-01	-7.522000e-01	-9.230000e-01	-1.724000e-01	2.119000e-01	-1.881000e-01	-6.545000e-01	-9.169000e-01	1.930000e-02	1.263000e-01	-3.309000e-01	-2.677000e-01	-4.243000e-01	-3.428000e-01	7.089000e-01	1.470000e+00	-7.670000e-02	1.815000e-01
2.860000e-02	-1.925000e-01	-5.512000e-01	-7.390000e-02	4.381000e-01	2.560000e-01	2.675000e-01	7.370000e-02	-1.052000e+00	-6.740000e-01	-3.398000e-01	-2.338000e-01	-2.198000e-01	-4.990000e-02	4.189000e-01	-2.948000e-01	5.336000e-01	9.082000e-01	-5.901000e-01	1.277000e-01	1.948000e-01	-8.718000e-01	4.215000e-01	-6.630000e-02	3.144000e-01	-3.890000e-02	8.030000e-02	-5.555000e-01	-4.123000e-01	1.080000e-02	1.489000e-01	4.642000e-01	8.106000e-01	3.600000e-02	-4.461000e-01	1.119000e-01	4.657000e-01	-1.284000e-01	-5.050000e-01	-6.827000e-01	-1.899000e-01	9.460000e-02	-3.966000e-01	-4.312000e-01	-6.349000e-01	-6.178000e-01	7.282000e-01	1.845000e+00	-9.960000e-02	3.765000e-01
8.930000e-02	-8.196000e-01	-1.127000e+00	9.230000e-02	7.132000e-01	-4.529000e-01	8.398000e-01	7.948000e-01	5.770000e-02	-8.250000e-02	-6.867000e-01	-3.408000e-01	-1.509000e-01	-8.183000e-01	1.177000e+00	-5.000000e-01	5.440000e-02	4.871000e-01	-2.026000e+00	1.647000e-01	5.064000e-01	-7.249000e-01	9.636000e-01	-5.209000e-01	9.691000e-01	2.831000e-01	4.780000e-02	-7.510000e-02	-7.147000e-01	-2.058000e-01	3.457000e-01	8.271000e-01	5.313000e-01	2.747000e-01	-3.976000e-01	-4.372000e-01	4.110000e-01	4.142000e-01	3.660000e-02	1.650000e-01	-1.066000e+00	3.450000e-02	-1.133000e-01	-2.396000e-01	-7.988000e-01	-7.270000e-01	1.235000e+00	3.146000e-01	-6.503000e-01	-4.042000e-01
2.174000e-01	-8.974000e-01	-5.374000e-01	8.148000e-01	9.055000e-01	-5.931000e-01	5.007000e-01	8.813000e-01	1.137000e-01	-2.173000e-01	-2.278000e-01	-6.119000e-01	-3.371000e-01	-9.719000e-01	1.071000e+00	-5.446000e-01	3.350000e-01	4.765000e-01	-4.128000e-01	-1.048000e-01	6.976000e-01	-5.681000e-01	6.525000e-01	-1.125000e+00	7.793000e-01	1.675000e-01	2.887000e-01	1.393000e-01	-5.279000e-01	1.862000e-01	6.015000e-01	7.036000e-01	7.965000e-01	2.884000e-01	-4.722000e-01	-4.768000e-01	2.534000e-01	3.713000e-01	-8.760000e-02	2.128000e-01	-1.251000e+00	1.343000e-01	2.500000e-03	-4.182000e-01	-1.067000e+00	-6.229000e-01	1.224000e+00	3.768000e-01	-5.916000e-01	1.406000e-01
1.709000e-01	-1.171000e+00	-5.281000e-01	7.335000e-01	7.028000e-01	-5.023000e-01	7.684000e-01	1.140000e+00	-1.329000e-01	-8.630000e-02	-3.059000e-01	-5.234000e-01	-2.675000e-01	-8.509000e-01	1.189000e+00	-5.509000e-01	4.902000e-01	5.526000e-01	-3.845000e-01	2.119000e-01	7.044000e-01	-5.019000e-01	6.426000e-01	-1.182000e+00	8.409000e-01	1.696000e-01	-1.655000e-01	-2.166000e-01	-1.312000e+00	-3.961000e-01	1.489000e-01	7.606000e-01	5.529000e-01	3.907000e-01	-2.310000e-01	-2.353000e-01	5.784000e-01	3.238000e-01	7.620000e-02	1.405000e-01	-1.056000e+00	3.000000e-03	1.700000e-03	-3.147000e-01	-8.027000e-01	-8.319000e-01	1.144000e+00	5.920000e-01	-7.954000e-01	-2.325000e-01
-8.208500e-02	-5.982000e-01	-3.571000e-01	9.183000e-01	7.116000e-01	-5.415000e-01	4.045000e-01	1.901000e-01	7.260000e-02	-3.430000e-01	-2.700000e-01	7.040000e-02	-5.538000e-01	-1.866000e-01	2.755000e-01	-4.696000e-01	4.995000e-01	3.975000e-01	2.000000e-02	3.246000e-01	7.571000e-01	-1.775000e-01	5.257000e-01	-8.779000e-01	2.801000e-01	2.168000e-01	-4.810000e-01	-2.052000e-01	-2.347000e-01	-7.473000e-01	-4.966000e-01	3.262000e-01	6.395000e-01	3.539000e-01	-4.526000e-01	-1.256000e-01	2.951000e-01	-1.330000e-01	-6.464000e-01	-7.424000e-01	-3.269700e-01	3.096000e-01	1.123000e-01	1.381000e+00	-1.182000e-01	-3.569000e-01	8.149000e-01	-1.127000e-01	-6.100000e-03	-6.975000e-01
9.490000e-02	-4.000000e-02	-2.261000e-01	-2.779000e-01	6.170000e-02	-3.678000e-01	6.745000e-01	1.823000e-01	1.328000e-01	1.696000e-01	4.376000e-01	-1.297000e-01	-3.230000e-02	-1.818000e-01	4.269000e-01	6.840000e-02	-1.091000e-01	8.810000e-02	-3.014000e-01	8.752000e-01	5.060000e-02	-2.863000e-01	-4.570000e-02	5.016000e-01	5.376000e-01	-6.150000e-02	1.813000e-01	-5.260000e-02	-3.152000e-01	9.800000e-03	-3.219000e-01	-2.093000e-01	-4.500000e-03	5.595000e-01	5.528000e-01	-2.467000e-01	7.789000e-01	2.220000e-02	1.920000e-01	-2.778000e-01	-4.173000e-01	2.030000e-01	8.500000e-02	-3.109000e-01	-1.249000e-01	-8.145000e-01	5.527000e-01	6.787000e-01	-3.495000e-01	-6.280000e-01
2.593000e-01	4.184000e-01	-5.665000e-01	-9.930000e-02	5.493000e-01	-3.504000e-01	-3.916000e-01	-1.028000e+00	-5.414000e-01	-5.192000e-01	1.969000e-01	-2.761000e-01	3.396000e-01	-6.876000e-01	2.978000e-01	-2.586000e-01	1.379000e-01	2.854000e-01	-6.218000e-01	7.093000e-01	-3.570000e-02	-4.431000e-01	-7.410000e-02	4.489000e-01	6.466000e-01	-4.621000e-01	-1.743000e-01	-1.903000e-01	-1.008000e+00	-1.667000e-01	-2.704000e-01	-3.500000e-02	2.255000e-01	-4.092000e-01	-3.833000e-01	1.241000e-01	-9.770000e-02	-4.776000e-01	-5.005000e-01	1.578000e-01	-4.757000e-01	1.772000e-01	-7.677000e-01	-5.250000e-02	-8.240000e-02	1.020000e+00	6.990000e-02	3.400000e-02	-4.996000e-01	3.185000e-01
2.122000e-01	6.672000e-01	-7.899000e-01	7.060000e-02	8.367000e-01	-5.397000e-01	3.312000e-01	-1.775000e+00	-4.228000e-01	-5.909000e-01	-1.970000e-02	-4.901000e-01	7.100000e-01	-2.832000e-01	3.696000e-01	-3.109000e-01	-2.531000e-01	4.730000e-01	-1.111000e+00	8.639000e-01	3.149000e-01	-9.250000e-02	7.020000e-02	2.859000e-01	7.290000e-01	-5.556000e-01	-9.752000e-01	-6.000000e-03	-1.153000e+00	-6.658000e-01	-3.474000e-01	-1.210000e-02	1.458000e-01	-4.850000e-01	-3.117000e-01	2.216000e-01	-1.518000e-01	-4.415000e-01	-6.948000e-01	1.008000e-01	-4.998000e-01	3.508000e-01	-7.833000e-01	-8.850000e-02	6.000000e-03	9.061000e-01	-1.013000e-01	2.317000e-01	-6.234000e-01	1.386000e-01
1.710000e-02	-1.756000e-01	-6.041000e-01	-3.323000e-01	6.378000e-01	-1.035000e-01	1.975000e-01	-7.813000e-01	-1.548000e-01	-4.085000e-01	-8.755000e-01	-6.720000e-02	2.420000e-01	-1.368000e-01	7.500000e-01	9.070000e-02	1.708000e-01	1.041000e-01	-5.066000e-01	1.094000e+00	4.373000e-01	-5.557000e-01	-1.920000e-02	2.134000e-01	1.049000e+00	-3.581000e-01	5.900000e-02	-1.243000e-01	-3.196000e-01	-1.471000e-01	-3.898000e-01	2.897000e-01	5.010000e-02	2.148000e-01	2.554000e-01	8.830000e-02	1.607000e-01	-8.300000e-02	-1.304000e-01	9.520000e-02	-5.030000e-02	-4.840000e-02	-4.515000e-01	4.100000e-03	-1.536000e-01	3.642000e-01	2.594000e-01	7.878000e-01	-6.047000e-01	-1.883000e-01
1.855000e-01	-7.360000e-02	8.980000e-02	6.724000e-01	6.608000e-01	-1.680000e-03	3.070000e-01	2.653000e-01	6.090000e-02	-4.572000e-01	5.991000e-01	4.120000e-01	7.038000e-01	-1.407000e-01	2.600000e-02	3.920000e-02	-1.355000e-01	1.167000e-01	-4.635000e-01	4.089500e-01	7.100000e-03	-9.953000e-01	1.192000e-01	2.820000e-02	5.194000e-01	3.660000e-02	6.393000e-01	-3.815000e-01	3.864000e-01	-4.227000e-01	-1.316000e-01	-4.001000e-01	3.851000e-01	8.770000e-02	2.118000e-01	-2.731000e-01	-4.321000e-01	-4.602000e-01	-1.241000e+00	-6.584000e-01	-1.713000e-01	1.997000e-01	-5.659000e-01	-4.540000e-02	-6.156000e-02	-2.054000e-01	3.936000e-01	5.966000e-01	-1.320000e-01	-9.637000e-02
3.280000e-02	3.156000e-01	-8.214000e-01	3.695000e-01	5.553000e-01	-3.050000e-01	9.771000e-01	8.129000e-01	-9.762000e-02	4.440000e-02	-6.176000e-01	-4.324000e-01	-2.317000e-01	-3.539000e-01	6.210000e-02	-1.890000e-01	1.733000e-01	4.018000e-01	-2.565000e-01	5.790000e-01	3.184000e-01	-5.666000e-01	-7.157000e-01	-2.124000e-01	5.590000e-02	-3.354000e-01	-2.440000e-01	-6.700000e-02	-5.760000e-01	-5.430000e-01	-3.633000e-01	-3.276000e-01	6.754000e-01	3.923000e-01	4.268000e-01	-2.074000e-01	-2.997000e-01	-4.617000e-01	-1.153000e+00	-1.685000e+00	1.552000e-01	-2.440000e-01	-3.207000e-01	-9.500000e-03	-3.887000e-01	-2.150000e-01	1.814000e-01	1.459000e+00	2.820000e-01	-2.950000e-02
4.116000e-01	3.498000e-01	-1.538000e+00	-3.600000e-01	4.040000e-01	7.840000e-02	5.714000e-01	-1.822000e-01	-5.800000e-02	4.715000e-01	-4.700000e-03	1.636000e-01	-5.100000e-03	-4.030000e-02	2.115000e-01	3.028000e-01	-3.696000e-01	5.924000e-01	3.563000e-01	-2.178000e-01	-3.541000e-01	-5.940000e-02	-3.090000e-01	2.060000e-01	-5.211000e-01	-5.253000e-01	-2.290000e-02	-4.095000e-01	-4.665000e-01	-8.896000e-01	-2.309000e-01	-2.852000e-01	2.483000e-01	-1.152000e-01	6.731000e-01	-2.792000e-01	5.810000e-02	-1.140000e-01	-8.055000e-01	-3.341000e-01	-5.223000e-01	-2.318000e-01	-5.710000e-02	-4.810000e-02	7.180000e-02	7.020000e-02	5.270000e-01	5.211000e-01	3.929000e-01	7.590000e-02
-2.961000e-01	2.438000e-01	-7.468000e-01	-1.422000e-01	7.050000e-01	-3.999000e-01	-5.216000e-01	-7.171000e-01	9.884000e-01	1.812000e-01	-4.950000e-01	-4.293000e-01	1.143000e-01	-2.254000e-01	-2.270000e-01	4.789000e-01	-1.014000e+00	-3.217000e-01	-4.937000e-01	-1.652000e-01	-2.094000e-01	-2.892000e-01	2.335000e-01	-6.160000e-02	9.692000e-01	-1.081000e+00	4.347000e-01	7.860000e-02	6.288000e-01	-3.375000e-01	-1.447000e-01	5.234000e-01	9.223000e-01	7.737000e-01	1.064000e+00	-9.800000e-03	3.171000e-01	4.424000e-01	-3.022000e-01	-1.825000e-01	-6.540000e-02	-5.216000e-01	-7.101000e-01	3.600000e-01	-5.029000e-01	-7.543000e-01	5.362000e-01	8.390000e-02	5.958000e-01	-7.598000e-01
7.697000e-01	3.808000e-01	-2.517000e-01	3.240000e-02	6.596000e-01	-4.157000e-01	-3.579000e-01	-4.168000e-01	-6.060000e-02	8.700000e-03	1.951000e-01	-1.813000e-01	4.762000e-01	-3.549000e-01	-4.469000e-01	-3.095000e-01	-5.344000e-01	-7.506000e-01	-1.092000e+00	-3.072000e-01	-2.384000e-01	1.579000e-01	2.181000e-01	-1.605000e-01	1.494000e+00	-3.614000e-01	-5.186000e-01	-7.101000e-01	-8.648000e-01	-2.903000e-01	-2.698000e-01	-1.531000e-01	1.156000e+00	-1.591000e-01	-5.290000e-02	8.087000e-01	-5.280000e-01	2.557000e-01	-4.062000e-01	2.610000e-01	-1.253000e+00	-2.613000e-01	-5.645000e-01	-8.981000e-01	-7.016000e-01	-4.570000e-02	3.896000e-01	3.052000e-01	-1.075000e-01	3.069000e-01
4.962000e-01	7.655000e-01	-3.937150e-01	8.376000e-02	1.562000e+00	-1.950000e+00	1.814000e-01	2.584000e-01	-4.240000e-02	2.946000e-01	-6.603000e-01	-1.146000e+00	8.628000e-01	-1.164000e+00	2.986000e-01	4.038000e-01	-7.132000e-01	9.199000e-01	-1.309000e+00	3.077100e-01	1.945000e-08	-6.240000e-01	2.370000e-01	-1.116000e+00	1.403000e+00	-5.096000e-01	1.021000e+00	4.049000e-01	1.702300e-01	1.160000e-03	-5.250000e-01	3.021000e-01	9.564000e-01	1.835000e-01	4.848000e-01	-9.330000e-02	-7.150000e-01	-2.076000e-01	-2.490000e-01	-5.401000e-01	-1.099000e+00	-4.885000e-01	-2.347000e-01	-8.061000e-01	-2.395950e-01	-3.061000e-01	2.416000e-01	7.218000e-01	-4.972000e-01	-1.060000e+00
6.804000e-01	1.830000e-01	-5.764000e-01	6.387000e-01	3.593000e-01	-3.294000e-01	7.855000e-02	-6.725000e-01	-1.381000e-01	-3.736000e-01	-3.979000e-01	-9.209000e-01	-5.808000e-01	-2.799000e-01	-1.027000e-01	-3.609000e-01	5.036000e-01	1.438000e-01	-8.338000e-01	1.021000e-01	1.539000e-01	2.051000e-01	-1.762000e-01	-1.324000e-01	-7.825000e-02	-2.887000e-01	-2.885000e-01	-9.795000e-02	-6.481000e-01	2.157000e-01	-1.153000e+00	-4.841000e-01	4.105000e-02	2.377000e-01	4.518000e-01	5.077000e-01	1.145000e-02	-1.091000e-01	-8.844000e-01	-6.198000e-01	-2.275000e-02	1.497000e-01	-9.759000e-02	-3.490000e-01	1.894000e-01	-2.432000e-01	9.905000e-02	7.717000e-01	-1.837000e-01	6.946000e-01
9.393500e-02	4.198000e-01	1.048000e-01	1.841700e-01	-1.588800e-01	-1.523000e-01	1.468000e-01	1.005000e-01	-1.947000e-01	-3.257000e-02	-6.290000e-02	-1.166200e-01	-4.690000e-01	-7.620000e-01	-2.981000e-01	-4.812000e-02	4.779000e-01	6.200000e-03	-1.459000e+00	-7.940000e-02	1.844000e-01	-1.535000e-01	-1.727000e-01	-5.080000e-02	-4.947000e-01	-8.048000e-01	-1.096000e+00	1.516000e-01	-1.363000e+00	4.138000e-01	-1.690000e+00	-7.584000e-01	-2.310000e-02	-9.290000e-02	2.525000e-01	3.549000e-01	-1.591000e-01	-4.413000e-01	-1.514400e-01	-6.756000e-01	-1.028000e-01	3.775000e-01	-2.833000e-01	-6.445000e-01	-2.048000e-01	-2.375000e-01	-3.163000e-01	5.149000e-01	-1.543000e-01	4.688000e-01
2.927700e-01	9.614000e-01	-1.402000e+00	1.108000e+00	-2.148000e-01	4.651000e-01	1.268000e+00	-3.032000e-01	7.183000e-01	-4.690000e-01	-1.209000e+00	3.468000e-01	8.102000e-01	-6.953000e-01	7.667000e-01	-1.608000e-01	5.282000e-01	1.339000e+00	-9.413000e-01	-1.034000e+00	-2.014000e+00	-1.207000e+00	8.976000e-01	-1.240000e+00	5.640000e-01	3.899000e-01	-3.210000e-01	2.174000e-01	-1.894000e+00	-1.356000e+00	3.952000e-01	-2.430000e-01	8.616000e-01	2.768000e-01	-2.009000e+00	-1.634000e-01	7.021000e-01	-2.562000e-01	-2.738000e-01	-3.053000e+00	-9.770000e-01	1.587000e+00	-9.048000e-01	-8.600000e-02	3.240000e-01	1.176000e+00	1.084000e+00	-8.500000e-03	-8.868000e-01	-2.255000e-01
-5.071000e-01	-9.715000e-02	-1.150000e+00	-2.500000e-04	-7.253000e-01	3.420000e-01	1.105000e+00	2.965000e-01	7.013000e-01	-5.134000e-01	-1.898000e+00	7.185000e-02	3.678000e-01	-1.128000e+00	5.561000e-01	1.414000e-01	9.963000e-01	9.538000e-01	-2.669000e-01	-2.615000e-01	-2.064000e+00	-1.264000e+00	4.200000e-01	-1.291000e+00	4.980000e-01	5.511000e-01	4.952000e-01	-1.467000e-01	-1.068000e+00	-1.360000e-01	6.697000e-01	-1.425000e-01	2.538000e-01	8.389000e-01	-1.659000e+00	-3.416000e-01	5.566000e-01	-2.641000e-01	3.095000e-02	-2.698000e+00	-5.402000e-01	1.002000e+00	-8.211000e-01	-3.483000e-01	-1.633000e-01	5.837000e-01	9.272000e-01	2.748000e-01	-1.257000e+00	-7.638000e-01
-5.300000e-01	-6.223000e-01	-1.057000e+00	-1.059000e+00	-8.437000e-01	-3.598000e-01	4.261000e-01	3.909000e-01	1.027000e-01	-1.190000e+00	-1.475000e+00	7.625000e-02	2.037000e-01	-2.842000e-01	2.155000e-01	2.998000e-01	3.876000e-01	4.199000e-01	-3.254000e-01	-7.912000e-01	-3.226000e-01	-7.913000e-01	6.735000e-01	-6.458000e-01	6.602000e-01	3.140000e-01	-5.750000e-01	-2.820000e-01	-6.183000e-01	-4.701000e-01	3.100000e-01	1.027000e-01	5.902000e-01	8.131000e-01	-1.001000e+00	-3.436000e-01	5.215000e-01	-5.675000e-02	-3.575000e-02	-6.680000e-01	-7.148000e-01	4.987000e-01	-1.812000e-01	2.244000e-01	-7.035000e-02	4.738000e-01	9.132000e-01	2.268000e-01	-9.149000e-01	-1.954000e-01
-9.124000e-01	-1.368000e-01	1.558000e-01	1.929000e-01	2.348000e-01	-3.036000e-01	2.293000e+00	3.478000e-01	3.037000e-01	3.041000e-01	-7.396000e-01	-4.715000e-01	2.690000e-02	-9.623000e-01	1.404000e+00	-4.417000e-01	-5.180000e-02	4.218000e-01	-7.616000e-01	5.500000e-01	9.307000e-01	4.272000e-01	7.125000e-01	-1.507000e+00	5.459000e-01	5.750000e-02	3.560000e-01	-2.835000e-01	4.249000e-01	4.033000e-01	3.142000e-01	3.567000e-01	-1.587000e-01	8.089000e-01	1.659000e-01	-3.308000e-01	4.983000e-01	-2.239000e-01	-1.961000e-01	-1.740000e+00	-1.650000e+00	3.460000e-02	2.847000e-01	5.510000e-01	5.260000e-02	-3.619000e-01	7.387000e-01	7.092000e-01	-6.205000e-01	-3.707000e-01
-9.581000e-01	-3.177000e-01	1.677000e-01	2.974000e-01	3.424000e-01	-2.378000e-01	2.555000e+00	7.062000e-01	4.643000e-01	1.101000e-01	-8.075000e-01	-5.512000e-01	-7.850000e-03	-9.412000e-01	1.272000e+00	-5.835000e-01	-2.241000e-01	5.378000e-01	-8.613000e-01	4.524000e-01	6.252000e-01	2.663000e-01	7.103000e-01	-1.559000e+00	3.160000e-01	2.636000e-01	3.304000e-01	-9.855000e-02	3.000000e-01	1.697000e-01	1.793000e-01	3.818000e-01	-1.295000e-01	6.971000e-01	6.915000e-02	-3.307000e-01	3.397000e-01	-2.180000e-01	-2.177000e-01	-1.905000e+00	-1.774000e+00	2.425000e-02	1.629000e-01	6.109000e-01	1.129000e-01	-3.439000e-01	8.499000e-01	7.047000e-01	-5.494000e-01	-3.122000e-01
1.095000e-01	1.147000e-01	-5.605000e-01	-7.650000e-02	-1.921000e-01	1.894000e-01	-5.207000e-01	3.580000e-02	1.860000e-01	-4.393000e-01	-3.801000e-01	9.100000e-02	-5.121000e-01	3.785000e-01	1.767000e-01	-1.579000e-01	1.720000e-01	2.013000e-01	-4.412000e-01	-1.381000e-01	2.675000e-01	-5.767000e-01	5.177000e-01	7.331000e-01	2.029000e-01	-1.105000e-01	3.160000e-02	-7.940000e-02	1.000000e-03	-6.816000e-01	-4.157000e-01	-5.638000e-01	1.594000e-01	1.910000e-01	-3.313000e-01	3.880000e-02	1.250000e-01	-9.790000e-02	-9.660000e-02	-1.151000e+00	3.420000e-01	1.592000e-01	-1.222000e-01	-6.688000e-01	1.652000e-01	-1.490000e-01	1.525000e-01	6.456000e-01	-3.363000e-01	-2.265000e-01
-1.491000e+00	3.662000e-01	-2.166750e-01	3.796700e-01	2.192000e+00	-2.427250e-01	1.060000e+00	-7.913000e-01	-4.816000e-01	-4.273450e-01	-6.224100e-01	-6.103000e-01	2.022000e-01	-8.170000e-02	2.870000e-02	5.067000e-01	9.575000e-01	1.014000e+00	-2.963000e-01	-6.331000e-01	2.385000e-01	-1.692000e+00	2.000000e-01	-1.429000e+00	-1.646000e-01	7.528000e-01	-2.357000e-01	9.590000e-02	6.564000e-01	-7.077000e-01	-6.290000e-02	6.148000e-01	-2.824000e-01	-3.333000e-01	-8.092000e-01	2.736000e-01	7.004000e-01	-6.110000e-02	2.766000e-08	-1.907000e+00	4.358000e-01	1.360000e+00	5.728000e-01	-1.026000e+00	4.354000e-01	8.508000e-01	9.588000e-01	2.044000e+00	-5.540000e-01	9.363000e-01
-1.947000e-01	-4.068000e-01	-9.730000e-02	1.081000e-01	2.497000e-01	9.015000e-01	9.000000e-01	-3.150000e-01	-8.460000e-02	-7.138000e-01	-6.240000e-01	-9.070000e-02	-3.021000e-01	1.642000e-01	8.317000e-01	-5.724000e-01	-3.077000e-01	2.811000e-01	-1.087000e-01	3.270000e-01	-3.826000e-01	6.000000e-03	9.010000e-02	-4.528000e-01	2.549000e-01	1.852000e-01	-1.825000e-01	-3.160000e-01	2.274000e-01	-2.010000e-01	-2.731000e-01	-4.410000e-02	8.269000e-01	5.390000e-02	-5.518000e-01	-8.380000e-02	1.293000e-01	-7.870000e-02	1.960000e-01	-3.440000e-01	-5.406000e-01	2.400000e-02	4.942000e-01	-3.078000e-01	7.304000e-01	-1.866000e-01	1.871000e-01	-1.028000e-01	4.916000e-01	4.201000e-01
-1.113000e-01	-5.379000e-01	-6.069000e-01	-5.960000e-02	-1.026000e-01	9.200000e-01	9.600000e-02	3.167000e-01	-1.086000e-01	-6.919000e-01	-3.584000e-01	1.344000e-01	-2.915000e-01	-7.180000e-02	6.950000e-01	-4.750000e-01	1.483000e-01	-1.227000e-01	2.084000e-01	3.322000e-01	-1.604000e-01	-1.371000e-01	8.260000e-02	-5.581000e-01	1.573000e-01	4.023000e-01	-7.180000e-02	-4.571000e-01	4.279000e-01	7.380000e-02	9.320000e-02	-1.328000e-01	4.488000e-01	2.124000e-01	-3.165000e-01	-1.889000e-01	-1.834000e-01	1.055000e-01	2.067000e-01	-1.816000e-01	-1.619000e-01	2.373000e-01	4.714000e-01	-2.401000e-01	5.749000e-01	-6.100000e-02	4.421000e-01	2.533000e-01	3.855000e-01	5.845000e-01
-5.600000e-02	1.980000e-02	-2.641000e-01	-7.708000e-01	-4.771000e-01	1.039000e+00	2.164000e-01	6.770000e-01	-3.723000e-01	-3.695000e-01	-7.958000e-01	-1.987000e-01	-1.213000e-01	1.030000e-02	4.540000e-02	-2.444000e-01	1.581000e-01	3.786000e-01	-6.815000e-01	1.196000e-01	-3.601000e-01	-4.512000e-01	1.512000e-01	2.994000e-01	4.386000e-01	-2.266000e-01	-2.942000e-01	-3.267000e-01	-6.520000e-02	-1.000000e-01	-4.580000e-01	-5.840000e-01	-5.810000e-02	-2.344000e-01	-9.360000e-02	6.200000e-02	1.214000e-01	6.700000e-03	-4.548000e-01	-8.308000e-01	2.110000e-01	6.660000e-02	1.903000e-01	1.393000e-01	-2.896000e-01	2.820000e-02	5.940000e-02	5.950000e-01	-5.044000e-01	2.013000e-01
1.489000e-01	-4.286000e-01	2.803000e-01	-8.200000e-02	-3.588000e-01	1.204000e+00	1.837000e-01	7.212000e-01	-2.662000e-01	-1.644000e-01	-1.100000e-03	-3.342000e-01	-1.626000e-01	-1.236000e-01	7.680000e-02	-3.892000e-01	3.108000e-01	4.213000e-01	-5.992000e-01	-1.109000e-01	-5.055000e-01	-3.107000e-01	8.310000e-02	7.017000e-01	2.789000e-01	-3.854000e-01	-2.340000e-01	-2.309000e-01	1.263000e-01	6.590000e-02	-5.267000e-01	-5.206000e-01	-1.820000e-02	-2.189000e-01	-4.570000e-02	1.924000e-01	-1.390000e-02	-4.950000e-02	-8.195000e-01	-8.971000e-01	1.830000e-01	-3.780000e-02	2.396000e-09	7.880000e-02	-4.650000e-01	-1.120000e-02	2.682000e-01	6.670000e-01	-4.425000e-01	4.555000e-01
-2.280000e-02	-1.171000e-01	-1.488000e-01	3.950000e-01	4.247000e-01	-1.743000e-01	4.656000e-01	3.418000e-01	-3.423000e-01	5.267000e-01	1.380000e-01	-2.791000e-01	-1.017000e+00	2.193000e+00	2.549000e-01	1.990000e-02	3.926000e-01	1.430000e-01	-9.560000e-02	8.151000e-01	-3.108000e-01	-4.541000e-01	2.726000e-01	2.505000e-01	1.100000e-01	-2.325000e-01	-1.939000e-01	-1.782000e-01	2.848000e-01	1.394000e-01	-5.733000e-01	-6.677000e-01	7.770000e-02	1.108000e-01	1.019000e-01	1.554000e-01	3.490000e-02	-2.331000e-01	-3.326000e-01	-7.777000e-01	-2.484000e-01	3.086000e-01	1.056000e-01	2.069000e-01	-1.379000e-01	-1.096000e-01	5.763000e-01	1.765000e+00	2.166000e-01	-2.658000e-01
8.555000e-02	-2.069000e-01	-2.375000e-02	-4.304000e-01	-9.825000e-02	2.223000e-01	1.357000e-01	3.364000e-01	2.835000e-02	-1.003000e-01	-1.831000e-01	2.365000e-01	-3.667000e-01	1.666000e-01	4.958000e-01	5.925000e-02	3.603000e-01	-3.713000e-01	-4.857000e-01	5.878000e-01	-4.371000e-01	-1.736000e-01	-4.545000e-02	1.136000e-01	2.895000e-01	9.165000e-02	-3.600000e-01	-1.943000e-01	2.989000e-01	4.804000e-01	-1.305000e-02	-2.294000e-01	-1.055000e-01	2.103000e-01	-3.952000e-01	-1.718000e-01	-2.947000e-01	-7.125000e-02	-2.444000e-01	-1.399000e+00	-6.165000e-02	-3.981000e-01	3.163000e-01	2.516000e-01	4.632000e-01	7.586000e-01	7.351000e-01	1.159000e+00	-2.286000e-01	3.470000e-01
4.377000e-01	-3.000000e-04	-2.778000e-01	-6.276000e-01	1.427000e+00	-7.150000e-02	1.367000e-01	-1.781000e-01	3.804000e-01	-2.919000e-01	-4.630000e-01	3.318000e-01	2.660000e-01	-3.534000e-01	-2.612000e-01	-2.231000e-01	-2.249500e-02	-4.216000e-01	-9.400000e-02	-1.252000e+00	-8.300000e-02	-7.221000e-01	2.468000e-01	5.182000e-01	6.930000e-02	7.740000e-02	-6.870000e-01	1.681000e-01	-1.632000e-01	-2.054000e-01	-4.660000e-02	-4.718000e-01	5.263000e-01	1.767000e-01	3.250000e-01	-3.886000e-01	6.974000e-01	2.000000e-04	-3.690000e-02	-6.703000e-01	9.090000e-02	1.132000e-01	5.550000e-01	-2.690000e-01	-6.480000e-02	8.732000e-01	-2.980000e-02	1.318000e+00	-2.631000e-01	-4.280000e-01
9.709000e-01	-5.600000e-02	-2.408000e-01	2.924000e-01	9.292000e-01	5.980000e-02	3.280000e-01	5.310000e-02	-5.300000e-03	4.044000e-01	6.600000e-03	6.780000e-02	-4.600000e-03	-8.218000e-01	-2.606000e-01	-2.893000e-01	-8.283000e-01	-4.863000e-01	1.336000e-01	-1.360000e+00	3.018000e-01	4.820000e-02	1.989000e-01	-7.990000e-02	-2.748000e-01	-1.130000e-01	-3.205000e-01	-5.100000e-03	-7.050000e-02	-2.020000e-01	3.199000e-01	-4.509000e-01	5.848000e-01	-2.970000e-02	2.309000e-01	-5.745000e-01	6.856000e-01	-2.810000e-02	2.329000e-01	-9.130000e-01	-2.641000e-01	2.770000e-02	8.047000e-01	-3.741000e-01	-3.196000e-01	8.181000e-01	-2.980000e-01	1.206000e+00	-2.680000e-02	-5.551000e-01
3.488000e-01	-7.191000e-01	-5.922000e-01	-4.862000e-01	-4.944000e-01	3.323000e-01	-8.020000e-02	-1.490000e-01	1.563000e-01	-8.430000e-02	-5.006000e-01	-1.001000e-01	-3.080000e-01	3.030000e-02	-6.740000e-02	-6.980000e-02	-2.659000e-01	-1.053000e-01	1.070000e-01	-4.891000e-01	5.283000e-02	-7.584000e-01	-2.380000e-02	3.890000e-01	1.605000e-01	-2.090000e-02	-6.341000e-01	-3.615000e-01	-1.706000e-01	-2.966000e-01	-1.840000e-02	-2.891000e-01	9.930000e-02	1.748000e-01	3.575000e-01	3.700000e-03	-5.100000e-02	-2.361000e-01	-1.136000e-01	-6.120000e-02	8.106000e-01	1.360000e-01	-4.920000e-02	1.509000e-01	3.865000e-01	3.465000e-01	9.800000e-02	5.007000e-01	4.500000e-03	2.970000e-01
-2.010000e-02	7.750000e-02	-2.360000e-02	-6.374000e-02	6.100000e-02	8.737000e-01	1.701200e-01	8.310000e-01	5.245000e-02	-8.087000e-02	-3.161600e-01	-6.159000e-02	-5.665000e-01	-6.488000e-02	1.791700e-01	-6.690000e-01	5.700000e-02	2.505000e-01	-1.900000e-03	-1.483000e-01	-2.945000e-01	-3.744000e-01	-1.080100e-01	-2.220200e-01	-5.096000e-02	1.862700e-01	-2.167900e-01	-9.840000e-03	3.800500e-01	4.832000e-02	4.897000e-02	4.091400e-01	2.785600e-01	2.040500e-01	-4.320000e-02	-2.274000e-02	1.333900e-01	-3.854000e-02	-9.060000e-03	-2.079800e-01	7.290000e-02	5.482000e-02	1.389400e-01	1.216000e-01	1.372800e-01	-2.361200e-01	3.481200e-01	2.322200e-01	4.723000e-02	1.066700e-01
3.452000e-01	5.082000e-01	-3.035000e-01	7.846000e-01	5.329000e-01	6.036000e-01	4.944000e-01	1.265000e+00	1.786000e-01	-2.238000e-01	-4.168000e-01	1.000000e-01	-6.446000e-01	2.027000e-01	-1.372000e-01	-8.035000e-01	3.950000e-02	3.074000e-01	8.200000e-03	-3.992000e-01	-4.940000e-01	-1.118000e-01	-1.911000e-01	-9.580000e-02	-1.450000e-02	2.783000e-01	-9.486000e-01	-5.990000e-01	-5.100000e-02	-3.837000e-01	-1.646000e-01	-1.240000e-01	1.613000e-01	6.660000e-02	1.547000e-01	-2.090000e-02	-6.800000e-03	-5.615000e-01	-6.812000e-01	-7.041000e-01	2.081000e-01	2.404000e-01	-4.950000e-02	-1.870000e-01	1.120000e-01	4.849000e-01	-1.320000e-01	2.382000e-01	3.257000e-01	5.668000e-01
-4.522000e-02	2.250000e-02	-1.246650e-01	4.824800e-01	8.619500e-02	1.195000e-03	5.068900e-01	3.120400e-01	7.640000e-02	2.191500e-01	-1.338300e-01	2.940000e-02	-3.495000e-01	3.304500e-01	1.335000e-01	-2.685800e-01	3.080000e-01	-2.006000e-01	-3.282000e-02	-4.916000e-02	-3.045000e-01	-3.698600e-01	1.614000e-01	5.720000e-01	1.217000e-01	1.380000e-01	-1.794400e-01	-1.667500e-01	-3.743500e-02	-1.331350e-01	-2.944400e-01	-8.069000e-01	5.565000e-01	2.200000e-01	7.460000e-02	-1.284000e-02	-1.956000e-01	-5.861000e-01	-1.472650e-01	-6.602700e-01	-8.753000e-01	3.580800e-01	-1.204300e-01	-6.790000e-03	-9.442000e-01	9.540000e-01	2.616400e-01	-1.293850e-01	-1.000000e-05	3.233550e-01
6.600000e-02	3.633000e-01	2.907000e-01	-1.105000e-01	-4.364000e-01	-3.560000e-02	-1.397000e-01	-4.986000e-01	2.767000e-01	-2.760000e-02	-3.960000e-01	3.973000e-01	2.021000e-01	5.300000e-02	-3.386000e-01	9.068000e-01	-1.427000e-01	-4.740000e-02	3.000000e-04	-9.760000e-02	6.582000e-01	8.735000e-01	5.134000e-01	4.850000e-01	4.190000e-02	-1.161000e-01	5.921000e-01	4.033000e-01	-7.006000e-01	-4.640000e-02	-3.410000e-02	2.240000e-01	8.380000e-01	-1.488000e-01	-6.940000e-02	-4.612000e-01	-1.432000e-01	-1.130000e-01	-1.264000e-01	3.246000e-01	-4.679000e-01	5.339000e-01	-3.203000e-01	1.103400e-01	4.522000e-01	8.531000e-01	6.480000e-02	2.428000e-01	1.486000e-01	5.340000e-01
5.350000e-03	-1.430000e-01	-2.829000e-01	-3.300000e-01	-3.371000e-01	1.319000e+00	-3.080000e-01	2.739000e-01	9.750000e-03	1.607000e-01	-4.533000e-01	1.127000e+00	-4.469000e-01	-5.817000e-01	5.210000e-01	3.565000e-01	-1.059000e+00	-9.574000e-01	-9.493000e-01	-5.350000e-03	4.992000e-01	2.008000e-01	-2.954000e-01	-1.064000e+00	-3.587000e-01	-4.502000e-01	-1.069000e+00	-2.945000e-01	-5.857000e-01	6.715000e-02	-1.017000e+00	-5.202000e-01	-3.047000e-01	7.301000e-01	-2.973000e-01	-5.755000e-01	1.785000e-01	-2.797000e-01	-4.666000e-01	-4.319000e-01	-1.672000e+00	-3.536000e-01	5.028000e-01	4.819000e-01	6.481000e-01	5.171000e-01	-1.166000e-01	-4.915000e-02	-4.912000e-01	-1.620000e+00
3.425000e-02	-3.626000e-01	-4.622000e-01	-6.758000e-01	-2.690000e-01	1.372000e+00	-6.952000e-01	4.189000e-01	-3.212000e-01	-1.659000e-01	-8.871000e-01	3.604000e-01	-3.793000e-01	-4.747000e-01	5.481000e-01	1.973000e-01	-6.977000e-01	-6.787000e-01	-9.948000e-01	-9.185000e-02	5.168000e-01	3.147000e-01	-1.965000e-01	-8.603000e-01	-4.876000e-01	-4.074000e-01	-1.084000e+00	-1.032000e-01	-6.004000e-01	4.895000e-02	-7.043000e-01	-6.118000e-01	-4.019000e-01	3.897000e-01	-2.450000e-01	-6.273000e-01	2.521000e-01	-2.218000e-01	-3.492000e-01	-4.275000e-01	-1.377000e+00	-5.095000e-01	6.528000e-01	5.205000e-01	7.023000e-01	4.223000e-01	-2.890000e-01	-8.595000e-02	-7.270000e-01	-1.587000e+00
-3.285000e-02	-4.647000e-01	-3.635000e-01	-5.225000e-01	-1.637000e-01	1.394000e+00	-4.690000e-01	4.987000e-01	-2.108000e-01	-6.345000e-02	-6.475000e-01	8.278000e-01	-2.173000e-01	-4.091000e-01	4.888000e-01	2.057000e-01	-6.235000e-01	-5.878000e-01	-1.004000e+00	-8.465000e-02	3.759000e-01	2.944000e-01	-2.378000e-01	-1.063000e+00	-4.284000e-01	-4.053000e-01	-9.049000e-01	-8.755000e-02	-6.142000e-01	1.435000e-01	-7.462000e-01	-4.473000e-01	-3.443000e-01	6.505000e-01	-1.986000e-01	-5.252000e-01	1.497000e-01	-3.387000e-01	-4.399000e-01	-5.132000e-01	-1.416000e+00	-4.652000e-01	6.158000e-01	5.152000e-01	5.521000e-01	3.232000e-01	1.405000e-02	-1.325000e-01	-4.975000e-01	-1.499000e+00
2.674000e-01	6.354000e-01	3.499000e-01	6.500000e-01	7.025000e-01	8.031000e-01	6.580000e-02	-2.943000e-01	-7.090000e-02	-1.392000e-08	-3.200000e-03	7.626000e-01	6.230000e-02	-4.650000e-02	-2.471000e-01	4.720000e-02	-1.307000e+00	-5.928000e-01	-6.238000e-01	-2.785300e-01	-2.138000e-01	3.080000e-01	-9.150000e-02	-6.259000e-01	-5.358000e-01	-6.228000e-01	2.762000e-01	3.136000e-01	-1.003000e+00	1.529000e-01	-2.743000e-01	-9.441000e-01	5.800000e-03	-5.888000e-01	-1.136000e+00	-3.025000e-01	-1.355000e-01	-5.746000e-01	-9.809000e-01	-3.947000e-01	-8.950000e-01	1.556000e-01	-1.215000e-01	4.097000e-01	7.469000e-01	1.123000e+00	-5.608000e-01	-8.838000e-01	-1.980000e-02	-1.046000e+00
-2.027000e-01	1.620000e-02	-4.980000e-01	3.779900e-01	-6.537000e-01	1.615000e+00	-6.938000e-01	-1.179000e+00	9.750000e-02	4.205000e-01	-9.431000e-01	2.072000e+00	4.138000e-01	-4.033000e-01	5.330000e-02	3.334000e-01	4.670000e-02	-9.290000e-01	-4.108000e-01	-5.090000e-01	-6.782000e-02	1.358000e+00	-1.315000e-01	6.544000e-01	4.365000e-01	-1.066000e+00	-8.030000e-01	-4.726000e-01	-1.373000e+00	-8.029000e-01	-6.111000e-01	-1.240000e+00	-1.607000e+00	-8.744000e-01	-8.109000e-01	3.746000e-01	-4.003000e-01	-4.636000e-01	-1.530900e-01	2.178000e-01	-6.593000e-01	3.350000e-01	-4.886000e-02	-7.400000e-03	7.319000e-01	1.051000e+00	-1.650000e+00	-1.084000e+00	2.090000e-01	8.824000e-02
1.663000e-01	1.020000e-08	-2.034000e-01	-3.307000e-01	-4.254000e-01	2.396000e-01	-5.930000e-01	-1.059000e+00	3.739000e-01	-3.298000e-01	2.221000e-01	1.291000e+00	-1.656000e-01	-5.302000e-01	-5.640000e-02	-2.179000e-01	2.100000e-03	-7.695000e-01	-3.363300e-01	3.652000e-01	1.513000e-01	6.104000e-01	-2.590000e-02	4.037000e-01	2.137000e-01	-7.073000e-01	-2.937000e-01	-4.902000e-01	-1.843000e+00	-4.090000e-01	-7.586000e-01	-9.753000e-01	-1.025000e+00	1.460000e-02	-5.716000e-01	1.310000e-02	-4.942000e-01	-3.875000e-01	-1.252600e-01	1.234000e-01	-1.154000e+00	3.788000e-01	-4.609000e-01	1.766000e-01	7.945000e-01	8.078000e-01	-1.474000e+00	-7.993000e-01	-9.730000e-02	-6.178000e-01
1.750000e-01	-4.400000e-02	-7.958000e-01	-8.058000e-01	-4.332000e-01	2.840000e-01	2.906000e-01	3.480000e-02	4.447000e-01	-7.867000e-01	-1.286000e+00	-4.810000e-02	1.083000e-01	6.800000e-02	2.205000e-01	-2.843000e-01	-1.230000e+00	-5.670000e-01	-1.851000e+00	-9.099000e-01	-1.435400e-01	-7.674500e-02	-3.459000e-02	1.012000e+00	6.646000e-01	-4.051000e-01	-1.882000e-01	-5.578000e-01	-1.314000e+00	-1.314000e+00	-4.312000e-01	-1.102000e+00	8.722000e-01	-3.724000e-01	-4.163000e-01	-5.781000e-01	1.729000e-01	1.658000e-01	1.669000e+00	7.821000e-01	2.263000e-01	1.152000e-01	-1.378000e-01	4.908000e-01	1.073000e-01	6.655000e-01	-2.461000e-01	-1.529000e+00	9.061000e-01	-3.737000e-01
2.817000e-01	-3.115000e-01	-5.877000e-01	-8.776000e-01	-8.311000e-01	-4.513000e-01	-8.500000e-02	-3.798000e-01	-2.972000e-01	-1.081000e+00	-8.517000e-01	-5.129000e-01	-2.140000e-01	-3.278000e-01	-1.227000e-01	-4.220000e-01	-5.782000e-01	-4.238000e-01	4.000000e-03	-2.666000e-01	-5.582000e-01	-1.018000e-01	9.996000e-01	1.009000e+00	6.143000e-01	2.650000e-02	-5.171000e-01	-2.791000e-01	-3.525000e-01	-6.399000e-01	-5.811000e-01	-4.829000e-01	-1.642000e-01	1.622000e-01	4.841000e-01	1.296000e-01	1.505000e-01	-5.870000e-02	7.765000e-01	1.654000e-01	1.884000e-01	1.628000e-01	4.932000e-01	1.373000e-01	1.830000e-01	3.122000e-01	2.250000e-02	8.890000e-02	2.210000e-01	-1.094000e-01
3.361000e-01	2.463000e-01	-4.791800e-01	2.658600e-01	-2.682000e-01	3.236000e-01	3.625000e-01	4.304000e-01	1.361000e-01	8.501000e-01	6.870000e-01	6.746000e-01	5.785000e-02	7.846000e-01	5.749000e-01	2.036000e-01	-1.018000e+00	3.805000e-02	-1.040000e-01	-1.465000e+00	-1.415000e-02	-5.300000e-01	1.009000e-01	1.489000e+00	-1.915000e-02	-7.089000e-01	2.799000e-01	4.262000e-01	-4.427000e-01	5.274000e-01	-1.043000e-01	-8.870000e-01	-8.959000e-01	-3.439000e-01	-4.264000e-01	4.379000e-01	-7.091000e-01	-3.673000e-01	3.675000e-01	-2.136000e-01	-1.941000e-01	2.359000e-01	3.967000e-01	-4.554000e-01	5.194000e-01	3.473000e-01	3.796000e-01	-6.645000e-02	3.607000e-01	4.501000e-01
6.868000e-01	1.690000e-01	-5.582000e-01	-3.520000e-01	-9.260000e-01	-1.005000e-01	-1.344000e-01	-3.964000e-01	2.890000e-01	-4.415000e-01	-2.704400e-01	-5.650000e-02	1.298000e-01	3.107000e-01	7.146000e-01	-3.122000e-01	1.640000e-02	2.527000e-01	-6.081000e-01	-7.210000e-02	-2.392200e-01	6.330000e-02	1.477700e-01	9.817000e-01	-5.860000e-01	1.266000e-01	-7.776000e-01	1.742000e-01	-9.891000e-01	-8.937000e-01	2.054000e-01	-1.018000e-01	-9.510000e-02	-3.656000e-01	-4.943000e-01	2.293000e-01	3.560000e-01	-3.225000e-01	8.462000e-01	1.982000e-01	-8.910000e-02	8.653000e-01	-1.799000e+00	2.900000e-01	5.464000e-01	6.983000e-01	-8.738000e-01	-7.888000e-01	6.192000e-01	3.825000e-01
-2.221000e-01	7.915000e-02	-2.444000e-01	-4.254000e-01	-2.534000e-01	-2.905000e-02	1.538000e+00	-8.039000e-01	1.399000e-01	-4.990000e-01	-3.558000e-01	-3.894000e-01	3.293000e-01	-7.415000e-02	4.230000e-01	-2.725000e-01	-1.695000e-01	1.648000e+00	-8.963000e-01	-7.821000e-01	-1.397000e+00	-1.889000e-01	-6.605000e-02	6.300000e-01	1.544000e-01	-1.029000e-01	1.135000e-01	1.352000e+00	-7.134000e-01	-5.267000e-01	-2.180000e-01	-4.716000e-01	5.985000e-02	-2.154000e-01	-3.657000e-01	-1.941000e-01	9.559000e-01	-2.209000e-01	-5.504000e-01	-5.465000e-02	5.144000e-01	6.529000e-01	2.775000e-02	9.308000e-01	8.261000e-01	2.162000e+00	-8.702000e-01	2.010000e-01	9.375000e-01	1.606000e-01
1.326000e+00	-2.020000e-01	-4.070000e-01	-4.092000e-01	-1.129000e+00	-6.604000e-02	2.707000e+00	-1.007000e+00	1.232000e+00	1.090000e-02	-6.319000e-01	-1.050000e-02	-1.349000e-01	-3.120000e-01	-4.410000e-02	2.000000e-01	-2.663000e-01	9.500000e-02	6.562000e-01	-6.037200e-01	-2.790700e-01	-4.471000e-01	8.660000e-02	7.346000e-01	4.830000e-02	4.273000e-01	-3.250000e-02	-7.448000e-01	-7.318000e-01	-4.067000e-01	1.470000e-02	8.304000e-01	-2.325000e-01	-9.863000e-01	-1.161000e+00	6.508000e-01	1.675000e-01	6.050000e-01	9.001000e-01	3.904000e-01	-8.460000e-02	7.542000e-01	-1.043000e+00	1.875000e+00	2.845000e-01	1.606000e+00	-9.307000e-01	-1.656000e+00	1.320000e-02	-3.231000e-01
5.267000e-01	2.096000e-01	-4.901700e-01	-4.508000e-01	-2.045000e-01	8.300000e-03	-1.871000e+00	-6.100000e-01	4.286000e-01	-1.926000e-01	-2.991000e-01	-4.363000e-01	-2.117000e-01	1.309000e-01	-7.905000e-01	-7.951000e-01	-1.424000e+00	-1.070000e+00	-4.317000e-01	-8.294000e-01	3.405000e-02	-1.119000e-01	1.330000e-02	5.730000e-02	-1.379000e+00	-5.401000e-01	7.320000e-02	2.734000e-01	-5.658000e-01	-6.203000e-01	-2.159000e-01	-6.271000e-01	-3.680000e-02	-1.716000e-01	-2.532000e-01	2.463000e-01	-2.838000e-01	-4.020000e-01	-7.449000e-02	-3.819800e-01	-1.120000e+00	4.506000e-01	1.567000e-01	3.031000e-01	5.522000e-01	5.953000e-01	3.740000e-01	-5.233000e-01	4.940000e-02	-5.738000e-01
5.848000e-01	6.824000e-01	-4.870000e-02	2.308900e-01	-1.095000e-01	-5.206000e-01	-7.300000e-03	-1.336000e+00	-5.565000e-01	-1.059000e-01	-6.513000e-01	-2.601000e-01	1.580000e-01	-3.153000e-01	-5.195000e-01	-1.323200e-01	-6.388000e-01	-9.013000e-01	-5.094000e-01	-5.319000e-01	-1.440100e-01	1.134000e+00	2.924900e-01	8.168000e-01	-4.820000e-01	-2.700000e-01	-6.318400e-01	6.504000e-01	-1.591000e+00	-1.000000e+00	-2.566000e-01	-7.762000e-01	2.944000e-01	-7.694000e-01	-2.432000e-01	4.025000e-01	-3.614000e-01	-4.178000e-01	-1.918800e-01	-4.620700e-01	-4.226000e-01	7.116000e-01	7.020000e-02	1.198000e+00	1.421000e+00	9.678000e-01	-3.988000e-01	-7.994000e-01	7.108000e-01	-9.016000e-01
-1.792800e-01	-5.182000e-01	-3.953150e-01	6.518000e-01	1.155000e+00	7.670000e-02	9.674000e-01	8.470000e-02	-5.174000e-01	4.400000e-03	-9.609000e-01	-1.960000e-01	7.618000e-01	-7.539000e-01	-1.104000e+00	9.022000e-01	-1.387000e+00	1.118000e+00	-2.322000e-01	-4.742000e-02	-7.724000e-01	4.581000e-01	2.159000e-01	2.475000e-01	-7.800000e-03	-8.900000e-02	-4.710000e-01	-2.929000e-01	1.347000e+00	-9.473000e-01	-8.060000e-02	2.391000e+00	5.859000e-01	8.319000e-01	-7.913000e-01	2.116000e-01	2.498000e-01	-4.400000e-03	-9.919500e-02	-4.200350e-01	-1.206000e-01	-1.777000e-01	1.098450e-01	5.945000e-01	1.768000e+00	9.406000e-01	1.931000e+00	-1.106000e+00	1.360000e+00	-7.947000e-02
2.375000e-01	-9.330000e-02	-5.758000e-01	-5.725000e-01	7.133000e-01	-1.879000e-01	6.676000e-01	-5.641000e-01	-8.454000e-01	8.950000e-02	-1.615000e-01	5.443000e-01	6.994000e-01	-1.128000e+00	-7.929000e-01	5.402000e-01	-6.324000e-01	1.124000e+00	5.966000e-01	5.840000e-03	1.040000e-01	1.402000e+00	2.710000e-02	1.141000e+00	-1.370000e+00	-1.069000e+00	9.770000e-02	1.450000e-02	1.383000e+00	-8.073000e-01	4.878000e-01	2.657000e+00	-1.408000e+00	-1.075000e+00	-8.534000e-01	6.177000e-01	2.762000e-01	-5.284000e-01	1.270000e+00	-2.386200e-01	-6.185000e-01	1.934000e-01	2.159000e-01	-2.592000e-01	1.766000e+00	3.113000e-01	2.509000e+00	-1.489000e+00	6.307000e-01	-4.122000e-01
7.704000e-01	-2.509000e-01	-1.470000e+00	-3.259000e-01	-1.269000e+00	-1.108000e+00	-1.496000e+00	-1.417000e+00	-9.652000e-01	-8.655000e-01	-6.091000e-01	-5.180000e-01	3.055000e-01	-1.709000e+00	1.417000e+00	7.081000e-01	-8.272000e-01	9.004000e-01	3.853000e-01	3.467000e-01	8.778000e-01	1.404000e+00	7.960000e-01	2.000000e-01	2.371000e-01	-9.744000e-01	-4.623000e-01	-8.079000e-01	-1.475000e+00	-1.452000e+00	-8.878000e-01	2.557000e-01	-1.181000e+00	-1.489000e-01	2.257000e-01	1.023000e+00	8.892000e-01	-1.001000e-01	2.003000e+00	2.929000e-01	-8.385000e-01	1.556000e+00	5.080000e-01	6.311000e-01	8.255000e-01	-6.193000e-01	1.451000e+00	-1.023000e+00	1.079000e+00	-7.339000e-01
3.748000e-01	-5.527000e-01	-1.304000e+00	-2.959000e-01	7.499000e-01	-1.734000e+00	-2.983000e-01	-2.546000e+00	-4.196000e-01	-6.272000e-01	-1.253000e+00	-6.633000e-01	1.223000e+00	-2.470000e-01	1.394000e+00	4.346000e-01	-8.639000e-01	5.268000e-01	7.664000e-01	2.421000e-01	-4.584400e-01	4.391400e-01	8.140000e-01	-8.800000e-03	-6.680000e-02	-1.018000e+00	-4.826000e-01	1.503000e+00	-1.217000e+00	-1.162000e+00	-7.121000e-01	2.943000e-01	-1.042000e+00	-5.135000e-01	2.200000e-03	4.496000e-01	3.991000e-01	-6.083000e-01	7.202000e-01	6.600000e-03	-1.394000e+00	1.084000e+00	5.704600e-01	7.811000e-01	1.468000e+00	-7.575000e-01	1.380000e+00	-1.410000e+00	1.323000e+00	-2.167000e+00
3.068000e-01	-3.800000e-03	-3.989000e-01	-5.880000e-02	-2.135000e-01	-7.574000e-01	1.255000e-01	-1.193000e+00	-7.076000e-01	-1.223000e+00	-1.089000e+00	1.799400e-01	2.178000e-01	-4.528000e-01	5.768700e-01	8.980000e-01	-2.583000e-01	1.166000e+00	-5.910000e-02	1.778000e+00	-3.021000e-01	3.875950e-01	4.228000e-01	1.609000e+00	-2.114450e-01	-1.052000e+00	-4.060000e-01	-2.928000e-01	-7.638000e-01	-8.160000e-01	-6.124000e-01	-5.146000e-01	-1.907000e+00	-4.727000e-01	-5.308000e-01	7.200000e-02	-2.228000e-01	-2.279000e-01	7.199000e-01	-3.695500e-01	1.540000e-02	3.950000e-01	1.531000e+00	1.217000e+00	1.192000e+00	-4.725000e-01	-7.370000e-02	-4.430950e-01	3.440000e-01	-1.257000e+00
-1.398250e-01	-9.260000e-02	-3.732000e-01	-2.178000e-01	-3.467000e-01	-6.574000e-01	-5.269000e-01	-1.198000e+00	-8.698000e-01	-9.536000e-01	-1.385000e+00	-8.009000e-01	-2.254000e-01	1.482700e-01	1.145000e-01	-2.640150e-01	1.657100e-01	3.984000e-01	-1.065200e-01	1.590000e+00	-2.547400e-01	-7.380000e-02	4.435100e-01	4.487500e-02	-8.135001e-03	-1.270000e+00	-4.957000e-01	4.720000e-01	-1.055000e+00	-9.429000e-01	-6.396000e-01	-4.857000e-01	1.940800e-01	-5.976000e-01	-6.834000e-01	4.093000e-01	4.036000e-01	7.530000e-02	-5.786000e-02	1.679000e+00	3.380000e-01	6.781000e-01	4.619000e-01	3.982000e-02	3.631600e-01	-1.460000e-01	7.381000e-01	-1.210050e-01	5.027000e-01	-4.010000e-01
1.876000e+00	3.468000e-01	-3.367100e-01	-6.450000e-02	1.411400e-01	4.256000e-01	8.043000e-02	4.721000e-02	-2.557000e-01	-1.081600e-01	7.951000e-01	1.617900e-01	3.666000e-01	2.227000e-01	-7.120000e-02	-7.972000e-01	3.438000e-01	1.337500e-01	-1.084000e+00	-3.600100e-01	8.630000e-02	5.880000e-01	4.048000e-01	-9.502000e-02	5.539000e-01	1.271000e-01	2.215000e-01	-4.165000e-01	-1.093000e+00	-4.075400e-01	3.077000e-01	-4.633000e-01	5.114000e-01	-1.070000e+00	-8.706000e-01	-7.066000e-01	-2.194000e-01	-1.501500e-01	-1.548100e-01	3.780000e-01	-4.555400e-01	3.075900e-01	-5.346000e-02	5.282000e-01	2.161600e-01	3.894000e-01	-6.564000e-01	-1.965000e-01	6.020000e-01	7.312000e-01
7.595000e-01	-7.496000e-01	-1.174000e+00	5.332000e-02	-1.592000e+00	-8.319000e-01	-9.341000e-01	-1.399000e+00	2.450000e-03	-7.598000e-01	-4.016000e-01	1.495000e-02	-5.264000e-01	-7.196000e-01	8.831000e-01	3.190000e-01	7.600000e-01	4.795000e-01	9.065000e-02	-1.182000e+00	-3.999000e-01	-5.663000e-01	1.286000e-01	1.228000e-01	-7.519000e-01	-1.032000e+00	-4.378000e-01	-8.962000e-01	-6.449000e-01	-7.219000e-01	3.641000e-01	6.275000e-02	-1.516000e+00	-2.693000e-01	6.205000e-01	1.312000e+00	-5.675000e-02	-4.716000e-01	-1.063600e-01	9.436000e-01	-3.925000e-02	1.456000e+00	6.582000e-01	1.515800e-01	2.207400e-01	1.747000e+00	1.304000e+00	8.611000e-01	7.426000e-01	-2.286000e-01
5.907000e-01	-7.391000e-01	-1.505000e+00	-9.351000e-01	-1.102000e+00	-8.825000e-01	-1.527000e+00	-1.534000e+00	-9.533000e-01	-1.040000e+00	-3.167000e-01	-2.278000e-01	-3.039000e-01	-4.473000e-01	-8.260000e-01	-4.458000e-01	5.996000e-01	2.286000e-01	2.869000e-01	1.940000e-01	1.209000e-01	4.104000e-01	8.486000e-01	1.118000e+00	4.912000e-01	-8.146000e-01	-9.388000e-01	-9.834000e-01	-1.530000e+00	-8.789000e-01	3.380000e-02	-9.473000e-01	-4.373000e-01	-8.976000e-01	8.751000e-01	2.817000e-01	-7.903000e-01	3.605000e-01	-4.084000e-02	2.650000e-02	-1.448000e-01	6.936000e-01	-2.847000e-01	3.912000e-01	6.634000e-01	7.828000e-01	-1.024000e+00	-6.008000e-01	3.984000e-01	3.586000e-01
6.130000e-01	-9.900000e-01	-1.397000e+00	-1.976000e+00	-7.904000e-01	-1.040000e+00	-3.740000e-02	-1.280000e+00	-8.040000e-02	-8.307000e-01	-1.311000e+00	-1.715000e-01	1.528000e-01	-1.083000e+00	-5.808000e-01	-8.040000e-01	6.612000e-01	1.191000e+00	2.503000e-01	-2.694000e-01	-7.655000e-02	-6.600000e-03	1.391000e+00	1.517000e+00	1.709000e-02	-2.324300e-01	-8.350000e-01	-1.375000e+00	-1.651000e+00	-9.599000e-01	-1.429000e+00	-7.561000e-01	-1.264000e+00	-4.715000e-01	8.516000e-01	5.819000e-01	-5.305000e-01	2.638000e-01	-1.290400e-01	1.372000e+00	-2.100000e-03	2.360200e-01	-4.111000e-01	6.837000e-01	6.636000e-01	1.149000e+00	-1.143000e+00	1.337000e-01	8.235000e-01	-1.617000e-01
2.502000e-01	-2.040000e-02	-6.499000e-01	-1.365000e+00	-8.276000e-01	3.904000e-01	-4.005000e-01	-4.008000e-01	7.010000e-01	-9.021000e-01	-9.789000e-01	6.810000e-02	1.758000e-01	-7.324000e-01	-8.350000e-01	-1.775000e-01	-8.302000e-01	-4.410000e-02	-1.280000e+00	-2.200000e+00	-1.171100e-01	-6.957000e-01	3.725000e-01	1.307000e+00	1.121000e+00	-4.486000e-01	-4.325000e-01	-8.195000e-01	-2.152000e+00	-1.671000e+00	-6.647000e-01	-1.767000e-01	-3.286000e-01	-2.271000e-01	-1.041000e+00	2.567000e-01	-2.341000e-01	-8.014000e-01	9.841000e-01	5.976000e-01	3.136000e-01	1.167000e+00	2.574000e-01	-1.271000e-01	1.237000e+00	1.476000e+00	-9.513000e-01	2.319000e-01	7.067000e-01	1.754000e-01
-1.185000e+00	-3.750000e-02	-1.692000e+00	-1.262000e+00	-9.162000e-01	-9.675000e-01	5.009000e-05	-1.498000e+00	-2.675000e-01	-4.480000e-01	-1.345000e+00	-4.259000e-01	9.096000e-01	-4.563000e-01	-5.229000e-01	-1.156000e+00	-7.316000e-01	3.154000e-01	-5.912000e-01	-1.906000e+00	-7.005000e-02	3.230000e-01	-3.232000e-01	8.985000e-01	1.223000e+00	-4.246000e-01	-8.145000e-01	-2.418000e-01	-1.096000e+00	-1.950000e+00	-4.608000e-01	-2.180000e+00	-4.241000e-01	-1.011000e+00	3.897000e-01	-7.378000e-01	-8.916000e-01	4.561000e-01	-2.521000e-01	-2.176000e+00	-1.208000e+00	4.914000e-01	9.216000e-02	2.311000e-01	1.113000e+00	8.607000e-01	-1.061000e+00	-2.391000e-01	1.033000e+00	7.671000e-01
-5.834000e-01	5.204000e-01	-2.722000e-01	8.790000e-02	-1.724000e+00	4.431000e-01	-8.667000e-01	-1.449000e+00	2.261000e-01	1.106000e-01	1.141000e-01	-4.909000e-01	1.045000e+00	-1.078000e+00	-7.961000e-01	-3.714000e-01	-7.630000e-02	-1.526000e+00	-7.460000e-01	-6.116000e-01	7.560000e-02	6.531000e-01	3.051000e-01	7.896000e-02	1.107000e+00	-8.560000e-01	-1.320000e+00	-7.473000e-01	-1.601000e+00	-6.279000e-01	1.458000e-01	-1.213000e+00	3.809000e-01	1.275000e-01	4.573000e-01	6.050000e-01	-1.081000e+00	-5.250000e-01	-3.372000e-01	5.459000e-01	-2.826000e-01	-1.444000e-01	-8.263000e-01	-6.090000e-02	6.540000e-02	7.137000e-01	-4.444000e-01	3.177000e-01	4.420000e-01	6.000000e-02
-7.176000e-01	5.232000e-01	-3.748000e-01	5.005000e-01	-1.598000e+00	3.538000e-01	-6.389000e-01	-1.058000e+00	4.663000e-01	2.091000e-01	1.172000e-01	-3.053000e-01	9.927000e-01	-8.943000e-01	-5.827000e-01	-2.535000e-01	9.810000e-02	-1.466000e+00	-5.705000e-01	-1.320000e-01	3.233000e-01	1.641000e-01	1.453000e-01	1.629000e+00	1.181000e+00	-5.581000e-02	-1.191000e+00	-5.373000e-01	-1.219000e+00	-6.968000e-01	3.623000e-01	-9.592000e-01	2.971000e-01	1.974000e-01	4.889000e-01	6.965000e-01	-7.662000e-01	-4.680000e-01	-3.216000e-01	4.729000e-01	-1.790000e-01	6.860000e-02	-5.977000e-01	-1.135000e-01	1.099000e-01	9.225000e-01	5.260000e-02	6.501000e-01	4.148000e-01	-1.630000e-02
-4.895000e-01	-6.779000e-01	-1.547000e+00	-1.639000e-01	-5.060000e-01	-6.886000e-01	-1.142000e+00	-1.788000e-01	1.410000e-01	-1.174000e+00	-9.826000e-01	-2.501000e-01	-1.102000e-01	-7.205000e-01	-1.072000e-01	-7.865000e-01	4.133000e-01	-1.184000e+00	-1.200000e+00	-1.437000e+00	-1.816000e-01	6.313000e-01	3.308000e-01	1.406000e+00	-4.720000e-02	-1.342000e+00	-1.218000e+00	-1.224000e-01	-3.668000e-01	-9.856000e-01	-5.405000e-01	1.588000e-01	-8.090000e-02	6.910000e-02	4.917000e-01	6.326000e-01	2.295000e-01	-6.682000e-01	-3.650000e-01	1.634000e-01	-5.810000e-01	6.686000e-01	-5.200000e-03	6.180000e-02	4.400000e-03	8.669000e-01	1.171000e+00	1.291000e+00	1.949000e-01	-1.750000e-01
5.137000e-01	8.824000e-01	-7.901900e-01	3.426000e-01	5.716000e-02	-1.831500e-01	-3.722000e-01	-4.440000e-01	-2.603000e-01	7.800000e-02	-5.475000e-01	-4.440000e-02	2.476000e-01	-8.058000e-01	-7.450000e-02	-5.001000e-01	7.824000e-01	-5.968000e-01	-3.396000e-01	1.008300e-01	-3.114000e-01	1.085000e+00	8.831000e-01	1.568000e+00	3.502000e-01	-1.313000e+00	-5.622700e-01	-7.980000e-03	-1.094000e+00	-1.262000e+00	-2.170000e-02	-8.191000e-01	2.214000e-01	3.152000e-01	5.978000e-01	1.570000e-02	-2.573000e-01	-7.387000e-01	-5.873000e-02	-6.384000e-01	-1.163000e+00	5.166000e-01	5.621000e-01	7.760000e-02	2.102000e-01	4.801000e-01	-1.428000e-01	1.109000e+00	-1.966000e-01	-4.280000e-02
-2.439000e-01	8.042000e-01	-1.503000e+00	3.361000e-01	-1.106000e+00	3.360000e-02	-3.060000e-01	-1.262000e+00	-9.030000e-02	-3.220000e-02	-4.803000e-01	-3.172000e-01	1.781000e-01	-6.719000e-01	-1.855000e-01	-6.347000e-01	1.012000e+00	-4.870000e-01	-5.218000e-01	-4.895000e-01	-4.019000e-01	7.677000e-01	1.152000e+00	1.467000e+00	3.889000e-01	-2.778450e-01	-1.158000e+00	-4.107000e-01	-1.209000e+00	-1.264000e+00	-2.406000e-01	-8.718000e-01	3.252000e-01	3.141000e-01	-1.023100e-01	1.969000e-01	-3.135000e-01	-8.409000e-01	-1.595800e-01	-6.930000e-01	-1.175000e+00	4.505000e-01	6.360000e-02	-1.804000e-01	2.704000e-01	7.292000e-01	-6.540000e-02	1.017000e+00	1.369000e-01	-5.338000e-01
-4.310000e-02	9.213000e-01	-1.950000e+00	-1.153000e-01	-1.014000e+00	-1.900000e-02	-2.731000e-01	-1.183000e+00	-2.000000e-04	-2.102000e-01	-3.294000e-01	-4.934000e-01	3.796000e-01	-6.044000e-01	-2.101000e-01	-7.464000e-01	8.599000e-01	-4.093000e-01	-5.788000e-01	-5.927000e-01	-3.846000e-01	9.415000e-01	8.135000e-01	6.364000e-01	5.220000e-02	-1.117000e+00	-1.052000e+00	-8.600000e-03	-9.080000e-01	-9.762000e-01	5.140000e-02	-7.606000e-01	3.518000e-01	5.408000e-01	6.183000e-01	1.450000e-01	-1.401000e-01	-6.593000e-01	-2.328000e-01	-3.002000e-01	-1.130000e+00	6.263000e-01	1.716000e-01	2.780000e-02	1.856000e-01	8.233000e-01	1.732000e-01	8.519000e-01	2.556000e-08	-5.110000e-01
-2.360000e-01	6.124000e-01	-7.263000e-01	-9.172000e-01	-7.595000e-01	-3.749000e-01	-2.156000e-01	-1.773000e+00	6.192000e-01	-2.326000e-01	-8.612000e-01	1.094000e-01	3.892000e-01	5.800000e-02	-1.081000e+00	2.074000e-01	-5.340000e-02	1.342000e-01	-3.454000e-01	4.940000e-01	1.052900e-01	-2.251500e-01	4.637000e-01	1.211000e+00	7.115000e-01	-2.044000e-01	-8.820000e-02	-1.533000e+00	-1.467000e+00	-1.574000e+00	-3.917000e-01	-8.022000e-01	1.583000e+00	-4.454000e-01	-9.148000e-01	4.167000e-01	-4.661000e-01	-1.975000e-01	4.044000e-01	-6.270900e-01	-8.485000e-01	6.456000e-01	-2.494200e-01	-8.693000e-01	-7.309000e-01	5.055000e-01	-1.029000e+00	1.408000e-01	6.194000e-01	-7.640000e-02
-3.100000e-02	6.792000e-01	-1.170000e+00	1.215600e-01	-6.729000e-01	-2.627000e-01	-1.797000e-01	-1.560000e+00	2.255000e-01	-6.708000e-01	6.743000e-01	3.347000e-01	4.763000e-01	1.018000e-01	-6.290000e-01	1.659000e-01	2.771000e-01	-5.010000e-02	-2.436000e-01	8.066000e-01	3.946000e-01	6.713000e-01	1.839000e-01	2.800000e-01	8.729000e-01	-3.692000e-01	-7.439000e-01	-6.341000e-01	-1.340000e+00	-9.343000e-01	-4.423000e-01	-2.319000e-01	4.447000e-01	-2.439000e-01	-2.726000e-01	6.549000e-01	-2.452000e-01	-4.000000e-02	-1.728000e-01	-3.044000e-01	-8.615000e-01	6.284000e-01	-7.841000e-01	1.700000e-02	3.719000e-01	-4.090000e-01	-6.520000e-02	2.410000e-01	4.302000e-01	1.731000e-01
-1.943000e-01	3.482000e-01	-4.951900e-01	-8.117000e-01	-8.141000e-01	-2.791000e-01	-2.540000e-01	-1.525000e+00	-2.364000e-01	-2.315000e-01	-8.420000e-01	1.741000e-01	4.783000e-01	9.800000e-03	-7.984000e-01	1.974000e-01	1.598000e-01	-2.099000e-01	-3.555000e-01	2.233000e-01	-7.380000e-02	3.013000e-01	8.050000e-02	3.821000e-01	6.973000e-01	-6.231000e-01	-1.085000e+00	-5.175000e-01	-1.324000e+00	-5.883000e-01	-6.320000e-02	-3.924000e-01	3.560000e-01	-6.099000e-01	-5.795000e-01	6.333000e-01	-3.253000e-01	-1.180000e-01	-1.482000e-01	-1.493000e-01	-1.139000e+00	2.809000e-01	-1.206000e+00	-2.946000e-01	1.788000e-01	-3.594000e-01	-4.420000e-01	1.642000e-01	3.171000e-01	-2.506000e-01
7.680000e-01	1.440000e+00	-5.240600e-01	9.088000e-02	2.019900e-01	-1.306900e-01	1.735300e-01	-6.651000e-02	-5.800000e-01	-5.992000e-02	9.884000e-01	4.448000e-01	-3.176000e-01	-7.395000e-02	-1.489000e-01	-7.774000e-01	-2.907000e-01	-7.758000e-01	-8.457000e-01	3.865000e-01	2.072000e-01	2.499000e-01	-2.982000e-01	5.783000e-01	1.708000e+00	-4.064000e-01	-2.403200e-01	-6.905000e-02	-1.847000e+00	-6.211000e-01	-6.862000e-01	-9.270000e-01	8.303000e-01	-7.893000e-01	1.664000e-01	2.123000e-01	-3.979000e-01	-1.403000e-01	-1.191100e-01	6.611000e-01	-7.096000e-01	8.338000e-02	-1.193000e-01	2.388000e-01	1.386000e-01	-6.175000e-02	-3.973000e-01	1.525000e-01	1.236000e+00	2.934000e-01
-1.441000e-01	5.925000e-02	-5.415850e-01	-2.854000e-01	-2.963000e-01	-6.705000e-02	7.296000e-01	6.055000e-02	6.840000e-01	4.218000e-01	2.175000e-01	1.959000e-01	-1.034000e-01	-1.317000e-01	3.883000e-01	-7.500000e-04	-2.997000e-01	4.790000e-01	-2.351000e+00	-1.194000e+00	-1.656000e-01	-2.598500e-01	8.020000e-01	8.919000e-01	7.500000e-04	2.261500e-01	3.285000e-01	7.415000e-01	1.179000e-01	-2.267000e-01	5.366000e-01	1.158000e+00	-3.380000e-01	4.462000e-01	-7.383000e-01	-5.466000e-01	5.419000e-01	1.887000e-01	4.075000e-02	-3.147000e-01	-2.695000e-02	3.835000e-02	2.055000e-01	-2.676000e-01	-3.075000e-02	-5.595000e-02	1.029000e+00	7.062000e-01	-1.482000e-01	1.475000e-02
-3.279000e-01	-3.103000e-01	-8.602000e-01	1.020000e+00	-2.997000e-01	-7.413000e-01	7.347000e-01	-8.417000e-01	3.079000e-01	-9.400000e-02	-2.239000e-01	-3.090000e-02	2.274000e-01	-4.459000e-01	8.295000e-01	-1.902000e-01	-6.719000e-01	5.507000e-01	-9.997000e-01	-2.508700e-01	-1.012000e+00	5.728000e-01	5.098000e-01	-9.960000e-02	2.021000e-01	-1.258000e-01	-2.153000e-01	9.611000e-01	-7.220000e-02	-8.220000e-01	1.726000e-01	9.650000e-01	3.560000e-02	4.561000e-01	-1.363000e+00	-5.435000e-01	3.344000e-01	-2.413000e-01	-2.279900e-01	-1.127000e+00	-1.575000e+00	1.623000e-01	2.137000e-01	-2.173000e-01	4.731000e-01	-1.919000e-01	1.126000e+00	8.399000e-01	3.957000e-01	-3.776000e-01
-3.119000e-01	-6.826000e-01	-5.607000e-01	-9.516000e-01	-4.574000e-01	-5.739000e-01	8.702000e-01	-9.490000e-01	9.325000e-02	-6.179000e-01	-7.292000e-01	1.504000e-01	1.375000e-01	-5.568000e-01	8.083000e-01	2.468000e-01	-2.526000e-01	5.354000e-01	-6.272000e-01	-3.579000e-01	-1.094000e-01	-1.253000e-01	3.489000e-01	6.702000e-01	-7.075000e-02	-1.738000e-01	-2.193000e-01	7.517000e-01	-9.375000e-02	-6.372000e-01	4.495000e-02	9.780000e-01	-8.366000e-01	4.236000e-01	-1.145000e+00	-8.530000e-01	3.235000e-01	-4.315000e-02	-6.115000e-02	-3.255000e-01	-1.084000e+00	1.400000e-01	2.464000e-01	-5.655000e-02	4.895000e-01	-1.037000e-01	1.048000e+00	7.413000e-01	2.340000e-01	-1.337000e-01
7.010000e-02	1.246000e-01	5.820000e-02	4.817000e-01	2.068000e-01	5.429000e-01	5.560000e-02	-9.296000e-01	1.245000e-08	3.135000e-01	7.174000e-01	-3.850000e-02	4.700000e-02	-1.380000e-02	-5.900000e-01	-4.821000e-01	-1.326000e+00	1.531000e-01	-1.427000e+00	-4.387300e-01	-7.435000e-01	-1.500000e-02	3.400000e-03	-1.189000e-01	4.661000e-01	2.288000e-01	2.475000e-01	5.064000e-01	-2.281000e-01	-3.656000e-01	3.386000e-01	-1.738000e-01	8.419000e-01	-9.153000e-01	-3.800000e-01	-1.144000e+00	-9.780000e-02	-2.636000e-01	-7.677000e-01	-8.083000e-01	-4.025000e-01	2.326000e-01	-2.671000e-01	-1.652000e-01	4.771000e-01	1.412000e-01	6.470000e-02	2.290000e-01	5.340000e-02	5.562000e-01
2.919000e-01	-6.832000e-01	-6.614000e-01	-2.171000e-01	-3.356000e-01	-5.900000e-03	-7.354000e-01	-6.547000e-01	-1.377000e-01	1.797000e-01	8.320000e-02	-1.075000e-01	1.715000e-01	6.210000e-01	-2.545000e-01	-1.488000e-01	-4.350000e-01	9.810000e-02	-2.077000e+00	-6.186000e-01	-5.280000e-01	7.223000e-01	1.380000e-01	2.146000e-01	-7.208000e-01	-1.950000e-02	-1.234000e-01	9.907000e-01	-9.640000e-01	-3.311000e-01	-2.439000e-01	-1.577000e-01	3.173000e-01	-6.656000e-01	-8.819000e-01	-4.850000e-01	8.713000e-01	1.962000e-01	4.130000e-02	-3.520000e-01	-1.651000e+00	5.867000e-01	1.156000e+00	1.655000e-01	1.671000e+00	-1.990000e-02	-2.632000e-01	-1.848000e+00	8.686000e-01	-5.088000e-01
-7.650000e-02	-1.090000e-02	-1.208000e+00	2.754000e-01	4.457000e-01	1.567000e-01	7.408000e-01	1.482000e-01	-4.880000e-02	-1.175000e-01	-6.920000e-02	3.130000e-01	-2.952000e-01	3.699000e-01	-1.084000e-01	7.391000e-09	-2.361000e-01	5.989000e-01	-7.894000e-01	-6.903000e-01	-1.260000e-02	-2.620000e-01	1.637000e-01	-6.181000e-01	-4.410000e-02	-3.076000e-01	-6.471000e-01	6.360000e-02	-6.255000e-01	-5.785000e-01	-9.812000e-01	-4.000000e-02	3.380000e-02	5.399000e-01	1.161000e+00	-4.779000e-01	3.123000e-01	-7.238000e-01	-7.467000e-01	-2.586000e-01	-9.796000e-01	-2.530000e-02	-7.370000e-02	-2.497000e-01	1.274000e-01	-3.217000e-01	6.810000e-01	1.197000e+00	-5.140000e-02	-3.169600e-01
-2.148000e-01	1.508000e-01	-7.016000e-01	9.420000e-02	-1.749000e-01	-7.425000e-01	-2.960000e-02	-1.816000e-01	9.780000e-02	-9.678000e-01	-1.071000e+00	5.351000e-01	2.719000e-01	5.266000e-01	5.366000e-01	4.115000e-01	-6.860000e-02	3.420000e-01	3.693000e-01	-6.819000e-01	-2.196000e-01	-5.812000e-01	8.246000e-01	1.146000e+00	9.410000e-02	-5.845000e-01	-3.815000e-01	1.410000e-01	-7.399000e-01	-9.100000e-02	-2.823000e-01	-4.551000e-01	-1.936000e+00	-6.687000e-01	9.410000e-02	1.242000e+00	-4.612000e-01	-5.979000e-01	-1.338500e-01	-2.168000e+00	-4.774200e-01	1.077000e+00	7.460000e-02	1.108000e-01	1.121000e+00	5.046000e-01	5.912000e-01	-1.197000e+00	1.229000e+00	1.984000e-01
2.140000e-02	3.875000e-01	-1.724000e-01	3.549000e-01	-1.200000e-02	-5.900000e-02	3.258000e-01	4.770000e-02	-3.550000e-02	7.815000e-01	6.809000e-01	5.925000e-01	-1.023000e-01	3.370000e-02	-6.970000e-02	-3.514000e-01	7.510000e-02	4.664000e-01	-1.904000e+00	-3.058000e-01	-3.417000e-01	-5.670000e-02	4.641000e-01	1.086000e-01	-3.981000e-01	-3.251000e-01	1.683000e-01	2.506000e-01	-3.085000e-01	-2.001000e-01	1.317000e-01	-3.246000e-01	4.981000e-01	-3.311000e-01	4.900000e-03	-1.540000e-01	1.872000e-01	-4.335000e-01	1.351000e-01	-3.715000e-01	-1.952000e-01	6.752000e-01	1.519000e-01	2.139000e-01	3.126000e-01	3.286000e-01	5.285000e-01	-6.837000e-01	1.481000e-01	-5.967000e-01
2.808000e-01	1.331000e-01	-3.529000e-01	1.035000e+00	9.788000e-01	-8.822000e-01	4.419000e-01	-1.097000e+00	-4.939000e-01	-5.121000e-01	1.499000e-01	5.793000e-01	-1.462800e-01	1.542000e-01	-2.328000e-01	-2.133000e-01	-2.721000e-01	3.573000e-01	-9.541000e-01	1.688000e-01	-1.639000e-01	4.600000e-03	-2.529000e-01	-2.692000e-01	-4.661000e-01	-8.299000e-01	-2.131000e+00	4.631000e-01	-2.144000e+00	-9.748000e-01	-1.324000e+00	-8.057000e-01	7.215000e-01	-1.897000e-01	-1.900000e-03	-1.230000e-01	-5.114000e-01	-1.066000e+00	-2.250000e+00	-2.500000e-02	-1.662000e+00	5.926000e-01	-5.735000e-01	1.022000e-01	7.623000e-01	6.819000e-01	-3.779000e-01	8.740000e-02	4.174000e-01	-1.429000e+00
-9.590000e-02	-1.700000e-03	-9.668000e-01	-1.331000e-01	8.027000e-01	1.135000e-01	8.264000e-01	2.225000e-01	-3.678000e-01	4.480000e-02	-3.902000e-01	7.808000e-01	-9.104000e-01	2.127000e-01	3.236000e-01	-7.900000e-02	-7.158000e-01	4.372000e-01	-5.609000e-01	1.650000e-02	4.950000e-02	-5.005000e-01	2.766000e-01	-4.737000e-01	-3.499000e-01	-8.076000e-01	1.158000e-01	5.644000e-01	-9.638000e-01	-7.132000e-01	-9.830000e-02	-5.237000e-01	8.029000e-01	1.684000e-01	7.214000e-01	-2.501000e-01	-4.713000e-01	-3.966000e-01	-1.052000e+00	5.307000e-01	-1.410000e+00	6.406000e-01	3.130000e-02	5.111000e-01	8.079000e-01	5.546000e-01	2.594000e-01	1.649000e+00	4.857000e-01	-1.701000e+00
2.993000e-02	-1.104000e-01	-1.560000e+00	-1.271000e-01	-1.723000e-01	8.151000e-01	-1.185000e-01	-8.547000e-01	2.580000e-02	7.063000e-01	2.331000e-01	-4.629000e-01	1.556000e-01	-3.643000e-01	2.301000e-01	-4.880000e-02	-5.293000e-01	-4.105000e-01	-3.877000e-01	4.739000e-01	-8.119000e-01	6.962000e-01	4.557000e-01	3.585000e-01	-5.510000e-01	-5.937000e-01	-2.928000e-01	8.448000e-01	-1.288000e+00	-7.317000e-01	-1.963000e+00	1.516000e-01	1.065000e+00	8.770000e-02	-1.064000e-01	-1.600000e-03	1.910000e-01	-8.350000e-01	-4.393000e-01	-1.161000e+00	-5.224000e-01	5.783000e-01	6.625000e-01	-4.329000e-01	6.029000e-01	-3.840000e-02	8.831000e-01	-7.919000e-01	9.735000e-01	-1.564000e+00
3.094000e-01	-6.588000e-01	-7.564000e-01	4.936000e-01	-4.124000e-01	5.654000e-01	1.068000e-01	-1.551000e+00	9.485000e-02	7.228000e-01	-2.816000e-01	-2.065000e-01	9.075000e-02	-1.418000e-01	3.355000e-02	-1.845000e-02	-6.275000e-01	-3.984000e-01	-4.241000e-01	5.714000e-01	-1.116000e+00	5.833000e-01	6.148000e-01	1.335000e+00	-1.024000e+00	-6.080000e-01	2.283000e-01	7.475000e-01	-8.614000e-01	-1.187000e+00	-6.308000e-01	6.385000e-02	1.059000e+00	-3.401000e-01	-2.892000e-01	-4.385000e-02	3.175000e-02	-4.953000e-01	1.726000e-01	-2.196000e-01	-4.941000e-01	5.998000e-01	1.043000e+00	-4.739000e-01	5.147000e-01	-2.465000e-02	6.010000e-01	-1.397000e+00	9.218000e-01	-1.397000e+00
3.926000e-02	5.840000e-03	-2.935000e-01	1.211000e+00	6.384000e-02	-1.009600e-01	1.970000e-01	4.041000e-01	4.676000e-01	7.671000e-01	-3.911000e-01	-2.157000e-01	3.260000e-01	1.535000e-01	1.149000e+00	3.127000e-01	2.026000e-01	1.480000e-01	-2.733800e-01	1.147000e+00	-7.464000e-01	1.241000e+00	-1.531000e-01	-7.825000e-01	-1.489000e-01	-4.113000e-01	-6.358700e-01	7.062000e-01	-1.829000e+00	-1.452000e+00	-3.397400e-01	-8.100000e-02	5.877000e-01	-1.678000e-01	1.146000e-01	-3.290000e-02	9.270000e-02	-1.813300e-01	-1.308500e-01	-5.370000e-01	-1.339000e-01	5.011000e-01	1.822700e-01	6.617500e-02	3.319000e-01	5.200000e-03	7.158000e-01	-7.977000e-01	8.423000e-01	-1.023000e+00
1.920000e-01	7.650000e-03	-9.883000e-01	-8.275000e-01	1.843000e-01	-8.696000e-01	-6.414000e-01	-9.810000e-01	-4.856000e-01	-6.709000e-01	-2.230000e-01	-4.219000e-01	3.102000e-01	-7.975000e-02	7.522000e-01	7.985000e-02	-1.377000e+00	4.281000e-01	-2.237000e-01	-1.515000e+00	-8.035000e-02	6.179000e-01	5.996000e-01	9.815000e-02	-3.191000e-01	-1.124000e+00	-9.751000e-01	7.999000e-01	-1.121000e+00	-1.523000e+00	-8.213000e-01	-6.661000e-01	8.805000e-02	-7.954000e-01	-1.996000e-01	2.982000e-01	-1.005000e-01	-6.936000e-01	8.965000e-02	-1.283000e+00	-2.091000e+00	5.879000e-01	1.039000e+00	6.877000e-01	1.350000e+00	3.933000e-01	5.354000e-01	-2.068000e+00	1.491000e+00	-1.554000e+00
1.023300e-01	7.523000e-02	-5.957200e-01	3.364500e-01	5.878000e-01	-8.818000e-01	-3.453000e-01	-8.757000e-01	-3.119000e-01	-7.072000e-02	-1.186000e-01	-7.590000e-02	2.840000e-02	-5.328000e-01	-5.010000e-02	-5.902000e-01	-2.252000e-02	6.806000e-01	-2.819400e-01	-1.676000e+00	-2.057600e-01	4.909000e-01	3.449800e-01	4.126000e-01	-1.429000e-01	-7.862000e-01	-6.445600e-01	3.253000e-01	-1.070000e+00	-3.617000e-01	-1.430000e+00	-2.725000e-01	1.517000e-01	-2.794000e-01	-1.177000e-01	4.083000e-01	-4.547000e-01	-6.461000e-01	-1.380100e-01	-1.327000e+00	-3.468900e-01	5.895000e-01	2.218000e-02	-1.189000e-01	1.102000e+00	4.930000e-01	5.002000e-01	-1.197000e-01	3.807000e-01	-1.387000e-01
5.129000e-01	1.670000e-01	-1.100000e+00	2.497000e-01	2.446000e-01	-3.052000e-01	-3.030000e-01	-7.015000e-01	-1.860000e-02	-1.177000e+00	-8.147000e-01	-1.933000e-01	-5.790000e-02	-3.013000e-01	-5.370000e-02	-5.351000e-01	-8.634000e-01	1.144000e-01	-7.234000e-01	-2.235000e-01	-1.337000e+00	5.964000e-01	2.741000e-01	8.288000e-01	5.321000e-01	-7.908000e-01	-1.183000e+00	2.258000e-01	-6.536000e-01	-3.746000e-01	-7.859000e-01	2.210000e-02	5.810000e-02	-1.803000e-01	2.029000e-01	4.389000e-01	1.788000e-01	-1.887000e-01	-1.339000e-01	-3.110000e-01	-7.062000e-01	2.789000e-01	5.758000e-01	-9.180000e-02	5.587000e-01	6.158000e-01	4.258000e-01	-2.379000e-01	4.690000e-01	-5.733000e-01
-8.130000e-02	9.100000e-03	-5.644700e-01	6.585000e-01	1.631000e-01	-4.936000e-01	-2.603000e-01	-1.178000e+00	-4.320000e-02	-7.443000e-01	-5.780000e-02	-8.440000e-02	-2.214000e-01	7.700000e-02	9.940000e-02	-8.660000e-01	-1.378000e-01	6.447000e-01	-6.140000e-02	-2.097000e-01	2.564000e-01	4.714000e-01	4.139000e-01	4.895000e-01	4.860000e-02	-4.980000e-01	-1.733000e+00	1.849000e-01	-1.223000e+00	-6.496000e-01	-8.412000e-01	-4.470000e-02	2.860000e-02	-1.440000e-02	-7.380000e-02	8.639000e-01	1.663000e-01	-2.729400e-01	-1.116300e-01	-4.637600e-01	-2.363400e-01	1.001000e+00	5.655000e-01	4.625000e-01	1.228000e+00	5.811000e-01	2.845000e-01	-3.134000e-01	4.459000e-01	-9.643000e-01
-3.615000e-01	6.317000e-01	-1.123000e+00	4.473600e-01	-2.836000e-01	-1.117000e-01	-4.450000e-02	1.919000e-01	-4.576000e-01	-4.289000e-01	3.876000e-01	1.655000e-01	2.239000e-01	1.227000e-01	-1.924000e-01	-6.686000e-01	-6.057000e-01	-1.161000e-01	-4.567000e-01	-7.960000e-02	1.732000e-01	4.100000e-01	-1.820000e-02	2.338000e-01	2.295000e-01	-1.024000e+00	-1.567000e+00	2.105000e-01	-4.225000e-01	-1.068000e+00	-9.046000e-01	1.108000e-01	5.538000e-01	7.780000e-02	1.249000e-01	1.213000e-01	-9.190000e-02	-2.960000e-01	-2.290000e-02	-3.199000e-01	-4.117000e-01	3.058000e-01	2.749000e-01	3.779000e-01	5.545000e-01	1.371000e-01	-5.360000e-02	-1.029000e+00	3.340000e-01	-8.620000e-01
5.927000e-01	5.815000e-01	-8.826000e-01	5.610000e-01	1.908000e-01	1.433000e+00	-8.587000e-01	-5.432000e-02	2.502000e-01	-2.672000e-02	-3.353000e-01	2.233900e-01	-9.850000e-02	-1.791000e-01	-5.599000e-01	-1.083000e+00	1.087000e-01	2.334000e-01	-9.388000e-01	1.817000e-01	-1.542000e-01	5.686000e-01	-9.710000e-02	-1.560000e-02	-7.155000e-01	-9.977000e-01	-6.011000e-01	6.408000e-01	-4.389950e-01	-1.215000e+00	-6.073000e-01	-9.260000e-01	3.224300e-01	-3.465000e-01	-3.770000e-02	2.341000e-01	-4.759000e-01	1.025000e-01	-1.196000e+00	-2.120000e-02	-6.503000e-01	2.643000e-01	2.410000e-02	6.002000e-01	1.012000e+00	9.215000e-01	-6.583000e-01	-1.315000e+00	7.124000e-01	-6.118000e-01
-2.844000e-01	-7.560000e-02	-2.918000e-01	4.265000e-01	-7.800000e-03	-3.615000e-01	6.533000e-01	2.642000e-01	2.470000e-02	-2.566000e-01	-5.584000e-01	1.987000e-01	-2.226000e-01	1.157000e-01	5.350000e-02	1.761000e-01	-2.244000e-01	5.002000e-01	-3.538000e-01	-8.650000e-02	3.920000e-01	3.500000e-01	-4.650000e-02	4.784000e-01	-5.280000e-01	-1.514000e-01	-9.445000e-01	6.478000e-01	-3.626000e-01	-6.609000e-01	-5.885000e-01	6.092000e-01	1.045000e-01	5.013000e-01	-1.795000e-01	2.136000e-01	5.509000e-01	-1.763000e-01	3.113000e-01	-6.848000e-01	-9.990000e-02	1.485000e-01	1.831000e-01	1.988000e-01	3.748000e-01	4.478000e-01	3.674000e-01	-1.824000e-01	7.366000e-01	-1.499000e-01
-3.262950e-01	-4.463000e-01	-4.886000e-01	1.742000e+00	3.310100e-01	8.255000e-01	9.580000e-02	5.835400e-01	3.903000e-01	-4.023000e-01	-4.842200e-01	-3.781000e-01	-3.875000e-01	1.053000e-01	-1.840000e-02	4.515000e-01	-1.302000e-01	7.354000e-01	5.352000e-01	3.185000e-01	1.921000e-01	9.099000e-01	-2.073000e-01	3.937000e-01	-9.627000e-01	-6.419000e-01	-5.626050e-01	7.420000e-01	-6.792000e-01	-1.017000e+00	-6.329000e-01	6.416000e-01	-2.248000e-01	8.345000e-01	-3.873000e-01	1.757000e-01	5.609000e-01	-3.425000e-01	4.785000e-01	-5.453000e-01	-1.162000e-01	5.790000e-01	6.949000e-01	1.656000e-01	4.094000e-01	5.208000e-01	4.627000e-01	-1.048000e+00	1.022000e+00	-4.284000e-01
-1.953000e-01	3.018000e-01	-2.103000e-01	8.428000e-01	7.280000e-02	1.332000e-01	9.321000e-01	3.956950e-01	3.756000e-01	-2.449000e-01	-7.331000e-01	-9.410000e-02	-1.427000e-01	2.530000e-01	-1.750000e-02	3.952000e-01	-5.467000e-01	5.787000e-01	2.851000e-01	9.210000e-02	-2.257000e-01	-1.316750e-01	2.728000e-01	9.349000e-01	-8.319000e-01	-9.820000e-02	-8.526000e-01	1.016000e+00	-2.514000e-01	-5.649000e-01	-9.351000e-01	1.040000e+00	-8.790000e-02	1.077000e+00	-2.456000e-01	2.313000e-01	6.730000e-01	-3.639000e-01	9.183000e-01	-3.820000e-01	3.173000e-01	2.807000e-01	3.718000e-01	2.534000e-01	4.754000e-01	6.805000e-01	5.639000e-01	-6.972000e-01	9.622000e-01	-7.023000e-01
-7.635000e-02	3.489000e-01	-7.690000e-01	2.057000e-01	6.045000e-02	-3.808000e-01	2.208000e-01	-4.397000e-01	-4.825000e-02	-3.514000e-01	-8.194000e-01	-7.352000e-01	-3.172000e-01	-4.054000e-01	8.715000e-02	2.469000e-01	-6.390000e-01	5.713000e-01	8.115000e-02	-2.076000e-01	-2.130000e-01	2.940000e-01	2.038000e-01	8.780000e-01	-1.023000e+00	-3.826000e-01	-8.171000e-01	8.891000e-01	-4.097000e-01	-3.853000e-01	-8.959000e-01	3.795000e-01	2.570000e-01	8.848000e-01	-6.655000e-02	-7.015000e-02	6.677000e-01	-1.109000e-01	6.179000e-01	-4.078000e-01	-1.205000e-01	2.731000e-01	4.626000e-01	7.635000e-02	3.223000e-01	7.778000e-01	4.651000e-01	-3.785000e-01	7.271000e-01	-5.153000e-01
-1.655000e-01	5.347000e-01	-9.522000e-01	1.602000e-01	1.765000e-01	-1.134000e-01	8.520000e-01	-7.110000e-02	2.877000e-01	1.041000e-01	-7.348000e-01	-9.090000e-02	-9.420000e-02	-1.271000e-01	-6.330000e-02	4.127000e-01	-7.907000e-01	5.003000e-01	-1.479000e-01	7.380000e-02	-2.301000e-01	2.916000e-01	3.840000e-01	1.166000e+00	-9.124000e-01	-3.050000e-01	-7.932000e-01	9.876000e-01	-5.314000e-01	-5.794000e-01	-1.006000e+00	4.007000e-01	1.095000e-01	6.682000e-01	-2.041000e-01	-1.259000e-01	7.535000e-01	-2.436000e-01	6.806000e-01	-3.647000e-01	-8.140000e-02	3.013000e-01	3.678000e-01	8.130000e-02	2.964000e-01	8.103000e-01	7.850000e-01	-2.388000e-01	7.346000e-01	-6.330000e-01
-6.480000e-02	1.038000e-01	-1.475000e+00	-3.733000e-01	-5.232000e-01	-3.248000e-01	1.389000e-01	-5.964000e-01	-3.934000e-01	-9.000000e-04	-2.121900e-01	2.997000e-01	-1.867000e-01	2.966000e-01	-3.474000e-01	-8.795000e-01	-6.339000e-01	-4.324000e-01	-2.505000e-01	-4.674000e-01	-7.409000e-01	3.141000e-01	1.070000e+00	1.304000e+00	3.491000e-01	-1.453000e-01	-6.093000e-01	2.737000e-01	-1.281000e+00	-4.936000e-01	-6.722000e-01	2.140000e-02	8.443000e-01	9.210000e-01	-1.040000e-02	2.584000e-01	-1.523000e-01	-1.559000e-01	1.319000e-01	4.950000e-02	-6.447000e-01	6.797000e-01	5.061000e-01	2.037000e-01	9.070000e-01	4.165000e-01	8.060000e-02	-3.807000e-01	1.180000e+00	4.259000e-01
-8.996500e-02	1.467000e+00	5.119000e-01	6.235500e-01	1.532000e-01	2.080000e-01	1.569000e+00	-9.304000e-01	4.076000e-01	7.752000e-01	4.295000e-01	1.148000e+00	-5.823000e-01	-3.780000e-02	1.115000e+00	-2.715000e+00	7.856500e-02	1.881000e+00	-1.957900e-01	-1.248000e+00	-6.914000e-02	-2.035600e-01	-2.307000e-01	-7.307000e-01	-1.642000e-01	-1.500000e+00	-1.588000e+00	1.016000e+00	-4.150000e-01	-4.549000e-01	-1.719000e+00	-8.640000e-02	1.270000e+00	-1.189000e+00	-9.344000e-01	1.258000e-01	-3.940000e-01	-1.670000e+00	-2.337000e-01	3.123000e-01	4.066000e-01	7.670000e-02	-6.598500e-02	-6.993000e-01	-2.343000e-01	1.467000e+00	-4.141000e-01	-1.906500e-01	6.164000e-01	-1.920000e+00
3.400000e-03	-4.007000e-01	-3.396000e-01	9.188000e-01	-1.203000e+00	3.371000e-01	-1.954000e+00	5.339800e-01	1.366000e-01	-9.594000e-01	1.263000e-01	-4.230000e-02	3.740000e-02	7.190000e-01	-5.097000e-01	-1.975000e-01	-5.398000e-01	3.631000e-01	1.160000e-01	1.449000e-01	5.697000e-01	6.541000e-01	3.067000e-01	-4.251000e-01	-1.285000e+00	7.624000e-01	-5.379000e-01	6.313000e-01	-2.350000e-01	1.836000e-01	-3.739000e-01	2.560000e-02	5.444000e-01	6.123000e-01	-3.195000e-01	-4.400000e-03	5.840000e-02	-2.176000e-01	2.451000e-01	-2.374000e-01	1.470000e-02	8.822000e-01	-2.044000e-01	7.689000e-01	2.234000e-01	5.791000e-01	1.587000e-01	-5.591000e-01	6.229000e-01	-3.124000e-01
1.715000e-01	-4.797000e-01	-9.764000e-01	3.322000e-01	-8.849000e-01	5.941000e-01	-1.620000e+00	2.275000e-02	6.895000e-02	-2.502000e-01	-2.857000e-01	-9.125000e-02	-1.240000e-01	7.964000e-01	-1.254000e-01	-1.772000e-01	5.655000e-02	8.867000e-01	1.653000e-01	-3.255000e-01	4.046000e-01	9.011000e-01	8.249000e-01	4.495000e-02	-1.173000e+00	5.142000e-01	-3.806000e-01	6.498000e-01	-3.819000e-01	-4.945000e-02	-2.905000e-02	-1.203000e-01	4.916000e-01	7.800000e-01	-3.460000e-01	2.530000e-01	-2.050000e-03	-1.988000e-01	4.350000e-03	-2.123000e-01	-3.655000e-02	1.348000e+00	-1.675000e-01	1.029000e+00	6.417000e-01	5.536000e-01	1.529000e-01	-8.056000e-01	7.248000e-01	-1.270000e-01
7.100000e-02	2.696000e-01	-1.253000e+00	-1.100000e-02	-1.147000e+00	2.679000e-01	-1.169000e+00	-1.178000e+00	2.479000e-01	4.924000e-01	-5.332000e-01	-4.040000e-02	1.182000e-01	8.957000e-01	-4.042000e-01	-6.460000e-01	-3.380000e-02	2.499000e-01	1.928000e-01	-1.177000e+00	2.027000e-01	9.148000e-01	7.792000e-01	6.623000e-01	-1.379000e+00	-1.632000e-01	-5.867000e-01	-2.367000e-01	-1.257000e+00	-1.150000e+00	-4.004000e-01	-4.052000e-01	-2.151000e-01	-2.577000e-01	-1.006000e+00	5.034000e-01	9.800000e-03	-3.079000e-01	-4.277000e-01	2.378000e-01	-6.693000e-01	1.627000e+00	-5.239000e-01	1.116000e+00	4.602000e-01	9.105000e-01	-2.188000e-01	-8.039000e-01	8.368000e-01	-2.125000e-01
1.706000e-01	3.443000e-01	-5.643000e-01	1.072000e+00	7.480000e-02	-5.593000e-01	4.161000e-01	1.080000e+00	5.684000e-01	2.169000e-01	-2.848000e-01	2.413000e-01	-2.182000e-01	8.898000e-01	2.192000e-01	-2.019000e-01	1.535000e-01	5.983000e-01	-2.609000e-01	-2.185000e-01	2.550000e-02	1.837000e-01	-3.260000e-02	-9.936000e-01	-1.072000e-01	9.330000e-02	-1.131000e+00	3.088000e-01	-8.520000e-01	-1.632000e+00	-1.116000e+00	1.254000e-01	6.836000e-01	3.238000e-01	-8.700000e-02	-1.061000e-01	2.332000e-01	-4.237000e-01	-2.202000e-01	-5.155000e-01	-5.311000e-01	5.530000e-02	2.325000e-01	6.690000e-02	1.228000e+00	6.097000e-01	1.951000e-01	-1.809000e+00	7.480000e-01	-7.298000e-01
1.620000e-02	1.918000e+00	-2.813000e-01	7.643500e-01	5.220000e-01	-1.409000e-01	1.662000e+00	-1.670000e-01	6.589000e-01	-4.290000e-01	-1.395000e-01	3.367000e-01	-3.798000e-01	1.431000e-01	-2.571000e-01	-2.187000e-01	4.606000e-01	1.403000e+00	-3.537000e-01	-8.413000e-01	6.647000e-01	-6.780000e-01	-2.228000e-01	-1.717000e+00	-6.610000e-02	5.460000e-01	-5.908000e-01	5.203000e-01	-5.698000e-01	-1.043000e+00	9.890000e-02	1.097000e-01	6.772000e-01	2.423000e-01	3.128000e-01	1.281000e-01	7.210000e-02	-1.018000e-01	-2.993400e-01	-5.961000e-01	-1.793000e-01	-4.862000e-01	-1.263000e+00	-7.307000e-01	6.430000e-02	1.584000e+00	2.660000e-02	-2.592000e-01	4.399000e-01	2.430000e-01
3.009000e-01	1.443000e+00	-2.872000e-01	1.526000e+00	1.907000e-01	-3.405000e-01	1.879000e+00	-1.433000e-01	7.472000e-01	-5.395000e-02	3.782000e-01	3.392000e-01	-1.806000e-01	5.762000e-01	-2.226000e-01	-2.412000e-01	1.473000e-01	1.712000e+00	-1.132000e-01	-3.361000e+00	7.422000e-01	-1.539000e+00	1.549000e-01	-1.458000e+00	-4.746000e-01	7.489000e-01	-7.955000e-02	5.006000e-01	-4.860000e-01	-1.184000e+00	3.301000e-01	2.117000e-01	1.222000e+00	3.431000e-01	2.253000e-01	-2.485000e-02	2.150000e-03	-1.283000e-01	-2.231000e-01	-8.138000e-01	-1.217000e-01	-5.527000e-01	-1.551000e+00	-6.348000e-01	1.817000e-01	1.685000e+00	4.250000e-03	-4.235000e-01	3.670000e-01	-6.215000e-02
-2.594000e-01	7.825000e-01	-7.590000e-02	2.569000e-01	-1.135000e+00	-1.516000e+00	-1.650000e-02	-1.233000e+00	-9.886000e-01	1.539000e-01	4.510000e-02	-6.548000e-01	1.482000e-01	3.535000e-01	-3.474000e-01	-2.104000e-01	-1.030000e+00	1.973000e-01	-1.995000e+00	-2.723600e-01	-1.814000e+00	-1.203650e-01	1.247000e+00	1.489000e+00	-3.251000e-01	-4.345000e-01	-2.052000e-01	2.741000e-01	-4.760000e-01	-1.280000e+00	4.250000e-02	-2.920000e-01	1.014000e+00	-9.628000e-01	3.820000e-01	-6.992500e-02	-1.773000e-01	-9.904000e-01	-1.054000e-01	2.410000e-01	-5.166000e-01	6.628000e-01	3.200000e-03	-9.916000e-01	-1.070000e-01	9.960000e-02	-4.929000e-01	-2.208000e+00	1.713000e-01	-2.072000e+00
-6.059000e-01	3.179000e-01	3.639000e-01	3.621000e-01	5.380000e-02	4.154000e-01	-1.194000e-01	3.091000e-01	1.798000e-01	9.711000e-01	7.496000e-01	6.244000e-01	6.957000e-01	-4.760000e-02	-5.668000e-01	9.804000e-01	-2.542000e-01	-7.220000e-02	-4.040000e-01	-6.496900e-01	2.203000e-01	-5.200000e-03	2.508000e-01	6.707000e-01	-1.404000e-01	6.279000e-01	6.429000e-01	6.540000e-01	1.518000e-01	3.887000e-01	6.454000e-01	3.718000e-01	3.390000e-02	-8.138000e-01	1.836000e-01	-1.016600e-01	-5.747000e-01	-1.995000e-01	5.549000e-01	7.257000e-01	-9.369000e-01	6.420000e-02	-2.474000e-01	-2.588000e-02	2.097000e-01	8.556000e-01	2.892000e-01	-8.116000e-01	1.720000e-01	-4.125000e-01
3.321000e-01	3.736000e-01	-4.481000e-01	6.528100e-01	6.660000e-01	8.464000e-01	8.873000e-01	-8.769000e-01	8.783000e-01	2.852000e-01	-1.540000e-01	1.631000e+00	2.784000e-01	1.276000e+00	-1.320000e-02	-6.090000e-01	-5.148000e-01	6.469000e-01	-1.222000e+00	-5.938100e-01	-1.332000e+00	-9.857000e-01	4.755000e-01	4.482000e-01	-1.093000e+00	1.643000e-01	-1.350000e-02	1.180000e-02	-9.291000e-01	-2.576000e-01	3.431000e-01	2.092000e-01	-6.442000e-01	-1.202000e+00	-7.504000e-01	-1.481000e-01	-6.605000e-01	-2.362000e-01	-2.139000e-01	6.626000e-01	-1.357000e+00	1.718000e-01	-2.290000e-02	6.371000e-01	9.902000e-01	2.602000e+00	1.486000e-01	-2.394000e+00	8.838000e-01	-9.950000e-02
7.725000e-01	1.172000e-01	-1.100000e-02	3.154000e-01	3.934000e-01	1.255000e+00	-2.873000e-01	1.338000e-01	1.745000e-01	-1.076000e-01	7.779000e-01	8.297000e-01	2.040000e-01	1.543000e-01	-9.261000e-01	1.576000e-01	1.567000e-01	1.458000e+00	-3.962000e-01	-2.340000e+00	-4.913000e-01	-5.114000e-01	7.006000e-01	6.688000e-01	-8.140000e-02	-2.612000e-01	-8.110000e-02	3.157000e-01	-9.108000e-01	-2.130000e-01	1.008000e+00	-4.526000e-01	8.040000e-01	-1.787000e-01	-1.539000e+00	-2.507000e-01	-1.540000e+00	-8.768000e-01	-5.718000e-01	4.506000e-01	-1.674000e+00	6.370000e-01	-5.450000e-02	1.228000e+00	4.082000e-01	1.025000e+00	1.947000e+00	2.388000e-01	-1.970000e-02	-1.383000e+00
2.652000e-01	2.967000e-01	-3.285000e-01	3.880000e-02	-7.562000e-01	3.118000e-01	-7.359000e-01	6.540000e-01	2.600000e-04	3.467000e-01	7.263000e-01	1.145000e-01	5.541000e-01	-6.020000e-02	-9.280000e-02	-7.406000e-01	-4.639000e-01	-5.090000e-02	-5.038000e-01	-1.576000e+00	-2.621000e-01	-1.999000e-01	-1.610000e-02	9.496000e-01	-1.458000e-01	-2.390000e-01	2.360000e-02	-5.528000e-01	-6.321000e-01	1.049000e-01	2.047000e-01	3.640000e-01	-3.859000e-01	-6.551000e-01	-4.947000e-01	7.940000e-02	-2.100000e-03	-5.813000e-01	-1.034000e-01	-6.653000e-01	-4.374000e-01	3.688000e-01	3.684000e-01	9.010000e-02	1.309000e-01	-3.843000e-01	2.724000e-01	-4.118000e-01	3.823000e-01	1.564000e-01
2.796000e-01	1.705000e-01	-6.723000e-01	-1.815000e-01	-8.668000e-01	3.840000e-01	-5.586000e-01	3.181000e-01	9.470000e-02	-1.851000e-01	-8.160000e-02	-1.100000e-03	-3.184800e-01	1.601000e-01	-4.240000e-02	-4.345000e-01	-9.867000e-01	6.900000e-03	-7.482000e-01	-7.630000e-01	-6.440000e-02	1.100000e-03	4.481000e-01	5.282000e-01	3.020000e-02	-1.506000e-01	-4.368100e-01	-7.321000e-01	-1.054000e+00	-2.958000e-01	1.500000e-02	2.371000e-01	-6.810000e-02	-3.430000e-01	-5.238000e-01	-2.964000e-01	3.290000e-02	-7.745000e-01	-1.271000e-01	-9.775000e-01	-2.776000e-01	3.636000e-01	2.397000e-01	-7.540000e-02	3.100000e-02	-3.741000e-01	2.552000e-01	-4.252000e-01	3.819000e-01	-1.892000e-01
1.226600e-01	4.474000e-01	2.608000e-01	1.112000e+00	4.853000e-01	4.023000e-01	3.713000e-01	4.530000e-02	8.190000e-02	1.026000e+00	7.208000e-01	-2.242000e-01	1.788000e-01	6.784000e-01	-7.470000e-02	-3.622000e-01	-5.263000e-01	-4.698000e-01	-7.403000e-01	-3.913000e-01	-5.878000e-01	2.277000e-01	1.028000e-01	-4.790000e-01	-3.850000e-01	7.101000e-01	-3.640000e-02	7.609000e-01	-3.645000e-01	-9.890000e-02	3.064000e-01	-8.488000e-01	-2.079000e-08	-1.866000e-01	-1.661000e-01	-1.619000e-01	3.000000e-04	-3.559000e-01	-9.527000e-01	2.304000e-01	-1.020000e+00	3.212000e-01	5.841000e-01	-2.312000e-01	7.147000e-01	8.951000e-01	1.258000e-01	-7.215000e-01	5.537000e-01	-5.183000e-01
-4.320000e-03	7.054000e-01	-9.824000e-01	5.909100e-01	2.164000e-01	-3.940000e-03	3.934900e-01	7.619000e-01	-1.747000e-01	4.997000e-01	-4.385000e-02	2.921600e-01	-1.089000e-01	2.203200e-01	5.303000e-01	-1.890200e-01	-2.246000e-01	3.687400e-01	-2.544800e-01	-2.521000e-02	8.280000e-03	-1.723950e-01	-1.503000e-01	7.465000e-02	3.321000e-01	-2.365000e-02	-4.488000e-01	-1.504000e-01	-1.672000e+00	-4.597000e-01	-6.120000e-01	-6.312000e-01	7.427000e-01	-1.018000e-01	-1.883900e-01	-1.356000e-01	-3.872000e-01	-1.889200e-01	-2.538300e-01	-5.716300e-01	-1.657000e-01	2.464000e-01	-9.145000e-02	1.618500e-02	2.679200e-01	2.735000e-01	3.711000e-01	1.193000e+00	3.075000e-01	4.754000e-01
1.208000e-01	5.758000e-01	-3.039000e-01	3.000000e-01	1.655000e-01	-1.890000e-02	-5.067000e-01	8.361000e-01	-6.705000e-01	3.260000e-01	1.067000e-01	9.440000e-02	1.338000e-01	-7.302000e-01	5.280000e-02	-8.773000e-01	-5.210000e-01	7.701000e-01	-8.256000e-01	-8.223000e-01	-9.069000e-01	-1.862000e-01	1.005000e+00	1.421000e+00	-1.134000e-01	-5.312000e-01	3.320000e-01	9.050000e-02	-4.201000e-01	-2.270000e-01	4.492000e-01	-2.388000e+00	9.323000e-01	1.305200e-01	1.523000e-01	1.140000e-01	-7.994000e-01	-5.061000e-01	-2.440200e-01	3.845000e-01	-6.876000e-01	7.944000e-01	7.500000e-03	-4.842000e-01	2.715400e-01	1.013000e+00	-4.500000e-02	1.412000e+00	3.364000e-01	-7.030000e-02
1.793000e+00	1.045000e+00	-2.239000e-01	7.609000e-01	2.850000e-03	1.466000e-01	8.090000e-03	-3.219000e-01	-6.911000e-01	-6.236000e-01	5.542000e-01	1.322400e-01	7.279000e-01	6.334000e-01	-1.381000e+00	-2.320000e-02	-8.058000e-01	-7.240000e-01	-3.767000e-01	-3.005000e-01	7.931000e-01	9.800000e-01	5.314000e-01	7.081000e-01	-2.313000e-01	-7.883000e-01	-7.726400e-01	-8.530000e-02	-3.250000e+00	-1.473000e+00	-2.010000e-02	-7.688000e-01	3.115000e-01	3.519000e-01	-3.322900e-01	1.358000e-01	8.070000e-02	-2.314900e-01	-1.334000e-01	3.490000e-02	-5.713700e-01	8.861000e-01	-1.133000e-02	-2.198000e-01	2.685000e-01	9.846000e-01	-4.171000e-01	2.068200e-01	5.449000e-01	-8.830000e-01
2.650000e-02	-6.935000e-01	-2.088000e-01	-1.050000e+00	-1.933000e-01	-4.560000e-01	1.044000e+00	-1.414000e+00	-6.960000e-02	3.678000e-01	-5.481000e-01	-1.460000e+00	8.511000e-01	-4.003000e-01	7.550000e-02	3.770000e-02	1.435000e-01	1.783000e+00	-1.207000e+00	-1.618000e-01	8.410000e-02	6.486000e-01	3.452000e-01	-1.232300e-01	-6.116000e-01	-8.492000e-01	-2.810000e-02	4.081000e-01	-4.868000e-01	-1.579000e+00	2.550000e-01	-7.860000e-02	-1.085000e+00	2.621000e-01	-8.517000e-01	3.199000e-01	-3.610000e-02	-3.367000e-01	-2.029900e-01	-2.299000e-01	-6.675000e-01	-7.780000e-02	-1.071000e-01	-7.128000e-01	-5.749000e-01	-7.993000e-01	3.491000e-01	3.346000e-01	2.460000e-01	-8.565000e-01
7.042000e-01	1.578000e-01	-3.046000e-01	1.797000e-01	-5.646000e-01	-2.000000e-03	1.114000e-01	-1.937000e-01	-4.901000e-01	2.537000e-01	8.839000e-01	4.064000e-01	1.657000e-01	-1.884000e-01	4.773000e-01	-8.212000e-01	-6.437000e-01	8.585000e-01	-1.372000e-01	-5.709000e-01	-7.741000e-01	-7.200000e-01	3.264000e-01	-6.750000e-02	-2.389000e-01	-2.220000e-01	3.973000e-01	5.002000e-01	-2.052000e-01	6.580000e-02	-4.700000e-02	1.601000e-01	5.450000e-02	3.100000e-02	-5.401000e-01	-1.577000e-01	-2.760000e-02	-4.769000e-01	3.160000e-01	-1.452000e+00	-4.588000e-01	6.496000e-01	-2.612000e-01	2.220000e-01	6.295000e-01	8.082000e-01	9.186000e-01	7.490000e-02	1.445000e-01	1.120000e-01
-5.011000e-02	-8.093000e-02	-7.719000e-01	4.318000e-02	8.770000e-02	-3.891650e-01	-1.399000e+00	9.956000e-02	-1.918900e-01	-3.055000e-01	-3.014800e-01	1.156300e-01	-2.602600e-01	7.580000e-03	7.275000e-01	-3.258000e-02	3.276000e-01	6.596000e-01	1.717000e-01	-7.009500e-02	-6.930000e-02	1.078900e-01	-4.617000e-01	-4.053000e-01	-5.515000e-01	-2.471000e-01	-3.052000e-01	-9.300000e-02	-3.403000e-01	-6.938000e-01	-7.137000e-01	-9.630000e-02	-4.551000e-01	-1.146000e-01	8.260000e-02	-5.170000e-02	-1.871000e-01	-4.497000e-01	-1.889100e-01	-1.166000e+00	-4.342000e-01	-1.718000e-01	6.667000e-01	-6.717000e-01	6.773000e-01	-5.795000e-01	-1.365000e-01	-6.809000e-01	3.932000e-01	-1.038000e+00
4.773000e-02	-2.308000e-01	-8.913500e-01	1.212000e-01	6.872000e-02	-1.366000e-01	-1.093000e+00	-3.458700e-01	-1.182000e+00	-4.120600e-01	-4.279000e-01	3.769000e-01	1.452000e+00	7.217000e-01	7.860000e-02	-9.367000e-01	4.437000e-01	7.192000e-01	3.233000e-01	-9.359000e-01	-1.148000e+00	2.937000e-01	-7.258000e-01	1.220300e-01	-1.584000e+00	-5.255000e-01	-1.921000e+00	-7.143000e-01	-1.286000e+00	-2.164000e+00	-1.030000e+00	-9.695000e-01	-8.389000e-01	-1.214000e+00	-1.276000e+00	-9.075000e-01	-1.376000e+00	-1.396000e+00	-4.713000e-02	-3.291000e-01	-2.023000e+00	1.140000e+00	1.867000e-01	6.489000e-01	6.077000e-01	6.489000e-01	-1.345000e+00	5.746000e-01	8.363000e-01	-1.016000e+00
2.345000e-01	-3.550000e-03	-4.805000e-02	4.275000e-01	-3.084000e-01	-6.225000e-02	-6.763000e-01	-4.448000e-01	3.193000e-01	8.387000e-01	7.196000e-01	4.427000e-01	7.550000e-03	3.258000e-01	-2.315000e-01	-3.977000e-01	-1.034000e-01	-6.149000e-01	-4.387000e-01	-6.455000e-01	-9.482000e-01	4.034000e-01	1.246000e+00	1.390000e+00	1.801000e-01	-4.288000e-01	2.245000e-01	4.525000e-02	-6.508000e-01	-5.019000e-01	6.500000e-04	-4.689000e-01	7.403000e-01	-4.001000e-01	-2.556000e-01	-8.985000e-02	2.175000e-02	2.429000e-01	8.294000e-01	5.415000e-01	2.287000e-01	6.385000e-01	1.307000e-01	1.327000e-01	5.994000e-01	2.202000e-01	-3.612000e-01	1.045000e-01	5.021000e-01	7.885000e-02
3.287000e-01	7.479000e-01	-8.190000e-02	5.825400e-01	1.761000e-01	-3.693000e-02	-2.450000e-01	-2.643000e-01	1.186000e-01	-1.779000e-01	4.849000e-01	1.489000e-01	4.197000e-01	9.113000e-01	4.718000e-01	-4.097000e-01	-1.808000e-01	-2.319000e-01	-9.000000e-02	-4.470000e-02	5.903000e-01	-3.251000e-01	4.080000e-02	-9.451000e-01	-1.860000e-02	4.040000e-02	-9.310000e-02	-4.344000e-01	-9.575000e-01	-1.437000e+00	-6.313000e-01	-1.174000e-01	4.834000e-01	2.534000e-01	-1.995000e-01	1.055000e-01	-3.617000e-01	1.194000e+00	-2.148600e-01	-5.663000e-01	-4.190800e-01	3.943000e-01	-3.551000e-01	-2.254000e-01	3.452000e-01	7.644000e-01	-3.269000e-01	3.948000e-01	3.540000e-01	7.075000e-01
4.701000e-01	2.080000e-01	-9.625000e-02	8.243000e-01	5.951000e-01	2.809000e-01	-1.945000e-01	-3.456000e-01	-9.125000e-02	5.155000e-02	-3.282400e-01	-1.749000e-01	1.108000e-01	1.577000e-01	-7.629000e-01	-2.396000e-01	-9.727000e-01	-3.590000e-01	-7.707000e-01	-3.783400e-01	1.655000e-01	3.537000e-01	-3.086000e-01	-6.485000e-02	-6.145000e-02	-4.806000e-01	-2.558000e-01	6.860000e-01	-7.954000e-01	-6.415000e-02	6.496000e-01	5.107000e-01	1.023000e+00	-2.315000e-01	-1.885000e-01	-1.331000e+00	5.687000e-01	-4.864000e-01	1.452000e-01	4.623000e-01	-1.066000e+00	5.055000e-02	4.911000e-01	7.013000e-01	1.798000e-01	1.927000e-01	-5.194000e-01	-1.007000e+00	6.642000e-01	-3.740000e-01
5.815000e-01	3.816000e-01	6.110000e-01	1.655000e-02	1.848000e-01	7.035000e-01	-1.120000e-01	1.285000e-01	-2.657000e-01	7.233000e-01	9.604000e-01	8.365000e-02	4.185000e-01	-6.515000e-02	-7.907000e-01	2.351000e-01	1.967400e-01	-4.034000e-01	8.866000e-01	-1.298500e-01	1.116000e-01	5.337000e-01	4.275000e-02	-4.593000e-01	-3.135000e-01	-7.466000e-01	7.614000e-01	-1.606000e-02	3.949000e-01	4.769000e-01	9.350000e-01	-3.184000e-01	-7.622000e-01	-7.291000e-01	-1.861000e+00	-3.059000e-01	-2.691000e-01	-7.834000e-01	1.907000e-01	4.890000e-01	2.678950e-01	-1.438000e-01	-1.065000e+00	-6.625000e-02	-1.566000e-01	6.985000e-01	3.151300e-01	1.176000e+00	-8.825000e-02	4.376000e-01
6.348000e-01	5.167000e-01	-7.715000e-02	1.720000e-01	1.649000e-01	-3.155000e-02	2.051000e-01	-4.615000e-02	5.985000e-02	5.915000e-02	1.394000e-01	2.305750e-01	3.458000e-01	-3.945000e-02	-5.472000e-01	-1.332500e-01	-5.247000e-01	-3.252000e-01	-5.126000e-01	-3.405000e-01	2.477000e-01	-1.676050e-01	-1.386150e-01	2.191000e+00	-2.007250e-01	4.530000e-01	-5.306600e-01	-7.185000e-02	-1.310000e+00	-3.770450e-01	-7.444000e-01	2.674800e-01	5.520200e-01	-4.324000e-01	-3.489000e-01	1.048000e-01	-1.447000e-01	-8.621500e-02	-2.401300e-01	-3.621550e-01	3.378000e-02	1.982850e-01	-8.127000e-02	3.174000e-02	1.391900e-01	2.676300e-01	-8.921000e-01	-2.412250e-01	9.162000e-01	-6.550000e-03
1.591000e-01	2.006000e-01	-8.340000e-02	1.392000e-01	2.310000e-02	4.778000e-01	-1.816000e-01	-8.400000e-03	-2.394000e-01	1.077000e-01	7.057000e-01	-1.551000e-01	-1.635000e-01	2.636000e-01	-4.797000e-01	1.491000e-01	-6.884000e-01	8.327000e-01	-4.205000e-01	-1.743000e+00	-1.813000e-01	-9.120000e-01	-1.700000e-01	6.056000e-01	1.584000e-01	-1.363000e-01	2.525000e-01	2.000000e-03	9.400000e-03	2.764000e-01	5.066000e-01	-1.153000e-01	4.669000e-01	-2.121000e-01	-4.630000e-01	-6.769000e-01	-4.218000e-01	-2.975000e-01	3.274000e-01	1.125000e+00	-2.318000e-01	-2.158000e-01	2.178000e-01	1.120000e-01	-3.590000e-02	5.012000e-01	6.866000e-01	5.409000e-01	-6.051000e-01	4.088000e-01
6.430000e-01	4.245000e-02	6.035000e-02	1.486000e-01	4.165000e-02	3.729000e-01	-3.924000e-01	-7.391000e-01	-4.747000e-01	5.917000e-01	6.304000e-01	3.874000e-01	3.715000e-02	4.887000e-01	-8.759000e-01	-6.065000e-01	-2.495000e-01	-4.959000e-01	-7.915000e-01	-4.710600e-01	-4.242000e-01	-6.957000e-01	-4.165000e-02	-2.342000e-02	2.166000e-01	3.689000e-01	1.181000e+00	1.149000e-01	-1.954000e-01	-1.650000e-01	6.933000e-01	-4.615000e-01	7.436000e-01	4.263000e-02	-9.672000e-01	-1.828000e+00	-3.028000e-01	-1.227100e-01	-2.441000e-01	1.017000e+00	-9.702000e-01	-2.110000e-01	-3.543000e-01	4.622000e-01	9.529000e-02	1.301000e+00	-3.445000e-02	-3.645000e-02	-3.032000e-01	6.343000e-01
-6.005000e-02	2.422000e-01	-3.635000e-02	-1.829000e-01	2.341000e-01	-4.378000e-01	5.409000e-01	-6.316000e-01	7.740500e-02	-2.492000e-01	-4.019000e-01	1.554000e-01	-3.846000e-01	2.365000e-01	-1.998000e-01	-2.730000e-01	2.397000e-01	5.672000e-01	-2.652000e-01	-4.600000e-01	-4.636000e-01	-4.096000e-01	7.957000e-01	7.023000e-01	-5.137000e-01	6.975000e-02	-5.456000e-01	-4.115000e-02	-4.960000e-01	-4.786500e-02	-6.465000e-02	-3.015000e-01	4.434000e-01	9.235000e-02	-4.833000e-01	-7.765000e-02	-4.150000e-03	-4.548000e-01	-3.689000e-01	-4.015000e-01	2.655000e-01	2.249000e-01	-4.032000e-01	-9.959000e-01	3.415000e-02	3.776000e-01	-3.558000e-01	-7.655000e-02	1.929000e-01	3.067000e-01
6.584000e-01	1.866000e-01	-1.333000e-01	5.424000e-01	6.649000e-01	4.069000e-01	-1.842000e-01	1.013000e+00	2.245000e-01	3.425000e-01	5.267000e-01	4.179000e-01	-9.476000e-01	-1.540000e-02	-4.755000e-01	-1.029000e+00	2.022000e-01	-6.659000e-01	-3.712000e-01	-2.034000e+00	4.704000e-01	1.876000e-01	-7.741000e-01	1.097000e+00	-3.296000e-01	-1.077000e-01	2.726000e-01	3.990000e-02	1.156000e-01	-3.501000e-01	-1.220000e+00	-3.393000e-01	-4.316000e-01	4.105000e-01	5.315000e-01	-2.242000e-01	-2.203000e-01	1.610000e-01	-2.992000e+00	-2.287750e-01	-2.154000e-01	2.519050e-01	-1.353700e-01	-3.291000e-01	-5.038000e-01	-7.747000e-01	-9.730000e-02	-2.399000e-01	-1.289000e-01	5.682000e-01
6.840000e-02	-7.221000e-01	-5.837000e-01	-5.060000e-01	-6.184000e-01	9.400000e-02	3.680000e-01	1.175000e+00	-3.830000e-02	6.831000e-01	-4.505000e-01	1.535000e-01	-2.510000e-01	-3.714000e-01	2.675000e-01	-4.270000e-02	3.770000e-02	-5.308000e-01	3.281000e-01	8.230000e-02	-4.735000e-01	1.524000e-01	-2.089000e-01	4.397000e-01	-1.072000e+00	7.375000e-01	3.418000e-01	1.170000e-02	-5.160000e-02	-2.595000e-01	2.400000e-01	7.310000e-02	-3.650000e-01	2.285000e-01	-1.470000e-02	-9.000000e-03	5.900000e-02	-5.270000e-02	1.711000e-01	4.026000e-01	-5.650000e-02	2.926000e-01	3.323000e-01	-1.011000e-01	-1.571000e-01	1.695000e-01	-3.181000e-01	-1.054000e+00	-3.007000e-01	-4.270000e-01
-2.491000e-01	-6.185000e-02	-1.025000e+00	1.586000e-01	3.196000e-01	-1.304000e+00	1.141000e+00	-3.605000e-01	8.130000e-01	6.101000e-01	-8.265000e-02	1.252000e+00	3.665000e-02	-5.280000e-01	1.084000e+00	-4.514000e-01	8.669000e-01	1.037000e+00	-4.597000e-01	-8.415000e-02	-7.686000e-01	-8.538000e-01	5.961000e-01	1.492000e+00	-4.408000e-01	-3.413000e-01	-1.397000e-01	-1.167000e-01	1.439000e-01	-6.333000e-01	4.210000e-01	-4.800000e-01	6.185000e-02	-1.170000e-01	1.134000e+00	-1.185000e-01	-2.690000e-01	1.178000e-01	-3.020000e-01	-9.555000e-02	-1.860000e-01	1.232000e+00	-1.306000e-01	-9.175000e-01	-1.616000e-01	5.649000e-01	9.463000e-01	1.048000e+00	2.203000e-01	1.298000e+00
-5.527000e-01	4.292000e-01	-9.555000e-02	9.484000e-01	3.771000e-01	-1.604000e-01	4.821000e-01	1.033000e+00	1.686000e-01	8.983000e-01	3.855000e-02	4.319000e-01	-8.386000e-01	5.343000e-01	6.984000e-01	-8.390000e-01	-6.935000e-02	-2.364000e-01	-3.846000e-01	-3.539500e-01	-9.209000e-01	-1.139000e+00	-2.525000e-02	1.076000e-01	3.175000e-02	5.998000e-01	-5.231000e-01	-7.941000e-01	2.040000e-01	-1.102000e+00	-3.236000e-01	-3.239000e-01	4.521350e-01	6.450000e-03	7.415000e-02	-1.478000e-01	3.795000e-01	2.782000e-01	-1.015000e+00	-2.527000e+00	2.363000e-01	1.605000e-02	-1.105000e+00	-4.495000e-01	-7.180000e-01	-1.295000e-02	3.298000e-01	-1.136000e+00	6.136000e-01	1.211000e+00
-2.920000e-01	-3.278000e-01	-1.579000e-01	8.665000e-01	1.008000e+00	-1.744000e-01	5.100000e-01	7.114000e-01	1.431000e-01	4.281000e-01	5.200000e-01	2.278000e-01	-2.024000e-01	3.409000e-01	2.924000e-01	-3.223000e-01	-2.748000e-01	-4.623000e-01	-1.102000e-01	6.974000e-01	1.906000e-01	-2.867000e-01	-2.186000e-01	-1.062000e-01	1.256000e-01	2.769000e-01	1.124000e-01	-5.203000e-01	2.552000e-01	-3.596000e-01	-5.683000e-01	4.774000e-01	-1.701000e-01	-2.970000e-01	-1.156000e-01	-1.023000e+00	3.330000e-01	-8.715000e-02	-4.482000e-01	-5.250000e-03	-2.872000e-01	-1.399000e-01	6.875000e-02	-1.438000e-01	-6.775000e-01	-4.566000e-01	-2.033000e-01	-1.194000e+00	2.545000e-02	7.001000e-01
7.811000e-01	4.453000e-01	5.004000e-01	-1.380000e-01	3.119000e-01	3.517000e-01	7.511000e-01	1.806000e-01	-1.869000e-01	1.274000e+00	9.690000e-01	7.231000e-01	-2.457550e-01	5.864000e-01	-5.001000e-01	-1.054000e+00	7.840000e-02	1.395000e-01	8.840000e-02	-8.658000e-01	-4.189000e-01	-2.604300e-01	1.707000e-01	-7.360000e-01	1.318000e-01	-4.224000e-01	7.808000e-01	6.721000e-01	3.985000e-01	1.996000e-01	3.902000e-01	2.469800e-01	-4.561000e-01	7.868000e-01	-2.504000e-01	-1.434100e-01	-5.812000e-01	-1.703000e-01	8.289000e-01	1.865000e-01	-5.316000e-01	-6.530000e-02	-1.209300e-01	-4.486000e-01	-1.865000e+00	7.820000e-02	-6.840000e-02	-9.675000e-01	1.333000e-01	-9.270000e-01
4.710000e-02	3.015000e-01	3.136000e-01	1.320000e-02	7.899000e-01	3.758000e-01	1.570000e-01	5.111000e-01	2.780000e-02	-8.070000e-02	8.341000e-01	2.929000e-01	2.171000e-01	6.636000e-01	-5.597000e-01	-6.360000e-01	-1.856000e-01	1.721000e-01	6.590000e-02	-2.651000e+00	-1.403000e-01	-5.372000e-01	5.682000e-01	-1.040000e-02	7.797000e-01	4.670000e-01	1.323000e+00	5.866000e-01	9.696000e-01	4.056000e-01	7.116000e-01	-2.096000e-01	-6.878000e-01	1.054000e+00	-2.171000e-01	-4.773000e-01	-3.900000e-03	1.027000e-01	-8.076000e-01	7.504000e-01	1.687000e-01	-1.701000e-01	-1.114000e-01	5.492000e-01	-3.472000e-01	-3.891000e-01	3.866000e-01	3.197000e-01	-1.918000e-01	-1.593000e-01
3.007000e-01	6.602000e-01	4.771000e-01	1.430000e-01	-9.428000e-01	1.781000e-01	2.310000e-02	-6.400000e-03	5.546000e-01	6.491000e-01	5.789000e-01	8.419000e-01	1.151000e+00	7.981000e-01	-2.835000e-01	-4.262000e-01	6.564000e-01	-4.960000e-02	-2.987000e-01	-2.070000e-01	6.370000e-01	-1.808000e-01	1.066000e+00	1.456000e+00	1.417000e-01	1.559000e-01	6.024000e-01	-4.129500e-02	4.300000e-03	-6.250000e-02	7.530000e-02	-6.013000e-01	-2.515000e-01	2.790000e-02	1.650000e-01	-1.374300e-01	-3.938000e-01	3.900000e-02	-7.282000e-01	-4.921900e-01	-4.120000e-02	-3.642000e-01	-6.756000e-01	-6.396000e-01	-6.614000e-01	-1.899000e-01	-7.824000e-01	-8.166000e-01	4.021000e-01	1.452000e-01
6.311000e-01	1.703000e-01	2.355000e-01	1.487000e-01	-7.700000e-02	5.758000e-01	8.473000e-01	6.816000e-01	4.868000e-01	6.381000e-01	6.555000e-01	3.020000e-02	5.350000e-02	-6.288000e-01	-1.125000e-01	1.339000e-01	-8.146000e-01	-1.640000e-02	6.882000e-01	-1.753000e+00	4.380000e-02	-3.302000e-01	-1.321000e-01	3.400000e-03	-2.016000e-01	1.342000e-01	-4.324000e-01	-8.190000e-02	3.661000e-01	5.230000e-02	8.590000e-02	7.584000e-01	6.362000e-01	4.600000e-03	1.005000e+00	-6.235000e-01	6.140000e-01	-1.387000e-01	-1.923000e-01	-3.213000e-01	-3.800000e-02	2.488000e-01	-1.204000e+00	4.898000e-01	-1.078000e-01	3.188000e-02	-9.610000e-02	3.592000e-01	-8.200000e-03	4.271000e-01
6.270000e-01	-4.040000e-02	-1.610000e-01	8.170000e-02	-1.062000e-01	4.939000e-01	-1.887000e-01	1.988000e-01	-2.265000e-01	5.783000e-01	3.018000e-01	3.690000e-01	-4.186000e-01	-3.883000e-01	-1.196000e-01	-4.861000e-01	1.086600e-01	-9.600000e-02	3.639000e-01	-3.186200e-01	-1.713000e-01	-1.709000e-01	8.640000e-02	9.939000e-01	-6.290000e-01	-1.650000e-01	4.679000e-01	9.610000e-02	1.965000e-01	-3.631000e-01	6.510000e-02	6.530000e-02	3.113000e-01	1.153000e-01	3.509000e-01	-1.017000e+00	8.450000e-02	-6.860000e-02	-4.536000e-01	-1.940000e+00	8.008000e-01	7.323000e-01	-2.213000e-01	-1.667000e-01	-2.090000e-02	5.480000e-01	5.033000e-01	1.147000e+00	9.730000e-02	1.757000e+00
7.732000e-01	9.826000e-01	7.607000e-01	8.192000e-01	2.476000e-01	1.155000e+00	8.574000e-01	1.118000e+00	6.939000e-01	1.662000e+00	1.734000e+00	5.617000e-01	7.850000e-02	7.069000e-01	-4.670000e-01	-1.068000e-01	-9.128000e-01	4.530000e-02	1.032000e+00	-2.880000e-01	-7.229000e-02	-9.314000e-01	-5.029000e-01	9.336000e-01	-1.454000e+00	9.495000e-01	-5.221000e-02	6.050000e-01	9.565000e-01	1.658000e-01	6.529000e-01	8.781000e-01	5.614000e-01	-4.329000e-01	-4.275000e-01	-6.400000e-01	5.233000e-01	8.486000e-01	3.969000e-01	-5.301000e-01	7.092000e-01	3.198000e-01	-7.663000e-01	-4.386000e-01	-5.734000e-01	6.530000e-02	-5.580000e-02	-2.331150e-01	-1.506000e-01	6.344000e-01
-3.690000e-01	1.266000e+00	3.081000e-01	1.322000e+00	-7.415000e-01	1.079000e+00	1.111000e+00	9.469000e-01	9.900000e-01	8.424000e-01	8.913000e-01	8.394000e-01	-8.555000e-02	1.180000e+00	-1.056000e-01	-4.264000e-01	-2.759000e-01	-2.855000e-02	4.197000e-01	-9.021000e-01	-6.626000e-01	-1.937000e+00	6.609000e-01	1.515000e+00	-1.676000e+00	1.194000e+00	2.628000e-01	3.251000e-01	8.212000e-01	3.592000e-01	7.526000e-01	8.281000e-01	3.808000e-01	-5.962000e-01	-7.337000e-01	-1.447800e-01	5.266000e-01	6.762000e-01	3.263000e-01	5.686000e-01	8.986000e-01	6.334000e-01	-2.935000e-01	-7.254000e-01	-1.644000e+00	3.019000e-01	-8.565000e-02	-2.408000e+00	-1.712000e-01	6.113000e-01
5.530000e-02	1.408000e-01	5.707000e-01	6.017000e-01	7.161000e-01	7.993000e-01	3.198000e-01	8.839000e-01	6.701000e-01	7.907000e-01	3.936000e-01	2.263000e-01	5.039000e-01	2.542000e-01	4.583400e-01	4.462000e-01	-1.754000e-01	4.383000e-01	-1.755000e-08	-1.809000e+00	-6.455000e-01	-2.105000e-01	5.650000e-02	1.956000e-01	3.091000e-01	1.565000e+00	1.060000e+00	4.188000e-01	1.430000e-01	9.609000e-01	-1.769000e-01	4.145000e-01	8.677000e-01	-4.188000e-01	3.266000e-01	-1.184000e+00	-1.670000e-01	-2.699000e-01	-4.590000e-02	1.065000e-01	8.135000e-01	2.530900e-01	-3.359000e-01	4.482000e-01	-4.630000e-02	-2.417000e-01	2.000000e-02	-2.895000e-01	1.051000e-01	-4.885000e-01
3.178000e-01	4.324000e-01	5.998000e-01	3.070000e-01	7.892000e-01	8.100000e-01	-2.340000e-01	4.080000e-01	-1.314000e-01	3.491000e-01	8.205000e-01	3.677000e-01	7.317000e-01	2.937000e-01	-1.362000e-01	-3.555000e-01	-1.509000e-01	2.597000e-01	2.170000e-02	-2.084700e-01	-9.840000e-01	-7.625000e-01	3.778000e-01	4.981000e-01	-7.146000e-01	-3.997000e-01	8.039000e-01	4.091000e-01	6.080000e-01	5.477000e-01	4.255000e-01	7.190000e-02	1.277000e+00	-1.046000e+00	-7.009000e-01	-5.724000e-01	-1.335000e-01	-3.913000e-01	-7.893000e-01	5.925000e-01	3.656000e-01	5.629000e-01	-1.312000e+00	4.160000e-01	-4.553000e-01	-3.129000e-01	-3.238000e-01	-1.087000e+00	-3.050000e-02	-4.596000e-01
1.670000e-02	7.400000e-03	3.290000e-02	-1.264000e-01	-1.106000e-01	2.227000e-01	-8.460000e-02	1.808000e-01	-2.561000e-01	4.973000e-01	6.691000e-01	3.597000e-01	1.069000e-01	-1.189000e-01	-2.814000e-01	-1.289000e-01	-5.430000e-01	1.159000e-01	8.750000e-02	-2.471100e-01	-3.681000e-01	-3.838000e-01	-9.140000e-02	-6.024000e-01	-2.148000e-01	4.260000e-02	6.407000e-01	-5.950000e-02	2.147000e-01	1.636000e-01	3.310000e-01	1.803000e-01	3.011000e-01	-4.945000e-01	-4.576000e-01	-3.522000e-01	-5.400000e-03	4.650000e-02	2.769000e-01	2.415000e-01	9.950000e-02	2.976000e-01	4.330000e-02	1.693000e-01	1.620000e-02	2.624000e-01	4.338000e-01	9.120000e-02	-1.671000e-01	3.377000e-01
3.612000e-01	6.929000e-01	-1.859000e-01	3.820000e-02	-2.235000e-01	1.610000e-01	1.187000e-01	-1.633000e-01	-1.794000e-01	7.658000e-01	3.505000e-01	2.150000e-01	-2.751000e-01	-2.581000e-01	-8.380000e-02	-2.249000e-01	-5.333000e-01	4.419000e-01	-7.640000e-02	-1.392000e+00	6.150000e-02	-8.041000e-01	2.760000e-02	5.310000e-02	4.840000e-02	-3.073000e-01	3.083000e-01	-1.967000e-01	-1.355000e-01	-3.631000e-01	-1.785000e-01	1.510000e-02	6.080000e-01	-3.927000e-01	-8.271000e-01	-2.005000e-01	2.268000e-01	-9.220000e-02	-2.229000e-01	-3.094000e-01	-1.483000e-01	2.415000e-01	-5.477000e-01	-1.694000e-01	4.610000e-02	3.158000e-01	3.522000e-01	3.250000e-01	-7.200000e-03	9.797000e-01
-1.229600e-01	6.937000e-01	5.903000e-01	3.608300e-01	6.365000e-01	1.028000e+00	-3.502000e-01	4.262000e-01	5.280000e-02	1.028000e+00	1.818000e+00	5.127000e-01	2.966000e-01	-1.573000e-01	-2.164000e-01	-1.884000e-01	2.278000e-01	-2.158000e-01	1.824000e-01	-6.032600e-01	-9.134000e-02	-1.771800e-01	-4.986000e-02	1.143000e+00	-1.160000e-01	9.040000e-02	1.113000e+00	-1.150000e-01	4.900000e-02	1.810000e-01	9.421000e-01	4.265100e-01	-2.379000e-01	-8.456000e-01	-1.238000e+00	-3.114000e-02	-1.076000e+00	6.811000e-01	-4.737500e-02	-1.666800e-01	-7.210000e-02	1.481000e+00	-6.400000e-04	-1.081300e-01	-7.090000e-03	-2.182600e-01	-7.251000e-01	-2.458950e-01	-6.440000e-02	7.618000e-01
-1.620550e-01	-2.790000e-02	3.447000e-01	1.793000e-01	5.118000e-01	2.480000e-01	-1.339000e-01	4.269100e-01	8.079000e-01	-2.377000e-02	6.786000e-01	-3.526000e-01	-2.140000e-01	9.924000e-01	-3.069000e-01	-2.630600e-01	4.984000e-01	2.330000e-02	-4.741000e-02	6.790000e-02	3.190000e-03	-2.959800e-01	3.245000e-01	-5.219650e-01	-6.139000e-01	-7.116000e-01	8.302000e-01	-3.267000e-01	-1.418000e-01	-1.346000e+00	1.040000e+00	-4.053000e-01	-1.792000e-01	-1.048000e-02	-4.821000e-01	-5.301500e-02	-9.458000e-01	3.401000e-01	-2.486100e-01	5.654000e-01	-3.990000e-01	1.232000e+00	-7.693000e-02	-2.090750e-01	-1.333000e+00	-3.857000e-01	-5.645000e-01	-2.817450e-01	3.546000e-01	9.358000e-01
9.648000e-01	7.945000e-01	-1.176000e-01	2.470000e-02	-2.806000e-01	6.006000e-01	-2.287000e-01	-1.098000e-01	-2.898000e-01	8.693000e-01	3.776000e-01	4.149000e-01	2.450000e-01	-2.901000e-01	-1.077000e+00	4.429000e-01	-3.386000e-02	-2.895000e-01	1.049200e-01	-8.729100e-01	-8.827000e-02	-1.353500e-01	6.311000e-01	2.125000e+00	-1.373000e-01	-8.340000e-02	1.002000e+00	-4.710000e-02	3.093000e-01	9.030000e-02	1.010000e+00	-7.749000e-01	-1.045000e+00	-3.082000e-01	-9.942000e-01	1.390000e-01	-1.029000e+00	-2.029000e-01	-1.936000e-02	1.782000e+00	1.040000e-01	1.977000e-01	2.948000e-02	-7.744000e-01	2.879000e-01	4.338000e-01	-7.944000e-01	-1.741000e-01	-9.190000e-02	2.522000e-01
1.508000e-01	2.219000e-01	5.097000e-01	2.277000e-01	2.554900e-01	-3.861000e-01	1.202500e-01	5.363900e-01	4.461000e-01	3.727000e-02	-1.783700e-01	2.576000e-01	-2.655400e-01	1.161000e-01	-3.348000e-01	-7.432000e-01	-5.684000e-01	4.228000e-01	-6.298000e-01	-1.732400e-01	-8.647000e-01	-1.369000e+00	-2.421000e-01	-4.306000e-01	-4.350000e-02	6.518000e-01	-6.139000e-02	3.290000e-01	4.239000e-01	1.036000e+00	-1.277000e-02	-5.810000e-02	3.857000e-01	2.206000e-01	3.976000e-01	-1.112000e-02	1.934000e-01	-2.745000e-01	-1.150500e-01	1.255000e-01	1.448300e-01	2.441100e-01	3.036000e-01	4.730000e-02	8.707000e-02	2.360000e-02	4.764000e-01	-8.770000e-01	3.196000e-01	-5.550000e-02
1.397000e-01	4.360000e-01	-1.132000e-01	-3.150000e-01	-8.302000e-01	3.047000e-01	-8.750000e-01	-1.924000e+00	8.238000e-01	4.441000e-01	-1.307000e-01	6.992000e-01	-6.110000e-01	1.158000e+00	-1.840000e+00	-8.853000e-01	-4.212000e-01	-4.947000e-01	-1.502000e+00	-2.908200e-01	4.325000e-02	-3.618300e-01	-3.486000e-01	1.775000e+00	-3.047700e-01	1.101000e-01	1.362000e-01	-2.006000e-01	-1.410000e+00	-1.124000e+00	9.235000e-02	-2.056000e+00	1.958000e-01	2.158000e-01	-1.785000e+00	6.815000e-02	-8.179000e-01	1.132000e-01	-6.341000e-01	-3.556000e-01	-6.120000e-01	-2.081000e-01	-6.955000e-02	1.326000e+00	-1.200000e-01	7.024000e-01	-1.339000e-01	-4.515000e-02	5.089000e-01	1.109000e+00
-5.080000e-02	4.760000e-02	4.580000e-01	6.152000e-01	8.942000e-01	2.686000e-01	2.938300e-01	-3.049000e-01	6.430000e-02	-1.762000e-01	1.361000e-01	-1.209000e-01	-1.490000e-02	-3.375000e-01	-3.034000e-01	-8.222000e-01	-3.413000e-01	8.100000e-02	-1.365000e+00	-3.085100e-01	7.910000e-02	3.462000e-01	3.403000e-01	4.656000e-01	2.859000e-01	-2.928000e-01	-9.910000e-01	-3.428000e-01	-4.294000e-01	8.000000e-03	5.490000e-02	-1.595000e-01	3.553000e-01	-8.296000e-01	-9.001000e-01	-5.248000e-01	4.436000e-01	-2.378000e-01	-8.260000e-01	5.233000e-01	-4.596000e-01	1.178000e-01	-6.514000e-01	-2.723000e-01	-8.170000e-01	1.306000e+00	-1.008000e-01	-5.696000e-01	5.504000e-01	5.840000e-02
2.835000e-01	5.910000e-02	6.160000e-02	5.092000e-01	9.988000e-01	9.085000e-01	3.848000e-01	-3.387000e-01	-1.810000e-01	8.924000e-01	2.265000e-01	2.227000e-01	-4.977000e-01	3.565000e-01	-1.449000e-01	-8.378000e-01	-3.842150e-01	2.763000e-01	-2.332000e+00	-1.130000e+00	7.890000e-02	-5.724000e-01	3.249000e-01	-3.300000e-01	2.860000e-01	-4.191000e-01	6.275000e-01	-2.217000e-01	-1.046000e+00	-1.992000e+00	-4.294000e-01	8.064000e-01	9.320000e-01	2.642000e-08	-6.627000e-01	1.280000e-02	1.436000e+00	-6.098000e-01	-8.762000e-01	-3.728050e-01	-6.112000e-01	-4.220000e-02	-2.210600e-01	2.754000e-01	-2.454000e-01	1.034000e+00	-1.160000e-02	7.810000e-03	3.280000e-01	-3.762000e-01
-1.853000e-01	-8.340000e-01	-2.159000e-01	6.229000e-01	1.395000e+00	6.149000e-01	5.560000e-01	-6.066000e-01	3.085000e-01	2.287000e-01	5.085000e-01	-1.127000e-01	-1.966000e-01	-3.320000e-02	-3.424000e-01	-7.085000e-01	-7.911000e-01	1.394000e-01	-1.219000e+00	-4.665000e-01	4.350000e-02	8.820000e-02	-3.604000e-02	-6.137000e-01	2.022000e-01	-2.861000e-01	-1.066000e+00	-4.291000e-01	-7.727000e-01	-1.987000e+00	-7.823000e-01	6.784000e-01	8.231000e-01	1.191000e-01	-5.334000e-01	-2.486000e-01	1.356000e+00	-6.217000e-01	-1.953000e+00	8.797000e-01	-5.288000e-01	1.992000e-01	-2.135000e+00	7.480000e-02	-5.160000e-01	1.063000e+00	-2.126000e-01	-4.890000e-02	1.335000e-01	2.810000e-02
-4.492000e-01	3.319000e-01	-2.536300e-01	-5.631000e-01	-1.274000e+00	-2.775000e-02	-5.809000e-01	-4.563000e-01	4.522000e-01	-2.311000e-01	-8.138000e-01	2.809000e-01	2.001000e-01	5.292000e-01	-1.062000e+00	4.525000e-02	3.040000e-01	6.450000e-03	-1.312000e-01	-2.207000e-01	-1.293200e-01	-3.939000e-01	5.536000e-01	6.040000e-01	-1.213000e+00	-4.248000e-01	-5.637000e-01	-1.049000e+00	-8.185000e-01	-6.819000e-01	-3.984000e-01	-9.177000e-01	3.566000e-01	6.300000e-01	-1.218000e+00	2.074000e-01	-1.576000e-01	-9.995000e-02	-1.147400e-01	-6.622000e-01	2.693000e-01	4.972000e-01	3.737000e-02	3.864000e-01	-6.481000e-01	1.156000e+00	-2.087000e-01	-1.677000e-01	-2.132000e-01	-1.252000e-01
-4.696000e-01	5.211000e-01	-7.762000e-01	-1.128000e-01	-1.355000e+00	3.081000e-01	-1.610000e-01	3.214000e-01	2.114000e-01	-3.053000e-01	-5.911000e-01	9.410000e-02	-2.365000e-01	3.508000e-01	-2.237000e+00	-2.268900e-01	-1.743050e-01	7.250000e-01	-1.555400e-01	-9.348000e-01	-1.247050e-01	-2.372500e-01	-2.125300e-01	1.061000e+00	-3.131000e-01	-7.500000e-02	-8.920000e-01	-4.875000e-01	-6.711000e-01	-9.062000e-01	2.866000e-01	-3.200000e-03	9.250000e-02	-8.134000e-01	-7.541000e-01	-2.361000e-01	3.114000e-01	-2.857000e-01	-1.339300e-01	-3.300000e-02	7.097000e-01	7.215000e-01	-2.505000e-01	-2.868000e-01	2.891000e-01	-1.135000e-01	-4.186000e-01	-2.327000e+00	3.366000e-01	8.300000e-03
2.280000e-01	-4.536000e-01	-3.181000e-01	-6.412000e-01	-6.705000e-01	-1.462000e-01	-7.265000e-01	-5.537000e-01	-3.745000e-01	4.384000e-01	-1.626000e-01	1.975000e-01	1.730000e-02	1.140000e+00	-1.775000e+00	-7.900000e-01	-1.536000e+00	-1.800000e-01	2.121000e-01	-9.174000e-01	1.205300e-01	-1.677000e-01	1.721000e-01	-1.345750e-01	-7.177000e-01	-1.021000e+00	3.847000e-01	4.280000e-01	5.240000e-02	-3.788000e-01	7.798000e-01	2.320000e-01	-5.440000e-02	2.060000e-02	-9.887000e-01	-7.729000e-02	-7.340000e-02	4.076000e-01	4.506000e-01	2.884000e-01	8.811000e-02	-8.590000e-01	6.038000e-02	-5.423000e-01	-4.598000e-01	4.285000e-01	-2.957000e-01	-1.433000e+00	4.955000e-01	-4.183000e-01
5.303000e-01	1.019000e+00	7.595000e-02	-6.148000e-01	-4.445000e-02	1.385000e-02	-7.585000e-02	9.245000e-02	-3.749000e-01	2.620000e-01	3.424000e-01	8.775000e-02	1.403000e-01	-5.412000e-01	-5.013000e-01	-3.256000e-01	-5.286000e-01	5.425000e-02	5.525000e-01	-1.738800e-01	-1.314600e-01	2.785000e-02	6.222000e-01	4.911000e-01	-1.012000e+00	8.375000e-02	3.125000e-02	3.504000e-01	5.365000e-02	2.442000e-01	6.995000e-01	-7.298000e-01	2.536000e-01	-3.750000e-03	-7.412000e-01	-6.793000e-01	-3.791000e-01	-1.202000e+00	-8.855000e-02	-4.072400e-01	-1.327000e-01	-6.405000e-02	-8.210000e-03	2.485000e-03	2.944000e-01	1.317000e-01	-2.752000e-01	-1.066000e+00	-1.230000e-01	6.619500e-02
2.229000e-01	5.678000e-01	3.767000e-01	1.055000e-01	3.724000e-01	5.600000e-02	-5.301000e-01	9.640000e-02	-3.801000e-01	-1.879000e-01	4.605000e-01	-6.407000e-01	8.470000e-02	-5.399000e-01	-3.628000e-01	-3.042000e-01	-1.287000e-01	-3.823000e-01	5.127000e-01	-3.106600e-01	-1.731000e+00	-5.489000e-01	4.917000e-01	-3.639000e-01	-3.360000e-02	-5.300000e-03	8.177000e-01	-3.171000e-01	1.961000e-01	8.000000e-02	5.217000e-01	-3.965000e-01	-4.940000e-02	2.546000e-01	4.632000e-02	2.344000e-01	-5.724000e-01	-4.026000e-01	1.601000e-01	5.465000e-01	3.724000e-01	9.260000e-01	-5.264000e-01	-8.185000e-01	-3.431000e-02	5.718000e-01	2.262500e-01	-4.047000e-01	1.312000e-01	1.005000e+00
-3.676000e-01	6.969000e-01	9.136000e-01	4.288500e-01	-2.192000e-01	5.780000e-01	-7.414000e-01	-8.123000e-01	4.900000e-02	5.846000e-01	-1.853000e-01	1.498000e+00	-3.112000e-01	-4.909000e-01	-1.187000e+00	-1.459000e+00	-2.091000e-01	3.060000e-02	-1.080000e-02	-6.074400e-01	-1.622400e-01	-1.741350e-01	5.049000e-01	7.922000e-01	-9.372000e-01	-1.004000e+00	1.050000e-02	3.644000e-01	-3.989000e-01	-2.759750e-01	2.319000e-01	-4.750000e-01	-3.663000e-01	-3.058000e-01	-7.018000e-01	2.038000e-01	-3.395000e-01	-8.042000e-01	7.569000e-01	7.830000e-02	7.530000e-02	4.325000e-01	-1.609100e-01	-7.559000e-01	1.417100e-01	1.206000e+00	-1.189000e+00	4.691500e-02	1.071000e+00	5.520000e-01
3.565000e-01	1.371000e-02	1.717000e-01	4.818700e-01	-2.086000e-01	6.068000e-02	-1.173000e+00	5.243300e-01	3.959000e-01	4.911000e-01	7.247000e-01	-3.200000e-02	3.763000e-01	-3.853000e-01	2.067000e-02	5.194000e-02	9.818000e-01	1.784000e-01	2.349000e-02	6.399000e-01	4.988000e-01	-2.035600e-01	2.782000e-01	3.335000e-01	-5.302000e-01	-8.070000e-02	-5.923000e-02	1.018500e-01	-2.927000e-01	-5.630000e-01	3.633000e-01	-5.202000e-01	-1.726000e-01	3.288850e-01	1.756500e-01	-6.856000e-02	-3.471000e-01	-5.985500e-02	-3.990000e-02	-3.824900e-01	-2.700000e-02	8.994000e-01	1.402000e-02	-3.308500e-02	-9.257000e-02	1.180000e-01	-7.820000e-02	-3.650000e-01	2.890000e-02	2.136050e-01
9.450000e-01	4.255000e-01	-4.679700e-01	-1.137000e-01	1.850000e-01	-1.467400e-01	1.729000e-01	-7.902000e-01	3.743000e-01	2.668600e-01	-1.490800e-01	3.207600e-01	-2.227000e-01	4.047000e-01	-3.796000e-01	-5.715000e-02	-3.556500e-02	3.905800e-01	-1.274700e-01	5.530000e-02	-1.583800e-01	-1.858950e-01	4.838000e-01	1.123000e+00	-7.917000e-01	-8.625000e-01	-3.305500e-01	-4.165000e-02	-7.161000e-01	1.085000e-02	-4.845000e-02	-9.276000e-01	3.349000e-01	2.495150e-01	-5.757000e-01	9.591000e-01	-9.345000e-02	-6.143000e-01	-2.142000e-01	-5.366400e-01	3.195000e-01	2.978300e-01	-1.426100e-01	4.202000e-02	1.621900e-01	4.808000e-01	-2.465000e-02	-5.448000e-01	5.525000e-01	-6.458500e-02
4.453000e-01	-6.762000e-01	2.520000e-01	-2.442000e-01	-3.475000e-01	1.970000e-02	6.701000e-01	-5.587000e-01	-2.907000e-01	2.992000e-01	-1.886000e-01	7.450000e-02	3.427000e-01	-2.764000e-01	-9.230000e-02	-7.670000e-02	4.969000e-01	3.520000e-01	-1.983000e-01	-1.626000e-01	-1.456000e-01	7.234000e-01	3.779000e-01	1.048000e+00	-3.460000e-02	-8.499000e-01	-9.320000e-02	3.741000e-01	-6.100000e-03	1.420000e-02	3.296000e-01	-3.270000e-02	-7.357000e-01	-1.727000e-01	-2.575000e-01	2.946000e-01	-8.980000e-02	-2.511000e-01	5.089000e-01	7.540000e-02	4.364000e-01	-6.190000e-02	1.478000e-01	-1.115000e+00	5.747000e-01	4.014000e-01	-6.418000e-01	-3.541000e-01	3.787000e-01	1.360000e-02
-1.453000e-01	-3.591000e-01	-2.138000e-01	-9.014000e-01	-4.885000e-01	1.813000e-01	-5.945000e-02	-1.188000e+00	-2.726000e-01	1.795000e-01	-4.747000e-01	1.079000e-01	-2.478000e-01	-3.066000e-01	-7.718000e-01	-2.885000e-02	3.575000e-01	1.729000e-01	-9.807000e-01	7.785000e-02	-3.276000e-02	-1.161800e-01	5.018000e-01	1.122000e+00	-5.540000e-01	-9.190000e-01	-6.939000e-01	2.594000e-02	-3.523000e-01	-3.716000e-01	4.431000e-01	-3.787000e-01	-1.838000e+00	-5.912000e-01	-8.933000e-01	8.618000e-01	-4.454000e-01	6.845000e-02	3.077000e-01	1.110000e+00	-2.700000e-01	6.966000e-01	-6.261000e-01	8.361000e-01	2.335000e-01	1.551000e+00	-2.969000e-01	-1.155000e-02	7.575000e-02	-4.351000e-01
7.144000e-01	5.570000e-01	-7.141000e-01	-1.344000e-01	-1.552000e+00	4.204000e-01	-9.118000e-01	-7.927000e-01	2.480000e-02	4.256000e-01	-3.033000e-01	1.264000e-01	-3.324000e-01	-3.326000e-01	-2.134000e+00	2.754000e-01	-7.360000e-02	-7.269000e-01	2.403000e-01	1.070100e-01	-7.773000e-02	-2.431300e-01	3.690000e-01	1.239000e+00	-1.851900e-01	-7.539000e-01	1.949000e-01	-9.764000e-01	-4.734000e-01	1.748000e-01	4.216000e-01	-4.838000e-01	-1.177000e+00	6.720000e-02	-1.773800e-01	-3.922000e-02	8.250000e-02	-7.430000e-02	-1.481600e-01	4.938000e-01	-1.677000e-01	3.191700e-01	-4.025000e-01	1.783650e-01	-3.950000e-02	-3.783000e-01	1.520000e-02	-4.189000e-01	-4.958000e-01	-3.631000e-01
-6.230000e-02	1.444000e-01	-9.800000e-02	-3.920000e-01	1.173000e-01	-2.253000e-01	1.300000e-03	-2.988000e-01	-5.076000e-01	-6.800000e-02	2.478000e-01	-9.420000e-02	5.440000e-02	-1.085000e-01	-5.457000e-01	-2.876000e-01	-1.300000e+00	4.789000e-01	2.118000e-01	-1.079180e+00	-3.973000e-01	-3.337000e-01	8.400000e-03	-4.297000e-01	-1.931000e-01	7.108000e-01	1.797000e-01	3.270000e-01	1.244000e-01	1.469000e-01	4.491000e-01	-1.507000e-01	7.072000e-01	-2.772000e-01	-3.944000e-01	-3.913000e-01	-5.420000e-02	5.060000e-02	-6.437000e-02	-3.596000e-01	-1.551000e-01	8.884000e-01	5.034000e-01	-3.236000e-01	1.219900e-01	7.881000e-01	2.600000e-02	-1.451000e+00	-1.134000e-01	9.061000e-01
3.180000e-01	-4.405000e-01	1.748000e-01	-6.317000e-01	-1.784000e-01	3.420000e-01	-7.240000e-02	4.466700e-01	2.735000e-01	2.811000e-01	4.212000e-01	2.410000e-01	-1.452200e-01	-2.576000e-01	-3.840000e-01	-1.225000e+00	-3.828600e-01	1.167000e-01	-3.310000e-01	-8.399800e-01	-1.091000e+00	3.986000e-01	-3.408000e-01	-1.270000e+00	-3.704000e-01	1.404000e-01	7.893000e-01	7.288000e-02	-4.789000e-01	-1.988000e+00	-9.220000e-02	-4.957000e-01	7.540000e-01	-1.003000e+00	-6.907000e-01	-1.081000e+00	-1.346000e-01	4.420000e-02	2.759000e-01	2.882000e-01	-7.024000e-01	-1.095000e-01	1.114800e-01	2.301000e-01	1.840000e-01	1.930000e-01	-1.743000e-01	-1.334000e+00	8.740000e-02	1.434000e+00
4.077000e-01	-2.418100e-01	-3.775000e-01	6.730000e-02	1.105400e-01	5.912000e-01	1.508000e-01	-2.448000e-01	-2.090000e-01	1.087000e+00	1.491000e-01	7.790000e-02	-4.737000e-01	-3.741000e-01	7.045000e-01	-1.113000e-01	-9.680000e-02	-8.710000e-02	9.212000e-01	-1.428000e+00	1.706000e-02	1.104000e+00	-1.710000e-01	1.096000e+00	-2.705000e-01	-3.140000e-01	5.035000e-01	-1.897000e-01	2.056000e-01	1.405000e-01	5.497000e-01	-1.241000e-01	-1.803000e-01	-6.142000e-01	-9.658000e-01	9.890000e-02	2.730000e-02	2.302000e-01	2.030000e-02	3.018000e-01	7.750000e-02	-1.879000e-01	-5.757000e-01	2.127000e-01	-1.278000e-01	1.184000e-01	9.475000e-01	3.057000e-01	-3.056000e-01	7.313000e-01
-1.369000e-01	8.893000e-01	4.927000e-01	1.685000e-01	-1.077000e+00	6.319000e-01	2.932000e-01	-4.076000e-01	2.442000e-01	3.125000e-01	3.691000e-01	9.736000e-01	-6.925000e-01	7.756000e-01	7.070000e-02	-7.889000e-01	6.582000e-01	4.943000e-01	-5.425000e-01	-1.078000e-01	-5.184000e-01	-1.854000e-01	2.432000e-01	-1.507000e+00	2.331000e-01	-7.940000e-02	-9.900000e-02	-5.515000e-01	7.440000e-02	3.085000e-01	3.065000e-01	-3.490000e-01	8.011000e-01	-5.190000e-02	-5.495000e-01	-2.477000e-01	2.036000e-01	4.024000e-01	-7.331000e-01	-4.563000e-01	1.941000e-01	6.948000e-01	1.335000e-01	1.555000e-01	-3.403000e-01	3.848000e-01	3.526000e-01	-7.762000e-01	3.535000e-01	1.059000e+00
6.131000e-01	-2.062000e-01	-3.504000e-02	6.819000e-01	-6.726000e-01	6.199000e-01	-5.852000e-01	1.341000e+00	3.975000e-01	-2.515000e-01	-2.185300e-01	9.355000e-02	4.519000e-01	1.550000e-01	-9.655000e-02	5.991000e-01	-4.139000e-01	4.745000e-02	3.579000e-01	8.447000e-01	5.641000e-01	4.937000e-01	8.585000e-02	-1.000000e-01	-7.294000e-01	7.194000e-01	-3.269600e-01	4.218000e-01	-8.089000e-01	2.883000e-01	6.387000e-01	-1.013000e+00	6.513000e-01	-1.650000e-03	1.734000e-01	-2.059000e-01	1.457000e-01	-4.996000e-02	1.138000e+00	-5.544350e-01	-4.145000e-02	9.068000e-01	3.895000e-01	1.038000e+00	-1.750000e-03	9.115000e-02	1.892000e-01	-2.751000e-01	2.619000e-01	5.913000e-01
9.403000e-01	4.457000e-01	-1.277000e-01	4.564000e-01	1.853000e-01	5.066000e-01	-4.760000e-02	3.734000e-01	1.122000e-01	3.313000e-01	1.082000e+00	3.446000e-01	-3.166000e-02	5.683000e-01	-9.056000e-01	2.243000e-01	-1.210000e+00	4.904000e-01	-2.311000e-01	-3.767000e-01	-2.429000e-01	3.240000e-01	-2.022000e-01	1.301000e+00	-1.753000e+00	3.477000e-01	1.843000e-01	6.519000e-01	-1.079000e+00	-1.219000e+00	3.890000e-01	-1.007000e+00	1.190000e+00	-6.713000e-01	-3.509000e-01	-6.233000e-01	3.870000e-02	-1.730000e-01	-9.130000e-02	-5.756000e-01	-6.707000e-01	8.967000e-01	-6.565000e-01	1.254000e+00	3.501000e-01	6.688000e-01	-1.818000e-01	-1.785000e+00	8.816000e-01	9.714000e-01
8.769000e-01	2.595000e-01	3.088000e-01	5.087000e-01	2.970000e-01	6.475000e-01	-1.147000e-01	3.918000e-01	-3.030000e-02	-8.780000e-02	1.055000e+00	1.047000e-01	8.894000e-01	1.661000e-01	-1.280000e+00	4.623000e-01	-1.051000e+00	-1.131000e+00	6.200000e-02	-1.247240e+00	-3.852000e-01	4.264000e-01	4.369000e-01	7.396000e-01	-6.775000e-01	2.110000e-01	-3.464000e-01	6.468000e-01	-5.560000e-01	3.451000e-01	9.133000e-01	-1.243000e+00	1.420000e+00	-1.876000e+00	-6.753000e-01	-1.116000e+00	-1.390000e-01	-2.076000e-01	4.269000e-01	-3.818000e-01	-7.102000e-01	1.142000e+00	-7.220000e-02	1.061000e+00	2.705000e-01	7.557000e-01	-3.994000e-01	-2.427000e+00	6.007000e-01	8.474000e-01
-4.240000e-01	3.134000e-01	-2.756300e-01	4.172600e-01	-4.652000e-01	1.355000e-01	4.314000e-01	-5.759000e-01	1.522000e+00	4.860000e-01	-4.805000e-01	1.028000e+00	1.572000e-01	4.840000e-01	-6.176000e-01	-1.434000e-01	-1.052000e+00	4.869000e-01	-3.628000e-01	-1.314000e+00	-1.490600e-01	1.300000e-03	-1.773000e-01	1.193000e+00	-9.370000e-01	-3.452000e-01	5.140000e-01	1.568000e-01	-4.321000e-01	-2.909000e-01	3.975000e-01	6.230000e-01	-1.214000e-01	-3.671000e-01	-9.682000e-01	2.403000e-01	-1.840000e-02	3.977000e-01	7.672000e-01	4.175000e-01	4.060000e-02	5.294000e-01	-4.730000e-02	1.607000e-01	-1.199000e-01	3.777000e-01	9.148000e-01	-1.515000e-01	-2.024000e-01	3.940000e-02
-1.848400e-01	3.709000e-01	1.102000e+00	4.734000e-01	1.333750e-01	-6.056000e-01	2.465000e-01	5.819300e-01	4.489000e-01	-2.409000e-02	2.964000e-01	8.020000e-02	-5.181000e-01	7.766000e-01	-2.502000e-01	4.900000e-02	1.870000e-01	3.987000e-01	-1.383000e-01	1.172200e-01	3.580000e-02	-3.406900e-01	3.288000e-01	-3.836000e-01	2.034000e-01	1.982000e-01	-1.168300e-01	-5.418000e-02	-4.813000e-01	7.269000e-01	-4.879400e-01	-1.948000e-01	1.721000e-01	-4.967000e-01	-2.831000e-01	1.940000e-01	-2.400000e-03	-4.258000e-01	-5.512500e-02	-2.280000e-01	3.350000e-01	3.035300e-01	-1.501000e+00	-1.094000e+00	1.932000e-01	-2.809000e-01	-7.530000e-02	-5.878000e-01	2.359000e-01	5.290000e-02
-1.819000e-01	1.263000e+00	6.437000e-01	1.646000e+00	6.352000e-01	-7.467000e-01	1.169000e-01	2.898000e-01	2.870000e-01	-6.732000e-02	3.657000e-01	1.052000e-01	-4.531000e-01	2.894000e-01	-7.950000e-01	-2.300000e-02	6.113000e-01	2.712000e-01	4.010000e-02	1.014000e+00	1.136000e-01	1.076000e-01	2.165000e-01	9.600000e-03	-2.911000e-01	2.472000e-01	1.624000e+00	-2.207000e-01	1.752000e-01	5.345000e-01	-7.700000e-03	-5.154000e-01	-1.116000e-01	-7.351000e-01	1.658000e-01	-2.960000e-02	5.600000e-02	1.717000e-08	-5.277500e-02	-1.326000e+00	-4.880000e-02	1.573000e-01	-1.957000e+00	-8.282000e-01	-4.629000e-01	2.770000e-02	-1.394000e-01	-3.110000e-02	6.320000e-02	3.717000e-01
1.316000e-01	-6.932000e-02	4.248000e-01	9.400000e-01	4.240000e-01	1.757000e-01	7.293000e-01	4.584000e-01	5.764000e-01	-5.645000e-02	8.355000e-02	2.256000e-01	-2.289000e-01	-3.735000e-02	2.479000e-01	-3.420000e-01	2.217000e-01	7.378000e-01	-2.601000e-01	2.674000e-02	-8.850000e-01	-6.488000e-01	6.006000e-01	2.381000e-01	-8.535000e-02	4.575000e-02	4.390000e-01	-2.299000e-01	3.665000e-02	9.622000e-01	1.864000e-01	-4.368000e-01	1.743000e-01	1.115000e-01	-3.007000e-01	-7.619000e-01	2.904000e-01	-4.087000e-01	-4.113000e-01	-1.575000e+00	-9.245000e-02	2.816000e-01	-1.044000e+00	-5.799000e-01	5.964000e-02	-1.855000e-01	-2.384000e-01	-1.142000e+00	-1.450000e-01	3.385000e-01
-1.600900e-01	2.279500e-02	-2.710000e-02	4.565200e-01	1.877500e-02	5.319500e-02	4.365000e-01	-2.163000e-01	3.856000e-01	-1.709000e-01	5.773000e-01	1.662550e-01	-2.475000e+00	-3.320000e-02	7.100000e-03	-2.482000e-01	4.879900e-01	5.887000e-01	-1.766000e+00	1.166000e+00	-1.350000e-02	-7.298000e-01	-3.956000e-01	-7.939000e-01	-1.225000e+00	-8.145000e-01	-1.264950e-01	-1.000000e+00	-1.127000e+00	1.353000e-01	-5.015400e-01	-8.679000e-01	5.024000e-01	3.819000e-01	-8.220000e-02	4.164000e-01	6.088000e-01	9.220000e-02	-2.781250e-01	-4.366000e-01	-1.575000e-01	2.223000e-01	-1.313200e-01	-9.301000e-01	-1.398000e+00	-3.740000e-02	-3.236000e-01	-1.274000e+00	-3.790000e-01	3.406000e-01
9.300000e-03	7.764000e-01	3.346000e-01	9.865000e-01	8.314000e-01	2.200000e-03	2.935000e-01	1.892000e-01	1.152000e-01	3.304000e-01	8.436000e-01	2.281000e-01	-4.115000e-01	4.860000e-02	3.743000e-01	-5.561000e-01	-7.195000e-01	5.167000e-01	-1.788000e+00	-4.635600e-01	-1.513400e-01	-3.859000e-01	-4.204000e-01	7.439000e-01	-1.537000e-01	2.580000e-02	-2.020000e-02	6.088000e-01	-1.026000e-01	3.455000e-01	7.180000e-02	-5.580000e-01	1.034000e+00	-6.950000e-01	-6.271000e-01	-8.968000e-01	-2.600000e-02	-2.149000e-01	-1.442000e+00	-6.842000e-01	1.928000e-01	-5.607000e-01	-7.096000e-01	-8.382000e-01	5.700000e-02	6.517000e-01	-3.269000e-01	-9.871000e-01	9.100000e-03	1.090000e-02
8.009000e-01	5.330000e-01	-1.467000e-01	-1.533000e-01	-3.154000e-01	3.528000e-01	7.276000e-01	1.526000e-01	3.594000e-01	8.846000e-01	2.753000e-01	5.455000e-02	2.130000e-01	-2.897000e-01	-2.276000e-01	-6.615000e-02	-9.334000e-01	-4.374000e-01	1.648000e-01	-8.933000e-01	8.992000e-02	1.945000e-02	-2.366600e-01	7.824000e-01	-1.185000e-02	-1.275000e-01	-2.142000e-01	-3.035000e-01	-6.362000e-01	-6.725000e-02	4.002000e-01	1.458000e-01	7.284000e-01	-5.145000e-01	-6.538000e-01	-5.847000e-01	3.574000e-01	-1.938000e-01	1.856000e-01	4.767000e-01	3.639000e-01	7.155000e-02	6.955000e-02	1.386000e-01	5.500000e-04	9.795000e-01	-5.040000e-01	1.785000e-01	-1.365000e-02	3.293000e-01
9.037500e-02	2.902000e-01	1.563000e-01	-8.057000e-01	-5.660000e-02	-2.986000e-01	-2.785000e-01	-5.805000e-01	-5.300000e-01	-2.019000e-01	3.871000e-01	-7.460000e-02	5.640000e-02	1.469000e-01	-3.883000e-01	-1.246000e+00	-6.050000e-02	4.058000e-01	-2.826600e-01	-2.998000e-01	-3.340100e-01	-2.371400e-01	3.270000e-02	5.815000e-01	-6.133000e-01	-9.054000e-01	5.361000e-01	2.366000e-01	-6.388000e-01	-6.623000e-01	-4.522000e-01	-1.214000e-02	2.754000e-01	-8.118000e-01	-2.662000e-01	-5.948000e-02	-5.090000e-01	-1.082000e+00	-1.844300e-01	-5.280700e-01	-4.373000e-01	3.291000e-01	-1.303800e-01	3.103000e-01	-9.273000e-01	1.617000e+00	3.809000e-01	4.260000e-02	-1.083000e-01	3.386450e-01
-5.695000e-02	-7.772000e-01	-7.485000e-02	-6.473000e-01	-5.848000e-01	8.265000e-02	2.993000e-01	-6.217000e-01	1.410000e-01	4.555000e-02	-6.192000e-01	1.870000e-01	1.150000e-01	-3.660000e-01	-1.156000e+00	-1.369000e-01	-7.194000e-02	-4.234000e-01	-7.644000e-01	-3.363400e-01	5.310000e-01	1.376000e-01	-1.305000e-02	1.176000e+00	1.346000e-01	-1.577000e-01	-1.839000e-01	-8.012000e-01	-9.297000e-01	-1.106000e+00	4.989000e-01	-4.619000e-01	7.907000e-01	-4.558000e-01	-5.222000e-01	-4.286000e-02	-1.934000e-01	-1.716000e-02	-6.507000e-02	-3.139300e-01	3.262000e-01	7.728000e-02	-6.148000e-01	-2.643000e-01	7.915000e-02	5.069000e-01	3.317100e-01	-1.002000e+00	2.181000e-01	2.840000e-01
-6.880000e-02	-7.017000e-01	-4.620000e-01	-7.895000e-01	3.810000e-03	-9.000000e-04	4.330000e-02	-4.309000e-01	1.672000e-01	-6.730000e-02	-3.962000e-01	4.672000e-01	-3.688000e-01	2.062000e-01	-7.096000e-01	-2.035000e-01	4.000000e-04	-3.485000e-01	-9.241000e-01	-1.373000e+00	-9.782000e-02	-2.393000e-01	7.079000e-01	1.332000e+00	-2.371400e-01	-1.191000e-01	2.818000e-01	-1.151000e+00	-3.686000e-01	-8.904000e-01	2.650000e-01	-9.664000e-01	-5.996000e-01	-3.914000e-01	-5.919000e-01	-5.010000e-02	-5.456000e-01	-3.647000e-01	-4.316000e-01	9.200000e-01	-5.371000e-01	6.275000e-01	-7.998000e-01	1.197000e-01	5.900000e-02	2.082000e+00	-4.617000e-01	-3.384000e-01	5.676000e-01	7.117000e-01
-1.027000e+00	9.060000e-01	1.522000e+00	1.834000e+00	2.201000e+00	4.292000e-01	1.475000e+00	1.029000e+00	1.333000e+00	5.596000e-01	1.747000e-01	2.213000e-01	-3.757000e-01	1.387000e+00	-1.150000e+00	-1.676000e-01	-6.980000e-01	2.358000e-01	-3.904000e-01	-3.305100e-01	-8.478000e-01	-1.426000e+00	-4.557000e-01	-8.450000e-02	1.009000e+00	7.718000e-01	6.201000e-01	-6.253000e-01	1.080000e-02	7.528000e-01	-4.088000e-01	8.093000e-01	1.222000e+00	-5.350000e-01	-8.815000e-01	-3.233350e-01	8.901000e-01	-5.672000e-01	-1.954700e-01	-1.583000e-01	-1.298000e+00	3.146750e-01	-9.788000e-01	-3.463000e-01	1.163000e-01	4.621000e-01	-5.112000e-01	-1.460000e+00	3.967000e-01	6.769000e-01
1.312000e-01	4.053000e-01	8.640000e-02	4.969000e-01	4.709000e-01	2.706000e-01	-2.554000e-01	9.278000e-01	3.085000e-01	5.785000e-01	-9.260000e-02	2.719000e-01	-6.970000e-02	4.478000e-01	-3.632000e-01	-5.706000e-01	-7.788000e-01	4.944000e-01	2.727000e-02	-1.513000e+00	1.440000e-03	-3.275000e-01	4.119000e-01	1.286000e+00	-2.721200e-01	-2.450000e-02	-3.276000e-01	-1.334000e-01	2.966000e-01	-6.494000e-01	4.481000e-01	4.982000e-01	5.302000e-01	-3.081000e-01	-6.921000e-01	-9.042000e-01	-1.210000e-02	-9.587000e-01	-3.708000e-02	-1.006000e+00	-9.431000e-01	4.499000e-01	1.078000e-02	8.195000e-01	3.442000e-01	-4.730000e-02	2.631000e-01	-9.105000e-01	2.303000e-01	4.971000e-01
-3.051000e+00	3.323000e-01	-1.861300e-01	4.612000e-01	-1.455000e+00	5.630000e-01	7.196000e-01	1.318000e-01	2.987000e-01	4.189000e-01	-3.280000e-02	2.378950e-01	-2.586000e-01	5.496000e-01	-2.085000e-01	5.430000e-01	-2.244000e-01	-2.723000e-01	-5.900000e-03	-1.652000e+00	-3.633000e-01	-7.380000e-02	-1.976950e-01	6.731000e-01	-1.462000e+00	-1.553000e-01	7.373000e-01	-4.603000e-01	5.796000e-01	3.677000e-01	6.546000e-01	8.700000e-02	-6.760000e-01	1.818000e-01	-6.327000e-01	-3.705000e-02	-3.706000e-01	5.769000e-01	3.505000e-01	1.045000e+00	6.613000e-01	2.971000e-01	-5.562000e-01	2.277000e-01	-8.570000e-02	-4.220000e-01	-4.138000e-01	-1.970000e+00	1.934000e-01	1.159000e+00
-8.335000e-01	1.925000e-01	-1.966000e-01	-1.879000e-01	-1.084000e+00	-1.621000e-09	2.900000e-01	1.696000e-01	2.771000e-01	-3.338000e-01	-4.710000e-01	6.406000e-01	-1.294000e-01	2.518000e-01	-3.137000e-01	-2.633000e-01	-4.854000e-01	-1.572000e-01	2.950000e-01	-4.558000e-01	-1.957000e-01	-4.331000e-01	4.415000e-01	1.070000e+00	-8.483000e-01	8.540000e-02	-2.687000e-01	6.800000e-03	2.269000e-01	-6.470000e-02	2.844000e-01	8.555000e-01	-4.561000e-01	1.697000e-01	-8.776000e-01	-4.986000e-02	-8.560000e-02	4.128000e-01	3.393000e-01	5.407000e-01	4.450000e-01	2.204000e-01	-4.801000e-01	-4.367000e-01	-6.371000e-01	1.247000e-01	3.120000e-02	-4.549000e-01	7.910000e-02	8.419000e-01
2.994000e-01	-1.245000e-02	-7.194000e-01	-5.795000e-02	-8.732000e-01	1.321000e-01	-6.165000e-02	2.082000e-01	5.741000e-01	2.425000e-01	-9.385000e-02	6.502000e-02	-3.236000e-01	-4.505000e-02	7.015000e-02	1.711000e-01	2.117000e-01	2.382000e-01	7.335000e-02	6.243000e-02	1.667000e-01	-8.597000e-01	-9.835000e-02	7.386000e-01	-8.545000e-02	4.265000e-02	3.246000e-01	-2.995000e-01	-1.778000e-01	-1.337000e-01	8.885000e-02	-2.109000e-01	3.308000e-01	2.006000e-01	4.653000e-01	1.188000e-01	-2.675000e-02	1.532000e-01	3.490000e-01	1.777000e-01	4.337000e-01	4.054000e-01	-4.728000e-01	-2.013000e-01	-5.127000e-01	3.622000e-01	2.779000e-01	9.335000e-01	-1.546000e-01	9.425000e-01
3.831000e-01	7.766000e-01	-7.817500e-02	4.759000e-01	-4.278000e-01	5.137000e-01	2.830000e-01	3.244000e-01	5.234000e-01	8.504000e-01	3.852000e-01	1.630900e-01	3.860000e-02	2.198000e-01	-1.344000e+00	5.519000e-01	-1.143000e-01	-1.941000e-01	5.892000e-01	-2.512000e-01	-1.570800e-01	-6.700000e-02	-3.770000e-03	1.459000e+00	-2.809300e-01	2.816750e-01	8.324000e-01	-7.053000e-01	2.783000e-01	8.049000e-01	-8.070000e-01	8.310000e-02	3.100000e-02	-2.948000e-01	-3.678000e-01	-1.175800e-01	2.700000e-03	1.663000e-01	6.730000e-01	4.288000e-01	-2.220000e-01	-7.150000e-02	-5.333000e-02	-1.724450e-01	-1.997500e-02	-8.031000e-01	-2.138000e-01	-1.845000e+00	-1.075000e-01	1.246000e+00
-7.895000e-01	9.189000e-01	5.820000e-01	6.745000e-01	-3.083000e-01	2.133000e-01	3.437000e-01	5.769900e-01	1.630000e-01	3.750000e-01	-7.450000e-02	1.898000e-01	-3.424000e-01	-1.050000e-02	-3.845000e-01	1.378000e-01	-2.083000e-01	-3.199000e-01	-4.124000e-01	-1.492000e+00	-3.050000e-01	-3.876000e-01	1.278000e+00	1.147000e+00	-1.022000e+00	1.460000e-01	4.673000e-01	1.473000e-01	2.644000e-01	-1.125000e+00	6.029000e-01	-3.213000e-01	7.420000e-01	-6.820000e-02	-8.808000e-01	-1.195000e+00	2.695000e-01	-2.534000e-01	-4.598000e-01	3.457000e-01	5.458000e-01	-2.670000e-01	-1.004000e+00	-4.548000e-01	5.900000e-03	3.053000e-01	-6.558000e-01	-7.804000e-01	3.089000e-01	8.654000e-01
2.848000e-01	2.165000e-01	-3.621000e-01	-1.927000e-01	-2.013000e-01	4.555000e-01	2.799000e-01	-6.610000e-02	-1.097000e-09	-4.673000e-01	-2.250000e-01	9.670000e-02	-2.937000e-01	3.799000e-01	-7.164000e-01	-4.790000e-02	-9.419000e-01	-1.549000e-01	-6.619000e-01	-4.062800e-01	-1.690600e-01	-2.176500e-01	5.717000e-01	8.927000e-01	3.019000e-01	2.184000e-01	6.439000e-01	-1.093000e+00	-6.444000e-01	-9.421000e-01	-3.553000e-01	-5.156000e-01	6.822000e-01	-6.089000e-01	-1.796000e+00	-2.493000e-01	1.599000e-01	1.898000e-01	1.510000e-02	-3.218000e-01	-6.550000e-02	9.032000e-01	-4.047000e-01	-4.337000e-01	7.063000e-01	9.244000e-01	-1.115000e+00	-3.867000e-01	1.113000e+00	4.082000e-01
4.940000e-02	-2.749000e-01	1.520000e-01	2.514000e-01	6.650000e-02	-2.327000e-01	5.102000e-01	1.900000e-01	2.250000e-01	-1.400000e-01	2.932000e-01	2.432000e-01	-3.664000e-01	5.653000e-01	2.833000e-01	-7.302000e-01	-8.161000e-01	8.989000e-01	-1.664000e+00	-9.525000e-01	-7.365000e-01	-1.309000e+00	6.232000e-01	-1.171000e+00	-1.181000e+00	5.054000e-01	9.638000e-01	-2.680000e-01	-1.174000e-01	-1.836000e+00	4.329000e-01	1.843000e-01	6.557000e-01	-1.148000e-01	-1.010000e+00	-8.248000e-01	3.219000e-01	8.330000e-02	-2.325100e-01	-1.871000e+00	3.886000e-01	1.671000e-01	-2.117200e-01	3.653000e-01	-2.510000e-01	-4.513000e-01	1.212000e-01	-2.906000e-01	-4.101000e-08	6.371000e-01
-3.331000e-01	5.405000e-01	-2.755000e-01	3.900000e-03	-1.024000e+00	-1.863000e-01	6.194000e-01	-3.224000e-01	-1.461000e-01	-4.806000e-01	-4.679000e-01	2.462000e-01	1.050000e-02	3.053000e-01	-9.330000e-02	2.594000e-01	-1.414000e-01	3.710000e-01	-3.638000e-01	-1.815000e-01	-5.304000e-02	-2.698000e-01	6.717000e-01	8.083000e-01	-3.465000e-01	-2.600000e-01	1.161000e-01	-8.330000e-02	-3.370000e-01	-6.267000e-01	1.082000e-01	-2.759000e-01	1.960000e-01	-2.330000e-02	-3.959000e-01	8.180000e-02	1.994000e-01	7.700000e-03	-6.830000e-02	1.992000e-01	3.069000e-01	1.921000e-01	-1.051000e-01	-9.800000e-02	-2.240000e-02	3.022000e-01	-6.265000e-01	-4.253000e-01	-7.420000e-02	2.900000e-03
3.345000e-01	-4.040000e-02	-1.138200e-01	4.937800e-01	4.531000e-01	7.320000e-02	-3.859000e-01	-7.122000e-01	9.180000e-02	9.771000e-01	3.827000e-01	2.952000e-01	4.586000e-01	-5.621000e-01	-3.548000e-01	-1.198000e+00	1.022000e-01	-6.038000e-01	-2.218000e-01	-5.957800e-01	-2.906000e-01	-1.376900e-01	5.318000e-01	4.501000e-01	-7.237000e-01	-7.033000e-01	2.667000e-01	3.062000e-01	2.049000e-01	1.173000e-01	1.619000e-01	-6.661000e-01	-3.477000e-01	-3.245000e-01	-9.097000e-01	2.130000e-02	-3.471000e-01	-1.200000e-02	3.380000e-01	3.575000e-01	3.552000e-09	4.650000e-02	6.239000e-02	-1.064000e+00	-4.143000e-01	-1.214000e-01	-1.099000e+00	-1.173000e+00	7.610000e-01	-1.767000e-01
9.237000e-01	8.540000e-01	-1.400000e-03	1.806000e-01	5.670000e-02	9.348000e-01	1.616000e-01	1.584000e-01	-1.784000e-01	9.484000e-01	8.028000e-01	7.567000e-01	1.504000e-01	-1.992000e-01	5.463000e-01	-2.738000e-01	7.176000e-02	-1.945000e-01	8.935000e-01	-2.075600e-01	1.258500e-01	1.398000e-01	4.388000e-01	1.794000e+00	-3.883000e-01	-5.369000e-01	4.619000e-01	-6.185000e-01	-2.700000e-03	2.843000e-01	7.017000e-01	-2.883000e-01	-4.470000e-02	-4.993000e-01	-4.595000e-01	-2.908000e-01	-6.201000e-01	9.890000e-01	1.067000e+00	1.313000e+00	1.311000e+00	-4.357000e-01	-4.374000e-01	-1.060000e+00	-5.105000e-01	-6.825000e-01	-4.058000e-01	-1.825000e-03	-7.690000e-02	1.687000e+00
3.479000e-01	-2.499000e-01	9.405000e-02	2.025000e-02	3.933000e-01	-4.025000e-02	1.498000e+00	-4.944000e-01	-3.819000e-01	7.356000e-01	1.330000e-01	2.852000e-01	-2.281250e-01	-4.135000e-02	9.395000e-02	-3.372000e-01	-4.536000e-01	-1.972000e-01	-5.305000e-01	-1.807000e+00	-1.350000e+00	-2.517900e-01	-3.862500e-02	2.148000e+00	-9.170000e-02	-7.601000e-01	7.162000e-01	2.235000e-01	-4.055000e-02	1.230700e-01	5.390000e-01	-5.545000e-02	-7.321000e-01	-8.975000e-02	-1.224000e+00	-1.958900e-01	-9.522000e-01	1.009000e+00	5.312000e-01	9.921000e-01	-3.013000e-01	1.721000e-01	-8.798000e-02	-8.325000e-02	-1.580000e+00	-4.892000e-01	-8.140000e-01	3.007000e-02	-9.325000e-02	1.617000e+00
3.473000e-01	6.598000e-01	-2.900000e-02	1.873000e-01	1.097000e-01	3.103000e-01	-2.635000e-01	-1.304000e-01	-2.959000e-01	6.538000e-01	6.929000e-01	-1.900000e-03	2.024000e-01	-3.014000e-01	1.053000e-01	-5.567000e-01	-1.893000e-01	2.846000e-01	4.785000e-01	-2.714000e-01	1.520000e-01	-3.800000e-03	-3.459000e-02	1.310000e+00	-1.540000e-02	8.180000e-02	5.043000e-01	-3.449000e-01	9.390000e-02	1.162000e-01	6.807000e-01	-3.879000e-01	-1.631000e-01	-4.450000e-01	-2.798000e-01	-1.179000e-01	1.400000e-02	2.640000e-02	2.973000e-01	-1.803000e-01	-1.086000e-01	3.850000e-01	1.292000e-01	-4.643000e-01	-1.918000e-01	-1.500000e-03	3.147000e-01	-2.446000e-01	-3.175000e-01	1.225000e-01
1.471000e-01	5.669000e-01	7.870000e-02	-1.200000e-02	4.273000e-01	3.984000e-01	-6.692000e-01	7.920000e-02	-4.280000e-02	4.808000e-01	4.976000e-01	1.275000e-01	-4.410000e-01	-7.824000e-01	-6.290000e-02	-1.136000e+00	1.235400e-01	8.456000e-01	-4.076000e-02	-8.723000e-02	-3.000000e-05	9.910000e-02	3.537000e-01	-1.488750e-01	-4.431000e-01	1.858000e-01	2.991000e-01	-2.654000e-01	6.190000e-02	4.131000e-01	6.724000e-01	-4.182000e-01	-1.769000e-01	-5.459000e-01	-6.815000e-01	8.690000e-02	-1.699000e-01	-6.638000e-01	-1.038450e-01	-9.269000e-01	-2.857000e-01	7.567000e-01	-8.829000e-01	-5.389000e-01	2.598000e-01	2.627000e-01	1.961000e-01	2.435300e-01	-4.200000e-03	7.446000e-01
5.540000e-01	1.326000e-08	1.385000e-01	5.141000e-01	2.020000e-01	8.050000e-02	3.360000e-01	-2.395000e-01	8.310000e-02	1.164000e-01	8.401000e-01	4.008000e-01	-7.980000e-02	4.850000e-02	6.671000e-01	-5.273000e-01	-9.500000e-03	5.302000e-01	-2.729000e-01	-4.054000e-01	-1.818000e-01	-2.505000e-01	1.471000e-01	-1.961000e-01	-2.404000e-01	-6.739000e-01	1.599000e-01	9.514000e-01	-5.851000e-01	-1.777000e-01	2.027000e-01	3.229000e-01	2.315000e-01	-3.260000e-01	-2.853000e-01	-5.103000e-01	2.090000e-02	-9.531000e-01	-5.681000e-01	2.954000e-01	-4.020000e-02	5.449000e-01	-9.670000e-02	1.880000e-01	3.421000e-01	1.396000e+00	5.260000e-01	-7.067000e-01	1.261000e-01	-2.312000e-01
2.279000e-01	4.447000e-01	8.615000e-02	3.513000e-01	-1.810000e-01	2.805000e-02	-2.124000e-01	-2.342000e-01	-4.562000e-01	2.573000e-01	3.038000e-01	1.371000e-01	-4.146000e-01	-1.815000e-01	8.028000e-01	-8.755000e-01	-2.853000e-01	4.365000e-01	-8.305000e-02	-2.330000e-03	-1.909000e-01	-4.110000e-01	4.525000e-01	4.690000e-01	-4.361000e-01	-4.977000e-01	1.417000e-01	5.476000e-01	-2.553000e-01	6.225000e-02	3.935000e-02	2.249000e-01	-1.430000e-01	-8.576000e-01	-5.897000e-01	4.778000e-01	-3.312000e-01	-1.219000e+00	-1.433500e-01	2.252000e-01	-6.921000e-01	8.827000e-01	-8.575000e-02	-8.665000e-02	3.777000e-01	1.431000e+00	7.035000e-01	-1.810000e+00	3.035000e-01	-2.632000e-01
7.875000e-02	-6.062000e-01	-2.760000e-01	2.765000e-02	8.655000e-01	-1.316000e-01	5.916000e-01	-3.934000e-01	1.850000e-03	2.901000e-01	2.401000e-01	4.485000e-01	-4.624000e-01	2.936000e-01	-5.157000e-01	-2.434000e-01	-8.243000e-01	-1.116000e-01	-1.457000e-01	-4.508300e-01	-7.335000e-02	-3.846000e-01	7.844000e-01	1.148000e+00	-5.812000e-01	-6.890000e-01	4.315000e-01	-2.504000e-01	-6.519000e-01	-1.254000e+00	5.754000e-01	-1.442000e-01	5.885000e-01	-1.341000e-01	-7.610000e-01	-7.812000e-01	6.508000e-01	-5.537000e-01	-8.041000e-01	-1.986000e+00	-2.492000e-01	3.251000e-01	-7.763000e-01	-5.417000e-01	5.597000e-01	-4.135000e-01	-2.109000e-01	-5.062000e-01	9.585000e-02	4.869000e-01
1.917000e+00	9.360000e-01	1.060000e+00	8.279000e-01	-3.827000e-01	9.558000e-01	-3.869000e-01	5.576000e-01	3.227000e-01	1.561000e+00	2.102000e+00	1.220000e+00	8.803000e-01	9.183000e-01	6.581000e-02	7.780000e-02	1.388000e-01	-2.920000e-01	-1.002000e+00	-2.666100e-01	-6.224000e-02	-6.494000e-01	1.273000e+00	2.014000e+00	7.649000e-01	-1.194000e+00	1.887000e+00	4.535000e-01	3.295000e-01	1.365000e+00	1.413000e+00	-1.696000e+00	2.743300e-01	-7.516000e-01	-2.465000e+00	-1.391600e-01	-2.352000e-01	4.909000e-01	-1.148500e-01	-2.664700e-01	6.800000e-01	-1.931000e+00	-4.135000e-02	4.770500e-02	4.829000e-02	-6.641000e-01	-2.588000e+00	-1.264000e+00	-3.164000e-01	8.178000e-01
-6.586000e-01	1.484000e+00	1.845000e+00	1.941000e+00	1.350000e+00	1.439000e+00	1.217000e+00	1.422000e+00	1.330000e+00	1.895000e+00	1.324000e+00	1.280000e+00	1.932000e+00	4.986000e-01	-8.420000e-01	-8.467000e-01	4.981000e-01	-2.892000e-01	-1.520000e-02	-3.010700e-01	-7.180000e-02	-1.163000e+00	1.329000e+00	7.230000e-01	-4.150000e-02	2.815000e-01	2.413000e+00	2.287000e-01	6.729000e-01	1.959000e+00	1.593000e+00	-4.794000e-01	-1.910000e+00	1.014450e-01	-1.090000e+00	-2.264200e-01	-3.257000e-01	5.845000e-01	-1.733000e-01	1.534000e-01	1.115000e+00	1.352000e-01	-5.143000e-01	-1.017000e+00	-2.540000e-01	-4.571000e-01	7.950000e-02	1.396000e-01	7.766000e-01	8.785000e-01
4.216000e-01	1.022000e+00	1.678000e+00	1.111000e+00	1.224000e+00	1.223000e+00	1.008000e+00	9.234000e-01	6.951000e-01	1.368000e+00	1.238000e+00	8.532000e-01	1.544000e+00	1.070000e+00	-2.447000e+00	8.880000e-01	1.009000e-01	-9.420000e-02	1.845000e+00	-5.478400e-01	-4.012000e-02	9.498000e-01	1.731000e+00	3.331000e-01	-1.036500e-01	1.408000e+00	2.262000e+00	5.542000e-01	1.247000e+00	1.354000e+00	1.755000e+00	4.120000e-02	3.002300e-01	1.180250e-01	1.374250e-01	-1.225900e-01	-3.532000e-01	-3.241000e-01	8.001000e-01	7.586000e-01	4.795000e-01	-2.316000e-01	-4.516000e-01	-1.486000e+00	-4.111000e-02	-1.814000e-01	-1.870000e+00	-1.781000e+00	7.299000e-01	4.000000e-03
9.450000e-02	7.826000e-01	1.028000e+00	5.599000e-01	8.469000e-01	3.380000e-01	6.471000e-01	4.944000e-01	4.996000e-01	5.745000e-01	1.279000e+00	6.060000e-01	9.728000e-01	8.846000e-01	-1.295000e+00	2.170000e-01	-1.018000e+00	-2.930000e-01	4.072000e-01	-5.542800e-01	-7.380000e-02	-3.842000e-01	3.805000e-01	-1.333000e+00	3.622000e-01	7.268000e-01	1.534000e+00	4.488000e-01	5.423000e-01	1.356000e+00	1.293000e+00	-7.093000e-01	-3.728000e-01	-1.266000e+00	-1.033000e+00	-1.452000e-01	-1.219000e-01	-1.147000e+00	1.504000e-01	1.931000e-01	-1.349000e-01	1.839000e-01	-3.334000e-01	-4.973000e-01	7.168000e-02	5.140000e-02	-7.903000e-01	-7.280000e-01	2.709000e-01	1.161000e+00
8.084000e-01	5.800000e-01	6.739000e-01	2.867000e-01	2.726000e-01	3.135000e-01	-3.410000e-02	-1.220000e-02	6.800000e-03	5.243000e-01	1.208000e+00	3.010000e-01	8.162000e-01	4.037000e-01	-1.348000e+00	9.801000e-01	-6.421000e-01	2.128000e-01	5.062000e-01	-4.122200e-01	-6.453000e-01	3.090000e-02	6.701000e-01	3.411000e-01	5.759000e-01	2.855000e-01	1.482000e+00	8.640000e-01	3.953000e-01	1.160000e+00	2.014000e+00	-5.299000e-01	-1.336000e+00	-1.102000e+00	-1.473000e+00	-1.586000e-01	-3.621000e-01	-7.260000e-01	6.507000e-01	-3.429000e-01	-7.900000e-02	3.451000e-01	-1.099000e-01	-4.223000e-01	3.262000e-01	-5.087000e-01	-4.362000e-01	-1.165000e+00	9.500000e-03	-2.264000e-01
3.037000e-01	5.690000e-01	6.892000e-01	7.125000e-01	1.123000e+00	8.814000e-01	6.041000e-01	5.766000e-01	-6.624000e-02	8.897000e-01	1.151000e+00	-3.940000e-02	9.050000e-01	5.589000e-01	-1.763000e+00	1.824000e-01	5.173000e-02	8.703000e-01	1.672200e-01	-6.272500e-01	-8.556000e-01	-2.111200e-01	7.571000e-01	1.218000e+00	1.080000e-01	4.266000e-01	1.154000e+00	2.161000e-01	2.923000e-01	6.037000e-01	1.071000e+00	-2.042000e-01	-4.452000e-01	9.118500e-02	-9.336000e-01	-9.842000e-02	-1.977000e-01	-2.055000e+00	-3.997500e-02	-1.368000e+00	-7.672000e-01	-6.991000e-01	-5.585000e-01	-7.104000e-01	-3.597000e-01	-1.100000e-01	9.210000e-02	-1.623600e-01	3.132000e-01	5.830000e-01
-5.974000e-01	7.229000e-01	9.151000e-01	9.405000e-01	1.381000e+00	7.280000e-01	4.181000e-01	4.410000e-01	6.176000e-01	9.049000e-01	6.304000e-01	2.492000e-01	-2.724100e-01	3.412000e-01	-7.904000e-01	2.323000e-01	-1.618000e-01	-1.071000e-01	3.684000e-01	-2.383000e-01	-9.349000e-01	-2.799100e-01	-2.096000e-01	9.664000e-01	1.280000e+00	7.556000e-01	1.369000e+00	2.887000e-01	1.200000e+00	1.065000e+00	1.046000e+00	-2.537000e-01	1.477000e-01	-4.918000e-01	-1.382000e-01	-1.793100e-01	-3.210000e-02	-1.446000e-01	-1.446550e-01	-8.932000e-01	3.061000e-01	2.620900e-01	-1.220000e+00	-1.090650e-01	1.642000e-01	3.400000e-03	-4.998000e-01	-8.412000e-01	2.903000e-01	5.978000e-01
-3.086000e-01	2.276000e-01	8.693000e-01	1.637000e-01	5.929000e-01	5.538000e-01	4.921000e-01	3.071000e-01	2.151000e-01	4.818000e-01	4.845000e-01	-4.800000e-03	2.114000e-01	2.099000e-01	1.793000e-01	4.145000e-01	2.666000e-01	3.621000e-01	1.175000e+00	-2.291300e-01	1.678000e-01	2.903000e-01	2.442000e-01	-8.439000e-01	2.006000e-01	5.530000e-01	1.915000e+00	4.028000e-01	8.546000e-01	5.240000e-01	1.292000e+00	1.619000e-01	-3.360000e-02	-4.062000e-01	-3.180000e-02	-5.871000e-01	7.990000e-02	-1.409000e-01	8.360000e-02	-1.638000e-01	3.007000e-01	2.184000e-01	-8.768000e-01	-3.296000e-01	2.976000e-01	-4.021000e-01	-3.324000e-01	2.392000e-01	1.346000e-01	3.044000e-01
-9.536500e-02	4.204000e-01	1.910000e-01	1.458000e-01	2.209000e-01	2.874000e-01	-2.215000e-01	2.950000e-01	-2.777000e-01	8.540000e-02	4.341000e-01	1.260000e-01	6.129000e-01	-1.398000e-01	-5.593000e-01	3.241000e-01	3.827000e-02	-2.429000e-01	8.270000e-01	-2.251300e-01	1.017000e-02	-1.098300e-01	6.393000e-01	7.823000e-01	-4.606000e-01	4.764000e-01	1.195000e+00	-8.900000e-03	6.365000e-01	5.215000e-01	5.527000e-01	-5.621000e-01	-1.208000e+00	-1.476000e-01	-7.584000e-01	-5.020000e-02	2.345000e-01	5.100000e-02	2.500000e-04	7.270000e-02	3.138000e-01	1.191000e-01	-1.399000e-01	-7.478000e-01	-1.393000e-01	-2.321000e-01	-4.445000e-01	1.535000e+00	-2.357000e-01	-6.610000e-02
8.423000e-01	7.619000e-01	1.030000e+00	5.943000e-01	1.277000e+00	8.148000e-01	6.014000e-01	6.148000e-01	-1.050000e-01	7.198000e-01	1.628000e+00	2.076000e-01	4.359000e-01	-4.027000e-01	-2.572000e-01	-2.060000e+00	-1.078000e+00	1.161000e-01	8.914000e-01	-4.653900e-01	-9.163000e-01	-8.980000e-01	1.071000e+00	1.258000e+00	-2.785000e-01	5.168000e-01	1.177000e+00	8.909000e-01	1.161000e+00	6.428000e-01	1.419000e+00	-2.904000e-01	5.435000e-01	2.481500e-02	-2.189000e+00	-2.197000e-01	-4.449000e-01	-1.412000e-01	-1.683000e+00	-3.864000e-01	-3.270000e-02	-4.756000e-01	-6.670000e-02	-5.538000e-01	2.549000e-01	-1.681600e-01	-1.441000e+00	-1.576000e+00	3.330000e-02	1.276000e+00
6.443000e-01	7.499000e-01	3.365000e-02	2.284000e-01	-2.865000e-01	6.087000e-01	7.991000e-02	4.855000e-01	2.625000e-02	7.871000e-01	5.727000e-01	2.215000e-02	-3.375000e-02	-2.715000e-02	-7.019000e-01	-6.124000e-01	-1.903000e+00	-5.995000e-02	-4.935000e-02	-1.084210e+00	-2.575000e-01	-1.570500e-01	3.603000e-01	8.378000e-01	-1.717000e+00	-5.076000e-01	6.541000e-01	-1.604000e-01	-5.705000e-02	2.192000e-01	7.811000e-01	-3.458000e-01	7.176000e-01	-7.695000e-02	-8.980000e-01	2.850000e-03	-2.874000e-01	6.306000e-01	-8.770000e-01	7.830000e-01	2.748000e-01	1.698000e-01	1.849000e-01	5.622000e-01	8.940000e-01	1.821000e+00	3.392000e-01	1.347500e-01	3.889000e-01	6.079000e-01
3.822000e-01	8.104000e-01	-2.883000e-01	5.195000e-02	-1.590000e-01	2.315000e-01	3.384000e-01	-4.602000e-01	3.193000e-01	4.602000e-01	4.422000e-01	4.821000e-01	-2.536000e-01	3.558000e-01	-2.122000e-01	-5.833000e-01	1.843000e-01	5.069000e-01	-8.689000e-01	-6.906000e-01	-1.572300e-01	-6.475000e-01	-6.184000e-01	-1.004000e+00	-2.888000e-01	-1.083000e+00	2.322000e-01	3.667000e-01	-5.554000e-01	-3.830000e-01	5.200000e-01	-7.352000e-01	-3.978000e-01	-2.784000e-01	-7.993000e-01	6.315000e-02	-3.946000e-01	-2.281000e-01	3.105000e-02	-1.781000e-01	-5.155000e-02	1.011000e+00	-4.746000e-01	6.775000e-02	6.799000e-01	4.640000e-01	-7.155000e-02	-1.014000e+00	2.435000e-01	-3.110000e-01
7.336000e-01	1.107000e+00	-8.137000e-01	8.000000e-02	-1.758000e+00	2.044000e-01	1.730000e-02	-8.582000e-01	-1.449000e-01	1.191000e+00	6.341000e-01	7.707000e-01	5.691000e-01	8.748000e-01	-1.068000e+00	-2.151000e+00	1.127000e-01	-1.278000e+00	-1.510000e-01	-2.873600e-01	-2.244600e-01	3.746000e-01	3.040000e-01	2.468000e-01	-2.590000e+00	-6.180000e-02	-2.102000e-01	-4.500000e-02	-1.550000e+00	-1.400000e+00	1.328000e-01	-1.107000e+00	-1.337000e+00	-1.026000e+00	-2.013000e+00	1.326000e-01	-7.413000e-01	-7.770000e-02	-5.640000e-01	1.334000e+00	-9.790000e-02	9.426000e-01	-7.992000e-01	8.969000e-01	1.610000e-01	2.569000e+00	-3.081000e-01	-4.500000e-01	-6.625000e-01	8.942000e-01
8.510000e-01	8.751000e-01	1.520000e-02	4.483000e-01	5.873000e-01	9.900000e-02	1.039000e-01	-2.410000e-01	2.448000e-01	-9.855000e-01	9.983000e-01	4.996000e-01	7.120000e-01	9.915000e-01	-8.705000e-01	-2.569000e+00	4.885000e-01	-1.500000e+00	-1.296000e+00	-3.871200e-01	-1.660000e+00	1.614000e-01	6.940000e-02	2.247000e-01	-3.839000e-01	1.800000e-02	1.542000e-01	7.605000e-01	-9.648000e-01	-6.100000e-03	-7.260000e-01	-1.332000e+00	-1.300000e+00	-9.355000e-01	-2.289000e+00	-7.500000e-02	-8.863000e-01	-5.448000e-01	-8.721000e-01	1.094000e+00	-6.382000e-01	8.173000e-01	-1.688000e+00	8.258000e-01	2.350000e-02	2.447000e+00	-2.259000e-01	-2.650000e-01	-7.668000e-01	6.298000e-01
-1.057000e-01	7.550000e-03	-2.645000e-01	4.943900e-01	3.335000e-01	-2.815000e-01	-3.840000e-01	-4.533000e-01	-2.273000e-01	-2.774000e-01	4.685000e-01	-7.354000e-01	1.698000e-01	-1.008000e-01	-8.010000e-01	-7.604000e-01	4.325000e-02	3.445000e-02	-5.905000e-01	-4.183300e-01	-6.882000e-01	8.175000e-01	-7.815000e-02	-1.378000e-01	-4.121000e-01	-2.179000e-01	-3.329000e-01	2.645000e-02	-6.878000e-01	4.620000e-01	-1.937000e-01	-6.994000e-01	3.217000e-01	-4.031000e-01	-2.549000e-01	2.230000e-01	4.310000e-01	-2.481000e-01	-1.071000e-01	-1.125000e-01	-1.045000e+00	6.369000e-01	-3.259000e-01	3.595000e-02	3.731000e-01	9.497000e-01	-1.115000e+00	4.651000e-01	4.837000e-01	2.198000e-01
2.170000e-01	1.341000e-01	-7.498000e-01	-1.246000e-01	1.045000e-01	-3.479000e-01	8.210000e-02	-6.827000e-01	1.016000e-01	-7.983000e-01	-5.850000e-01	3.021000e-01	2.356000e-01	5.151000e-01	-7.196000e-01	-3.963000e-01	-4.183000e-01	1.468000e-01	-5.721000e-01	-3.583900e-01	-5.008000e-01	6.220000e-02	6.612000e-01	6.910000e-01	-3.796000e-01	-5.067000e-01	2.036000e-01	2.376000e-01	-9.937000e-01	-8.217000e-01	-4.609000e-01	-3.890000e-02	1.216000e+00	1.860000e-02	-5.995000e-01	-3.537000e-01	4.344000e-01	-8.357000e-01	-1.410000e-01	1.091000e-01	-7.939000e-01	5.485000e-01	-8.700000e-02	1.428000e-01	3.050000e-01	-1.227000e-01	-4.431000e-01	5.141000e-01	3.216000e-01	-5.078000e-01
-4.975000e-02	7.558000e-01	-4.742000e-01	5.480000e-01	2.265000e-02	3.072000e-01	-5.247000e-01	-2.372000e-01	3.917000e-01	2.735000e-02	1.890000e-01	1.787000e-01	2.429000e-01	1.892000e-01	-9.796000e-01	4.902000e-01	-7.381000e-01	-3.074000e-01	-1.684000e-01	2.795000e-02	-7.081000e-01	-1.250000e-03	6.306000e-01	-1.298000e-01	4.300000e-01	-1.875000e-02	-4.402000e-01	-2.599000e-01	-1.220000e+00	-8.112000e-01	4.635000e-02	5.646000e-01	6.261000e-01	-9.445000e-02	-2.929000e-01	-1.737000e-01	6.167000e-01	-2.981000e-01	-2.416000e-01	-2.416000e-01	-1.032000e+00	4.684000e-01	-3.963000e-01	1.969000e-01	-3.368000e-01	6.465000e-01	-3.802000e-01	-4.040000e-01	5.928000e-01	-2.072000e-01
4.029000e-01	3.770000e-01	-8.391000e-01	7.683000e-01	-1.181000e+00	6.198000e-01	3.467000e-01	-6.552000e-01	2.909000e-01	-4.029000e-01	-3.957000e-01	-1.967000e-01	2.887000e-01	5.530000e-02	-7.429000e-01	-9.780000e-02	5.032000e-01	7.400000e-03	-4.221000e-01	-1.217000e+00	5.234000e-01	4.361000e-01	7.437000e-01	5.721000e-01	5.752000e-01	-4.499000e-01	-4.095000e-01	-2.008000e-01	-5.791000e-01	-9.806000e-01	-3.641000e-01	-7.000000e-02	5.158000e-01	-7.819000e-01	-1.402000e+00	7.718000e-01	-4.000000e-02	-1.943000e-01	6.670000e-02	5.291000e-01	-4.285000e-01	7.503000e-01	-2.994000e-01	-1.869000e-01	3.220000e-02	5.426000e-01	1.991000e-09	-4.170000e-01	1.065000e+00	-4.710000e-01
3.972000e-01	2.314000e-01	-5.677000e-01	-4.360000e-02	-9.070000e-01	5.615000e-01	2.667000e-01	-6.086000e-01	2.292000e-01	-8.930000e-02	-3.582000e-01	-3.440000e-02	3.387000e-01	6.628000e-09	-9.740000e-01	-3.128000e-01	4.285000e-01	-3.119000e-01	-5.660000e-02	2.057000e-01	-1.043900e-01	6.252000e-01	9.721000e-01	8.598000e-01	7.167000e-01	-4.630000e-02	-5.807000e-01	-3.773000e-01	-1.312000e+00	-8.269000e-01	3.596000e-01	-5.400000e-03	1.279000e-01	-9.291000e-01	-1.304000e+00	5.634000e-01	-1.160000e-01	-7.422000e-01	-2.064000e-01	-8.700000e-02	-6.075000e-01	6.450000e-01	-8.911000e-01	-2.298000e-01	4.930000e-02	7.233000e-01	-6.920000e-02	-8.270000e-02	1.015000e+00	-2.758000e-01
1.458000e+00	-1.988000e-01	-1.128000e+00	-7.210000e-02	5.341000e-01	6.042000e-01	3.851000e-01	-8.135000e-01	-2.521000e-01	-2.210000e-01	-3.806000e-02	5.064000e-01	-3.761000e-01	3.053000e-01	3.735000e-01	2.610000e-01	-1.634000e+00	9.891000e-01	-3.665400e-01	-2.177000e+00	-1.530800e-01	-1.029000e+00	1.748000e-01	-6.147000e-01	-8.229000e-01	-6.847000e-01	-2.708000e-01	-2.369000e-01	-1.861000e+00	-8.361000e-01	7.100000e-03	-3.855000e-01	9.740000e-02	-6.570000e-01	-1.392000e+00	-4.895000e-01	-4.860000e-02	-1.476000e+00	-1.535800e-01	-2.848000e-01	-1.017000e+00	7.677000e-01	-5.792000e-02	7.243000e-01	8.270000e-02	1.088000e+00	5.431000e-01	1.134000e-01	1.023000e+00	-3.454000e-01
3.323000e-01	3.548000e-01	-9.320000e-01	5.510300e-01	-2.655000e-01	-7.030000e-02	6.476000e-01	-1.485000e+00	-5.175000e-01	4.921000e-01	-7.320000e-02	-3.710000e-01	-3.198000e-01	2.060000e-02	-1.638000e-01	-3.279000e-01	-4.995000e-01	4.913000e-01	-8.883000e-01	-4.967000e-01	-1.264200e-01	-7.215000e-01	7.896000e-01	1.114000e+00	-3.381000e-01	-6.258000e-01	-2.444000e-01	3.986000e-01	-9.715000e-01	-9.033000e-01	1.201000e-01	-7.363000e-01	1.720000e-01	-7.324000e-01	-9.433000e-01	1.033000e-01	2.544000e-01	-4.851000e-01	-9.070000e-02	-5.859000e-01	2.358000e-01	4.274000e-01	-5.271000e-01	-4.520000e-02	-1.455000e-01	3.662000e-01	3.830000e-02	7.700000e-02	-8.720000e-02	-3.363000e-01
[truncated: 6,814 more rows]
[truncated: 190 more columns]
