# Supplementary material for: Semi-Supervised Methods to Predict Patient Survival from Gene Expression Data
Source: PLoS Biol. 2004 Apr 13;2(4):e108. doi: 10.1371/journal.pbio.0020108 (PMC387275; doi:10.1371/journal.pbio.0020108)
Supplement: Dataset S9 — The clinical data for the study of Rosenwald et al. (2002). The format is the same as the format of the clinical data above. (2 KB CSV). [file pbio.0020108.sd013.csv]

4.0	0.0
4.9	0.0
5.6	0.0
12.1	0.0
0.6	1.0
0.3	1.0
0.4	1.0
1.2	1.0
2.4	1.0
1.2	1.0
8.8	0.0
8.1	0.0
5.2	0.0
8.1	0.0
2.8	1.0
4.5	1.0
4.3	0.0
2.5	1.0
1.3	1.0
0.1	1.0
1.7	1.0
7.2	0.0
0.6	1.0
0.0	1.0
0.3	1.0
0.3	1.0
2.5	1.0
10.8	0.0
7.7	0.0
5.9	0.0
16.9	1.0
9.7	0.0
10.1	0.0
1.6	0.0
0.8	1.0
3.9	1.0
3.3	1.0
7.1	0.0
3.3	0.0
6.8	0.0
0.0	1.0
0.1	1.0
2.7	1.0
21.8	0.0
0.8	1.0
6.2	1.0
7.2	0.0
0.4	1.0
7.2	0.0
6.0	0.0
1.0	1.0
1.7	0.0
0.6	1.0
2.3	0.0
5.4	1.0
4.1	1.0
14.4	0.0
14.2	0.0
1.1	1.0
0.7	1.0
4.0	0.0
1.0	1.0
1.7	0.0
2.0	0.0
0.4	1.0
1.9	0.0
9.7	0.0
0.1	1.0
7.4	0.0
5.0	0.0
10.0	0.0
0.3	1.0
1.3	1.0
5.5	0.0
3.4	0.0
6.9	1.0
1.9	1.0
0.3	1.0
10.5	0.0
0.4	1.0
0.3	1.0
2.6	1.0
0.3	1.0
1.3	1.0
1.5	1.0
0.5	1.0
2.4	1.0
0.9	1.0
2.8	1.0
0.1	1.0
2.3	0.0
0.0	1.0
0.2	1.0
12.2	0.0
3.3	0.0
6.8	1.0
2.5	0.0
1.4	1.0
1.0	1.0
7.6	0.0
1.6	1.0
9.2	0.0
4.2	0.0
1.1	1.0
5.9	0.0
0.7	1.0
0.7	1.0
3.9	0.0
0.3	1.0
2.8	0.0
13.3	0.0
8.4	0.0
1.0	1.0
10.3	0.0
5.6	0.0
13.8	0.0
16.8	0.0
0.9	1.0
5.6	1.0
0.8	0.0
2.7	0.0
2.8	0.0
1.0	0.0
4.8	0.0
6.7	0.0
0.2	1.0
9.1	0.0
0.7	1.0
0.3	1.0
0.3	1.0
6.7	0.0
5.8	0.0
7.1	0.0
2.3	1.0
6.5	0.0
9.7	0.0
0.0	1.0
14.6	0.0
2.9	1.0
6.6	1.0
2.3	1.0
11.6	0.0
0.2	1.0
0.7	1.0
2.1	1.0
2.3	1.0
2.3	1.0
1.3	1.0
0.1	1.0
0.5	1.0
1.0	1.0
12.3	0.0
7.8	0.0
2.1	1.0
0.4	1.0
2.0	1.0
6.5	0.0
1.0	1.0
7.3	0.0
6.0	1.0
11.0	1.0
10.6	1.0
1.0	1.0
5.4	1.0
0.8	1.0
10.5	0.0
9.6	0.0
9.0	0.0
7.4	0.0
7.5	1.0
11.3	0.0
2.0	1.0
0.4	1.0
11.4	0.0
3.0	1.0
8.4	0.0
0.2	1.0
5.0	0.0
0.9	1.0
0.6	1.0
0.6	1.0
6.4	0.0
4.8	0.0
5.0	1.0
0.3	1.0
9.5	0.0
4.1	0.0
8.9	0.0
1.5	1.0
1.1	1.0
3.9	0.0
0.1	1.0
1.3	1.0
15.4	0.0
9.1	1.0
4.3	1.0
0.1	1.0
3.6	1.0
0.4	1.0
10.2	0.0
10.4	0.0
0.7	1.0
0.0	1.0
0.7	1.0
0.1	1.0
4.1	0.0
3.5	0.0
0.5	1.0
11.7	0.0
6.1	1.0
1.1	1.0
1.9	1.0
9.5	0.0
0.4	1.0
1.3	1.0
1.1	1.0
0.7	1.0
1.6	1.0
3.4	0.0
9.2	0.0
1.2	1.0
11.2	0.0
1.4	1.0
8.8	0.0
3.0	1.0
0.4	1.0
2.9	1.0
0.4	1.0
17.4	0.0
16.8	0.0
1.3	1.0
4.0	0.0
5.6	1.0
19.8	0.0
6.9	1.0
0.3	1.0
3.1	1.0
7.7	0.0
2.7	1.0
1.1	1.0
