# Supplementary material for: Semi-Supervised Methods to Predict Patient Survival from Gene Expression Data
Source: PLoS Biol. 2004 Apr 13;2(4):e108. doi: 10.1371/journal.pbio.0020108 (PMC387275; doi:10.1371/journal.pbio.0020108)
Supplement: Dataset S10 — This is the gene expression data for the lung cancer dataset of Beer et al. (2002). (5.39 MB TXT). [file pbio.0020108.sd014.txt]

170.0	59.7	80.0	92.4	104.0	88.0	69.7	230.0	105.0	53.7	96.9	104.0	91.0	83.0	845.4	265.9	343.7	262.0	163.0	128.4	121.4	729.4	284.3	119.0	191.6	32.9	105.5	93.0	85.8	130.0	58.0	284.2	141.7	195.9	148.3	116.2	78.1	294.6	149.4	135.8	85.0	110.7	106.2	110.0	100.5	85.8	121.7	129.0	72.9	106.5
69.4	18.1	26.0	96.9	72.8	138.6	11.1	176.0	78.1	36.7	28.4	70.0	91.0	78.0	126.6	17.8	44.1	99.0	76.4	54.1	80.0	137.0	236.3	42.6	86.0	32.0	63.7	41.4	42.6	90.2	30.8	84.4	148.7	65.0	56.2	67.6	52.8	74.8	241.2	89.0	94.7	96.9	59.3	80.3	53.4	24.3	99.8	121.0	27.2	99.5
250.7	146.8	150.0	177.8	228.7	115.5	177.8	511.3	233.9	393.6	339.5	331.0	165.5	922.6	651.0	243.0	119.7	866.5	193.0	149.0	240.1	214.9	113.0	918.4	342.0	233.5	335.3	167.4	122.3	222.1	121.7	272.7	519.3	348.9	137.5	188.9	158.0	834.5	443.8	142.8	408.2	415.0	882.8	170.2	382.1	355.5	255.0	196.0	176.4	339.0
957.1	186.8	340.2	515.8	540.8	616.6	380.5	523.9	602.7	160.5	880.5	1766.0	442.5	340.4	769.4	458.0	155.7	473.8	330.3	312.3	168.0	1166.4	405.3	703.4	434.5	274.9	1768.8	292.3	286.2	1054.4	339.4	362.6	503.1	125.6	261.9	177.4	56.2	537.8	512.7	467.7	458.9	832.0	452.9	356.8	642.1	144.0	785.6	449.5	447.8	464.8
25.4	-7.7	-16.3	18.0	26.0	9.0	21.0	32.0	24.3	27.0	19.0	26.0	29.0	18.5	-8.0	19.6	163.8	43.3	19.8	-6.5	-35.1	33.2	25.5	-5.3	19.8	26.0	29.6	9.0	21.8	22.2	17.5	12.0	75.5	-15.5	9.0	40.0	4.2	12.2	52.0	26.0	27.0	25.0	-24.0	33.8	43.8	-2.0	73.0	46.0	19.0	14.6
471.2	309.0	225.7	296.6	264.1	371.9	291.0	664.2	471.6	407.3	361.8	685.9	410.2	544.1	274.2	249.4	138.8	281.3	232.0	277.0	429.4	406.9	263.9	410.2	212.4	312.3	728.7	211.9	268.5	402.6	77.4	166.0	551.7	328.4	435.2	279.0	283.5	438.0	241.2	296.3	382.8	490.8	495.5	236.6	389.0	357.2	538.9	161.7	431.8	370.7
-52.0	-99.0	23.5	48.5	-10.0	49.2	-62.5	-17.1	20.0	-4.4	-0.6	55.6	-22.6	75.0	-43.2	9.8	32.3	-25.5	-1.5	-49.3	66.8	-36.5	-36.0	62.3	-43.1	-62.6	59.7	41.4	-12.2	14.8	-80.1	-59.4	21.0	39.9	63.0	62.7	68.5	-64.7	-66.0	-43.2	29.0	-48.6	37.6	60.2	73.6	-7.2	37.8	-4.2	3.0	-33.7
42.8	57.9	69.4	60.4	56.4	37.2	99.0	295.0	78.1	94.2	82.6	185.8	91.0	112.0	66.2	112.2	211.1	83.5	57.0	12.5	110.0	322.0	144.0	53.7	67.6	70.2	102.2	108.0	61.6	65.0	33.6	130.9	126.6	164.4	109.8	151.5	151.5	64.0	160.3	74.6	143.0	146.8	111.3	186.0	112.5	46.4	122.6	67.0	115.5	58.1
200.9	151.5	207.6	151.5	145.9	149.2	238.8	607.2	300.7	411.0	216.4	703.8	239.7	375.3	259.8	265.0	603.1	224.0	368.6	174.0	232.5	88.9	398.5	288.0	229.7	237.3	326.5	214.1	154.8	346.3	194.4	348.0	450.1	251.4	204.0	413.3	416.3	281.4	316.0	238.2	356.7	248.7	266.8	350.9	400.0	171.9	535.8	108.0	330.7	196.4
846.4	722.8	515.1	819.1	674.4	618.9	936.2	1388.1	732.1	959.1	642.8	933.2	1022.1	570.8	2734.0	922.0	2423.7	1029.6	1254.8	756.7	854.9	818.0	1084.0	769.8	804.9	888.0	850.0	488.2	942.6	676.8	805.8	989.0	780.5	611.5	890.5	991.5	518.8	874.9	827.1	594.4	703.5	637.8	729.4	595.3	821.8	698.6	767.9	981.5	503.7	705.5
134.7	55.3	63.7	56.3	122.6	49.2	139.3	362.5	115.5	52.0	78.1	96.0	156.2	65.0	272.4	244.8	378.0	199.8	220.0	121.2	160.0	327.0	326.9	121.0	98.9	87.1	127.2	86.9	57.0	144.9	99.7	224.0	160.3	74.6	139.7	122.4	72.0	93.0	87.1	115.5	132.0	122.6	113.0	99.1	242.1	103.0	244.0	84.1	84.1	33.4
147.0	131.2	107.0	118.9	174.0	92.0	175.9	396.9	90.0	185.3	120.8	213.6	204.3	103.5	691.6	167.4	613.7	256.0	221.0	122.0	149.6	302.0	551.0	131.1	265.8	217.0	113.0	137.0	148.3	188.2	161.2	281.3	258.3	208.8	203.0	252.7	146.2	236.0	287.1	214.5	203.1	135.0	126.0	149.0	211.9	178.3	237.7	169.1	119.7	118.0
-71.4	-85.4	-78.3	-80.7	-85.2	-135.3	4.1	46.0	-76.4	-50.2	-146.3	-92.1	-125.7	-121.3	-52.2	-185.7	20.6	21.0	-128.2	-130.0	-92.4	-15.5	47.3	-133.6	-110.9	-32.9	-126.2	-67.0	-104.7	-87.0	-75.8	21.0	-3.6	14.0	-82.0	-34.0	-90.6	82.8	-117.0	-156.9	-187.2	-14.4	-131.4	-32.7	-195.8	-183.0	-32.0	-138.9	-174.1	-144.6
19.6	-44.0	49.2	22.2	-69.2	17.0	6.8	60.0	81.0	105.0	-37.4	92.0	49.7	67.0	0.7	15.2	-27.3	107.0	-21.0	13.7	42.4	-147.0	140.2	69.7	12.0	-13.1	101.3	-1.0	-11.1	-7.2	-34.6	136.5	107.0	53.2	25.2	-51.0	-64.5	-46.7	70.2	-61.2	65.9	34.8	96.8	101.3	42.6	94.7	-15.0	-19.6	16.0	25.2
953.2	552.1	609.4	708.2	582.7	768.1	1130.1	1062.6	1005.8	1561.9	664.4	1788.6	1142.0	951.9	1168.6	574.7	501.8	732.0	1165.9	604.7	621.1	611.4	610.5	932.1	510.5	791.5	1212.3	450.5	892.9	631.6	535.8	715.9	1011.5	554.4	602.6	1018.5	544.2	765.8	978.6	442.7	671.4	718.0	650.4	954.8	1237.4	528.1	987.2	576.9	386.8	563.5
703.6	2068.7	447.0	2771.2	327.1	179.0	1427.8	460.4	3691.9	1583.4	527.7	898.0	832.2	3400.9	1919.2	3402.3	956.7	2812.1	4695.3	373.9	2550.6	551.1	654.1	1026.3	4377.6	1114.7	1307.4	2740.1	10132.4	394.9	582.5	410.1	518.5	485.7	3917.0	849.1	1072.3	489.3	2750.1	555.3	1473.8	522.8	2751.1	1589.1	329.0	1916.6	398.0	2160.1	284.5	168.7
22.2	-22.0	30.8	75.5	32.0	57.0	28.2	47.0	34.8	34.3	53.7	32.0	27.0	69.0	-16.9	-1.4	74.9	-6.8	49.4	11.3	29.0	40.7	-26.6	21.0	21.8	-20.4	42.0	46.0	43.8	57.0	-24.3	75.5	1.8	19.6	-57.2	1.0	78.1	15.5	66.8	17.7	40.7	9.0	53.0	35.5	79.0	30.5	44.0	8.3	21.0	33.4
222.2	178.3	99.0	111.6	157.1	133.2	340.2	325.0	131.9	181.5	48.5	217.1	224.1	161.4	860.9	137.0	1312.8	227.0	201.0	105.0	85.0	65.6	415.1	166.9	365.1	209.0	206.9	124.5	134.7	145.9	528.2	648.4	120.6	251.4	234.0	156.9	160.3	378.0	246.3	265.0	89.1	66.8	182.0	174.0	192.7	214.1	176.8	126.0	134.3	163.3
43.5	69.0	53.4	67.6	66.8	60.0	45.8	125.0	66.8	76.4	50.8	63.7	55.6	43.8	152.4	22.2	130.0	17.2	54.5	71.1	21.0	44.6	79.8	90.2	95.0	12.2	59.7	77.0	27.2	22.2	48.5	41.3	73.8	42.4	109.8	104.0	53.7	115.5	106.0	65.0	48.0	50.8	74.0	50.8	65.9	78.0	86.0	16.0	42.6	54.5
-7.0	-0.8	28.4	4.2	3.0	-0.6	6.8	1.0	10.4	2.3	-0.6	55.6	-28.9	37.2	24.5	-35.4	19.4	12.5	39.0	5.0	16.0	353.6	156.0	-11.1	-15.5	-3.0	-24.5	52.8	8.0	-14.4	-14.8	13.5	31.1	130.0	68.5	-1.0	27.5	-34.8	78.2	22.7	3.0	36.2	9.0	63.4	-16.1	22.7	68.0	43.3	98.0	-27.9
95.5	75.1	68.5	57.0	35.5	54.5	55.1	152.6	71.1	88.0	65.9	73.8	53.4	43.8	295.0	67.3	278.4	81.2	116.2	54.9	86.0	100.3	219.2	52.8	62.0	69.4	79.0	72.0	89.2	79.0	71.2	231.6	20.4	61.6	182.0	72.0	130.0	47.9	251.8	116.3	110.5	55.3	99.8	101.3	68.5	130.0	160.1	135.6	68.0	69.4
526.9	391.8	288.9	326.1	383.1	416.4	806.9	1286.3	669.6	437.3	297.1	690.4	672.0	330.6	732.4	376.1	89.8	216.2	310.8	342.1	442.1	760.9	406.4	487.2	297.7	506.9	675.2	356.4	286.2	265.0	310.2	131.9	373.0	757.4	327.3	338.3	769.6	260.8	510.4	440.1	529.1	553.4	523.8	751.3	472.5	363.8	720.8	184.7	353.7	485.1
777.5	517.9	1053.2	4190.3	449.5	421.9	709.9	687.0	1194.1	413.8	820.7	750.1	779.0	418.2	4967.3	627.5	2072.7	1392.6	2232.4	1333.2	4164.1	-60.3	5684.5	417.0	4613.9	297.4	655.8	3642.0	7855.9	628.1	729.4	831.8	486.8	548.4	4099.0	2302.2	288.0	251.4	719.7	516.9	524.2	328.2	528.1	1065.9	490.6	2208.8	490.5	3405.9	857.0	2079.8
62.3	52.0	24.8	43.8	31.0	39.0	45.8	162.6	44.0	48.5	33.4	80.0	10.2	71.0	44.1	7.8	42.6	59.0	65.0	63.0	80.0	-3.8	272.4	78.1	81.0	3.0	34.8	83.5	61.6	55.6	92.5	75.5	49.4	103.0	103.6	58.1	126.7	74.8	326.3	72.9	65.0	37.6	29.6	37.2	75.9	52.8	115.0	121.0	68.0	43.0
149.0	328.6	199.4	172.0	288.0	321.4	238.8	314.7	201.8	298.0	275.0	282.7	213.0	242.2	265.0	215.4	43.8	225.0	231.0	255.4	341.3	631.3	214.5	325.9	227.8	217.0	231.5	258.0	166.0	257.3	153.7	263.9	341.0	307.7	174.0	352.3	243.0	409.1	248.5	478.0	336.1	342.0	404.5	429.9	389.0	272.9	470.1	442.2	236.9	276.9
565.7	467.2	378.0	522.1	558.9	432.1	571.7	592.4	493.8	517.2	395.3	531.6	428.2	402.9	491.3	657.7	189.0	605.4	703.3	524.4	525.0	229.7	535.9	437.0	645.8	497.9	420.9	419.8	479.5	484.0	667.0	464.4	503.1	418.0	448.7	375.4	361.6	479.1	665.5	549.2	308.8	399.4	272.1	297.4	503.8	499.1	508.1	645.3	414.5	562.0
400.6	259.7	238.5	400.0	340.5	360.3	189.1	365.3	252.6	433.8	376.5	287.1	289.0	224.7	284.3	86.0	358.5	302.5	339.1	325.4	366.5	239.2	206.0	245.2	292.3	262.2	354.2	236.0	393.8	273.0	242.0	209.6	198.5	190.8	492.8	601.8	141.2	209.8	191.7	569.6	422.4	439.0	447.7	444.6	206.0	422.2	389.5	260.8	267.8	279.3
554.6	480.9	528.7	618.6	530.0	471.1	597.3	486.3	427.0	393.6	492.0	489.1	622.9	367.1	1181.8	486.8	1036.0	607.2	656.0	525.2	458.8	447.0	740.6	625.5	507.1	579.2	562.7	438.9	667.6	422.2	553.9	735.3	455.2	388.2	530.9	406.3	424.6	1011.9	507.5	548.3	404.1	344.6	404.5	378.0	557.7	593.4	440.3	629.8	413.1	488.5
68.5	65.0	16.0	108.0	32.0	98.0	95.8	195.1	52.8	15.0	17.0	89.0	141.5	159.1	73.9	114.7	131.8	47.0	50.2	85.4	141.7	214.9	-36.0	37.6	44.0	54.2	65.0	48.0	28.4	75.1	73.6	13.0	193.8	25.3	48.0	32.0	17.0	83.5	124.5	223.0	36.0	89.1	115.5	61.8	39.0	395.9	26.9	5.7	46.2	475.8
22.2	4.0	10.8	70.2	23.5	35.5	41.0	84.6	43.0	31.0	55.3	13.2	37.0	35.5	144.9	17.4	142.2	-39.0	74.6	-13.0	58.0	-48.4	133.8	59.7	36.7	3.8	50.0	0.0	61.6	11.3	24.5	22.8	47.6	33.2	12.5	11.0	-24.8	30.9	75.1	99.0	39.9	-1.0	11.8	3.0	21.0	39.0	9.0	44.1	21.0	36.2
281.6	355.7	650.7	795.5	412.5	371.9	246.8	437.0	375.8	454.9	360.3	379.6	404.1	304.7	344.6	344.1	163.1	372.5	444.7	566.5	662.1	682.2	494.9	482.2	313.8	552.9	346.4	466.3	578.3	738.4	285.2	251.8	414.2	348.0	937.2	418.0	360.3	431.7	414.2	651.0	850.2	649.1	656.7	720.7	254.0	1055.1	565.5	653.9	441.5	491.1
1018.2	1579.4	1254.4	1293.3	1220.0	1053.2	1098.5	738.6	703.6	3401.2	841.4	1762.5	1109.0	888.4	1706.5	941.1	550.0	1108.1	1340.8	970.3	977.8	1342.3	1278.1	2401.5	1030.1	1193.3	1512.2	958.3	1439.0	800.1	1118.6	1386.3	982.2	768.3	1523.4	1355.4	1168.3	613.3	1566.2	1363.2	842.2	1396.7	1361.1	1512.3	960.1	1971.3	1477.1	2022.3	1019.0	848.3
658.2	419.8	319.3	172.0	358.5	315.2	426.1	510.5	190.8	350.6	264.1	421.3	631.3	59.3	757.1	526.9	935.4	910.1	598.0	386.5	768.8	910.5	490.6	171.3	894.4	609.4	444.5	550.8	230.8	1039.8	892.1	318.1	330.0	56.4	111.6	159.2	163.7	1029.5	282.9	310.8	324.3	705.8	462.4	465.9	1341.8	179.3	626.7	192.0	142.9	326.8
8787.4	7157.4	9298.7	10859.5	6320.0	7987.0	8177.7	6383.7	9383.0	10287.6	7759.8	8284.3	8412.7	7066.4	10882.5	10002.9	7723.7	7593.9	9944.4	10678.9	9020.4	7917.0	8060.8	6246.4	11244.4	6098.4	10010.3	5799.3	7830.9	7654.8	8647.6	8849.4	6493.5	8309.9	14170.0	14064.9	14448.0	8005.5	9466.3	9788.2	8860.9	6957.3	7381.2	10464.6	8121.8	9860.2	10658.3	12645.8	9465.5	9858.5
287.1	315.0	320.9	173.0	314.9	303.4	265.9	275.5	344.4	493.5	278.8	520.8	290.0	459.3	655.3	437.1	820.0	361.4	467.0	464.9	434.3	590.2	648.9	457.7	523.9	266.1	458.7	320.8	436.9	530.7	281.6	519.3	486.8	261.9	379.7	277.0	176.0	411.9	474.7	290.1	206.0	313.3	312.5	326.3	661.2	349.7	315.1	622.0	329.8	367.0
452.6	949.0	566.3	540.9	571.5	676.5	508.4	1248.2	822.4	1096.8	1106.5	1164.1	893.7	924.0	481.1	559.3	268.8	720.5	686.3	439.8	598.0	319.0	820.0	764.5	848.0	1223.3	1098.2	749.4	632.4	845.2	521.6	615.7	1320.8	1172.6	499.6	1280.2	3000.6	1330.1	968.2	1374.3	1239.2	1134.5	1157.6	1337.1	704.2	1191.5	1340.6	783.3	1041.0	771.6
210.9	279.4	169.3	267.6	193.4	252.7	141.7	384.6	234.8	398.2	354.9	158.0	221.5	223.0	110.0	196.4	32.3	310.2	345.8	360.2	415.2	222.1	191.1	190.9	230.6	164.0	413.5	251.8	424.7	278.3	126.3	156.2	228.5	196.7	338.7	410.2	423.4	132.8	263.9	343.2	416.1	385.1	422.8	245.8	268.5	436.5	363.0	117.1	271.3	186.0
580.5	832.0	499.6	477.6	651.8	692.7	606.2	633.0	651.2	1316.8	485.0	1054.6	600.3	753.9	815.1	787.6	998.5	618.3	544.2	747.5	721.8	791.5	836.9	712.0	773.0	819.0	758.3	850.7	668.6	668.1	704.1	630.8	774.6	682.6	675.0	839.7	1002.7	670.7	628.7	1238.6	899.2	710.5	650.4	734.8	859.9	1186.6	645.6	709.8	678.9	975.7
139.3	172.9	112.6	74.6	82.4	59.0	184.4	436.3	99.0	246.1	194.7	126.6	93.0	109.0	141.7	72.0	382.5	212.8	180.4	85.4	95.0	18.6	244.1	91.3	98.9	177.0	98.0	118.0	48.5	161.0	188.1	123.1	270.5	264.0	90.2	211.3	191.9	209.8	78.2	217.3	325.2	198.9	180.0	171.2	120.6	78.0	140.8	49.0	213.6	131.1
460.7	677.3	463.7	642.4	517.7	699.2	428.6	880.0	435.0	773.7	555.8	504.7	361.2	440.5	368.3	463.9	290.4	426.2	433.7	629.2	624.6	430.3	512.0	464.2	526.4	384.6	590.2	447.0	529.8	565.9	456.4	343.7	633.7	483.8	667.4	1152.1	866.8	506.2	604.2	830.1	672.9	635.9	885.1	548.7	483.4	576.9	551.5	411.0	614.3	413.4
7.5	0.0	-17.9	-21.0	-11.1	0.6	0.0	30.5	4.2	29.0	0.6	23.0	-6.9	35.5	-4.2	-15.8	72.8	9.9	-6.8	-17.0	10.2	18.4	13.9	0.6	55.6	-16.7	22.0	9.0	22.7	-3.0	-4.3	4.1	15.2	-54.0	-42.2	-9.1	4.2	50.2	-16.2	20.2	24.3	0.0	50.6	78.1	6.4	18.5	-23.0	9.0	-10.0	3.0
460.7	329.6	265.9	403.2	355.3	260.6	404.4	251.1	394.5	433.8	346.1	374.7	435.8	289.8	553.8	556.2	1024.0	562.9	619.2	437.7	642.5	322.0	721.6	368.3	380.2	453.9	347.2	377.3	390.8	427.0	453.2	340.5	485.8	477.2	397.1	516.1	366.4	584.8	577.6	454.8	276.0	290.8	280.9	331.0	427.9	335.8	495.1	598.4	296.4	377.3
105.0	91.3	541.0	124.9	14373.6	120.6	5825.9	3.0	79.0	144.0	148.0	95.0	78.0	49.2	210.7	3191.5	53.1	145.0	180.4	1890.2	109.0	4554.0	149.0	4675.6	102.5	76.7	108.8	126.7	504.6	89.1	2248.6	248.5	90.7	69.0	331.5	72.0	124.5	142.1	4577.4	98.0	69.4	131.0	22.0	68.5	53.4	125.0	93.6	68.0	79.0	68.5
2103.2	989.0	1124.1	929.1	1805.9	1479.7	3779.3	1860.5	1814.2	676.7	1454.6	966.2	1522.5	2846.9	2476.2	2547.9	3310.4	2724.2	2271.9	2008.8	1315.0	2504.4	1347.5	2952.8	2199.5	1878.7	1632.6	667.7	972.2	2562.4	1508.9	3511.0	1490.1	1641.0	827.9	753.2	672.9	2092.2	3295.4	968.7	970.2	1065.1	1675.8	742.7	2020.7	817.9	832.1	1024.0	1377.7	2063.4
183.0	188.9	120.0	194.8	165.5	158.8	257.3	277.5	190.0	233.0	176.4	234.3	226.3	146.8	276.0	348.9	820.0	233.0	335.8	203.3	168.0	205.2	300.9	237.5	171.5	131.9	137.5	164.6	198.0	168.0	270.5	330.9	239.4	107.0	202.0	177.4	178.0	234.0	206.0	220.2	124.0	98.0	65.0	126.0	196.2	144.0	180.6	243.0	152.6	196.4
18.9	-1.5	2.0	39.0	5.2	16.0	21.6	17.1	-6.5	-4.4	4.2	-7.0	39.9	5.4	-11.4	53.2	110.5	-30.8	16.0	21.0	31.0	8.3	4.4	19.0	-39.9	44.1	16.0	26.0	22.7	25.4	25.5	9.5	-19.0	-6.9	-27.2	-25.0	-4.2	-4.9	18.8	-8.0	-2.0	-6.0	-30.0	-19.8	33.2	9.0	-26.0	42.4	2.0	19.0
-23.4	6.0	24.8	16.0	21.8	1.8	20.5	69.4	1.3	-8.6	6.6	-10.0	8.0	7.8	31.1	57.9	134.4	140.8	4.5	4.0	19.3	-4.1	18.0	3.0	-8.7	27.5	-3.0	-8.0	6.0	16.0	28.4	-6.9	80.1	-11.1	17.7	3.0	1.5	54.5	-9.4	4.0	-6.0	-11.1	14.6	13.2	34.3	-4.4	5.2	-7.1	3.0	1.8
84.4	64.1	67.6	32.0	56.4	40.0	50.4	25.4	34.8	16.0	100.7	49.2	86.0	52.0	-27.2	-1.9	19.6	-10.7	81.2	72.0	58.0	97.1	-1.5	110.0	112.5	51.1	75.5	92.0	27.2	75.1	41.0	190.9	89.8	74.6	84.6	116.2	134.2	65.0	26.0	27.2	54.5	201.6	41.0	170.2	75.1	100.5	94.7	86.7	77.2	69.4
392.8	373.4	340.2	440.1	485.3	466.4	435.3	489.0	285.5	600.0	462.0	413.9	386.4	431.9	508.0	409.4	546.1	393.8	288.0	412.0	421.6	659.0	438.0	624.1	405.0	394.5	365.7	372.4	623.0	432.6	447.0	346.9	378.0	553.5	464.8	523.1	492.8	528.6	404.6	466.8	698.0	433.0	643.4	645.6	369.1	458.5	588.7	662.5	935.0	374.3
164.0	111.3	80.0	103.0	91.0	71.0	104.0	102.5	93.0	160.5	89.1	123.1	110.7	88.0	260.8	133.5	246.0	138.6	166.0	73.6	81.0	214.9	200.3	108.0	79.0	70.2	102.2	111.8	147.2	118.0	122.6	57.7	135.8	171.9	77.4	101.0	116.2	131.9	73.6	133.5	94.7	52.0	138.2	94.7	118.0	128.0	83.0	104.7	174.0	74.0
36.0	-5.3	6.0	17.0	-12.2	23.0	31.2	37.2	5.4	32.0	1.8	6.6	10.2	6.6	148.7	34.6	318.1	41.6	60.4	11.3	26.0	-126.5	83.9	14.6	17.2	23.2	-6.0	-25.3	18.0	-0.4	25.5	-30.5	37.0	37.8	4.0	-13.7	30.5	88.0	53.9	-51.6	28.0	20.0	13.2	-10.0	20.2	29.0	24.3	21.8	-8.8	9.0
87.1	37.0	37.6	71.1	35.5	24.0	86.0	49.0	37.6	6.4	58.1	75.5	49.7	49.2	394.0	53.9	156.4	93.5	55.1	22.7	72.8	167.4	265.9	77.2	148.4	3.8	33.4	50.0	14.8	58.1	36.7	90.5	114.4	155.8	75.1	100.0	22.0	103.8	-14.1	26.0	92.4	45.0	58.1	98.0	121.4	65.0	53.7	114.4	33.4	30.8
7.5	257.1	9.0	7.8	249.4	-16.9	35.1	145.1	1.3	-32.8	55.3	20.0	-8.4	3.0	-38.1	78.2	235.6	5.7	29.0	-0.4	54.9	145.8	67.3	22.0	-35.1	0.7	45.0	-38.6	-6.5	-15.5	45.9	-28.5	25.3	-21.9	-38.5	-24.0	-57.0	14.4	14.2	-88.0	45.0	139.0	-109.2	-41.3	25.0	-62.2	-71.0	-43.7	33.4	-17.7
135.8	61.4	100.0	161.0	131.1	111.3	96.9	56.4	82.0	96.8	108.0	92.0	54.9	67.0	227.2	106.9	341.6	174.0	61.6	96.2	64.0	6.0	153.0	118.0	80.0	87.1	86.9	127.8	199.8	65.8	65.0	81.7	58.0	89.1	255.6	217.7	304.6	115.5	109.0	117.2	179.3	131.0	195.3	209.9	98.0	158.0	83.0	-57.7	105.3	114.4
1751.6	1078.2	1365.5	2231.5	1613.3	1728.2	1182.0	1389.9	744.5	1076.6	1555.8	808.5	1320.8	767.4	755.9	1009.2	470.1	1612.5	1492.3	1303.2	1245.5	1267.0	1021.0	1169.0	1102.5	1077.7	1227.9	1585.6	2910.1	1170.0	1929.7	1017.1	961.0	1207.1	2755.0	1519.7	1292.9	1239.5	986.6	1002.5	1382.7	1294.2	1441.7	1106.6	897.2	1331.5	1252.4	1285.5	1218.5	1413.2
211.7	182.5	76.4	225.1	208.4	165.6	182.5	112.4	255.4	93.0	189.2	185.8	198.4	195.0	314.7	254.0	287.0	172.9	240.0	348.0	371.1	390.4	125.7	268.7	151.0	169.0	163.0	122.4	222.1	187.3	279.7	250.7	161.4	82.0	202.0	113.5	122.4	342.3	321.1	105.0	243.9	252.0	190.9	136.4	431.7	177.2	132.2	223.0	139.7	221.3
-8.0	4.0	-1.0	-8.0	-28.5	19.0	6.3	-226.1	6.6	32.0	-1.8	-12.2	1.0	-3.0	-38.1	-14.5	45.7	16.0	-4.3	38.0	-4.0	-56.7	43.9	1.8	-10.9	31.2	18.0	11.8	17.0	-34.2	-16.7	5.5	-23.7	-6.1	36.7	52.8	24.0	-29.5	-1.2	7.0	-10.0	-39.2	29.6	21.0	-27.4	0.0	-23.0	21.0	-2.0	19.0
343.6	506.7	346.5	311.6	318.7	243.9	345.1	190.8	419.7	106.0	527.0	604.0	678.5	243.0	856.7	722.7	2569.3	417.9	383.1	578.6	844.4	527.4	435.5	242.1	459.7	266.1	186.8	265.8	156.9	181.1	755.2	336.2	496.0	169.7	236.0	116.2	124.5	497.0	320.1	630.0	295.2	848.5	157.1	221.5	322.0	175.1	308.6	225.0	351.2	685.3
21.0	18.9	24.8	6.6	2.2	-10.0	47.3	95.3	23.5	75.5	16.0	61.0	13.7	47.8	26.9	26.8	287.0	20.4	54.5	16.8	-1.3	49.7	30.0	39.0	24.3	6.0	25.0	30.8	60.4	6.4	54.5	55.0	1.8	76.4	17.7	26.0	20.0	20.2	21.0	37.8	6.4	-43.9	34.8	19.0	41.4	50.6	34.3	33.8	59.3	33.4
3284.1	4794.5	7241.5	4131.0	3854.5	2874.8	3914.4	6132.2	3864.7	4558.8	3988.0	5656.0	3636.4	5947.5	5176.3	3927.7	6369.5	5432.4	6113.8	3423.2	4302.8	4416.4	4783.6	4261.1	4165.5	4249.0	4282.1	4312.7	3323.9	4090.5	3359.6	4709.7	3431.0	4107.8	4308.2	5831.5	4689.8	5041.5	4493.9	3677.2	8198.5	4921.7	2642.4	3831.2	3581.0	4330.1	4774.2	4215.2	5857.8	3018.8
278.8	289.0	251.1	244.7	261.3	250.9	405.2	434.0	274.0	381.7	212.6	299.0	299.0	235.5	547.8	511.2	1609.1	386.2	458.8	284.0	277.5	480.7	653.1	174.0	479.7	405.2	277.3	270.6	298.4	347.2	499.8	646.2	454.1	411.0	364.6	357.4	312.9	523.5	398.1	302.5	233.5	118.0	224.8	231.8	344.0	211.4	313.3	449.5	230.0	288.0
191.7	144.0	135.2	128.3	162.3	161.4	336.4	274.4	140.3	220.2	154.0	217.1	170.2	151.5	13.5	29.0	1094.5	267.9	291.1	180.2	184.4	268.0	395.1	111.0	370.3	325.0	195.0	77.0	186.8	108.0	314.1	652.8	195.6	142.6	227.0	78.0	147.2	142.1	214.5	190.8	45.0	55.3	121.0	42.6	284.5	166.5	220.4	86.7	168.7	180.0
318.8	497.7	707.4	285.4	401.5	351.4	240.9	616.1	359.7	559.3	467.0	739.4	292.0	432.6	561.4	419.5	563.0	472.9	495.2	339.6	533.1	277.0	560.4	443.0	476.1	243.9	517.0	378.0	366.9	413.4	187.2	568.8	365.5	258.7	388.4	487.7	466.2	362.5	435.0	236.3	534.7	514.2	294.3	318.5	597.5	464.7	455.3	607.0	543.3	267.4
74.6	79.0	84.0	56.3	72.0	78.0	45.0	74.3	68.5	226.0	130.0	200.7	22.7	246.8	4.3	53.2	14.2	39.0	55.8	30.0	87.0	31.1	28.7	133.2	113.5	55.9	86.9	94.0	98.0	107.1	18.0	88.0	99.0	87.0	54.5	115.3	411.6	88.0	265.0	167.1	175.1	182.0	152.4	240.6	103.0	94.7	120.8	92.4	101.6	94.7
21.0	43.0	24.8	7.8	19.3	-18.2	48.1	80.1	16.0	71.0	-0.6	27.2	-31.3	-14.7	-20.7	-12.6	20.6	37.0	40.7	-5.6	0.4	64.4	46.6	-15.5	43.0	-5.0	-29.1	53.7	-9.1	-32.5	32.0	11.0	58.0	-66.0	40.7	41.0	-4.2	56.0	12.5	34.3	-92.3	-37.6	18.0	-46.6	-23.1	37.2	37.8	27.7	20.0	-15.5
288.9	258.8	301.1	320.6	361.8	292.5	332.5	327.0	368.5	345.1	348.0	367.2	335.4	400.7	445.1	279.7	500.9	195.3	331.4	266.0	330.4	102.6	358.2	340.0	249.8	335.0	300.4	310.6	386.2	269.4	299.6	207.8	176.3	473.4	384.9	210.2	331.0	193.0	240.3	295.2	249.2	380.6	339.8	285.8	293.8	260.2	258.0	372.2	212.6	296.2
80.8	63.2	52.7	18.0	63.9	29.6	38.2	131.0	17.0	37.8	41.4	67.0	63.9	33.8	74.8	94.7	84.6	86.9	120.4	63.0	56.3	247.9	219.2	77.2	82.0	56.4	36.2	57.0	78.0	46.2	34.3	69.8	144.0	120.2	83.5	58.1	39.0	74.8	96.8	74.6	65.9	89.1	16.0	72.9	55.6	68.5	71.0	182.5	54.1	58.1
105.0	148.7	88.0	153.7	106.0	107.1	152.8	184.0	97.0	162.9	150.0	149.4	191.7	124.9	-3.2	74.3	-18.2	136.5	288.0	123.6	191.7	106.5	355.3	191.8	203.6	113.8	137.5	74.0	197.1	96.9	126.3	52.5	144.9	267.1	112.5	184.3	181.0	7.7	214.5	258.0	129.0	139.0	200.7	116.0	129.1	184.7	175.9	183.6	123.1	135.4
321.4	281.3	262.6	289.1	199.3	361.0	311.0	110.2	390.9	278.6	368.0	378.8	461.8	394.9	604.3	470.7	136.1	348.8	437.6	381.8	516.9	116.6	417.5	464.2	411.0	356.6	324.2	320.8	350.4	354.9	290.9	444.6	445.4	407.6	412.5	438.4	247.4	249.3	622.0	380.8	270.5	288.0	361.0	297.4	534.1	413.2	398.0	587.6	378.0	388.5
137.0	230.8	284.3	201.2	235.4	290.7	176.8	243.0	213.3	343.2	189.2	192.1	229.7	425.4	118.0	171.2	43.5	267.9	251.6	315.1	460.6	280.0	335.6	293.0	385.5	297.4	271.6	254.4	314.9	266.8	207.6	287.0	484.8	519.6	495.3	544.8	509.3	388.4	221.3	428.1	410.3	426.3	392.3	520.6	308.9	361.3	437.0	468.2	378.7	252.2
381.5	1460.5	2312.9	610.1	1876.5	611.3	1186.8	754.2	490.7	477.7	1037.0	1535.5	332.1	480.8	447.0	497.0	80.1	1183.5	899.7	456.8	1194.2	1452.7	1088.0	1298.9	1039.3	294.5	888.4	671.3	1037.5	829.6	384.4	425.4	482.7	179.7	1424.8	1385.0	435.2	-14.8	963.4	292.1	1142.2	1056.2	732.8	514.9	385.6	797.4	426.1	808.0	1043.3	430.2
120.0	77.4	58.3	112.5	152.4	35.5	258.3	254.6	113.8	198.8	56.2	96.0	87.0	90.2	118.9	150.0	19.6	115.0	228.0	65.0	99.7	335.0	312.7	101.0	108.9	226.8	77.2	75.0	161.0	126.0	243.0	181.5	42.0	92.4	156.9	144.0	69.7	35.2	115.0	131.2	103.0	49.7	89.2	67.3	28.0	109.2	147.8	196.0	82.9	75.0
376.6	328.6	408.1	329.8	357.7	481.3	363.9	588.5	411.7	591.5	259.5	571.6	331.2	453.2	189.0	279.7	171.8	393.8	434.5	327.9	358.0	190.0	266.8	437.0	278.5	353.1	287.2	299.8	234.3	245.2	277.0	228.7	371.3	719.0	398.0	396.1	445.2	369.3	382.0	480.6	420.5	478.5	350.7	687.4	453.4	921.6	824.3	134.2	463.1	368.5
96.8	142.8	225.7	226.2	310.8	121.4	177.8	111.3	214.9	205.2	168.7	158.0	116.2	181.6	106.5	220.4	31.5	168.7	148.7	157.0	253.0	658.1	45.0	411.7	146.6	58.0	186.0	225.0	123.1	151.5	106.3	57.7	180.9	109.0	88.0	120.2	394.8	35.2	120.8	192.5	110.5	165.0	144.0	298.2	144.9	290.0	371.4	95.8	123.1	209.4
206.8	258.8	265.0	200.4	248.5	427.3	306.0	164.9	265.0	338.3	234.2	327.0	224.1	411.0	44.1	167.4	55.6	265.0	199.0	260.2	325.4	231.6	9.0	246.7	261.2	139.3	261.7	207.5	261.3	257.3	93.5	135.6	349.7	246.1	244.0	596.1	338.7	179.3	349.7	604.2	606.2	301.1	440.5	260.9	299.6	357.2	280.0	296.6	216.4	252.2
500.7	22.7	321.6	221.4	133.2	445.0	401.1	-9.5	752.5	103.0	356.5	189.2	472.4	705.9	276.0	398.1	-4.0	-17.6	147.5	449.7	478.8	32.0	-5.7	77.2	121.0	129.1	990.5	117.2	216.7	692.5	132.5	250.7	412.6	330.1	311.0	30.8	-6.5	52.5	228.5	100.0	330.7	330.8	265.9	131.3	709.9	-60.4	22.7	-71.8	387.4	384.3
-1.8	-0.8	61.0	53.4	10.4	59.0	39.0	98.9	82.0	40.7	52.0	100.0	31.0	98.0	-39.1	11.3	-10.6	64.0	45.0	-8.2	8.0	174.9	78.4	90.2	12.0	4.5	98.8	102.0	21.0	36.7	-13.3	1.6	135.8	175.1	-8.4	48.5	111.6	-14.8	100.0	150.0	225.9	76.4	46.4	164.6	75.1	88.0	53.7	-34.4	92.5	65.9
195.9	194.6	185.3	150.5	170.8	117.2	164.9	139.0	161.4	190.0	191.9	221.3	186.2	185.8	359.6	199.6	418.7	186.8	262.1	213.6	343.0	78.5	378.0	158.0	225.9	254.0	99.7	177.0	146.2	273.8	219.0	392.3	190.9	145.1	165.4	130.0	58.6	388.4	262.8	258.0	127.0	71.1	152.4	121.0	371.5	136.4	175.9	160.5	191.8	135.4
109.5	155.2	200.4	142.8	123.5	156.2	252.6	60.0	47.3	124.0	130.0	159.1	146.6	150.5	200.7	239.8	125.7	307.3	249.7	260.2	137.0	206.0	330.6	45.0	245.3	216.0	127.2	168.4	77.0	228.7	195.3	212.3	224.8	356.2	463.9	362.6	342.6	162.9	268.4	224.0	190.7	275.7	165.5	177.0	154.5	321.1	289.9	442.9	288.0	184.0
875.8	926.0	800.2	792.0	994.1	831.6	815.3	757.5	741.0	1027.7	926.1	1254.2	1211.8	635.7	2150.1	1203.5	501.8	910.9	1233.2	860.7	1001.8	1248.6	1122.0	967.9	912.8	756.9	743.5	741.6	726.6	832.2	868.8	1276.6	1096.2	755.7	938.2	712.8	527.5	1132.3	1122.8	1068.6	531.9	885.1	455.8	524.5	875.0	703.1	844.2	1132.8	604.0	919.6
53.4	-9.2	33.4	18.0	39.9	22.0	37.4	83.5	81.0	7.3	18.0	7.8	164.6	32.0	25.1	38.1	121.4	-5.5	35.0	12.5	-13.7	-30.5	170.8	590.5	-14.6	202.2	-11.2	17.4	9.0	-3.0	25.0	-12.0	237.5	36.7	10.2	-32.0	558.7	28.7	228.5	286.1	5.6	24.0	247.4	421.0	25.0	365.5	398.7	138.4	34.8	40.0
210.9	413.9	445.3	259.1	638.1	386.6	366.5	521.4	411.0	234.0	523.9	-3.0	103.0	148.7	197.1	1008.2	-17.4	365.4	439.2	237.0	638.2	299.0	107.1	280.6	328.0	444.5	472.0	586.0	185.7	371.1	804.9	384.2	193.8	123.5	293.0	127.8	5696.0	293.3	498.5	57.0	340.7	340.2	547.6	917.7	561.5	369.7	394.1	70.0	113.8	198.8
961.8	742.0	628.6	940.6	1059.6	449.8	920.9	634.7	1150.0	1919.2	511.6	1479.9	325.4	1490.8	301.9	618.9	191.9	1401.0	1221.1	364.2	638.2	895.3	1101.0	1095.8	1256.6	749.7	1236.5	594.8	389.2	911.4	575.6	773.1	1351.6	525.1	832.9	1448.3	844.1	559.9	933.4	533.4	881.8	932.5	1314.2	723.7	756.2	1180.9	1439.0	935.2	529.8	665.9
1481.4	1327.1	1028.8	1049.1	1298.3	1022.5	1546.7	890.0	1014.1	1316.8	1166.2	1302.6	1407.7	1002.1	1846.7	1711.3	4678.0	1617.5	1800.6	1128.9	895.4	1690.6	1982.2	1155.1	1546.1	1371.5	1099.8	782.0	1426.3	1428.2	1451.7	2712.4	1342.7	1292.2	1399.1	1630.1	800.9	1721.9	1299.1	1100.1	891.8	975.8	714.4	756.8	1016.4	796.7	1068.0	1682.0	1131.2	1076.7
327.6	672.2	114.2	1171.4	1448.6	1199.1	771.5	113.6	141.2	110.2	538.5	111.6	977.1	65.0	165.0	1508.3	585.4	2859.7	1823.4	980.4	665.5	2923.0	150.0	939.0	366.0	434.4	490.0	221.5	1218.3	314.4	2492.7	224.9	423.0	134.2	600.8	251.8	111.6	626.6	1187.7	58.3	293.4	80.1	243.0	915.6	346.0	247.8	674.0	304.1	49.7	224.0
-11.7	-1.5	-16.3	-10.0	-58.0	-15.5	11.8	75.1	-16.6	-7.9	-22.5	-33.0	9.0	-17.9	-0.7	-11.3	100.6	-2.4	53.2	-3.9	36.7	9.9	35.2	-23.1	-2.3	-15.5	-24.5	-19.6	-0.4	17.0	-10.5	15.0	-31.2	-17.7	-23.5	-18.6	4.2	-26.7	-3.6	1.3	-14.4	-4.0	21.0	30.5	42.6	-45.4	-56.3	-58.3	-24.8	-11.1
-47.5	-14.9	-39.2	-23.5	-26.6	-37.8	13.2	-93.5	-31.4	3.0	-60.5	-29.0	-38.4	-50.3	-13.2	-78.7	1.8	-31.5	-21.0	-46.0	-36.0	-47.4	-4.2	-41.6	-47.1	-29.8	-33.7	-26.4	5.0	-36.0	-26.6	-46.7	-4.2	-11.1	-47.2	-16.1	-48.0	29.3	-33.6	-31.0	3.0	-23.5	-70.9	-37.8	-52.3	-37.9	-11.0	18.2	-46.6	-25.6
323.2	517.2	318.5	622.0	503.9	417.1	245.9	406.3	635.6	490.0	430.1	870.2	318.7	542.3	260.8	251.2	120.6	353.5	656.0	377.2	587.7	188.1	276.0	255.5	185.0	148.0	490.0	296.6	463.7	349.7	277.9	420.6	408.2	535.2	594.3	836.9	284.3	240.0	370.3	475.4	550.8	373.4	611.1	364.8	459.7	518.9	798.4	689.2	390.1	274.5
65.0	55.3	47.8	46.2	39.9	27.2	46.6	42.0	25.2	104.0	-4.2	22.0	8.0	18.5	470.9	141.7	106.9	20.4	45.9	58.0	7.0	58.2	183.8	-5.3	27.0	53.1	46.0	18.9	57.0	134.7	150.5	190.0	82.4	102.0	91.3	58.1	54.5	286.9	30.5	62.3	31.0	-2.0	-51.0	-43.1	98.0	90.2	98.0	131.4	41.4	62.7
60.6	21.8	34.8	22.2	3.8	24.0	102.0	68.5	-17.7	167.8	20.0	0.4	55.6	30.8	109.3	92.2	827.1	32.0	136.5	69.4	66.8	44.1	162.3	45.0	-0.3	17.1	9.0	62.7	17.0	11.3	136.4	106.3	8.2	46.2	47.0	27.2	73.8	23.9	28.2	53.7	111.3	56.2	94.2	27.5	82.0	52.0	116.0	94.7	77.2	25.2
119.0	83.0	114.9	107.0	118.9	105.3	353.3	150.5	110.5	141.5	170.4	165.5	186.2	95.8	230.4	259.5	1067.5	241.0	212.0	177.6	141.7	88.9	505.8	150.5	104.4	123.5	84.6	119.1	122.3	159.0	122.6	337.3	196.6	59.3	73.6	166.6	66.2	335.4	213.6	247.0	144.0	109.8	29.6	95.8	216.2	130.0	167.6	206.0	73.8	166.5
33.0	108.8	39.0	70.2	123.5	75.0	32.8	158.0	107.0	186.2	73.8	125.7	54.9	211.1	215.4	219.6	291.6	170.8	187.9	186.4	170.0	259.3	225.2	181.0	74.6	113.8	82.4	133.0	124.9	166.0	72.0	153.6	230.3	70.0	151.5	108.9	199.4	290.6	354.0	153.0	126.0	162.0	128.0	100.2	151.9	171.9	159.1	228.0	119.7	98.0
60.6	111.3	56.3	75.5	55.8	61.0	55.1	62.0	36.2	93.0	128.2	116.2	66.0	66.0	262.9	119.1	580.7	160.1	82.4	65.0	113.0	46.2	151.0	52.8	129.0	131.9	72.9	79.0	25.2	121.0	103.0	139.3	132.3	226.8	170.3	183.1	232.6	579.8	87.1	135.8	217.1	100.0	173.1	94.7	141.0	130.0	177.8	101.3	127.4	84.4
-8.0	9.0	14.2	24.8	21.0	3.0	44.3	96.2	19.0	27.0	6.6	29.6	-6.1	-11.6	71.4	43.2	337.3	91.6	12.1	43.0	-16.4	80.4	0.0	-6.5	39.0	42.4	9.0	14.6	17.0	43.3	41.7	111.6	28.6	65.0	73.6	49.7	69.7	183.6	-10.0	37.8	68.5	34.8	33.4	33.8	83.0	21.0	33.2	55.6	3.0	26.0
501.5	707.0	479.5	657.6	440.1	675.7	482.6	823.6	507.1	2165.4	565.4	973.2	515.0	646.4	797.8	616.9	1090.0	600.8	887.8	990.5	894.7	433.6	358.2	907.4	1102.5	521.3	590.2	416.9	478.0	625.5	749.8	682.6	682.1	648.4	556.5	675.2	707.5	792.9	664.7	476.3	819.2	594.0	644.7	661.8	1152.7	309.0	594.1	389.3	1009.6	497.0
253.5	226.5	205.1	298.7	235.4	351.4	184.4	244.2	202.6	215.4	281.9	302.0	365.6	259.3	108.0	131.2	180.0	116.0	109.8	268.0	217.1	92.5	220.2	277.0	241.1	246.7	189.2	248.3	266.8	230.6	222.2	48.5	258.3	197.6	195.0	124.5	178.0	232.0	287.1	218.3	232.5	184.7	474.2	303.4	274.7	201.3	239.8	162.9	273.4	342.3
451.0	625.1	566.3	594.9	576.0	509.4	633.8	421.0	600.5	468.1	817.6	820.0	422.2	578.2	964.9	642.1	351.0	598.9	634.3	658.2	630.5	502.9	621.0	524.1	540.7	455.6	517.0	640.8	546.6	641.1	490.8	680.4	559.5	683.6	973.1	856.7	831.4	842.8	856.2	654.6	701.2	775.8	482.3	606.0	857.2	483.9	611.2	561.8	878.9	500.1
1833.8	1786.3	1920.7	1372.3	1344.9	1702.9	2074.5	924.6	1026.3	3848.6	1309.3	3145.5	1376.5	2713.0	541.2	1325.8	877.0	1984.2	1701.5	1357.4	1971.5	1869.1	1128.0	1161.7	2587.0	1023.4	2219.2	1584.9	788.3	2458.0	844.4	1550.7	1300.6	1376.5	934.2	3749.3	828.7	1083.5	1269.1	1678.0	2014.9	1424.9	1272.8	1939.2	3088.3	1771.9	2413.2	1803.1	4020.3	1582.8
405.8	265.0	390.2	315.9	278.4	219.0	333.5	319.0	325.2	303.6	468.0	324.0	444.8	338.2	298.4	562.3	17.2	380.1	753.2	353.7	476.1	1400.3	644.8	544.3	677.8	182.0	538.3	397.0	401.2	500.4	210.0	480.7	454.1	293.8	347.0	146.2	279.1	184.7	459.5	233.5	326.1	210.2	159.9	240.6	601.3	357.2	289.9	458.0	358.5	434.2
23.5	32.0	40.0	10.8	-0.8	16.0	-31.0	58.0	-0.4	3.0	37.6	17.0	-24.2	28.4	137.0	-29.1	-51.9	63.0	-4.3	32.0	70.2	70.2	57.8	52.8	81.0	8.2	19.0	40.2	17.0	22.9	-23.8	81.7	101.0	0.8	45.0	26.0	-16.3	-87.8	41.4	11.3	-9.0	-53.4	-68.5	-117.9	9.0	46.4	55.3	-3.6	65.0	44.0
63.2	75.1	50.6	60.4	30.0	55.3	72.8	167.1	30.0	32.0	72.9	50.6	76.0	41.4	365.4	20.5	178.0	112.0	65.0	73.6	67.6	-123.4	181.4	70.8	50.0	79.0	58.3	72.0	94.2	79.0	113.8	161.6	81.2	72.0	74.3	48.5	22.0	147.2	158.0	62.3	65.9	47.3	88.0	45.0	68.5	68.5	109.0	93.6	53.4	79.0
317.9	156.1	166.5	194.8	111.6	189.0	58.0	336.0	124.5	287.1	206.0	473.3	103.0	304.7	539.0	67.3	129.1	172.9	67.0	196.2	106.3	132.0	51.2	137.5	123.0	94.0	133.2	472.4	137.0	277.4	115.5	73.4	134.7	175.1	316.0	447.0	177.0	176.1	215.4	652.5	246.5	235.9	430.5	320.9	197.1	124.0	322.7	299.8	392.8	151.0
345.3	423.5	462.0	461.8	394.9	392.9	408.5	882.8	374.3	508.9	389.8	523.1	293.0	477.8	558.8	316.0	360.0	408.2	429.0	484.5	561.1	515.6	433.1	355.9	429.8	472.0	354.9	551.6	276.5	379.5	356.7	342.7	686.6	563.2	327.3	348.9	983.0	424.5	329.4	644.5	481.1	509.2	845.3	674.6	436.3	573.4	581.7	294.4	806.3	385.7
434.1	629.2	809.7	589.8	1153.0	597.5	933.0	763.3	494.6	1601.3	623.5	818.4	317.0	1065.8	217.3	760.2	669.6	634.8	265.0	412.0	387.2	1058.2	106.2	1093.7	668.8	622.9	784.6	730.7	289.0	526.4	961.0	657.2	1117.4	1577.8	188.2	356.6	390.9	995.3	1039.5	347.0	873.0	845.9	736.9	722.5	707.1	271.3	649.4	182.5	1242.4	766.9
95.5	88.0	113.4	147.2	130.0	162.2	96.9	357.1	152.6	192.4	126.3	224.7	153.6	164.9	297.3	285.2	201.3	168.7	223.0	194.4	237.3	389.5	279.7	185.0	241.1	228.7	158.0	176.0	183.6	84.0	98.8	157.1	148.7	102.0	145.1	96.9	343.4	246.1	217.1	153.0	137.0	108.0	380.2	202.8	212.8	127.0	185.3	144.0	147.2	150.0
190.8	568.0	204.1	415.6	430.9	256.2	94.7	578.6	553.7	388.1	293.4	388.5	252.7	329.1	355.7	197.5	203.2	323.4	668.3	315.1	450.6	80.4	56.5	362.1	117.1	150.0	189.2	284.0	374.1	270.3	89.8	208.7	410.1	575.5	589.7	450.7	590.7	218.3	319.1	846.9	475.6	380.6	690.7	544.3	434.0	432.8	461.8	644.4	410.3	205.2
307.6	238.7	295.5	387.1	373.9	398.4	379.6	448.8	406.0	392.7	374.2	648.8	294.0	345.7	608.1	507.5	885.5	503.0	460.6	327.1	336.3	844.8	593.8	406.2	399.0	211.0	331.3	334.8	415.3	443.8	377.0	511.9	513.1	408.5	430.1	499.6	258.8	459.8	462.2	374.6	409.6	450.8	460.2	381.0	458.8	431.2	441.1	481.7	332.5	364.8
46.0	16.0	46.4	61.6	9.0	74.0	72.0	156.9	48.5	28.0	87.1	-3.0	36.0	46.4	67.3	36.4	73.2	10.8	53.9	100.0	62.0	190.0	22.0	6.6	30.0	17.1	45.0	2.0	67.6	32.0	36.7	21.7	60.0	24.6	39.9	8.0	21.0	22.4	21.6	36.7	45.0	5.6	44.0	7.8	72.8	1.0	24.3	59.3	33.4	55.3
259.3	81.0	317.0	502.6	353.7	419.2	73.6	491.6	200.9	565.2	231.8	387.7	-23.4	319.3	51.5	-53.2	-38.6	128.8	83.5	254.5	305.0	-31.2	0.4	384.4	259.7	170.0	279.0	532.1	353.5	226.8	45.0	-169.5	600.3	314.7	662.7	531.8	651.5	68.5	322.2	853.6	625.1	415.7	429.3	524.5	-21.0	499.8	363.9	397.1	290.8	313.4
280.6	259.7	148.0	265.9	309.8	328.1	163.7	248.8	318.8	124.0	373.4	314.0	292.0	246.8	286.2	376.1	357.0	372.5	288.0	366.6	467.9	224.9	153.0	236.6	341.0	330.0	351.8	277.7	239.5	420.6	338.4	165.1	358.0	303.1	503.1	250.9	142.6	246.1	398.9	456.5	475.6	378.0	235.7	228.6	317.0	479.3	381.8	368.0	202.4	424.6
112.6	77.4	121.0	80.6	77.4	142.9	75.1	97.1	52.0	76.4	53.7	52.7	70.0	56.3	139.3	70.4	46.5	94.4	39.0	88.0	132.3	56.6	98.9	118.0	45.0	96.0	118.9	95.0	146.2	58.1	116.3	30.9	128.3	131.4	70.8	158.0	103.0	-41.8	57.0	94.0	78.1	40.0	109.7	189.0	46.2	78.0	154.2	117.1	52.7	100.3
17.4	-11.2	-29.3	-5.0	-39.0	-28.5	7.4	2.5	-5.3	22.0	3.0	-35.0	-7.7	-54.6	150.5	-32.9	88.0	75.1	-34.0	-2.1	-57.0	106.5	45.8	-27.4	-72.4	29.8	-31.4	-4.0	4.0	-10.0	3.0	-15.5	-35.3	41.6	-12.0	1.0	-39.0	106.3	6.3	-48.0	-23.5	-21.0	10.4	24.0	-55.7	-67.6	20.2	55.6	-31.0	-21.0
66.8	98.0	167.4	104.0	142.9	117.2	145.8	177.0	215.7	110.2	132.3	77.2	176.8	239.7	190.0	216.2	40.2	153.0	316.0	126.8	196.7	263.4	77.2	183.0	68.5	54.2	158.0	111.1	182.5	114.0	105.5	431.8	293.4	186.6	245.1	110.7	114.4	148.3	250.7	129.1	126.0	206.7	287.1	79.0	236.0	133.8	144.0	78.0	191.8	144.0
228.2	223.9	166.5	190.0	197.6	178.0	319.9	42.8	169.4	217.3	207.9	302.0	255.3	166.0	550.0	192.1	983.5	335.2	457.0	230.0	289.0	66.8	405.3	144.9	345.0	274.9	186.0	319.8	196.2	221.1	340.5	501.6	280.6	232.5	347.0	350.6	185.0	35.8	474.7	318.9	155.2	153.3	189.0	127.0	331.0	210.5	211.1	390.2	161.2	210.2
352.3	1129.0	498.3	366.0	826.3	790.5	402.8	746.0	507.9	1247.3	1420.9	1879.9	622.0	805.9	1026.6	595.3	165.3	451.5	440.0	800.7	491.5	498.0	688.3	522.2	507.1	902.0	475.9	727.6	562.0	432.6	418.7	190.0	566.5	1026.0	483.4	682.8	1122.2	758.0	473.8	1164.4	807.2	692.0	764.8	861.3	501.5	633.2	732.6	1445.5	457.2	901.4
-13.4	3.0	72.9	113.5	106.0	-0.6	148.4	221.9	-13.3	188.1	-6.5	76.4	-39.9	134.0	277.0	202.8	63.6	160.1	238.0	39.0	200.1	83.8	420.8	27.5	18.5	225.9	-68.5	131.0	234.3	157.1	198.9	169.6	82.4	149.4	150.5	161.7	258.0	319.3	39.0	261.0	180.4	73.8	250.9	166.5	40.2	214.9	222.1	45.0	174.8	6.6
158.0	125.4	128.0	134.7	135.4	64.0	144.0	410.1	126.3	90.5	21.0	127.4	135.1	207.7	34.7	130.0	111.8	102.0	29.0	76.7	75.1	-24.7	-23.2	198.9	167.8	134.7	107.2	142.0	122.3	77.4	104.7	82.6	38.0	47.3	102.4	65.0	12.5	1269.7	48.5	397.8	217.1	68.5	67.0	66.2	91.8	110.5	601.9	40.7	96.2	68.5
1.8	65.0	57.0	40.2	6.0	35.5	20.5	31.2	83.0	30.0	40.2	62.3	86.0	33.8	72.5	61.4	373.5	102.0	216.0	116.2	-50.2	169.3	136.4	13.2	138.6	-0.7	63.7	67.6	47.3	108.0	-6.9	22.4	62.0	111.0	136.5	32.0	67.3	269.4	178.3	84.1	47.0	25.0	98.0	10.4	59.0	70.8	156.7	61.6	61.6	29.6
134.7	161.4	131.8	184.4	150.5	157.1	140.5	239.0	134.7	179.6	85.3	221.3	179.6	220.4	26.4	37.2	-7.4	-0.6	-20.4	21.8	104.7	-1.6	-48.7	205.1	-26.3	117.2	132.2	125.6	192.7	50.8	32.8	4.4	169.4	66.0	52.8	2.0	61.8	1088.7	22.9	357.4	54.5	26.0	73.0	50.8	70.2	43.8	559.3	35.5	5.4	90.2
85.3	85.0	49.2	56.3	43.3	52.8	131.2	285.9	69.4	93.0	79.0	80.0	111.6	61.6	237.7	224.1	1081.0	180.4	158.0	129.2	80.0	371.4	152.0	72.0	164.2	80.8	81.2	42.6	113.5	159.0	118.0	313.9	88.0	125.6	102.4	166.6	99.0	387.4	128.2	156.0	86.0	86.9	133.5	58.6	136.0	104.2	170.8	79.0	58.1	71.1
224.7	246.5	208.4	244.7	223.0	217.3	22.9	590.4	219.8	153.0	129.1	318.0	221.5	320.0	5.8	42.6	26.8	5.0	-26.2	8.0	169.0	-106.9	24.0	314.0	47.0	118.9	197.0	223.0	227.3	80.0	167.6	-8.7	100.0	40.7	17.7	21.0	33.4	1986.3	73.6	529.3	164.4	72.0	88.0	109.0	118.0	126.0	985.3	-17.6	146.2	172.9
16.7	31.0	39.0	65.9	6.8	19.0	55.8	2.0	49.7	5.6	-21.0	33.2	-16.0	-41.7	203.3	16.5	324.5	7.0	-29.5	-17.0	2.1	29.2	168.7	-42.7	43.0	31.2	-6.0	14.6	54.9	43.3	55.8	71.5	-27.8	36.7	-11.0	33.4	-23.5	150.5	-2.4	108.0	50.0	-23.5	41.0	-29.3	-46.3	-36.0	60.0	32.9	39.0	-22.2
713.8	628.1	649.1	820.0	684.0	612.0	280.0	1692.6	684.5	697.4	320.8	918.2	695.1	824.2	375.1	748.3	31.2	1101.9	1010.2	625.6	1169.7	722.2	601.1	818.5	780.5	416.9	505.3	634.6	651.0	919.2	476.2	379.8	981.4	509.5	886.5	642.2	689.1	3671.3	911.4	1352.0	1067.6	722.5	791.4	745.2	1311.4	798.8	1967.3	1082.1	742.8	310.7
-9.5	-33.0	-6.5	-6.0	-34.1	-12.8	-1.8	61.0	-33.7	-18.5	-14.7	-66.7	-1.7	-16.3	11.0	36.4	7.9	30.3	-4.9	-3.0	16.8	52.4	73.8	-1.8	17.9	-9.5	-7.0	-2.0	1.3	10.2	-80.7	53.0	12.9	44.1	-27.2	0.0	37.6	36.5	0.6	-66.0	-2.0	-17.7	0.6	22.0	1.7	18.5	26.0	32.9	4.2	-23.3
1158.7	1078.2	779.6	1036.2	1094.7	863.4	781.8	2212.0	937.3	1113.7	621.0	1156.0	1043.8	1028.0	1067.7	844.1	1959.0	950.8	941.8	723.7	1097.9	566.9	670.7	1017.3	797.4	1082.2	681.7	822.7	985.1	798.2	1320.3	775.4	830.1	453.6	541.3	545.7	470.3	4797.4	847.6	1375.1	779.2	596.6	615.3	521.9	994.2	656.9	2128.8	918.0	570.6	687.9
-6.5	-53.0	4.5	-60.0	-80.4	-41.3	-33.0	9.8	-15.5	-65.2	-21.0	-69.7	-79.2	-0.6	-7.5	-24.8	38.3	19.8	-47.1	-16.0	-47.2	57.0	24.0	20.0	-18.2	-2.5	-45.6	-9.0	-27.4	-42.0	-35.1	162.4	35.0	-62.4	-20.0	-13.7	-39.0	43.7	68.5	-11.0	-19.9	14.8	-15.5	-17.3	-31.7	-11.6	-24.0	61.6	-1.0	-52.9
2264.0	2974.7	2116.5	2520.4	2647.2	1923.7	1388.6	4566.8	1834.1	2727.5	1473.7	2620.0	2250.5	2501.8	5739.2	6259.7	6463.4	8218.3	7093.1	5435.3	6700.2	5930.0	5501.4	2640.3	6580.4	2154.2	1606.7	2309.2	2550.0	7025.1	2918.3	6669.4	7955.1	5921.9	7700.2	7103.5	4916.9	12481.2	7264.3	6175.2	8881.1	4939.2	5912.2	4821.7	7886.1	7147.3	8975.5	7440.5	6198.3	1708.4
41.2	18.9	7.5	-9.0	40.7	56.2	-15.8	6.8	33.4	-3.7	17.0	27.2	37.0	65.0	103.4	170.2	-3.0	256.0	245.9	93.5	211.9	239.2	263.9	-4.2	246.8	2.5	23.0	9.0	14.8	173.0	-19.6	132.8	328.0	288.0	308.0	219.8	172.9	17.2	205.2	1.3	309.8	134.0	230.3	181.0	230.8	187.9	-37.9	221.0	146.2	9.0
503.0	783.3	739.1	973.9	903.5	778.5	347.0	2192.0	687.2	841.6	362.6	795.3	540.6	910.7	-51.9	577.8	-26.6	860.0	700.5	636.5	1102.8	521.5	562.5	966.6	511.3	721.2	520.4	792.1	884.9	994.7	569.7	327.7	887.3	650.3	890.5	793.7	623.5	5965.6	960.2	1449.2	1192.9	694.5	850.7	721.9	1121.2	871.7	2693.9	837.2	720.3	354.6
11.0	108.0	70.2	22.2	44.1	52.8	9.0	200.1	91.0	70.0	23.0	65.0	42.4	80.0	35.8	88.0	130.9	191.8	155.7	186.4	245.0	343.0	73.8	95.8	329.0	172.0	75.5	114.2	50.8	191.7	158.0	181.5	251.6	186.6	59.0	158.0	195.6	428.1	294.2	243.0	243.0	134.0	80.0	120.0	155.4	214.1	91.3	172.8	158.0	76.0
6369.7	12848.9	11910.1	10734.9	12950.8	10443.1	7156.7	18940.3	8435.3	13408.5	8036.4	12615.2	10837.7	13007.0	13660.4	11830.0	10738.0	15953.1	17267.0	11015.0	13555.6	12132.0	15430.6	14239.8	13897.2	12547.5	8973.5	12031.4	14022.9	16395.1	12930.0	13704.6	16335.1	13840.9	17042.5	17549.5	11402.5	31193.9	17671.4	14150.6	19330.1	13093.2	16965.1	13331.0	19195.6	22801.1	25798.4	13541.0	14267.8	8047.8
0.6	54.5	36.2	41.4	8.2	7.5	-43.6	-60.6	25.2	6.4	1.8	-16.6	40.7	35.5	206.9	264.1	194.7	351.9	228.0	271.0	350.3	20.1	271.4	49.7	383.2	55.3	-0.6	14.6	-5.6	356.6	1.2	199.4	242.1	241.1	257.7	251.8	294.2	217.3	265.0	102.0	365.3	306.7	296.2	331.7	434.0	384.2	147.8	391.0	338.9	9.0
6881.1	10920.0	9235.5	11800.2	11533.8	9141.9	6678.2	19662.1	8095.9	12213.9	5649.7	11064.0	8784.7	11809.4	4101.7	4121.5	4092.2	5538.0	5089.7	4117.4	6137.1	3467.2	3490.6	12912.5	4980.7	11016.8	7164.8	9313.3	12059.4	5367.0	10698.3	4404.0	5934.4	3606.1	5076.7	4605.0	3504.3	27462.5	5169.4	12149.3	6899.7	4202.1	4911.7	3371.9	6793.0	7317.8	22130.5	5006.1	5938.0	6268.1
-6.5	30.0	7.5	46.2	60.4	68.0	-30.0	23.2	39.0	72.9	32.0	25.0	33.0	54.9	37.9	-6.5	24.1	119.2	62.7	46.0	79.0	45.6	151.0	56.2	75.5	-10.0	58.3	45.0	0.4	9.0	-8.7	3.0	116.2	78.1	131.1	77.0	18.0	18.3	-7.7	65.9	90.2	54.5	47.8	94.7	72.0	108.0	49.4	75.0	96.2	25.2
-2.4	8.0	-7.7	-5.0	-34.1	-24.0	-4.4	17.7	10.4	-1.7	-0.6	13.2	1.0	-6.5	152.4	-15.2	9.0	40.7	-2.0	-32.0	-6.0	54.9	-20.6	-36.0	26.0	-14.9	-11.2	29.6	13.7	10.2	19.0	91.3	-41.0	21.7	-24.8	19.3	-3.0	-2.3	-6.5	-15.0	-19.9	-14.4	-7.0	23.0	-10.0	17.2	-32.0	55.6	4.2	4.2
-30.5	-12.4	-54.9	-22.2	-14.4	-66.0	29.0	-21.0	-25.6	-21.0	-56.5	-61.6	12.5	-56.0	71.4	33.8	349.5	4.3	35.0	6.0	-26.6	143.0	54.5	-37.1	43.0	-2.1	-54.2	-67.9	-42.4	-21.9	51.1	29.3	55.6	-6.1	-18.0	6.0	-42.0	95.5	103.0	-18.0	-37.6	18.0	6.6	11.8	-18.6	-3.0	35.5	-4.2	-5.3	-18.8
10.0	24.3	-5.3	33.4	33.2	-16.9	74.3	-15.8	20.0	62.0	25.0	2.1	27.0	-7.7	52.8	42.6	127.4	-35.2	16.0	29.0	65.0	144.0	77.8	43.8	26.0	38.1	6.6	21.0	41.4	33.2	33.6	28.7	36.0	53.9	13.7	33.4	14.2	69.1	41.4	-2.1	50.0	-2.0	-12.8	4.2	-23.1	50.6	4.5	11.6	27.2	6.6
14036.4	14027.2	14720.5	6769.4	15318.9	16627.2	14318.2	8257.7	10421.1	16874.2	12473.6	13122.7	9445.4	15856.8	15280.8	11745.0	9540.2	9953.1	16192.1	10509.2	10827.3	13272.4	10721.6	13214.2	11453.1	12181.2	16874.7	11235.3	16168.5	17248.7	11371.0	16153.4	16116.3	13706.1	13079.1	17845.8	7880.3	12858.0	18123.2	6849.2	12994.9	13906.9	14252.2	12654.9	21099.5	10797.7	15834.7	12268.0	18907.3	11457.6
319.7	380.8	410.3	468.3	297.3	382.7	357.7	1120.1	527.4	371.8	347.1	319.0	536.3	401.5	406.0	669.6	596.0	759.5	712.8	510.7	728.6	481.6	547.3	492.1	631.8	284.7	365.7	473.3	363.8	602.7	589.5	640.7	1063.6	766.6	645.6	602.8	416.3	879.1	698.1	550.9	691.8	370.8	433.4	299.9	956.6	455.5	584.1	586.5	394.8	337.4
14685.7	13121.6	11147.4	7180.1	12902.2	14127.7	6014.7	4325.6	8349.4	12323.1	11626.6	14017.0	7718.4	15160.4	13706.5	11548.5	7723.7	7097.8	12979.7	7791.9	6926.7	13704.9	8471.0	14623.4	8638.3	10192.5	17755.8	7940.7	17237.3	11619.8	6340.9	11646.7	11878.7	11053.1	8431.6	11171.6	6403.3	7514.6	15008.3	5159.2	8753.8	13570.7	7387.2	6985.7	15032.7	4303.3	10326.7	12491.4	10250.8	10955.5
-19.3	-73.8	-27.7	-74.7	-74.0	-71.9	-20.0	-22.2	-29.1	-34.4	-42.8	-25.0	-55.7	-6.5	-37.4	-94.6	-8.9	-81.2	-60.1	-41.6	-36.0	74.5	-3.4	-61.6	-75.3	-43.9	-16.1	-5.0	-21.0	-57.0	-30.8	96.3	-1.2	-48.0	-9.2	-27.0	-34.8	-32.8	-58.7	-73.3	7.3	-39.2	-89.4	-90.1	12.5	-118.2	-53.4	-126.1	-50.1	-67.7
23065.3	21256.1	19324.9	11508.8	22098.5	23376.5	11770.9	8048.0	14232.6	18171.4	18014.1	22248.5	14865.2	25454.3	22004.9	19351.7	12181.3	14920.4	23174.3	12519.5	11235.4	25071.7	17765.2	22024.4	16953.7	18329.2	27567.3	13655.4	27461.0	25281.2	12614.3	21036.6	20629.8	20066.0	16606.4	21858.7	10673.1	12718.1	25131.0	8456.3	17557.8	23610.3	16631.1	14518.8	31075.4	9636.4	18404.3	20344.4	25742.2	15369.7
135.8	81.0	75.5	75.5	91.0	71.0	182.5	180.0	45.0	126.0	81.7	42.0	65.0	82.0	34.2	189.0	427.3	83.5	167.0	53.4	84.0	130.0	131.3	70.8	107.1	114.7	81.2	98.0	106.0	83.0	109.7	254.0	162.6	124.5	88.0	50.8	101.0	374.1	103.0	102.0	125.0	17.0	129.0	102.4	129.1	69.7	20.2	181.5	54.1	55.3
10046.0	11010.2	9547.3	5604.9	7443.3	10251.5	12947.9	15967.6	12012.3	12329.6	14115.7	13104.7	13311.0	16155.0	5971.5	7085.6	7119.2	14723.8	9781.2	8887.5	6964.1	9556.3	13282.5	10844.7	8185.7	11159.0	21409.3	9823.0	5150.1	14453.3	7898.9	12938.1	10133.2	20396.9	10168.8	13222.3	13383.3	10973.0	13546.1	12833.6	16207.9	19302.9	22157.2	13655.0	20885.9	21967.3	16781.4	12553.0	18324.9	11464.1
54.9	180.4	101.0	92.4	107.0	103.5	158.0	143.0	101.0	157.0	92.4	103.0	159.9	123.1	32.5	98.0	173.3	159.1	96.9	137.5	149.6	192.3	187.5	134.3	189.0	65.9	100.5	133.0	70.2	151.5	164.4	337.3	228.5	244.0	155.8	166.6	137.0	146.2	228.5	131.2	144.9	90.2	144.0	85.4	168.7	165.5	211.1	108.0	184.4	118.0
10961.2	10728.7	8897.4	5832.7	12104.7	10402.5	14575.6	17981.1	14286.2	13491.7	14733.1	14421.8	12372.5	18428.8	5270.1	6189.0	7864.0	11801.8	6478.7	8997.9	5564.7	8341.9	10146.3	12287.9	7300.9	12135.9	22483.1	11741.4	4564.6	10793.4	6567.1	12228.4	10659.4	16302.2	8706.0	10963.8	20008.6	10584.8	13273.9	13221.0	15594.1	18053.1	18372.2	15681.7	17111.4	13449.2	15904.7	12086.2	12956.3	14051.0
-23.4	-44.0	-29.3	-48.0	0.8	-21.0	17.0	-17.1	0.4	3.9	-7.7	-34.0	-33.6	-22.2	8.1	9.8	32.7	88.9	-25.6	-54.9	-24.8	-91.2	-8.8	-48.2	27.0	-18.6	-7.0	-18.2	-39.2	18.0	0.2	47.1	81.2	74.6	24.3	61.6	109.8	84.2	51.1	27.2	45.0	-12.2	22.0	35.5	14.8	29.0	45.0	4.3	24.0	4.2
9125.9	8670.3	7258.3	4013.1	8897.2	8316.3	11947.6	13255.6	11725.0	10614.0	12708.3	11331.7	11173.2	15662.5	4430.0	5084.6	1118.5	11120.0	6631.6	8575.0	4594.0	7678.5	8024.8	10154.8	6749.1	8776.6	20757.0	9513.7	2974.7	10755.3	4468.2	10262.0	9072.0	19106.6	7512.0	8879.8	19955.2	9573.6	9860.8	11769.4	17619.4	19740.4	21525.3	18218.5	17401.7	19139.7	13549.3	9908.4	16028.7	11820.5
93.0	96.9	53.4	78.1	112.5	97.0	78.2	51.0	95.0	68.0	102.5	94.0	95.0	58.1	39.0	-5.5	53.7	154.0	71.0	100.0	34.3	-6.4	142.7	47.3	187.0	66.8	82.4	115.7	66.8	44.1	57.0	78.3	114.4	146.2	108.0	144.0	123.5	60.0	63.9	118.0	105.5	36.2	49.2	94.7	106.3	140.2	127.2	9.9	89.8	91.3
2245.6	1514.8	2204.2	954.8	1799.3	1466.7	1228.5	3266.5	1138.6	3041.1	2467.4	2573.7	2228.0	2879.9	821.4	932.8	1965.0	2546.8	622.0	1309.1	1021.1	1197.4	466.1	2598.8	1262.0	4171.9	1008.8	2208.7	800.6	1779.4	715.2	2473.8	1877.7	2755.3	843.8	1398.8	2452.8	3010.0	1166.9	1261.8	2536.3	3438.3	1681.9	947.9	3567.1	1159.0	1338.2	547.4	2361.1	2443.8
53.4	-13.7	19.0	-89.4	-5.8	-84.6	-32.5	67.6	-42.0	191.6	50.8	162.3	-24.2	310.0	116.0	21.6	96.8	54.9	5.2	-38.2	-60.8	6.7	-51.9	238.5	-28.9	314.2	-54.2	90.0	-68.5	-5.8	-12.4	50.6	39.8	41.6	-77.5	11.0	123.5	82.0	26.8	21.8	56.2	77.2	29.6	-43.1	170.8	0.0	23.5	-0.5	62.7	180.0
1023.5	499.2	730.5	148.3	681.6	345.0	383.8	1147.0	462.1	1091.8	868.4	1140.4	599.4	1601.6	5.5	240.9	69.9	833.8	163.0	273.0	160.0	432.8	92.4	1620.4	450.6	1975.2	317.8	821.4	198.0	368.6	18.0	674.9	778.8	1017.5	147.2	516.1	853.4	1146.9	382.8	519.4	778.5	1151.3	429.9	308.5	1262.4	230.6	517.6	167.8	569.7	1151.7
1038.7	559.5	780.4	300.9	726.3	494.2	412.7	1139.5	526.6	1132.3	1046.2	1247.5	782.4	1381.5	212.6	374.2	79.6	910.1	191.0	339.6	288.0	358.3	125.7	1484.4	352.3	1790.9	357.2	828.2	317.0	424.6	201.6	587.6	562.1	910.3	208.6	443.9	961.0	1082.5	381.2	427.3	828.1	1212.8	487.4	321.6	1328.4	286.4	401.8	270.2	618.6	1213.6
108.8	125.4	108.8	60.4	90.0	102.5	86.0	199.3	104.0	34.3	72.9	71.0	106.0	104.4	-11.7	70.4	30.9	105.0	89.1	75.9	4.0	45.6	43.4	83.5	64.0	26.8	72.0	149.0	73.0	65.0	164.4	43.2	100.0	21.0	-3.0	109.8	53.7	174.0	183.6	72.0	113.8	52.0	96.8	58.6	68.5	58.3	52.8	21.8	67.0	28.4
-18.5	-3.0	28.4	19.0	0.8	-22.5	1.8	53.2	-10.0	-55.2	-1.8	-23.0	16.8	10.4	-36.7	-29.1	-19.6	-32.2	-18.4	-15.0	2.1	-8.6	-45.8	16.0	0.3	-1.2	-22.2	-10.0	-29.6	43.3	-54.5	49.2	-35.3	-56.4	43.3	-17.3	-16.3	249.3	-4.8	-45.6	18.5	19.0	4.2	-29.3	-24.2	-3.0	-20.0	-16.2	-88.2	-37.9
-86.4	-49.0	-5.3	-46.8	-73.2	-30.0	-103.3	-103.3	-23.3	-99.1	-57.8	-23.0	-42.3	-13.1	-96.1	-108.0	-298.1	-12.1	-74.7	-46.0	-44.2	2.2	-79.8	-32.8	-93.8	-99.4	-61.7	13.2	-55.3	32.0	-105.2	-140.7	-58.0	-78.0	-0.4	-58.5	-43.5	-5.7	-25.7	-58.8	-134.7	-39.2	-24.0	-71.6	-33.9	-73.9	-67.2	-73.7	-66.0	-72.9
205.2	235.2	166.5	82.3	129.1	142.9	218.5	168.3	184.3	246.1	197.5	248.3	201.8	276.5	127.4	334.4	78.2	165.5	113.5	122.0	124.9	210.5	181.4	351.5	126.0	416.0	188.4	224.0	185.7	176.7	229.7	275.5	166.0	835.7	78.2	121.3	724.0	183.6	156.9	241.1	296.2	142.0	288.9	314.4	290.3	159.1	106.2	152.9	206.0	189.0
147.0	125.4	92.0	45.0	97.0	83.5	168.3	128.0	108.0	142.7	93.6	180.7	83.0	151.5	213.6	204.9	489.3	126.4	163.0	122.8	54.9	191.5	185.1	182.0	109.8	175.0	122.6	156.0	104.0	180.2	130.0	250.7	228.5	317.8	82.4	115.3	314.9	104.7	235.7	133.5	161.2	74.6	129.0	140.2	204.2	158.0	98.9	127.0	158.0	100.3
21.6	64.1	65.0	14.2	65.9	46.4	69.7	18.8	63.9	84.0	42.6	85.0	28.0	71.0	52.0	123.5	98.0	56.3	95.8	-19.0	48.5	-35.3	47.3	102.0	55.6	92.0	46.0	76.0	6.0	48.5	39.7	148.4	35.0	325.2	10.2	49.7	311.8	80.5	126.3	101.0	104.7	60.4	60.4	106.9	70.2	56.2	67.0	-4.8	74.6	11.8
20.3	-22.0	-6.5	-10.0	4.5	-11.4	42.3	23.2	-11.1	33.2	-5.3	-6.0	11.3	-1.8	31.1	-11.9	214.5	75.9	65.0	0.4	-10.9	127.4	79.8	-10.0	15.0	5.2	0.6	19.6	19.0	-9.3	23.5	17.8	16.6	42.4	36.7	27.2	3.0	69.7	-16.2	21.0	41.6	-9.0	19.0	30.5	16.0	2.0	2.2	92.4	5.4	-4.8
-9.5	0.0	-14.7	5.4	-5.1	-19.6	-3.5	-29.4	6.6	-7.2	0.6	20.0	16.8	-10.0	6.5	-30.4	38.0	20.4	0.5	-9.1	29.0	66.2	8.5	0.6	39.0	6.8	-1.8	3.0	13.7	-9.3	24.0	-4.3	28.6	11.0	50.0	-22.0	14.2	99.7	17.1	10.2	6.4	-4.0	-31.5	4.2	-10.0	2.0	26.0	46.0	5.4	20.0
39.8	31.0	-2.0	31.0	25.2	-7.2	41.7	24.9	37.6	50.8	20.0	41.0	36.0	-6.5	127.4	-8.5	85.2	30.3	46.8	14.8	2.1	30.6	12.5	23.0	44.0	28.2	7.8	36.7	30.8	22.9	72.8	28.7	-8.8	55.1	78.2	22.0	37.6	61.0	53.2	12.5	28.0	-50.2	-28.5	25.0	-7.4	42.6	26.0	11.6	14.2	30.8
221.4	231.7	251.1	135.8	238.2	178.0	338.3	317.0	201.8	239.0	149.0	131.3	185.3	171.7	592.9	333.5	792.9	286.1	193.0	216.2	129.1	458.5	547.3	292.0	348.0	283.6	202.0	212.7	267.7	226.8	389.9	981.8	243.0	276.5	292.0	187.7	168.3	342.3	223.0	224.9	144.9	132.0	70.0	81.6	212.8	186.8	267.0	203.0	240.4	243.0
186.0	292.0	280.6	154.8	216.5	206.0	213.2	435.5	233.9	283.7	268.8	250.9	360.4	335.9	9.0	131.2	720.1	208.6	105.8	123.6	181.5	114.4	214.5	454.4	196.4	258.6	189.2	352.2	195.3	161.0	377.0	231.6	484.8	260.8	221.3	392.9	320.9	1770.5	307.7	412.7	360.0	216.6	411.6	142.7	275.6	231.6	727.7	131.4	151.5	148.0
612.8	644.5	439.5	434.7	533.1	469.2	777.1	1097.0	485.1	446.3	712.2	483.0	890.5	574.5	932.8	796.9	2559.3	683.4	852.0	433.6	494.3	437.0	705.9	766.0	1073.4	769.1	429.0	484.7	606.6	588.5	1351.6	784.5	1092.2	852.1	568.5	773.9	569.6	1753.3	584.7	900.6	761.1	431.0	900.5	293.1	567.6	680.0	566.3	651.3	343.4	613.0
18.1	-14.9	40.0	46.2	-15.5	20.0	-43.6	16.6	59.3	-25.7	-30.0	-26.0	-9.2	-5.3	35.2	-37.3	-19.5	-54.0	-47.7	21.0	-6.0	31.1	-2.2	-19.9	15.0	-39.4	-5.0	27.2	42.6	-14.4	5.3	-25.5	-4.8	21.7	75.1	75.0	-7.7	54.0	-45.7	41.0	14.8	4.7	-5.0	-5.8	11.3	67.3	45.0	31.1	22.0	42.0
-58.3	-53.0	-76.4	-34.8	-31.3	-67.7	-66.5	-25.2	-19.9	-29.7	-51.0	-47.5	-24.2	-29.1	-37.0	-66.6	18.4	19.1	-34.7	-91.0	-17.3	-57.2	-52.4	-42.7	-76.7	-37.7	-38.1	-70.9	-79.2	-49.0	-28.0	-100.5	-29.9	-15.5	-16.0	-108.1	-58.5	-14.4	-36.8	-36.0	-13.3	-69.1	-27.0	-14.9	-41.1	-11.6	-59.2	-31.7	-62.5	-61.3
-30.5	-26.0	-42.3	-39.6	-34.1	-22.5	-48.4	-52.9	-24.5	-35.2	-21.0	-17.7	-24.9	-17.9	21.6	-24.8	19.2	-32.2	-36.7	-40.4	-21.0	78.0	-27.1	-14.4	-7.5	5.2	-51.0	-28.5	-37.1	-30.7	-18.1	34.7	-16.0	-42.0	-29.8	-2.0	-54.0	38.4	-28.9	-39.6	11.3	22.0	-14.1	-10.0	-44.6	-27.0	-37.9	3.7	-64.2	-21.0
-85.8	-45.0	-17.9	-74.7	-32.2	-33.0	-16.8	46.0	-33.7	-46.8	-59.2	-26.0	-0.3	-56.0	-56.7	-83.2	-9.5	-39.0	-72.9	-60.4	-37.5	-17.0	-39.3	-39.3	-4.3	-54.7	-10.0	-23.1	-56.4	-56.0	-31.8	-66.0	-104.0	-68.8	-82.0	-121.8	-23.5	-27.9	-67.6	-94.2	-191.3	-40.7	-55.5	-73.4	-25.3	-52.9	-0.8	-15.5	-66.0	-15.5
-7.5	-61.0	-4.2	-22.2	0.0	6.0	-44.2	130.0	6.6	-35.2	36.2	22.0	1.7	-13.1	9.0	-20.4	-38.0	-32.2	29.0	-5.6	19.3	11.8	-30.4	-12.2	3.0	-15.5	1.8	-36.0	-0.4	-63.0	-43.8	5.1	-9.4	15.0	25.2	-54.0	-17.9	16.4	-28.9	7.0	-2.0	14.8	-6.0	-29.3	-7.4	-80.2	40.0	-5.3	-43.1	-13.3
0.6	6.0	18.0	12.5	19.3	-19.6	12.5	13.7	10.4	31.0	5.4	19.0	13.7	28.4	34.7	-15.8	18.0	10.8	34.0	35.0	23.0	-11.1	6.7	18.0	24.3	51.1	14.6	11.8	17.0	27.7	31.4	-3.0	25.3	-6.9	-7.7	9.0	3.0	94.7	6.3	8.0	-36.0	21.0	13.2	0.6	-6.5	-10.0	-12.0	17.1	54.9	6.6
-91.8	-105.8	-150.2	-140.6	-86.0	-112.5	-38.9	-39.8	-106.1	-88.8	-98.8	-91.4	-93.1	-124.4	-18.1	-53.9	18.8	-12.8	-78.8	-82.0	-86.9	-15.9	-43.5	-111.8	-29.8	-43.9	-84.2	-90.3	-95.7	-58.0	-26.6	-44.6	-29.2	-143.3	-84.6	-77.4	-89.2	13.8	-40.1	-60.0	-191.3	-96.5	-39.0	-86.4	-101.2	-143.5	-78.4	-22.6	-91.2	-83.3
-28.1	6.0	-39.2	-7.0	-5.8	-24.0	-17.9	67.6	-40.0	-34.4	-38.7	-16.6	-21.0	-6.5	-12.0	-36.0	-41.8	-33.0	-6.2	-36.0	-23.8	9.9	-29.9	1.8	10.0	12.2	-11.2	-1.0	-47.8	-12.2	-14.8	-19.5	26.9	-5.3	-51.0	1.0	-76.9	10.6	5.7	-39.6	7.3	-51.8	-31.5	-11.2	-16.1	-27.0	21.8	-21.0	-11.2	-30.2
-113.3	-182.5	-192.8	-140.6	-112.4	-142.0	-77.9	-128.9	-158.3	-131.3	-128.2	-169.7	-117.4	-127.4	-71.2	-116.9	-42.4	-106.0	-93.9	-169.0	-116.1	-59.8	-52.9	-148.9	-140.2	-113.2	-103.1	-129.2	-122.8	-139.4	-120.5	-207.2	-137.5	-234.3	-147.6	-126.3	-105.6	-45.4	-128.5	-147.5	-270.0	-211.1	-154.8	-284.7	-151.8	-130.8	-210.2	-75.6	-154.8	-103.2
1623.6	1254.9	1140.9	1015.2	1054.2	1066.9	1439.0	1231.8	1173.8	350.6	955.3	1156.0	1104.2	1138.7	1878.9	2468.4	3608.9	1478.5	1620.2	1409.9	1340.3	1527.8	1861.9	1077.7	1628.0	1335.7	1225.6	1413.6	1144.8	1365.7	1714.5	1744.4	1151.6	924.4	1266.7	1740.5	771.0	1066.9	1253.8	976.4	730.1	816.2	893.6	937.6	1400.6	911.1	1227.2	1640.1	779.0	1260.1
869.0	679.3	453.7	1011.1	515.4	513.5	435.3	703.1	450.2	820.0	473.0	1038.9	392.6	303.8	758.3	2514.7	1016.5	960.3	791.8	551.7	732.9	698.8	662.4	946.6	855.0	627.6	531.4	448.8	378.0	633.3	803.1	552.1	855.0	383.1	559.2	644.5	312.9	540.8	1098.7	657.5	760.3	522.8	762.8	277.9	593.7	380.8	540.5	604.8	300.2	432.6
27.0	-16.1	-16.3	119.7	82.4	122.3	-51.3	52.6	18.0	-41.8	52.0	5.4	-10.0	129.1	69.7	21.6	0.2	-29.2	-56.9	13.7	-11.8	0.0	-67.5	-69.6	5.7	89.0	-24.5	40.2	21.0	40.7	30.8	4.4	-19.0	47.3	96.9	41.0	26.0	35.2	217.9	30.8	-5.0	29.6	-36.0	50.8	-6.5	-100.8	2.2	34.6	-57.2	238.0
1530.8	2086.9	1567.5	1454.9	1890.5	1859.3	2768.0	2144.8	1502.7	2560.1	2082.7	3435.1	1627.0	1587.4	3555.8	2170.5	3439.1	3000.1	3147.9	1596.0	1788.9	2774.2	2847.7	2377.5	2121.8	2349.1	1690.9	1459.7	2159.7	1843.7	1793.0	2671.7	1912.8	1753.5	1761.7	2825.9	2264.7	2814.9	4029.3	1953.0	1540.1	2596.2	2596.1	1190.1	2226.8	1717.7	1514.5	5062.2	1475.1	1867.0
-36.6	-8.4	-16.3	3.0	1.5	16.0	-21.5	55.8	-17.7	-21.8	-24.0	-11.1	-8.4	-16.3	101.8	16.5	18.8	-39.0	34.0	12.5	32.0	-2.5	35.8	11.8	-39.9	20.4	-16.1	-39.9	-21.0	17.0	-6.1	72.7	16.0	-7.7	73.6	88.0	37.6	-46.7	39.0	8.0	35.0	-10.0	-80.8	40.2	-14.9	-2.0	-34.0	58.1	10.8	-31.4
-5.5	-30.0	3.0	-23.5	-23.8	-37.8	-61.3	-5.7	-34.8	-41.8	-7.7	21.0	-20.0	-48.9	27.7	-53.2	-226.5	-40.5	-83.8	-47.1	-62.2	14.6	-3.4	-63.8	-3.0	-92.9	-56.4	1.0	-51.0	-39.0	-6.5	-177.8	-78.7	-90.8	-9.2	-30.0	-54.0	-99.7	-16.9	-24.8	55.3	3.9	-34.5	-116.0	-33.9	11.8	-105.8	102.4	-131.1	4.2
-13.4	-26.0	-71.7	-29.8	-7.2	-14.1	-40.7	-11.9	-19.9	-33.6	-48.3	-63.4	-7.7	-51.7	-10.6	1.9	-7.5	21.0	-14.5	-46.0	19.3	-16.6	-8.4	18.0	-47.1	-0.7	-41.4	-59.5	-47.8	1.3	-18.6	-24.0	22.4	-44.4	-12.0	-2.0	-66.0	-11.3	-19.6	-16.0	-39.2	22.0	53.0	-99.4	-49.7	-24.0	-4.8	10.8	49.7	-85.0
5816.7	6892.5	5930.0	5886.5	15018.4	10268.5	9391.9	2960.0	9667.2	8101.8	5753.1	8515.1	5640.5	17473.1	9144.1	7872.3	2647.0	6164.6	5755.2	6245.9	3817.5	14182.8	6274.9	17090.4	5635.3	6668.0	13936.0	5963.4	5763.0	5746.1	9397.3	7964.2	7203.5	6762.3	2861.6	4189.9	4766.1	6862.7	14283.2	2972.2	4937.0	14275.5	7600.9	10161.6	7681.2	3448.3	14529.5	3327.3	4492.2	7598.7
35.0	31.0	0.0	17.0	-7.2	-10.0	-14.2	24.3	-19.9	44.1	-21.0	19.0	-12.0	-16.3	100.3	26.0	13.3	-19.6	-34.0	13.7	20.2	12.3	-62.2	-21.0	-28.9	7.5	-6.0	-12.8	18.0	20.0	25.5	12.5	-42.0	-0.8	20.2	-16.1	4.2	-36.4	7.7	-24.8	65.9	-119.4	-5.0	-22.7	-24.2	-36.0	-41.8	32.9	-10.0	-6.5
3.8	11.3	12.5	-29.8	19.3	23.0	-2.4	-2.5	3.0	-4.4	4.2	6.6	-4.6	-8.8	54.7	-3.5	33.8	13.4	19.1	3.0	25.0	83.2	26.7	5.4	-1.0	22.1	-22.2	7.8	23.5	24.1	1.6	42.2	12.1	-3.0	8.0	-13.7	20.0	-34.0	-25.7	-17.0	33.0	4.7	-12.8	-53.6	-1.7	14.6	-23.0	8.3	-24.8	6.6
57.9	104.7	57.0	196.4	1974.2	141.8	352.4	103.5	56.2	121.0	205.1	101.0	183.4	205.0	304.2	484.3	111.1	473.8	313.9	88.0	164.0	1355.9	215.4	6887.6	161.7	171.0	188.4	32.0	922.5	153.3	1059.5	-5.2	192.8	99.0	154.8	125.6	904.9	72.7	3625.5	127.2	16.8	81.2	494.1	474.7	93.0	83.5	162.3	248.2	108.8	118.9
127.0	193.8	137.0	147.2	219.0	187.0	131.2	133.0	159.1	196.4	144.0	266.8	98.0	32.0	169.0	142.8	-19.0	294.8	205.0	116.2	96.0	104.9	74.9	148.7	206.0	50.2	165.0	137.0	312.9	174.0	47.6	53.0	184.3	194.2	129.0	416.5	256.2	-21.0	156.9	349.7	223.0	205.1	177.0	188.0	147.5	228.7	254.0	374.7	222.1	150.0
168.0	77.4	527.4	42.6	218.1	97.0	480.9	529.0	143.1	621.2	386.6	811.8	133.8	470.1	98.0	91.3	38.3	484.5	161.0	75.9	56.3	99.5	106.2	153.3	91.0	221.0	509.4	421.3	37.8	428.6	121.7	71.5	452.1	517.3	333.5	1409.4	831.4	712.9	117.0	433.3	1196.9	575.4	283.6	444.0	342.0	296.0	282.0	121.0	915.1	127.2
939.5	907.2	522.9	2811.6	800.3	1415.4	1192.4	743.5	4369.4	1621.0	915.4	1002.1	1025.3	1002.1	1378.0	3187.7	1994.9	1937.4	3010.0	982.1	1656.3	941.9	1758.2	1031.2	399.0	652.9	1274.6	549.3	2407.8	828.7	1414.1	966.2	1044.1	536.8	828.9	1508.6	1242.3	1064.8	950.8	761.1	654.9	857.9	871.3	939.0	1575.4	323.5	598.8	3237.6	568.9	1071.0
178.0	373.4	72.9	147.2	203.5	305.2	189.1	74.3	123.5	55.3	129.1	128.3	164.6	256.4	60.1	217.9	208.6	249.0	244.9	136.5	133.5	1401.3	81.5	190.9	155.4	168.0	275.7	105.0	94.2	154.3	348.0	128.3	443.0	124.5	70.8	107.0	206.0	252.4	259.5	41.0	139.0	307.6	120.0	223.0	202.4	52.0	398.7	41.6	98.9	54.5
132.3	67.0	531.3	254.0	112.5	181.0	144.9	246.5	245.9	219.2	327.3	219.6	95.0	362.3	15.5	181.0	50.5	175.1	105.8	230.0	218.6	189.1	153.0	277.0	224.9	218.0	173.0	293.4	112.5	231.6	175.9	190.0	126.6	548.4	370.1	218.8	1283.4	113.8	118.9	447.0	282.5	358.4	231.2	456.5	159.1	547.2	390.3	192.0	312.3	103.4
237.8	224.7	140.5	173.0	190.8	265.8	352.4	473.8	225.7	332.5	234.2	301.0	405.6	288.0	90.0	296.7	427.3	264.0	263.1	184.7	185.3	400.3	445.4	260.6	226.8	348.9	247.1	454.0	224.7	294.2	265.0	266.9	198.5	860.3	253.5	336.5	693.5	266.1	317.0	558.9	288.9	255.2	250.9	267.2	280.0	509.0	440.3	190.0	281.7	311.6
459.1	517.9	561.1	422.5	476.2	381.1	571.7	591.4	484.3	481.2	467.0	463.7	563.0	578.9	322.7	558.2	733.7	408.2	714.6	446.0	530.9	580.7	456.6	546.8	716.5	409.4	480.6	419.8	388.5	570.1	418.7	489.4	552.6	451.7	503.1	1280.2	673.6	471.4	621.1	434.1	331.6	435.7	447.7	282.2	869.7	299.0	654.2	446.3	710.6	473.3
810.3	891.8	803.7	755.3	768.8	653.7	789.2	820.9	899.0	1500.0	1311.2	1540.8	491.3	1953.0	299.6	475.8	302.5	518.4	623.9	669.1	594.6	612.5	605.3	722.5	457.0	863.0	871.0	907.9	866.5	934.9	538.6	715.9	940.7	1358.4	522.2	1397.7	2600.0	987.0	719.7	915.7	1213.0	2136.5	945.7	995.4	925.5	750.1	916.8	916.3	961.0	896.3
1565.3	1601.0	1325.4	1678.8	1542.7	1517.2	1817.9	969.2	1321.4	2446.9	2016.8	2726.5	405.6	1889.1	623.5	1176.3	433.3	1769.6	1756.5	1125.5	1456.2	1025.1	1070.0	1818.5	1266.7	1446.2	1502.0	1229.4	1714.4	1303.2	1483.5	1155.3	1919.5	2372.3	1297.3	2547.3	2319.8	1905.4	1068.3	1016.3	2565.3	2175.2	1355.5	3381.8	1543.7	2119.4	1709.3	1704.4	2172.3	1239.5
1279.3	1150.0	1072.3	964.4	1042.0	913.0	1890.3	1595.8	1222.1	1272.2	1034.2	1552.9	993.2	1874.2	642.3	1110.9	690.0	915.2	782.4	1042.0	1108.4	734.5	1392.8	1447.8	1275.2	1603.8	907.3	1439.7	1057.2	1237.4	839.1	879.8	1542.0	2856.1	806.5	1271.7	2962.0	1565.7	1138.8	2492.5	1748.2	2008.5	2052.7	2531.1	1320.4	1971.3	1682.7	2023.1	1162.7	1662.7
848.4	1047.6	1107.3	996.2	830.5	769.7	1298.1	933.7	966.3	962.7	1255.9	1302.6	837.0	1639.2	694.5	1025.5	831.4	674.9	773.9	859.7	1146.8	897.2	746.9	968.6	999.3	1058.7	723.8	906.5	592.9	957.5	811.1	1110.5	1172.7	1348.4	1219.8	1359.6	3198.9	1066.9	1130.8	2237.1	2591.1	1681.4	1059.9	1953.0	1431.0	1753.3	1945.1	635.8	1197.8	1237.7
239.5	318.9	286.2	179.6	185.8	270.4	214.1	321.0	255.4	483.0	366.5	269.4	261.5	339.7	254.5	230.4	372.0	244.0	247.8	252.6	334.6	158.9	182.6	198.9	444.7	235.4	264.2	297.7	279.2	270.3	224.9	137.5	135.8	617.6	190.0	217.7	407.1	210.7	187.9	299.4	238.2	269.1	192.7	239.8	255.8	296.0	135.4	391.9	230.8	225.0
317.0	504.5	278.8	491.4	273.6	413.7	210.5	1188.2	1159.1	450.5	174.8	229.1	383.4	695.3	35.2	327.7	180.0	237.0	548.3	414.1	633.1	101.1	408.7	57.0	252.9	422.7	227.6	182.0	340.5	449.8	265.0	150.1	264.0	1290.4	341.8	409.4	289.0	477.8	336.6	652.5	520.0	447.0	973.1	609.3	522.0	743.9	299.2	73.0	223.0	265.8
234.3	152.4	250.3	174.0	311.8	243.0	284.5	90.7	406.7	291.3	201.3	226.5	294.0	458.5	158.0	308.3	4.1	211.9	228.0	294.5	311.0	291.0	65.0	286.2	255.9	161.0	287.2	69.4	102.0	268.5	56.4	221.2	190.0	226.8	55.3	65.9	70.8	112.2	233.9	128.2	205.3	249.5	206.0	113.0	648.8	70.8	51.1	73.0	371.5	238.0
39.0	2.2	14.2	-19.8	62.7	-3.0	87.0	31.2	13.2	-21.0	-3.0	18.0	13.7	-58.9	3.0	106.9	327.7	83.5	18.5	6.0	-17.3	19.8	63.4	22.0	27.0	30.5	-22.2	25.2	-0.4	-6.5	124.5	88.8	39.0	52.6	22.7	62.7	109.8	47.9	87.1	-2.1	34.0	1.0	16.0	-26.0	43.8	-22.5	41.0	28.6	-7.7	25.2
1125.6	652.7	728.8	1422.5	1192.1	517.0	791.1	629.6	548.4	588.1	715.3	692.6	655.3	734.7	1722.6	1073.7	795.3	1352.3	1458.5	702.7	1121.2	1281.5	1720.0	2253.1	1080.9	368.6	780.5	588.4	772.4	905.3	745.4	550.0	499.3	511.8	1993.8	702.2	435.2	350.9	406.2	322.8	620.5	411.0	428.7	359.0	1280.2	1225.7	329.2	1696.0	551.7	585.2
340.0	253.6	352.2	802.5	196.7	359.6	318.0	430.9	322.5	689.9	354.2	401.3	504.7	505.2	345.7	382.0	74.9	247.0	667.4	480.0	543.4	348.0	590.7	190.0	305.2	490.1	374.9	751.7	579.1	481.3	371.2	144.9	344.0	209.8	692.9	416.5	833.4	227.0	163.7	701.0	463.7	303.0	223.0	627.4	417.1	1286.8	389.5	402.3	376.4	1008.2
1496.4	2289.3	1387.2	751.0	1544.9	2218.1	1226.9	807.7	917.2	2142.4	1315.0	883.8	1715.9	1542.7	90.0	1183.5	422.1	1216.2	540.1	821.0	1222.6	1274.7	265.9	1819.3	827.9	1526.8	1396.9	1339.9	631.3	1660.1	1877.8	2184.6	1812.4	2619.8	571.2	1209.3	3030.6	2159.9	1391.3	1351.2	3380.6	3010.9	1343.8	1523.4	1336.4	504.1	1397.3	58.1	1401.6	1904.6
925.8	996.9	598.2	669.7	566.3	553.1	600.3	373.5	518.8	540.3	905.5	1073.9	582.1	1468.1	942.7	627.5	109.2	899.2	1056.8	467.5	773.0	729.4	786.6	587.5	612.9	464.2	631.3	743.2	1355.0	748.8	458.5	433.4	782.2	702.2	611.8	862.3	420.4	502.1	599.8	424.7	473.2	827.0	438.1	338.7	625.8	622.0	300.2	1780.7	466.5	527.7
308.6	228.2	196.6	191.6	265.0	200.1	273.8	243.0	185.4	219.2	215.4	211.9	257.1	169.4	544.5	331.5	964.0	183.6	270.3	211.1	161.0	136.0	212.6	196.2	236.3	313.3	212.6	193.8	264.1	170.0	378.0	365.1	318.0	227.8	194.0	179.7	349.4	419.1	241.2	76.4	114.7	118.0	158.9	88.0	199.8	162.3	133.2	282.8	186.0	222.1
74.6	113.0	88.0	70.2	88.0	70.0	145.8	200.1	82.0	136.4	101.6	88.0	57.0	145.9	90.0	74.3	3.8	151.0	98.0	112.5	96.0	186.2	190.0	68.5	136.5	117.2	96.0	223.0	102.0	131.9	159.1	156.2	75.5	57.0	121.0	290.3	217.6	102.2	14.2	86.7	94.7	215.2	152.4	364.8	34.3	152.0	144.0	23.5	115.5	114.4
-24.2	12.5	-53.4	108.9	116.2	60.0	-24.0	-79.8	-47.0	-49.3	3.0	-58.1	35.0	-44.6	123.1	60.6	-184.8	80.1	52.6	16.8	-12.8	18.4	-63.2	124.0	-20.1	-47.9	11.8	-18.2	77.0	-14.4	30.2	-5.2	-18.0	-18.8	54.5	14.0	-5.3	-35.2	26.0	-39.6	5.6	-73.6	-31.5	155.0	6.4	-22.5	9.0	-30.6	-101.5	-26.8
194.2	463.9	315.1	467.4	479.5	233.0	391.2	703.1	256.4	247.2	326.4	403.0	157.1	284.9	807.7	226.2	63.1	368.5	543.4	244.9	176.8	428.6	169.7	217.3	270.6	276.0	306.6	221.5	508.8	141.2	256.2	266.0	283.4	262.9	384.9	238.2	531.8	344.6	241.2	318.0	333.4	241.6	314.3	264.3	129.1	631.7	113.0	361.3	274.8	242.0
33.0	68.0	99.0	2.0	9.0	-8.6	82.0	190.8	87.0	62.0	9.0	50.6	25.2	145.9	61.3	73.6	208.6	14.2	20.4	2.1	16.8	42.0	27.3	-0.6	77.2	41.6	52.0	33.2	22.7	68.9	106.3	56.5	28.6	37.8	16.0	27.2	10.8	1.9	16.6	-8.0	10.2	73.8	22.0	25.0	42.6	7.5	16.8	6.3	110.5	21.0
79.0	306.0	317.0	128.3	152.4	71.0	389.5	797.0	321.6	93.0	59.3	309.0	331.2	578.9	101.1	84.0	23.1	108.0	273.0	122.8	65.0	120.6	343.0	74.6	108.9	187.0	202.0	145.0	48.5	128.0	185.3	454.6	54.1	130.0	189.1	42.0	98.0	52.5	155.8	158.0	558.2	413.0	145.9	1055.8	153.6	272.9	207.7	114.4	264.2	115.3
147.0	44.0	223.0	-54.0	0.8	366.4	43.7	51.0	21.8	17.4	190.0	54.9	115.3	384.6	27.7	90.5	-1.5	232.0	3.0	58.0	-44.2	205.2	-173.1	-40.4	-84.6	4.5	378.7	35.5	19.0	101.6	-6.1	313.9	77.2	116.0	310.0	-100.2	22.0	99.7	206.9	-11.0	39.0	164.0	119.0	42.6	350.4	-49.1	-8.2	-26.4	335.2	43.0
186.0	131.2	111.1	163.0	199.3	106.2	254.5	185.0	274.0	193.2	119.8	219.6	165.5	133.0	734.9	266.8	273.6	178.3	214.0	137.5	126.6	657.2	310.6	153.3	181.0	209.0	151.0	123.5	170.0	215.4	297.7	313.9	142.8	206.0	167.8	117.1	183.0	194.0	177.2	215.4	104.7	94.7	85.0	122.0	79.0	158.0	185.3	249.3	114.7	175.0
1418.2	857.6	2241.7	685.5	1884.6	724.2	1776.4	686.2	920.9	808.8	1334.1	860.5	1211.0	1052.5	341.1	1196.2	1860.6	1189.5	1128.0	1137.3	1134.0	2208.5	755.9	834.4	912.8	1192.5	645.0	568.4	637.5	963.3	1448.5	1852.4	892.8	712.3	473.3	590.3	398.7	1175.9	1702.8	811.2	537.4	742.0	511.0	424.0	1815.7	371.3	612.7	772.9	1353.0	1106.0
753.4	778.7	645.8	898.0	812.1	1049.3	837.6	933.7	691.3	1729.8	1233.9	1953.0	777.3	1504.3	680.0	580.9	39.3	989.5	638.1	609.0	646.7	765.0	675.9	704.8	746.6	972.8	1032.0	680.3	891.3	962.5	450.1	1002.5	1323.2	1075.8	441.9	1126.5	1427.0	1226.6	1098.7	1360.8	988.5	1289.7	1153.4	1182.7	1307.9	840.1	929.0	1385.1	2893.2	1002.5
147.0	113.8	47.8	96.9	146.8	58.0	126.4	147.2	92.0	124.0	71.1	83.0	75.0	72.0	50.4	57.9	357.0	144.0	125.2	57.0	72.8	69.1	3.0	127.0	114.4	162.0	96.0	95.0	78.0	102.5	156.9	74.1	30.3	74.6	72.8	46.2	70.8	181.5	139.7	77.2	62.7	55.3	80.0	29.0	107.2	46.4	109.0	102.4	112.2	118.0
286.2	122.6	137.0	261.6	121.7	307.9	110.3	206.0	267.5	400.0	206.9	189.2	131.3	169.4	102.6	227.2	60.8	363.8	141.8	145.0	173.0	364.9	196.9	134.3	144.9	163.0	197.0	317.9	287.1	495.1	182.5	11.5	389.9	89.1	79.0	170.3	200.4	98.8	126.3	72.9	226.8	361.7	272.1	219.9	320.0	126.0	337.4	309.5	125.7	296.2
107.0	239.5	191.9	170.0	107.0	168.9	275.6	124.0	168.3	82.0	243.9	156.9	195.9	205.0	277.0	185.0	82.4	160.1	155.7	164.9	220.0	46.8	68.9	175.0	204.4	113.8	174.8	112.6	135.8	236.3	105.5	272.7	182.0	115.0	130.0	127.8	100.0	104.7	85.3	120.8	144.9	150.5	122.0	93.6	321.0	80.1	65.0	89.1	233.4	169.7
2616.7	762.2	1150.0	2858.0	876.8	2203.4	1258.1	1102.9	2222.8	547.0	995.3	806.0	1352.1	1260.9	1039.4	2561.9	585.4	2228.1	1260.4	1225.0	1568.6	1289.2	455.5	456.8	1003.5	1486.5	1498.8	743.2	1669.3	1716.0	1611.7	822.1	1417.1	570.2	799.0	485.9	306.6	1953.0	1454.3	1116.2	1466.1	1549.7	1057.9	1060.9	1198.2	336.6	999.7	362.2	689.2	1179.2
173.0	104.7	86.0	4.2	91.0	91.0	74.3	139.0	65.9	56.2	54.5	68.0	103.0	116.0	65.0	152.0	175.0	102.0	91.3	90.7	65.0	-2.5	103.5	55.3	54.9	236.3	45.0	52.0	52.7	194.2	71.2	260.6	144.0	73.8	49.0	198.0	396.1	74.1	80.8	149.0	84.0	210.2	122.0	72.9	48.5	59.7	350.8	34.6	61.6	63.9
-39.8	37.0	-5.3	-68.6	-65.0	84.4	-55.4	-12.6	27.0	23.0	0.6	-51.0	-14.0	9.0	24.5	34.6	-3.0	4.3	-13.2	-60.4	-53.2	57.0	79.0	411.7	-36.0	146.0	-12.4	-29.6	-13.3	8.1	0.7	43.2	140.5	-10.0	-32.2	-5.6	543.5	5.1	65.9	-17.0	-51.8	-9.0	20.0	-24.3	3.9	-30.0	60.0	1.5	-43.1	-21.0
-6.5	-19.8	19.0	1.0	23.5	9.0	20.5	-10.6	-2.1	39.9	17.0	6.6	2.3	7.8	104.9	84.0	217.9	8.3	2.5	-14.0	24.0	-1.1	61.8	18.0	-22.8	16.0	7.8	-7.0	0.4	16.0	63.0	-7.4	-43.0	-13.3	-4.6	-11.2	-17.9	-0.9	11.6	-0.4	11.3	-45.5	24.0	41.4	6.4	0.0	22.7	52.0	10.8	-14.4
49.0	99.1	102.0	181.5	189.2	111.3	65.0	290.3	152.6	363.9	178.0	79.0	107.0	215.4	50.4	127.8	111.8	226.0	202.0	243.0	218.6	217.6	121.4	210.9	108.9	193.8	193.0	133.0	133.5	187.3	10.3	26.0	220.4	24.6	44.1	182.0	131.4	9.0	266.7	169.4	164.4	117.1	142.8	200.4	199.8	185.7	166.5	150.4	65.0	212.8
312.3	831.1	1006.0	335.2	498.5	574.5	370.1	348.0	317.0	531.3	604.7	475.1	336.3	323.0	160.0	273.3	96.8	453.2	511.9	542.3	539.7	190.0	489.6	407.0	489.7	279.2	482.9	505.0	485.1	435.0	369.3	537.0	613.3	1427.2	393.6	387.4	1064.8	559.9	362.6	740.4	692.5	558.5	596.9	976.8	614.3	725.4	384.1	622.0	505.2	530.8
-1.8	4.0	-6.5	6.6	1.5	-7.2	21.0	55.1	21.8	46.2	-31.5	-13.3	27.0	65.0	18.7	106.9	145.6	-7.5	57.0	-8.2	19.3	30.6	30.7	74.6	-21.0	23.2	18.0	835.0	19.0	-1.3	53.2	-5.6	1.2	-29.8	-52.2	43.0	-4.2	-55.3	32.0	6.0	-31.0	1.0	3.0	73.8	19.3	-49.1	22.7	12.5	-16.1	17.0
288.9	193.8	331.7	280.3	194.2	272.7	251.6	111.3	306.1	122.0	337.7	126.6	476.5	378.0	282.5	218.8	108.6	250.0	127.6	233.0	250.0	362.1	105.3	231.2	157.1	150.0	332.9	232.0	188.9	208.8	201.6	267.9	172.9	323.5	238.0	122.4	176.0	206.0	254.0	112.2	419.2	461.6	277.4	294.0	290.3	147.0	303.9	29.4	181.2	295.2
1287.1	1075.6	915.5	1054.5	1143.2	1122.5	1298.9	1388.1	1242.4	1824.5	1419.0	1020.5	1697.9	1454.6	1983.3	1584.0	1858.7	1894.6	2086.6	1480.3	1255.8	1178.0	1565.3	1077.7	1734.3	1607.3	1482.3	1806.4	1515.8	1048.2	1653.1	1421.1	1258.5	2738.3	1394.9	1112.5	7926.1	1953.0	1606.1	1680.8	1855.1	1631.8	1438.3	2126.0	1242.8	1815.2	1780.5	1729.5	1436.6	1402.9
1032.6	978.5	825.3	823.5	787.7	1017.2	933.0	994.6	701.5	898.0	906.9	837.2	958.6	1020.0	548.9	840.7	603.1	1104.5	1095.8	825.0	778.2	1029.3	1021.0	923.2	1266.7	1008.9	1126.1	1049.3	949.8	1055.1	830.6	968.3	815.0	1020.9	1084.8	1483.5	978.4	961.0	959.4	913.2	765.6	857.3	882.1	754.4	795.0	1304.7	682.5	851.0	966.5	1074.2
12.0	27.0	28.4	48.5	20.2	30.8	37.4	26.0	-2.1	44.1	20.0	-3.0	23.5	10.4	79.8	47.6	204.1	21.7	72.0	43.0	63.0	-8.0	4.4	27.5	-17.3	46.8	25.0	48.0	21.0	41.6	73.6	79.9	30.3	0.0	26.0	34.8	3.0	-10.4	70.2	29.6	16.0	19.0	34.8	27.5	34.3	24.3	32.0	54.1	6.6	25.2
39.0	32.0	7.5	37.6	47.3	92.0	75.9	90.7	21.8	49.7	14.2	-1.3	16.0	17.2	187.0	99.1	101.7	33.0	3.8	36.0	37.8	-41.2	6.2	-8.8	-4.9	54.2	68.5	6.6	20.0	76.7	27.2	20.5	-7.1	56.4	69.7	22.0	50.6	-3.4	18.8	19.3	66.8	-5.0	83.0	25.0	81.0	-3.0	3.0	32.9	23.0	44.0
69.4	72.0	54.9	18.0	115.3	61.0	218.5	172.9	63.9	70.0	40.2	101.0	82.0	55.6	73.4	128.9	567.7	111.0	57.0	61.0	71.1	282.0	99.8	112.0	73.8	82.6	55.0	37.8	61.6	113.0	172.9	249.6	108.0	153.7	59.0	27.2	63.4	133.7	102.0	46.2	11.3	59.3	19.0	4.2	90.5	43.8	33.2	45.0	82.9	65.9
1144.7	1120.2	477.0	1172.2	1075.8	2201.7	780.8	1625.8	986.0	3756.3	3011.0	2071.6	867.0	984.9	1701.6	810.6	318.1	1409.3	1437.1	1288.3	1464.5	518.6	934.2	1024.2	1563.2	1204.1	1279.3	1130.1	1793.6	1010.0	1070.3	1097.0	1669.2	2444.6	1665.1	4088.2	1450.2	2178.5	1173.1	2683.6	1754.0	1164.1	1364.5	862.6	1332.0	981.6	849.9	976.5	1435.8	709.0
890.5	1479.3	819.1	840.4	804.3	1441.4	892.9	799.4	1008.8	1477.5	2150.8	3083.1	1289.5	1212.6	2172.9	1161.8	1329.0	983.3	874.9	1500.9	1164.2	578.6	1278.1	777.2	1461.5	1555.4	1003.3	1460.5	899.3	1219.1	1077.4	1020.2	1222.9	1438.1	1361.4	1017.6	1418.8	1173.7	1362.9	2716.1	1560.7	1366.6	1172.8	1475.0	1372.1	1330.7	1534.6	1691.3	1116.3	1837.4
11031.4	15639.2	13618.7	16433.1	15873.3	13724.8	11415.4	17957.7	13112.5	19937.8	13950.3	17889.7	9135.7	13797.6	7009.0	12600.9	8620.5	10562.3	13102.5	12839.3	9728.2	10889.9	19525.7	9075.8	11826.9	10815.8	11661.3	18280.5	13360.4	10077.2	14763.2	12109.7	15087.3	26681.0	14193.7	20041.4	19573.4	9463.7	9013.5	14646.2	13617.5	9430.7	12011.7	29632.7	9909.4	11331.2	14928.1	19167.9	19011.6	15769.2
208.4	242.1	219.0	266.7	273.6	217.3	205.2	371.6	293.4	270.1	287.2	349.7	216.8	245.9	282.5	187.0	100.6	260.0	237.0	241.0	224.9	113.7	406.4	465.9	182.0	236.3	246.3	353.6	417.5	273.0	203.3	251.8	332.0	489.5	273.5	382.7	467.8	75.5	370.3	294.2	489.1	317.0	426.3	551.3	185.0	450.1	478.5	150.4	236.0	252.2
34.0	65.0	40.0	54.9	76.7	41.0	85.0	91.6	59.3	105.0	60.4	79.0	54.1	74.0	153.3	50.2	342.7	88.9	113.5	54.9	55.6	88.9	91.3	48.5	59.0	87.1	73.8	52.8	57.0	50.8	55.1	121.4	63.0	122.4	0.4	37.6	88.0	130.0	43.2	122.6	33.0	41.0	112.2	102.4	57.0	45.0	113.0	126.0	50.8	75.0
88.0	63.2	98.0	92.4	31.0	41.0	45.8	29.0	65.9	113.6	71.1	5.4	16.8	65.0	32.0	65.8	143.1	104.0	84.6	81.6	134.7	36.7	124.0	34.8	47.0	65.0	52.0	23.5	57.0	98.0	108.8	28.7	-4.8	37.8	27.2	-7.4	24.0	43.0	9.9	48.5	135.0	32.0	101.6	1.8	118.0	9.0	57.0	56.3	169.7	16.0
702.7	605.1	1105.0	859.9	760.2	648.8	536.4	921.0	1123.4	1146.6	1031.4	1074.8	895.4	1192.5	401.0	538.8	38.7	709.8	546.7	1547.5	964.2	517.6	963.0	673.5	823.5	584.1	912.8	1120.6	1003.1	1193.3	588.5	521.2	814.1	1361.1	977.8	968.8	1313.2	639.4	811.1	1289.7	1233.8	1210.2	1106.3	1309.9	975.0	1709.2	1444.0	1253.7	1906.9	1150.0
72.0	214.1	93.0	411.0	154.3	106.2	113.4	142.0	80.0	106.0	114.4	79.0	50.8	88.0	115.3	344.1	96.2	424.8	389.0	223.0	313.0	128.3	293.4	149.6	192.4	83.5	106.3	119.1	288.0	132.8	387.2	47.1	122.3	109.0	316.0	140.0	104.0	130.9	246.3	63.7	103.8	165.0	100.7	117.0	106.3	165.5	135.4	121.0	204.2	106.5
906.2	1336.8	1760.7	1433.2	1003.5	1330.2	854.4	1389.0	1431.3	2465.0	895.5	1544.2	1296.4	1383.8	499.2	633.9	214.5	1224.5	774.8	855.7	935.9	1152.9	1196.2	1439.0	1085.1	1225.0	1287.1	1807.8	1098.5	1195.0	716.1	861.7	1663.4	1438.1	1347.2	1747.0	2189.1	926.8	897.2	1628.2	1633.5	2507.7	1235.5	2180.6	1110.9	1159.8	4260.5	836.3	1221.7	1504.8
223.9	139.3	139.6	187.2	121.7	211.7	156.2	76.7	222.2	148.0	220.2	148.3	269.4	223.8	7.4	292.8	227.2	93.5	110.7	192.7	270.8	143.0	144.0	181.0	112.5	70.2	209.8	85.8	206.0	137.5	249.2	56.5	183.1	122.4	149.4	131.0	90.5	198.0	148.3	109.7	207.7	191.8	193.6	119.0	276.5	33.8	106.2	28.6	190.9	191.6
55.6	125.4	113.4	21.0	43.3	28.4	87.0	71.1	40.0	137.6	73.8	154.8	43.3	112.0	319.3	1.4	210.2	21.0	-7.5	22.7	47.3	99.5	213.6	66.2	94.0	120.8	40.0	115.7	27.2	93.6	78.2	44.1	148.7	272.3	73.6	121.3	195.6	118.0	45.9	183.8	133.0	214.5	95.5	147.0	109.8	111.8	58.0	21.0	120.6	46.2
207.6	278.4	206.8	166.0	229.7	144.0	151.0	192.5	183.1	238.0	204.1	304.0	152.8	176.5	288.0	158.9	125.7	198.9	230.0	206.0	170.0	29.2	319.5	218.1	348.0	190.9	160.0	206.7	197.1	212.6	212.5	237.3	197.5	336.6	408.4	359.1	519.5	297.2	195.1	460.8	232.5	307.6	334.1	396.0	158.0	442.5	384.9	172.8	248.1	211.9
127.0	202.2	303.0	159.0	79.0	253.6	130.0	207.1	158.0	309.2	218.3	182.4	5.0	323.0	52.4	99.1	211.9	136.5	52.6	149.0	171.0	176.8	56.0	159.8	117.1	150.0	182.8	186.0	145.1	185.6	117.2	36.3	128.3	209.8	185.6	315.8	323.2	97.2	206.0	380.8	323.4	214.5	247.4	364.1	210.2	181.5	274.0	181.5	90.7	219.6
526.1	747.5	500.9	584.7	394.1	473.9	370.9	757.5	347.1	828.5	551.0	732.8	495.4	341.2	678.5	504.5	559.4	507.3	556.5	563.9	473.4	399.5	540.3	640.1	591.0	633.2	427.1	492.6	538.2	455.3	442.4	335.2	435.8	417.3	444.1	790.8	1070.0	408.2	407.0	639.4	537.4	581.3	529.9	981.3	388.3	514.0	431.1	385.8	500.0	525.4
139.3	16.7	189.1	43.8	90.0	195.9	176.8	-48.3	158.0	52.0	164.2	88.0	88.0	493.2	19.7	119.1	22.2	96.2	-35.3	98.0	109.0	119.7	-59.9	132.2	-16.4	115.5	247.1	62.7	135.8	30.3	63.0	354.0	108.0	236.3	-12.0	-9.1	52.0	14.9	106.0	259.0	220.4	298.3	108.8	111.0	230.0	148.0	34.3	7.0	193.6	227.0
-17.6	6.0	-7.7	-31.0	-17.7	6.0	0.0	-55.2	-7.7	12.0	19.0	-0.4	-23.4	-5.3	-42.2	3.6	55.6	17.9	-37.3	-15.0	13.7	15.5	35.2	-4.2	5.0	32.0	3.0	-26.4	-0.4	-7.2	14.1	0.9	-21.7	-19.9	-54.8	-21.0	-3.0	-17.0	1.8	-7.0	-4.0	-19.9	-37.5	14.6	3.0	-25.5	-18.0	-7.7	6.6	-1.8
1061.6	672.2	505.4	778.9	536.9	850.2	844.8	455.9	1264.1	424.8	539.2	661.4	723.5	614.6	781.8	1873.2	2004.9	602.6	661.7	613.3	1331.6	1416.8	298.7	476.5	701.6	703.4	734.5	620.4	518.9	690.7	946.2	966.2	618.5	345.6	394.5	250.0	318.5	865.6	847.6	434.1	504.7	766.8	523.8	416.3	1478.5	982.5	413.5	511.5	538.1	666.8
694.5	451.8	439.5	494.2	500.1	547.2	723.9	769.0	404.5	591.5	442.6	1099.2	490.4	442.4	999.6	811.5	1227.8	825.1	727.8	538.9	590.3	804.7	798.3	409.4	980.1	551.9	435.8	422.0	543.3	504.6	637.6	1073.2	544.6	451.7	506.6	585.5	735.6	989.0	659.6	597.1	323.4	583.9	515.3	555.3	602.1	537.3	811.2	796.0	469.0	589.0
1068.5	1150.0	1249.4	2597.5	1185.4	938.5	740.7	1767.1	1711.6	1462.4	1107.4	1234.0	1209.5	866.8	820.0	1267.8	824.3	1015.4	1252.9	3486.5	2059.2	751.8	1843.3	932.8	1773.9	1523.2	931.7	1503.4	2198.5	1712.7	1013.0	605.3	974.0	973.7	1963.2	1333.1	1886.5	1172.6	970.6	2377.6	1131.7	964.0	1139.9	1959.8	860.8	2381.1	1752.4	2080.0	1204.1	2438.3
59.7	73.6	26.0	83.9	59.3	67.0	54.5	125.0	74.6	77.2	102.5	67.0	65.0	75.0	155.2	53.2	206.9	-7.5	24.9	50.0	67.6	198.4	37.7	72.0	53.4	29.8	83.5	23.5	100.0	-7.2	5.3	90.5	71.2	65.0	43.3	24.0	72.0	93.8	7.0	62.3	41.6	39.0	47.8	-17.3	80.0	72.0	58.0	172.8	95.3	75.0
541.0	1102.8	993.8	2717.3	1050.8	427.3	859.3	2995.5	1722.2	1635.0	1063.8	1190.3	796.1	557.4	2418.6	2464.9	-3.5	1439.0	3642.4	1630.1	4184.2	649.8	2523.0	595.8	2138.7	1259.1	364.2	1173.7	2961.8	550.0	424.0	1342.0	1976.2	3420.6	1736.4	810.6	1176.6	874.9	1382.1	293.2	1902.1	459.3	2005.6	1231.5	792.2	2617.8	1106.0	469.0	480.1	1328.0
42.0	77.4	62.3	87.2	68.5	35.5	43.7	65.0	24.3	73.8	57.0	79.0	39.9	62.7	47.2	106.9	74.5	-10.0	90.2	116.2	97.0	21.4	119.7	25.0	24.3	59.0	46.0	71.1	26.0	46.2	29.0	58.5	66.6	110.0	45.0	76.0	94.2	91.3	77.4	85.4	80.0	86.9	62.7	137.6	60.0	78.0	41.0	34.6	72.9	36.2
170.0	153.3	79.0	77.2	88.0	132.2	87.0	319.0	169.4	294.7	83.5	160.1	72.0	311.7	42.4	65.8	52.0	98.0	6.8	141.2	163.0	100.3	185.1	68.5	73.8	82.6	107.2	346.1	53.4	268.5	105.5	56.5	191.9	415.7	235.0	311.2	241.3	44.3	26.8	305.6	273.3	224.4	298.9	299.1	190.9	272.9	233.5	88.0	326.1	246.7
1471.7	474.4	1913.2	261.6	846.0	2846.3	1220.4	894.6	1331.2	749.7	2636.1	1164.8	1334.5	2080.8	96.7	174.0	208.6	13.4	324.8	431.6	333.8	1338.5	255.1	247.4	1128.4	2305.7	2602.2	2309.2	80.1	2940.4	1463.4	2792.4	3199.2	1358.4	527.4	957.2	181.0	4047.2	2758.3	1099.3	844.8	5706.7	2088.0	2128.2	1808.0	316.0	5205.2	41.6	1337.1	2172.3
234.3	211.7	132.6	195.6	199.3	180.0	277.4	212.8	206.8	214.5	197.5	197.5	265.9	150.5	267.8	58.8	564.2	120.4	279.2	153.0	132.3	507.8	328.2	202.4	237.3	200.4	186.0	153.0	223.0	87.0	259.7	245.2	178.6	102.0	104.7	135.0	124.5	87.2	70.2	66.8	104.7	143.0	82.0	113.0	115.3	152.0	91.3	212.0	117.2	202.0
184.0	187.9	122.0	104.0	110.7	116.3	157.1	276.5	216.5	187.2	159.8	144.0	141.5	140.0	69.7	145.0	187.0	147.0	137.5	158.0	163.0	113.0	166.5	96.9	136.5	227.8	98.0	82.4	123.1	150.5	283.4	81.7	166.0	91.3	89.1	113.5	42.6	310.4	118.9	79.0	131.0	84.6	116.3	60.2	227.3	58.3	76.0	95.8	208.8	119.8
2219.4	3066.9	2460.0	1157.4	1373.5	2501.4	2088.1	1467.3	3244.1	4327.1	1846.8	5533.2	2906.3	3937.9	2765.8	3099.2	1285.0	3933.7	3043.9	4282.8	2982.2	2558.2	3459.4	1682.5	3010.0	4045.8	3979.4	3767.5	2093.4	4114.9	2908.0	3502.2	3967.9	2038.8	3452.6	4724.7	5932.8	3414.0	2992.7	3299.5	2373.5	2962.5	2861.2	4732.8	3717.1	4388.7	2626.7	2716.7	2795.2	4633.3
-30.5	1.5	54.9	52.7	89.0	33.8	-21.5	110.2	-51.0	9.0	41.4	72.9	-21.0	65.0	33.6	-0.8	-34.3	115.0	-8.7	88.0	104.7	42.0	-50.1	107.0	152.8	20.4	30.8	26.0	0.4	-30.7	67.3	166.9	199.4	94.7	115.3	178.6	123.5	266.1	171.7	34.3	92.4	86.9	75.0	144.0	21.0	79.0	165.5	78.0	-5.3	-6.5
41.2	20.3	7.5	52.0	23.5	28.4	87.0	55.1	48.5	29.0	28.4	5.4	46.2	30.8	-16.1	54.5	88.6	59.0	5.2	7.0	35.5	118.9	111.0	47.3	52.7	284.7	29.6	20.3	60.4	41.6	85.8	34.2	20.4	11.0	-20.0	-8.2	310.8	70.2	19.9	39.0	30.0	19.0	-3.0	14.6	21.0	27.5	40.0	54.9	14.2	57.0
130.0	192.3	108.8	67.6	163.3	124.9	237.7	115.8	57.0	231.0	111.6	189.2	157.1	100.7	297.3	227.2	86.3	118.0	193.0	240.0	124.0	233.5	159.1	14.6	177.0	175.0	94.0	130.0	135.8	168.0	301.5	606.3	142.8	31.0	111.6	95.8	94.2	348.0	99.0	39.0	1.0	72.9	18.0	52.8	56.3	225.9	79.0	159.2	151.5	133.2
1449.6	2226.1	1652.9	1493.7	2375.3	1414.8	1786.1	1527.2	1911.2	3235.7	1649.3	3063.6	2053.7	2622.8	3577.2	2109.4	1255.6	1798.4	2362.4	1768.2	1919.3	1673.1	4762.8	2893.1	3666.3	1867.0	1819.2	2967.7	2307.9	1404.9	1888.4	2111.6	1055.5	2859.6	2242.3	1806.4	2509.4	1929.7	1300.6	2376.1	2260.7	1559.9	1677.8	2535.0	1818.3	3505.9	1592.1	2696.7	2255.0	1956.1
83.5	38.0	26.0	79.8	74.3	53.7	60.0	69.4	30.0	61.0	52.0	46.4	37.0	-8.8	34.7	-6.0	70.4	95.3	-8.7	60.0	33.2	6.3	74.3	27.5	216.6	71.1	70.2	13.2	82.4	28.6	102.2	22.4	11.3	0.0	294.0	83.5	19.0	15.5	-20.3	46.2	174.0	20.0	137.0	22.0	2.3	180.4	26.0	17.7	106.2	22.7
838.6	532.8	772.7	616.9	748.4	644.8	526.5	323.0	803.1	1683.8	694.1	1612.9	664.6	1115.5	1036.9	973.7	189.0	463.1	614.6	1199.1	924.0	937.2	1047.0	638.0	820.0	897.0	870.3	1069.2	626.1	1040.6	561.8	1108.5	1221.2	666.0	1106.2	1081.2	871.5	641.7	1072.3	1469.5	966.9	1116.0	520.1	1031.5	1091.7	752.2	1015.5	1070.6	641.0	992.8
507.5	1045.0	522.9	890.9	1611.8	1104.2	658.2	534.9	683.9	1291.0	878.4	1126.4	766.2	1111.5	594.2	1042.8	224.1	1317.3	1102.5	849.8	1129.2	595.5	547.3	1513.0	436.0	766.0	737.0	778.9	1164.6	779.2	963.7	612.6	586.4	1172.6	2183.9	1322.6	1467.8	1101.2	1047.5	1472.2	1730.1	1077.6	1244.5	592.7	728.4	772.0	845.6	955.0	731.5	873.8
16.7	21.8	1.0	-31.0	-32.2	10.8	9.7	-19.7	30.0	-1.0	-5.3	6.6	10.2	1.8	-8.8	-13.2	1.5	-12.8	-15.8	10.2	5.0	81.1	18.5	-8.8	-32.5	-3.5	10.4	-2.0	12.5	16.0	-3.9	14.5	-15.0	-38.4	5.0	18.5	-8.8	-23.0	-30.5	18.5	32.0	22.0	5.4	-44.8	-11.2	-21.0	52.8	2.0	1.0	7.8
57.0	68.0	57.0	47.3	32.0	47.8	42.3	1469.0	34.8	86.0	49.7	52.7	2368.4	400.0	-5.2	20.5	54.8	59.0	82.4	431.6	80.0	37.8	150.0	41.4	74.6	6551.1	24.0	248.3	50.8	72.8	160.1	76.2	65.8	134.2	465.6	19.3	146.2	232.0	60.4	907.3	119.0	41.0	582.7	1005.6	69.4	4438.1	298.3	52.0	161.2	96.9
19.6	40.0	43.0	31.0	44.1	32.0	31.2	14.4	32.0	21.0	19.0	41.0	21.8	16.0	41.6	81.0	6.6	15.1	42.4	28.0	64.0	0.0	-10.4	5.4	28.0	22.7	17.0	28.4	0.4	19.0	23.5	49.9	6.0	-2.2	13.7	1.0	95.5	38.4	-10.7	52.0	63.9	47.3	59.3	32.0	20.2	-4.4	13.7	28.6	18.0	25.2
170.0	188.9	839.3	831.5	1431.5	187.0	1346.9	423.3	793.4	323.8	292.5	577.4	265.9	340.4	246.1	894.6	322.3	486.3	692.0	1120.5	343.0	574.4	563.6	1144.4	194.8	386.2	195.0	530.8	648.9	187.3	1076.5	222.1	318.0	1296.8	626.7	337.4	90.5	185.7	982.6	188.2	374.7	731.5	866.0	531.5	112.5	298.0	1659.0	156.7	1043.3	835.3
10997.9	9560.1	7598.6	15792.2	8899.2	9348.5	10204.2	9695.6	10743.6	10882.1	8493.6	9902.0	10781.7	15136.1	9362.6	12348.0	8658.8	10868.6	12366.2	14249.2	12075.6	8255.4	11368.8	8464.2	12126.9	8737.7	10210.4	13557.0	13868.1	16652.8	12286.2	10461.3	12213.2	9252.6	13675.2	11966.8	15852.7	9662.9	14036.0	16835.1	12218.2	10889.2	10371.9	17442.5	15948.6	13179.0	13398.4	19770.6	14069.5	12174.2
121.0	23.5	68.5	140.5	121.7	119.7	93.6	142.0	78.1	91.8	89.1	150.5	53.4	95.8	7.4	71.2	37.2	73.6	55.8	102.0	138.2	102.6	112.0	140.8	189.0	93.0	70.2	133.0	125.7	86.0	94.4	98.0	124.9	160.1	108.0	107.0	81.2	118.9	32.0	100.0	89.1	80.1	194.4	147.0	98.0	206.0	117.0	182.5	88.9	102.6
131.2	269.8	1009.0	41.4	164.4	60.0	486.0	226.0	215.7	1123.8	441.1	674.8	78.0	477.8	161.0	46.8	41.1	147.0	79.0	88.9	72.0	134.0	2.2	108.0	242.0	495.3	340.1	616.4	40.2	281.8	91.6	509.1	579.5	852.8	132.2	496.1	1433.9	314.4	75.9	1079.3	647.9	564.4	215.7	1223.5	419.4	556.1	910.4	90.2	827.5	190.0
2152.6	2842.9	2885.8	2856.5	2391.8	1891.1	1972.0	1561.5	2658.2	3454.4	3486.1	3315.2	2835.7	1585.2	1389.9	1819.3	2124.5	1479.3	2263.2	2205.9	2898.7	1697.5	1945.2	1755.7	2560.9	2333.2	1939.6	2888.8	2555.2	3261.4	2462.8	2507.5	2253.3	1977.8	2635.4	2540.6	3232.2	2239.3	1892.8	3603.0	3445.8	3084.4	1793.1	2733.9	2221.6	2993.9	2760.3	1417.8	3001.9	3010.0
332.1	385.3	294.5	468.3	381.7	317.0	211.4	519.7	391.6	449.6	417.6	475.1	298.0	358.2	183.0	288.0	226.2	228.0	355.7	357.7	344.6	376.1	338.1	298.0	292.3	307.6	226.1	351.5	297.3	332.9	243.0	168.7	352.2	400.0	804.0	384.3	738.3	297.2	325.3	472.9	587.5	601.7	470.5	610.0	304.2	633.9	326.8	222.0	411.0	328.4
52.7	45.0	115.7	93.6	26.0	86.2	59.0	161.4	92.0	142.7	79.0	153.7	30.0	145.9	28.6	7.2	14.0	86.9	68.0	55.6	110.0	20.4	101.6	83.5	79.0	29.8	57.0	92.0	50.8	130.9	10.3	14.5	88.0	145.1	49.0	308.9	288.0	54.5	150.5	205.2	123.0	178.4	189.0	328.6	141.0	197.5	139.7	45.0	179.6	89.1
292.7	419.8	398.8	536.8	405.1	413.0	364.8	411.8	338.9	391.8	477.0	469.8	234.1	546.5	335.4	460.6	149.4	401.4	477.9	297.4	557.7	412.7	129.1	447.0	310.6	273.8	326.5	310.6	381.0	398.0	397.2	194.7	278.8	487.6	433.8	453.5	411.0	371.2	248.5	237.3	595.8	436.3	312.5	591.3	544.7	281.7	418.5	196.0	515.7	338.2
1062.4	1265.4	1772.3	1771.4	942.1	1184.1	904.9	1375.4	1689.6	1413.2	919.0	1574.7	1743.2	1262.6	2218.4	1407.3	1261.5	986.0	1191.2	1889.3	1460.0	644.2	1467.4	796.8	1649.6	1112.9	792.0	1310.5	1771.9	1311.6	1012.1	689.2	914.0	2979.5	1703.4	1796.2	1933.8	1470.4	901.9	2232.5	1251.9	963.2	1082.7	1532.4	1093.2	2567.3	2005.1	1231.6	1088.8	1573.4
478.5	502.2	733.1	744.8	573.0	497.7	591.4	805.2	743.6	649.3	622.0	830.5	448.6	814.9	92.7	503.7	71.2	629.7	524.3	550.0	698.8	356.4	664.5	691.6	460.6	431.1	548.6	620.4	570.6	512.1	503.6	301.5	557.8	769.1	612.8	891.4	773.0	518.4	526.1	693.0	540.9	787.8	904.3	821.4	783.9	589.9	923.3	679.7	648.7	778.8
246.8	206.8	157.0	975.2	261.3	302.5	208.7	224.0	281.4	138.9	280.3	210.2	318.7	211.9	379.0	442.1	174.0	417.9	718.4	464.9	549.3	93.5	400.8	138.6	219.8	211.0	235.3	227.0	864.1	368.6	213.3	174.0	112.5	113.0	715.7	307.7	105.0	147.2	411.8	197.6	307.9	161.0	194.4	260.2	190.9	539.4	116.0	378.0	189.2	289.8
-53.2	-48.0	-14.7	-85.1	-58.0	-36.0	-81.1	-7.8	-42.0	-51.0	22.0	-18.8	-50.2	-43.1	-134.0	-87.6	-46.7	-68.4	-56.2	-88.0	4.0	59.5	-78.3	-15.5	-14.6	-36.0	-18.6	-21.0	-84.1	-54.0	-69.7	14.0	-46.0	-0.8	-23.5	23.0	43.8	-14.0	-66.8	-0.4	-4.0	29.6	-0.6	18.0	1.7	-21.0	6.8	-87.7	99.8	-68.6
398.8	312.0	288.9	445.5	415.6	342.8	444.5	683.7	418.3	343.2	373.4	363.8	351.7	302.9	872.2	506.7	513.4	470.2	542.5	385.5	780.7	472.0	535.0	484.7	375.4	375.4	321.0	392.0	480.3	403.3	550.0	356.6	226.6	274.4	331.5	395.3	547.8	293.3	217.9	257.0	217.9	221.6	342.3	217.6	361.8	424.5	436.1	834.6	222.1	307.9
502.2	507.5	368.9	504.7	458.7	485.0	416.0	497.8	406.7	605.1	460.0	461.0	464.2	413.0	709.0	568.5	190.0	507.3	458.8	425.4	449.7	647.0	587.6	501.4	653.2	416.9	435.2	383.0	538.2	435.0	511.2	457.9	456.2	356.2	350.4	408.6	358.9	378.0	438.2	476.3	319.7	280.6	399.5	233.4	525.8	542.9	258.0	648.7	334.3	460.6
1433.8	1067.8	950.5	1109.4	937.1	1029.7	1108.4	1623.2	1380.9	1303.9	1487.1	2204.0	1151.5	1012.7	1587.2	1328.5	2511.4	1242.0	1892.9	1204.1	1212.4	1099.8	1159.6	943.1	1518.2	1117.4	1368.9	664.2	997.9	1434.8	1145.5	1362.0	1128.0	1124.7	1099.7	1404.1	3159.8	1070.0	1046.7	1133.9	828.1	1254.5	878.2	968.9	1472.5	1548.9	1051.6	1127.9	1286.9	873.1
1530.0	2112.6	1478.0	1903.6	1296.8	1674.4	833.6	936.4	2342.0	520.9	3218.7	1500.7	3272.5	705.9	2700.6	1753.2	1424.3	944.3	966.1	1448.0	3048.8	1289.2	783.9	1820.9	1308.4	1669.1	574.0	1068.5	580.0	1251.6	2564.8	1513.5	1477.5	1159.1	1291.7	352.3	977.2	1973.6	1258.4	1663.2	1316.3	3687.4	1878.9	1169.1	1814.8	881.3	842.8	688.3	1163.5	2279.7
3354.4	5106.3	3528.1	3238.6	2727.9	3062.2	2545.0	5218.6	3159.5	2585.2	4288.1	3110.4	5311.8	7186.9	2110.7	4478.5	1770.0	3922.3	3294.2	4130.0	3960.6	2765.2	6661.1	2216.6	3056.4	6209.0	3969.5	5479.4	4196.8	3440.4	4755.4	4005.7	3091.6	3702.1	4628.7	3747.1	3943.9	3126.0	2380.7	4215.0	4047.9	4527.4	2356.6	4174.0	3337.2	9607.7	4981.3	6552.7	6760.0	5231.9
365.9	606.1	367.5	373.7	543.9	398.4	213.2	329.0	373.6	1136.5	775.6	780.5	291.0	501.1	394.0	329.6	289.2	445.6	335.8	356.9	368.8	8.0	368.5	612.2	513.0	463.4	390.9	450.5	488.3	366.0	393.6	338.4	310.6	680.7	491.9	511.8	624.2	867.7	488.1	197.6	527.7	524.9	981.9	562.0	386.9	625.7	202.8	353.0	544.0	382.2
1290.6	3617.4	3992.8	2387.2	2689.5	3472.4	1334.9	3902.9	2503.4	4488.6	3688.8	2847.0	2085.2	2869.4	2229.0	2091.9	1553.6	3057.9	2929.2	2582.0	3614.7	2123.3	1873.7	2040.9	3612.2	3586.7	2242.4	2944.4	3498.3	2516.3	2501.1	3180.0	3371.6	3954.6	2919.1	2355.6	4161.2	2584.5	2965.3	3802.1	4128.0	4422.7	3626.6	2954.8	2473.6	4047.1	5096.1	2144.7	2561.5	2542.6
63.2	10.2	6.0	22.2	-3.7	27.2	13.2	62.0	27.0	14.0	23.0	20.0	7.0	33.8	-16.9	19.2	233.5	1.8	51.1	19.3	33.2	26.9	83.1	24.0	59.0	26.8	23.0	45.0	17.0	11.3	61.0	60.6	17.2	21.7	39.9	52.8	20.0	19.5	43.8	12.5	45.0	4.7	56.0	-1.8	58.0	33.8	0.0	36.4	40.2	13.2
22.2	16.0	-17.9	20.0	9.0	23.0	0.6	-5.7	40.0	24.0	3.0	3.0	12.5	14.6	110.7	-5.5	124.9	26.9	14.4	-10.0	23.0	118.9	-0.4	34.8	5.7	-24.1	1.8	10.4	1.3	9.0	-14.3	16.9	29.4	-46.8	22.7	34.8	69.7	181.5	45.9	9.0	23.5	8.1	-15.5	1.8	25.0	30.5	46.8	19.9	-6.5	14.6
54.9	126.3	240.3	95.8	44.1	87.1	81.0	43.5	141.2	93.0	74.6	81.0	97.0	86.0	90.0	282.5	134.4	88.9	68.0	100.0	110.0	90.7	57.0	59.7	176.0	209.0	97.0	205.1	52.0	96.9	190.0	116.6	99.0	92.4	37.8	80.1	70.8	-6.5	104.0	108.0	112.2	118.0	157.1	115.0	91.8	70.8	118.9	68.0	118.9	98.8
-41.1	-26.0	57.0	75.5	72.0	72.0	-37.2	98.9	54.5	79.0	-48.3	79.0	-53.4	110.0	23.1	-46.9	-0.8	110.0	48.5	-0.4	-31.3	158.0	-26.6	111.0	23.5	-1.6	81.2	100.0	75.0	50.8	-39.2	0.2	120.6	200.9	106.9	75.0	76.4	-157.3	21.0	52.8	22.7	72.9	89.2	14.6	70.2	114.2	109.0	131.4	112.2	77.0
78.1	61.4	54.1	317.9	72.0	61.0	34.3	31.2	156.9	43.3	199.4	49.2	90.0	50.6	43.3	99.1	24.7	140.8	89.1	120.4	146.8	91.6	194.6	77.2	187.0	-14.9	61.0	54.5	131.2	620.3	75.9	28.7	105.0	60.4	152.6	83.5	146.2	2.6	117.0	92.0	24.3	67.6	104.4	17.0	75.9	206.9	60.0	86.7	28.4	63.9
170.0	357.2	153.0	159.0	607.9	159.7	235.6	300.8	1327.0	338.3	345.2	288.0	233.0	364.4	175.0	351.8	518.2	820.0	203.0	146.0	137.0	19.5	73.2	675.6	536.5	239.2	852.1	206.0	140.5	369.4	438.6	575.0	163.7	1041.2	137.5	111.6	338.7	330.8	462.2	203.5	550.0	1253.8	2513.0	356.0	350.4	150.0	834.2	228.0	411.0	545.4
438.8	378.0	588.6	378.0	353.7	280.3	302.0	387.4	414.3	718.6	405.5	812.6	333.8	699.8	340.0	363.0	202.2	283.2	353.1	487.2	422.3	317.0	422.5	289.0	390.0	724.3	347.2	535.4	345.2	466.4	243.0	278.4	691.1	481.0	575.8	654.2	820.0	351.9	389.3	754.2	571.8	648.5	277.4	927.3	393.8	585.6	722.8	345.6	544.8	599.5
261.2	207.6	153.0	184.4	188.3	153.6	166.0	358.9	247.8	244.0	166.9	280.9	266.8	194.0	328.5	368.6	1289.4	243.0	348.9	257.3	234.4	298.0	395.1	202.4	332.0	288.9	208.8	161.8	149.4	280.9	266.8	202.2	288.0	290.3	187.3	301.9	220.3	367.4	312.9	248.0	196.5	168.0	166.5	122.0	295.0	224.9	273.0	305.2	203.3	240.0
33.0	108.0	131.8	124.0	513.1	167.3	262.1	121.0	110.5	338.3	109.8	158.0	126.6	303.8	23.4	179.0	20.8	183.6	130.0	93.5	141.7	415.2	271.4	320.5	243.8	64.0	172.0	93.0	134.7	183.8	228.7	8.6	123.1	223.0	189.1	252.7	256.2	74.1	384.4	245.0	236.3	225.1	467.6	172.1	161.2	151.0	222.1	279.6	122.3	129.1
407.5	2513.1	1180.9	2045.1	657.4	403.1	269.4	2402.0	707.6	259.8	520.8	1279.7	1067.2	259.3	304.2	2745.3	1697.8	672.3	254.5	1084.2	3380.3	456.6	975.0	1551.2	581.0	1493.6	715.6	2381.4	221.2	439.8	2079.3	750.2	210.2	583.4	761.1	588.4	394.8	689.3	550.9	555.3	749.8	1076.9	1012.1	2116.4	757.1	3350.6	2364.9	521.8	2005.1	1004.2
873.9	1423.1	901.4	1091.1	1404.4	1251.6	1446.9	852.7	1136.3	1397.3	1221.5	1986.3	1370.4	836.8	1248.1	790.1	941.1	1166.7	1012.7	1488.3	1640.6	1168.4	967.0	1366.8	1484.9	1181.6	1145.2	1078.1	1005.7	1726.0	1013.0	799.4	755.2	1192.6	670.2	764.5	1409.3	961.0	787.1	1270.5	1295.5	1157.0	816.6	1804.3	1452.7	1052.6	1175.2	1225.9	1250.3	907.2
517.9	405.5	277.9	365.1	430.9	284.9	548.5	368.0	465.3	415.8	364.9	334.0	347.2	306.5	1089.6	536.6	1479.7	539.7	590.6	484.5	412.4	443.7	611.6	449.5	410.2	532.0	394.5	581.2	340.5	621.2	606.2	1115.7	483.7	370.7	439.7	497.9	284.3	546.9	445.4	472.9	235.4	282.2	224.8	291.4	380.8	321.9	411.0	557.5	299.2	387.8
66.8	29.0	24.8	41.4	23.5	49.2	47.3	-2.5	-48.0	77.2	49.7	-4.0	56.3	52.7	155.2	9.8	38.0	55.6	74.6	3.0	12.5	73.5	-17.0	79.0	71.1	45.9	51.0	43.8	70.2	26.9	-3.9	-19.0	30.3	55.1	22.7	-14.9	-17.9	33.3	62.7	63.7	1.0	-32.2	-51.0	10.4	-8.2	4.5	57.0	108.9	5.4	-0.6
21.6	-13.7	28.4	47.3	66.8	30.8	25.4	21.6	39.0	83.0	12.5	72.9	55.6	4.2	95.3	52.6	50.9	55.6	1.5	39.0	18.5	23.7	57.0	24.0	17.2	55.3	17.0	-1.0	11.3	24.8	52.0	71.5	7.5	-9.2	7.0	-7.4	52.8	17.2	-0.6	62.3	21.8	18.0	-34.5	6.6	3.9	7.5	-13.0	59.3	40.2	25.2
920.9	1174.7	686.8	1304.0	1537.5	1070.9	995.4	1669.4	1132.5	1328.8	844.2	1155.4	977.1	2089.1	802.7	1274.1	1213.1	1273.2	1291.2	1130.6	938.7	862.9	1160.6	1382.1	1511.9	1118.3	1375.9	874.5	1021.1	1610.9	1184.1	1765.5	2536.4	1146.6	678.7	1230.5	457.8	1332.2	1118.8	1060.9	869.0	1113.8	895.1	1143.8	1648.4	526.7	994.5	2368.7	1053.5	969.1
108.0	119.8	110.3	281.2	176.5	124.9	70.4	128.0	163.7	215.4	103.5	-16.6	108.0	142.0	2.5	92.2	-21.3	68.1	215.0	142.1	139.3	73.5	9.0	456.8	3.7	84.4	209.8	144.0	190.9	104.4	20.5	-52.3	23.1	5.6	47.0	220.9	284.3	-12.2	26.8	1.3	288.9	158.0	109.7	338.7	75.9	3.0	569.4	103.6	0.0	85.3
499.2	447.0	431.9	429.4	568.6	428.0	820.0	410.1	550.0	221.1	406.3	232.6	667.4	640.3	362.5	616.9	20.2	426.9	243.0	422.3	495.2	876.2	222.1	398.9	444.7	552.9	578.9	709.8	584.3	427.0	476.2	320.2	346.0	511.0	809.1	476.6	530.4	453.4	506.7	195.9	509.6	577.1	429.3	676.6	504.6	725.4	799.4	445.0	556.9	558.2
78.1	20.3	41.0	238.8	65.0	58.0	92.4	42.0	118.0	33.2	111.6	68.0	67.0	53.4	216.4	145.0	21.6	77.4	98.0	152.0	182.5	179.6	77.8	102.0	92.0	85.3	58.3	91.0	348.0	105.3	155.8	74.8	67.3	147.2	265.0	92.4	84.6	38.4	58.1	107.0	236.3	84.6	91.8	251.9	46.2	592.5	185.3	211.0	59.3	63.9
1285.4	1484.9	1481.3	1760.8	1478.0	1379.4	1461.1	1224.5	1324.2	945.0	1761.1	1588.6	1637.1	1737.9	1801.5	1744.3	466.2	1937.4	1965.3	965.2	1717.0	1757.0	1329.2	1282.1	1953.8	1405.7	1366.6	1072.6	2363.1	1096.4	930.3	839.2	1096.2	1441.5	2426.8	1082.9	1041.0	1026.4	971.4	1259.4	928.1	1206.4	1373.5	828.9	1289.1	3448.3	553.9	2497.3	1115.5	1148.4
690.0	586.0	677.8	1073.5	906.3	801.6	664.6	806.0	690.6	1037.8	834.2	908.5	728.6	790.5	264.0	863.1	-30.8	749.6	863.9	777.8	731.2	596.6	850.8	1175.5	663.0	664.1	820.7	867.0	847.2	863.5	524.4	395.8	808.2	1215.2	714.9	1007.2	1047.4	395.9	356.6	747.3	730.9	807.2	757.3	1074.4	568.4	1165.5	701.4	888.8	695.2	768.5
514.9	720.9	752.9	1044.3	717.7	856.4	527.3	779.7	637.0	958.2	754.2	679.3	785.8	850.0	539.0	444.2	290.4	472.0	661.7	484.5	692.8	434.4	739.7	899.1	534.0	821.0	713.9	834.3	694.5	671.6	521.6	406.5	405.5	820.0	703.3	953.5	886.8	311.7	489.0	494.4	903.9	739.8	707.7	1080.6	575.3	1604.7	489.6	431.4	743.6	801.0
30.0	49.7	44.0	77.2	31.0	117.2	41.7	198.4	83.0	48.5	100.7	-8.0	72.0	41.4	18.0	0.3	11.5	51.0	30.5	37.0	62.0	-59.3	26.0	20.0	-5.5	43.3	77.2	120.2	122.3	79.0	24.0	-1.9	-9.4	2.2	102.4	56.2	36.2	87.2	5.0	42.0	47.0	85.8	589.3	73.8	58.0	144.0	25.2	29.4	106.2	55.3
1303.6	980.2	1261.9	1284.2	1428.5	1008.7	1575.9	1076.0	1441.8	1758.8	1331.2	2184.6	1198.0	2312.3	1347.5	1447.9	683.2	551.8	1061.9	1375.7	1201.3	1293.1	1230.0	961.0	802.1	2649.9	1378.2	1294.9	1220.3	1434.8	1272.4	1830.1	2064.8	981.2	1221.2	1360.7	1485.4	1529.2	1880.1	1775.8	1403.5	1489.9	740.3	2967.7	1361.4	1477.7	2255.5	1055.1	1664.9	1410.6
366.6	199.9	203.2	208.4	215.7	338.4	296.0	217.3	246.8	384.4	364.2	481.2	302.0	463.2	77.6	642.1	27.9	385.6	402.5	172.9	253.0	401.1	297.7	287.1	333.0	118.9	389.5	202.2	289.0	335.4	29.0	423.8	622.0	491.3	292.0	430.6	479.5	306.5	513.4	265.0	411.0	519.2	294.3	417.5	362.6	323.5	433.6	419.2	390.8	298.0
107.0	80.0	82.0	229.3	79.0	110.5	37.4	159.1	65.0	124.0	102.5	63.7	131.3	98.0	344.6	298.6	26.3	271.7	297.3	130.0	458.8	363.0	129.1	85.8	135.4	65.0	92.0	74.0	212.3	87.0	341.6	79.9	144.9	94.7	196.0	60.4	163.7	318.1	135.4	117.2	61.6	12.5	95.5	125.0	143.0	104.2	124.5	165.4	78.1	137.5
200.1	162.6	111.1	90.2	184.9	164.7	157.1	103.5	94.0	206.0	247.6	227.3	243.0	130.0	99.5	332.5	646.5	428.3	352.3	144.0	280.3	424.4	592.8	155.2	310.6	211.0	134.3	103.0	158.0	194.2	313.1	532.3	223.0	183.1	214.5	101.0	151.5	63.0	205.2	160.3	132.0	130.0	207.6	154.0	293.8	290.0	211.1	297.7	218.3	230.0
25.4	95.8	72.9	94.7	52.6	67.0	38.2	251.1	28.0	100.0	52.8	82.0	39.0	82.0	33.6	35.5	31.5	23.9	71.0	91.6	44.1	16.3	55.0	49.7	1.7	99.7	112.2	90.0	66.8	58.1	93.5	0.9	88.0	102.0	74.3	67.6	161.4	198.0	26.0	74.6	206.9	73.8	127.0	292.3	54.1	105.5	48.5	36.4	74.6	52.0
43.5	70.0	108.0	122.3	34.3	20.0	41.7	1240.0	27.0	28.0	19.0	4.2	62.7	19.8	40.3	-3.0	92.7	50.0	50.2	17.7	81.0	78.0	25.0	86.9	7.0	803.7	42.0	199.4	3.0	42.4	40.3	74.8	20.4	-7.7	80.1	49.7	172.9	57.0	90.5	21.8	165.5	93.6	144.9	1211.1	72.0	171.9	135.4	28.6	21.0	138.6
52.0	77.4	45.0	75.5	132.2	94.0	45.0	31.2	40.0	52.8	34.8	30.8	41.6	76.0	31.1	39.6	97.4	42.4	92.4	78.2	59.0	161.8	53.5	128.0	59.0	41.6	75.5	157.0	53.4	86.0	151.5	1.9	42.0	138.4	76.7	33.4	30.5	70.8	84.4	40.0	139.0	41.0	144.9	53.7	71.1	137.6	-5.6	102.4	63.9	54.5
82.6	33.0	58.3	124.0	141.8	121.4	10.4	218.5	71.1	71.0	147.0	10.4	49.7	214.5	108.0	254.9	6.4	402.8	270.3	190.0	391.0	90.7	345.5	138.6	106.2	39.9	98.0	23.5	75.0	275.6	2.1	66.6	221.3	260.8	368.5	280.0	135.6	49.7	258.4	47.3	200.2	191.8	174.0	102.4	327.0	91.3	55.3	357.2	85.4	73.0
-44.9	27.0	-1.0	94.7	49.7	35.5	-83.8	-28.2	45.0	-4.4	23.0	22.0	-51.8	-85.5	-178.1	-63.4	-41.6	14.2	33.0	45.0	-4.0	-5.5	98.9	1.8	-22.8	-14.9	-80.0	20.3	2.1	-16.6	-23.8	-30.0	-14.0	33.2	110.7	19.3	-7.7	-7.7	9.0	122.6	46.0	3.0	14.6	94.7	-9.1	61.0	36.7	52.0	49.7	-70.3
61.4	48.5	47.8	23.5	16.8	50.6	78.2	41.2	29.0	86.0	30.8	24.0	93.0	55.6	30.7	50.2	199.4	69.7	58.1	56.3	32.0	260.1	186.3	72.0	80.0	121.7	63.7	86.9	21.0	68.1	197.1	176.1	72.9	29.0	74.3	94.7	49.2	74.8	52.0	46.2	-15.5	65.9	43.0	56.2	84.0	66.2	103.5	56.3	57.0	87.1
88.0	71.0	18.0	-32.2	31.0	27.2	149.2	43.5	-57.0	24.0	50.8	47.8	-14.0	27.2	379.0	-29.1	86.9	1.2	-66.0	46.0	-53.2	270.0	20.0	3.0	36.7	113.0	20.0	-39.9	-25.3	0.4	56.4	116.6	-52.0	68.0	72.8	33.4	26.0	-157.3	-56.3	-2.1	29.0	2.0	-67.2	-4.4	30.0	-3.0	23.5	61.6	-3.0	141.8
-20.2	16.7	17.0	34.8	-8.6	23.0	65.8	3.5	-25.6	5.6	30.8	1.3	0.3	-4.2	34.2	46.8	31.5	-21.0	-3.0	23.5	64.0	6.3	3.9	-17.7	-4.9	14.1	16.0	-12.8	2.1	19.0	-8.2	-6.9	20.4	-3.0	72.8	18.5	-31.0	-8.1	7.0	2.1	31.0	46.2	40.0	57.0	37.8	0.0	53.7	33.8	2.0	-11.1
200.9	275.5	288.0	252.3	187.5	312.5	350.6	289.2	212.5	560.2	262.2	439.7	483.9	542.3	218.3	156.0	105.9	219.6	316.0	211.9	324.5	259.3	176.5	421.0	151.0	674.4	317.8	437.4	238.7	288.9	399.1	183.6	453.1	436.8	359.1	530.9	528.2	207.9	129.1	851.9	479.5	473.2	413.4	671.2	212.8	570.0	689.1	142.6	398.9	575.5
218.1	310.0	170.2	246.4	255.8	275.0	159.1	-17.1	103.0	16.0	178.8	204.9	257.1	174.8	-69.1	251.2	11.9	284.2	285.3	109.8	156.1	546.1	18.5	150.5	115.3	332.0	245.4	131.0	137.0	85.0	217.3	2.3	217.9	28.0	100.2	73.0	94.2	212.6	239.4	30.8	161.2	158.0	134.7	256.1	119.7	120.0	321.9	48.0	3.0	185.0
89.2	31.0	50.6	36.2	46.2	47.8	78.2	0.0	63.9	27.0	54.5	83.0	54.1	71.0	127.4	46.8	220.4	65.0	6.0	65.0	42.4	219.4	146.0	36.2	76.4	67.6	78.1	55.3	65.0	44.1	64.0	191.9	100.0	74.6	25.2	15.0	29.0	183.6	68.5	34.3	68.5	28.4	54.0	55.3	55.6	9.0	7.5	36.4	49.7	56.2
-10.0	16.7	40.0	21.0	26.0	43.0	39.7	7.9	52.8	-5.1	-52.4	-3.0	26.0	60.4	144.9	53.2	47.6	55.6	-14.5	45.0	6.0	286.0	22.5	-30.6	-27.2	-18.6	25.0	21.0	-13.3	55.6	8.1	26.0	-20.0	26.0	2.1	89.1	0.0	-26.3	79.9	-0.4	-28.5	-23.5	26.0	-5.8	34.3	53.7	29.4	-55.1	17.0	37.6
-3.0	-27.0	-22.7	42.6	46.2	-57.2	145.8	-53.7	17.0	-1.0	3.0	13.2	14.8	27.2	21.0	-1.4	42.9	130.0	26.8	2.1	-7.0	33.8	19.0	-21.0	0.3	26.0	21.0	0.0	6.0	-15.5	-11.4	45.7	-22.4	40.7	35.5	26.0	81.2	-12.6	-58.7	-31.0	19.3	-45.5	25.0	77.2	28.0	55.3	56.2	6.3	6.6	-7.4
265.9	229.1	143.1	208.4	219.0	168.9	140.5	215.1	248.7	256.6	237.4	308.0	240.8	138.0	204.2	336.4	502.8	336.1	359.1	232.0	299.0	456.6	303.0	235.7	351.4	227.8	240.7	251.8	212.3	227.8	466.8	534.2	274.2	223.0	271.8	213.4	120.2	-13.1	268.4	301.5	156.1	212.4	244.8	125.0	291.5	144.0	270.0	255.6	182.8	249.4
54.9	142.8	89.0	62.7	58.1	53.7	86.0	34.6	77.2	86.0	36.2	85.0	88.0	60.4	8.4	135.8	270.8	86.9	227.0	111.6	84.0	104.9	21.0	49.7	74.6	130.9	69.4	86.9	96.8	122.0	82.8	119.7	156.1	130.0	128.0	48.5	5.4	276.0	61.6	46.2	-37.6	24.0	-0.6	27.5	75.9	100.5	57.0	154.2	59.3	79.9
-12.5	-25.0	1.0	26.0	6.8	16.0	13.2	0.5	10.4	-1.0	1.8	-7.0	14.8	-13.1	-11.4	-4.5	15.8	-22.5	13.7	-3.0	-24.8	-11.1	-37.4	-19.9	-29.8	-47.9	14.6	5.4	21.0	-7.2	-24.8	-94.7	25.3	-24.5	32.0	14.0	-13.1	45.0	48.5	-16.0	28.0	29.6	11.8	35.5	16.0	33.8	1.5	2.0	-10.0	7.8
-6.5	-2.2	-43.9	-11.2	-7.2	-50.1	-27.5	40.5	-26.8	27.0	-28.5	7.8	-22.6	-24.5	-4.5	3.0	2.0	20.4	-20.4	-18.0	-3.0	23.7	39.5	-1.8	-40.7	-22.9	-24.5	0.0	-9.1	-14.4	-28.0	11.5	42.8	8.1	-49.8	11.0	16.0	-8.8	-43.3	-32.2	-16.6	-5.0	-11.4	-4.4	-17.3	-34.5	2.2	-16.9	-67.5	-29.1
182.0	208.4	126.0	165.0	204.3	166.4	228.3	244.2	230.3	255.6	142.8	263.2	213.7	178.2	342.3	381.2	632.9	186.8	312.9	193.6	187.2	312.0	211.7	240.3	235.4	195.6	247.1	193.8	164.0	182.9	224.0	291.1	177.4	184.3	192.0	136.0	137.0	122.6	85.3	195.1	177.2	106.0	158.9	129.0	214.5	151.0	184.4	268.1	115.5	213.6
31.0	31.0	206.0	169.0	984.6	259.7	589.5	451.5	347.1	36.7	160.7	85.0	1406.2	2228.2	-19.6	119.1	355.5	69.7	57.0	293.6	87.0	354.6	1877.6	3750.5	66.8	2771.7	122.6	135.0	132.3	87.0	738.3	124.9	2577.7	4165.1	137.5	161.7	7239.0	4.3	137.5	4932.2	195.8	634.6	335.8	4749.7	182.0	4988.6	766.0	86.7	660.8	183.0
574.9	1296.3	1261.9	266.7	561.9	473.9	678.2	822.7	244.0	2148.4	713.8	1059.0	287.1	714.1	968.7	452.9	808.9	497.9	495.2	387.4	333.8	298.0	287.1	492.9	437.6	591.8	652.2	530.1	307.7	493.3	344.8	753.6	864.2	2832.7	363.8	1274.9	1651.2	551.2	328.4	559.8	1718.5	680.6	403.8	721.3	601.3	292.0	407.2	497.0	1183.4	383.6
430.0	361.8	406.0	842.2	546.2	501.8	244.9	482.7	551.5	310.3	611.4	425.7	589.9	397.8	656.8	562.3	14.9	783.3	558.3	583.0	675.7	580.7	650.0	605.5	511.3	239.2	448.6	440.4	849.6	381.1	674.8	423.8	520.0	443.1	1047.6	543.9	419.9	18.7	487.2	422.1	656.5	414.3	673.7	372.1	623.0	504.8	513.6	855.2	448.7	520.0
420.5	321.8	244.6	522.8	355.3	334.0	195.1	540.7	340.7	593.2	298.0	583.8	273.8	360.3	235.6	326.7	247.0	249.0	396.6	380.8	446.3	367.7	427.4	398.9	596.5	232.5	355.7	468.9	369.3	398.0	268.7	235.4	602.0	879.7	360.6	635.5	554.4	230.0	415.0	760.1	562.8	482.4	580.1	534.7	517.4	504.1	423.6	312.7	446.3	459.7
100.0	164.9	63.7	129.1	145.9	125.7	124.0	30.5	98.0	158.0	118.0	107.0	87.0	133.0	120.6	13.7	317.0	100.0	185.7	184.7	144.9	113.0	180.2	165.1	232.5	-27.2	122.6	136.0	134.7	209.8	193.6	266.0	244.0	240.1	89.1	243.9	220.3	132.8	138.6	145.0	144.9	89.1	188.0	231.0	177.0	194.7	250.0	-3.0	242.1	99.5
33.0	-4.6	42.0	53.4	25.2	42.0	-5.8	17.1	118.0	26.0	45.0	21.0	0.3	27.2	3.3	-43.7	-13.4	65.0	9.0	12.5	-0.4	108.0	49.7	62.3	72.9	3.0	49.0	21.0	5.0	4.7	36.7	29.3	9.8	15.0	23.5	71.1	67.3	13.8	-2.4	-74.4	-13.3	16.0	11.8	-24.3	57.0	30.5	-78.4	101.3	12.5	25.2
712.9	658.8	722.8	631.1	591.6	687.0	544.7	723.8	594.5	928.1	505.4	535.4	645.1	800.1	720.1	801.2	352.5	566.6	697.7	1061.4	1048.3	601.9	484.2	601.0	667.1	543.7	637.1	641.7	760.1	724.2	968.2	563.6	843.0	649.4	714.9	732.5	686.1	527.6	680.6	565.1	612.2	623.3	588.5	684.0	746.0	712.4	608.8	1042.8	878.2	723.3
-53.2	-42.0	-21.0	-39.6	-54.0	-50.1	-31.0	18.2	-75.6	-55.2	-88.4	-63.4	-31.3	-41.7	-29.8	-55.1	-175.1	-42.8	-70.6	-59.3	-75.1	19.5	-9.2	5.4	-43.1	-77.6	-56.4	-51.7	-67.6	-88.0	-62.3	-5.2	-21.7	40.7	-77.5	-64.5	-24.8	-59.7	1.2	-58.8	-9.0	-22.2	-88.2	-5.8	-11.2	-37.9	-3.0	-87.1	-43.1	-73.8
57.9	68.0	52.7	18.0	43.3	32.0	65.0	19.3	54.5	66.0	55.3	1.3	38.0	39.0	4.9	34.6	143.1	36.0	17.2	60.0	1.3	16.0	19.0	29.0	83.0	55.9	49.0	18.9	12.5	41.6	40.3	207.8	65.8	74.6	55.3	-2.0	24.0	74.8	65.0	13.7	23.5	-17.7	-58.5	16.0	116.2	35.5	23.5	26.0	25.0	56.2
854.3	428.6	728.8	744.0	449.5	1703.7	537.1	266.0	1030.1	128.0	787.5	262.4	645.1	567.8	53.9	409.4	218.8	505.5	284.5	701.8	442.8	635.9	136.4	272.4	971.0	691.2	916.3	720.6	464.5	1547.5	463.7	364.3	826.5	223.0	222.1	165.4	229.1	742.6	793.4	236.3	470.8	721.0	496.3	557.3	487.9	100.5	822.8	4.3	206.9	1071.0
2789.1	2818.3	2504.8	3898.4	2061.9	2965.8	2484.2	3374.6	3044.3	3022.0	3237.6	2381.0	2628.4	2113.1	1318.4	1949.8	1559.2	2670.0	2713.0	2750.9	2355.1	1700.4	2903.3	2253.1	3071.0	2060.0	3370.1	2486.9	3658.9	2832.8	2261.7	2595.9	2334.9	2570.9	2950.7	6055.7	4876.7	3408.4	2413.6	3481.0	4959.0	5161.6	5543.9	3512.3	2411.9	3112.9	3124.0	2323.3	2099.5	2534.0
9005.2	12156.2	13139.4	16689.6	14173.3	13754.0	14890.8	8050.5	10178.2	10596.7	9945.8	10038.4	9129.4	8132.9	13324.7	7869.3	7523.4	15958.2	18115.9	7355.0	7924.0	12717.3	21914.9	17995.5	16345.6	7716.5	11248.3	7521.5	25532.8	10644.3	8547.5	8463.6	11558.1	6853.7	9563.2	6307.1	3557.2	6679.0	14917.5	7088.7	5680.9	6500.5	4968.0	5189.2	6989.1	15234.1	6463.5	11065.6	8702.0	11848.9
182.0	293.0	400.2	381.2	169.7	243.0	248.7	242.0	297.1	503.7	294.3	360.5	230.8	254.5	17.3	85.0	36.9	255.0	72.0	419.2	352.6	112.3	124.9	232.1	402.0	216.0	281.4	509.6	298.4	351.4	265.0	82.6	300.9	507.1	409.3	446.2	1006.8	136.5	72.8	576.7	725.6	350.6	386.6	961.0	381.4	564.7	539.7	155.5	481.7	468.2
16.0	47.3	4.5	39.0	22.7	57.0	92.4	71.1	21.0	47.3	22.0	14.6	38.0	-0.6	34.2	22.9	257.0	5.0	39.0	27.0	23.0	-32.7	91.3	32.0	61.0	121.7	20.0	16.7	40.2	11.3	113.0	57.0	44.2	2.2	45.0	9.0	1980.5	88.0	24.1	104.0	27.0	102.0	-12.8	21.0	6.4	9.0	43.0	0.0	57.0	27.2
0.0	5.0	111.1	34.8	14.6	17.0	-34.0	-27.0	-21.0	1.7	-27.0	-14.4	-21.0	10.4	203.3	-36.6	-4.1	-9.4	18.5	-32.0	-23.8	75.0	276.0	4.2	-82.4	-21.0	-16.1	10.4	17.0	-80.7	28.4	17.8	32.0	3.0	16.0	43.0	-7.7	-91.8	46.8	-32.2	12.5	3.9	-3.0	18.0	1.0	24.3	16.8	29.4	2.0	-38.8
199.3	182.5	128.0	189.1	157.1	134.3	184.4	317.0	200.1	203.6	157.0	179.1	154.5	228.0	401.0	130.0	308.5	118.0	137.5	177.6	101.3	173.1	269.6	104.0	166.6	191.9	174.0	208.2	121.4	118.0	190.9	127.4	138.2	209.8	162.9	175.1	213.2	143.1	144.0	135.8	192.2	177.6	212.5	220.7	176.0	174.0	228.3	199.0	178.0	208.6
263.1	302.0	310.5	211.7	167.6	278.0	355.1	450.6	378.7	433.8	334.8	433.8	266.8	378.7	258.7	298.6	434.1	282.2	226.0	257.3	396.4	49.1	154.0	253.3	405.8	342.0	286.4	415.4	239.5	310.8	227.8	324.5	395.4	447.9	203.0	447.9	679.5	402.5	290.1	208.8	389.0	457.0	321.1	434.0	348.0	274.5	346.4	201.0	418.6	321.1
1050.9	1678.7	1725.0	1109.4	1027.8	1562.8	1233.3	997.6	896.0	1573.1	1524.0	1839.9	1175.2	1207.5	869.3	1028.2	1185.2	852.0	709.9	965.2	998.6	522.5	1199.1	963.1	1132.5	947.0	1210.0	948.1	856.9	1408.2	1287.1	1137.5	1937.9	1570.4	991.7	1825.9	2366.2	1471.4	983.4	2266.5	1568.5	2406.2	1176.9	1854.1	1433.6	1436.6	1546.1	739.3	1214.5	1419.2
32.0	-6.9	45.0	28.0	-44.0	44.0	-11.6	16.0	-8.8	-7.9	20.0	-14.4	8.0	33.8	-33.1	-42.4	27.9	27.7	-33.4	-6.5	-24.8	-6.4	-36.5	0.6	-35.1	-19.2	36.2	-21.0	-19.9	-28.9	-26.2	27.6	11.3	119.1	-15.0	-4.8	-5.3	4.3	96.8	71.1	12.5	46.2	34.8	39.0	30.0	1.0	6.8	-28.5	21.0	55.3
7932.5	8689.9	8400.2	13782.0	7773.9	7615.2	7503.9	8477.4	9923.1	10995.6	9184.5	10165.6	8158.9	8137.8	11747.6	9430.7	8102.6	8217.5	8000.1	11137.6	10117.9	8543.5	10463.2	6252.9	8087.9	9383.0	8133.8	10628.9	8835.9	9061.8	10015.1	10028.9	8097.8	4938.7	11335.4	11453.8	21890.9	8224.9	9403.3	12469.3	6234.8	9102.7	7036.2	17380.4	10304.1	7921.0	17999.1	11411.5	10482.4	12429.9
1380.9	2417.8	1114.2	1274.3	1873.6	1534.3	1651.8	2639.2	1696.7	2612.2	2250.2	3917.7	1627.0	1561.1	2477.7	1534.1	1296.7	1575.5	1648.2	1504.5	1589.6	1862.3	2621.5	1633.9	2168.3	1552.7	1494.1	1289.2	1658.5	1586.7	1232.8	1596.7	1566.2	1950.5	1923.4	2066.5	2140.3	2019.7	1685.8	2591.4	1953.0	2206.6	1506.9	1957.5	1627.8	2126.0	1733.0	3094.9	1419.1	1377.9
2017.9	2870.8	1374.7	1544.8	1265.9	1361.0	961.0	1173.6	1523.3	1795.4	1772.5	6245.3	1366.6	1335.0	2318.5	1773.3	967.0	2825.2	2685.8	1393.2	1930.5	2326.0	1919.7	1217.9	2208.8	1617.2	1553.1	2105.8	2083.9	3454.2	1744.2	1472.5	1659.2	1223.4	1646.0	2986.2	1132.6	2376.6	1827.5	1395.1	1944.0	1961.9	1407.3	1131.9	1312.3	1688.3	1974.1	2682.8	1627.2	1549.9
22.9	0.0	27.2	42.6	30.0	6.0	44.3	77.4	58.1	13.0	5.4	5.4	30.0	27.2	126.6	35.5	66.6	23.1	29.8	8.0	14.8	61.9	-0.4	132.2	71.1	1.2	14.6	-9.0	9.0	-5.8	-8.7	23.1	53.4	32.0	41.6	27.2	46.4	74.1	21.0	-4.0	20.2	78.1	53.0	-0.6	13.7	22.7	32.0	34.6	-1.0	14.6
273.3	265.0	156.0	217.3	239.2	183.0	321.8	351.6	166.0	276.9	221.1	204.9	276.5	267.3	201.6	264.1	438.4	440.1	457.9	242.0	211.2	506.8	374.3	296.0	276.1	360.0	287.2	208.2	310.8	258.4	356.7	411.0	198.5	462.1	411.7	260.6	322.4	175.1	237.5	196.7	521.4	149.6	413.4	350.2	179.0	512.5	434.4	772.1	335.2	224.0
46.0	47.3	32.0	71.1	55.1	7.5	58.0	146.2	62.7	-8.6	26.0	36.7	69.0	35.5	18.0	6.6	30.4	65.0	74.6	56.3	61.0	132.0	14.6	70.8	30.0	1.6	53.0	59.3	33.2	57.0	76.7	-7.4	54.1	85.0	35.5	82.4	67.3	145.1	140.8	138.2	90.2	4.7	16.0	46.2	19.3	80.1	109.0	80.3	-2.0	27.2
244.9	276.5	207.6	165.0	113.5	189.0	158.0	279.6	282.2	498.5	295.2	413.9	168.4	332.9	223.0	121.3	217.1	235.0	235.0	298.3	235.4	456.6	57.0	223.9	294.4	272.7	178.0	293.4	100.0	254.0	87.2	103.8	239.4	413.3	335.6	195.0	831.4	151.5	207.7	251.0	308.8	250.3	209.2	422.8	265.0	493.2	443.7	304.1	227.3	245.8
242.1	181.5	193.8	126.6	238.2	345.8	125.2	188.0	175.1	174.9	211.7	206.9	215.3	242.2	522.4	211.9	190.9	186.8	188.9	108.9	157.1	635.0	138.9	388.5	221.9	288.0	265.0	215.6	185.7	178.4	151.5	336.2	340.0	114.0	124.0	235.4	161.4	377.0	423.0	188.2	245.6	431.0	154.3	180.0	239.5	147.0	417.7	152.9	166.5	208.6
3264.8	3238.5	3660.1	2545.9	5667.2	4723.5	2173.3	1800.5	2822.1	5504.7	4331.9	3124.1	1965.0	5758.6	2676.4	2647.5	742.3	3038.1	5269.9	2309.5	2983.0	4468.7	1781.7	5756.2	2456.2	3395.7	3888.4	3515.6	5616.1	3175.2	2551.7	3516.1	3995.7	3056.8	4100.5	5012.8	3446.6	3368.2	6387.4	1434.2	4312.0	7374.8	3863.8	3115.1	2544.3	6010.5	4535.8	3298.5	2706.2	3237.9
106.0	258.0	95.0	185.3	107.0	180.0	121.6	406.3	82.0	208.8	131.2	138.9	90.0	182.4	225.1	88.8	39.0	90.7	71.0	156.0	118.0	29.7	124.0	116.0	86.0	113.0	125.4	109.5	123.1	135.6	138.9	73.4	77.2	438.4	123.0	218.8	313.9	231.0	150.5	221.1	287.1	147.7	217.3	257.4	91.8	154.0	144.0	141.2	180.4	106.5
190.0	200.7	78.1	203.6	156.1	158.0	248.7	163.7	149.4	78.1	227.8	91.0	193.4	74.0	452.7	277.0	941.1	286.1	289.0	195.3	327.9	334.0	309.5	77.2	241.1	231.6	112.2	189.0	139.3	158.0	242.0	126.6	56.3	128.9	384.9	121.3	88.0	613.3	117.0	108.8	107.2	119.8	125.0	89.1	118.9	135.1	125.4	182.5	86.7	108.0
321.4	252.7	246.3	387.1	239.2	309.8	261.2	197.6	359.0	124.0	307.0	159.1	367.8	354.1	168.0	334.4	113.6	265.0	306.6	280.0	360.3	265.0	124.9	273.3	232.5	190.0	321.8	210.4	343.3	255.1	360.6	271.7	86.9	284.9	298.0	219.8	199.4	303.8	271.0	230.6	365.3	329.1	278.3	138.9	434.7	118.0	277.0	135.6	327.0	286.4
560.2	129.1	293.6	240.9	1040.7	435.5	330.6	521.4	117.2	1500.9	265.0	1391.3	404.9	3072.8	15.0	28.2	-47.9	258.0	211.0	328.7	235.4	653.5	101.6	629.7	53.4	111.3	1641.3	323.6	133.5	939.2	56.4	79.9	1257.7	199.3	53.7	849.1	56.2	314.4	354.9	2324.7	751.3	983.9	425.8	1335.3	1287.4	216.7	1618.0	100.2	1495.1	364.1
380.6	255.3	195.6	403.2	235.4	378.8	174.0	105.3	288.9	460.2	537.7	243.9	369.2	394.1	532.3	254.9	74.5	212.8	338.0	338.8	656.1	188.1	377.3	161.6	183.0	217.0	383.0	158.9	390.8	363.4	188.1	211.4	433.4	222.1	970.3	406.3	358.9	299.9	268.4	820.8	228.7	427.7	292.5	303.4	646.9	751.5	414.3	109.8	348.0	251.2
88.0	64.1	27.2	137.0	70.2	55.3	53.2	93.5	95.0	59.0	72.9	72.9	83.0	66.0	-4.2	156.0	1.8	83.5	-6.2	44.0	98.0	309.0	226.3	72.0	82.0	-7.5	67.6	26.0	52.7	74.3	128.2	24.9	6.0	-13.3	11.3	52.8	84.6	49.1	43.2	58.3	119.0	49.7	63.9	90.2	72.8	40.2	147.8	41.6	55.6	126.3
211.7	297.0	350.1	249.8	215.7	274.2	182.5	168.3	310.7	400.9	254.0	950.5	200.9	722.5	180.0	273.3	138.8	336.1	369.4	265.0	370.3	211.4	61.8	224.8	340.0	279.2	333.7	287.2	251.2	382.6	216.5	355.7	679.4	593.9	295.0	464.6	338.7	433.5	283.7	301.5	417.3	469.3	353.5	726.8	355.3	284.0	447.9	428.7	491.1	210.2
65.0	126.3	86.0	252.3	127.2	106.2	130.0	159.1	57.0	375.4	87.1	234.3	37.0	121.4	8.7	81.0	45.0	105.0	51.1	81.6	101.3	12.7	17.0	88.0	2.3	73.6	162.0	111.1	93.0	259.5	130.0	16.9	79.0	252.4	30.8	185.4	72.9	46.8	33.8	186.4	325.2	172.0	179.0	168.4	53.4	193.8	66.0	132.8	180.4	99.5
259.3	278.4	489.5	614.4	458.7	296.2	318.9	230.0	563.4	441.5	458.0	645.1	394.9	402.9	283.4	353.6	183.0	407.6	427.4	378.0	505.8	315.0	527.0	435.0	349.7	335.0	334.5	612.4	759.2	237.3	338.4	183.6	353.0	868.5	896.5	782.4	496.2	378.9	382.0	434.1	594.2	408.4	675.0	606.7	177.0	891.8	615.8	312.7	309.5	364.8
3161.1	3763.6	3338.3	3553.5	3189.7	3688.2	3198.3	3961.0	2784.9	7373.2	4051.6	4646.0	2599.1	4075.8	2735.5	3242.3	2168.4	3427.0	2837.8	3291.8	3320.6	2753.6	2940.7	2866.6	3174.1	2683.8	3604.5	3151.0	4165.1	3974.9	3025.6	3366.4	4074.5	3066.5	2673.4	3478.1	3744.2	2244.2	2775.6	3270.8	3856.9	3370.3	3211.6	4053.4	3299.9	3084.1	3074.2	5722.5	5619.1	3133.6
114.2	185.7	98.0	205.2	168.7	158.0	166.0	189.0	132.8	256.6	170.4	170.8	123.1	151.5	26.4	175.0	190.9	134.3	122.8	179.3	178.7	19.5	98.0	150.5	124.0	111.3	135.4	166.5	158.0	152.4	192.7	174.0	112.5	415.7	116.2	146.2	282.1	182.5	116.0	218.3	249.2	217.3	230.3	285.8	117.1	115.5	178.7	137.0	214.5	147.0
204.3	245.6	246.3	357.4	149.6	224.7	185.3	575.6	352.4	124.0	361.8	354.7	293.0	200.0	225.1	257.7	261.0	363.8	172.0	373.1	374.9	77.5	207.9	113.0	113.5	158.0	195.0	337.7	391.5	182.9	343.7	104.7	144.9	230.6	138.6	232.5	316.0	274.9	127.2	301.5	203.1	283.9	244.8	402.8	328.0	108.0	241.9	183.6	192.7	301.6
4078.9	1070.4	1237.7	2956.9	4459.0	1325.6	1957.5	829.1	3166.1	841.6	12455.3	490.0	11711.7	2780.7	26815.4	5802.3	14074.4	13763.6	6090.4	2022.1	25303.7	1001.6	4732.7	928.0	4402.6	2515.4	5985.1	1154.9	20111.4	3911.5	1772.8	555.2	1781.4	5010.4	7380.4	1362.8	649.3	2237.4	4087.7	1794.3	9323.8	4976.0	21427.1	2274.2	4316.6	42112.1	778.7	10220.2	1150.0	2646.8
-109.7	-139.8	-126.6	-94.6	-115.6	-115.8	-91.4	-67.0	-123.0	-77.0	-96.2	-140.6	-106.9	-70.1	-60.1	-72.4	18.4	-98.0	-109.0	-94.0	-39.8	-23.2	-66.0	-116.2	-140.2	-71.1	-75.1	-129.2	-66.0	-71.2	-69.7	-92.8	-22.4	-89.0	-83.7	-91.0	22.0	-93.8	-114.5	-110.9	-92.3	-45.5	-48.0	-26.0	-97.9	-51.0	-146.8	-27.4	-144.5	-127.3
155.0	55.3	75.5	153.7	171.9	115.5	81.0	193.4	132.8	59.0	123.5	42.0	107.0	103.5	32.5	178.0	1.5	119.2	77.2	156.0	155.2	190.8	206.9	168.7	71.1	75.9	131.1	91.0	209.6	147.7	147.2	49.9	88.9	297.3	123.0	-23.0	46.4	165.4	41.4	45.0	91.3	74.6	142.8	137.6	133.0	63.7	125.4	45.0	74.6	139.7
755.3	784.2	581.2	541.6	365.0	460.9	489.4	365.3	582.7	622.8	767.7	721.3	455.2	450.1	1150.0	511.9	421.3	576.8	629.6	808.1	903.8	542.1	595.9	502.7	910.2	317.0	567.6	508.9	934.6	720.4	490.8	565.7	686.6	500.9	809.1	1025.5	707.5	698.6	693.1	723.7	605.5	600.0	775.1	237.4	701.4	909.3	521.5	1129.5	556.0	647.5
865.0	564.8	1358.8	1727.3	1006.2	802.4	1727.8	677.7	926.4	1057.2	1281.6	589.6	1096.1	1970.3	2333.6	1091.8	-50.3	1666.0	1248.2	714.5	1289.0	1439.0	2585.0	1917.2	800.2	905.0	760.0	910.6	1831.2	884.4	774.7	608.4	2961.6	1237.0	1197.0	1266.4	880.8	870.8	1122.8	568.7	1815.8	1119.0	781.2	1778.0	944.2	1755.6	2192.2	1510.7	975.1	702.0
59.7	14.8	54.1	148.3	9.0	50.6	53.2	-4.6	99.0	2.3	88.0	34.3	59.3	90.2	7.4	68.9	84.1	3.0	63.9	59.0	91.0	175.9	-20.6	45.0	12.0	1.6	32.0	23.5	14.8	47.3	38.2	-29.5	29.4	87.0	200.0	92.4	591.5	-2.6	57.0	78.1	177.2	127.2	77.0	133.8	76.7	113.0	46.8	47.0	33.4	67.6
129.0	207.6	325.5	56.3	135.4	77.0	138.2	326.0	76.4	332.5	144.0	369.7	105.0	202.0	-5.5	106.9	73.6	67.3	80.1	92.5	90.0	2.5	74.9	80.1	197.2	216.0	174.0	179.0	78.0	277.4	68.9	202.2	167.1	353.5	68.5	364.3	349.4	76.9	59.3	378.9	329.8	302.0	152.4	414.5	252.2	207.8	264.0	75.0	469.9	101.8
585.1	579.6	578.2	630.3	804.3	713.8	537.1	1024.5	482.7	609.3	560.6	564.4	474.9	356.9	879.2	726.9	661.4	560.2	526.0	582.1	715.8	848.6	519.1	603.2	886.6	698.7	523.2	807.6	623.0	580.1	831.7	725.0	775.4	615.9	743.5	845.4	569.6	674.2	595.3	856.1	543.7	575.4	659.2	541.7	605.1	697.8	560.8	664.2	589.4	705.5
176.0	44.0	49.2	84.7	114.4	250.9	211.4	185.0	155.8	88.0	288.9	80.0	235.2	386.8	83.9	328.6	158.0	94.4	115.3	108.0	190.0	422.7	46.6	88.0	29.0	87.1	155.0	32.0	75.0	112.0	49.4	299.4	178.6	184.3	50.0	60.4	29.0	166.6	193.4	65.0	118.0	90.2	90.5	178.0	412.5	41.4	115.0	267.1	98.0	225.0
108.8	82.0	40.0	80.6	98.0	56.2	145.8	150.5	75.5	102.0	42.6	77.2	57.0	63.9	182.0	108.0	436.7	96.2	109.8	98.0	77.4	107.2	147.0	69.7	102.5	180.0	58.3	76.0	93.0	118.0	119.8	177.2	178.6	118.0	39.0	84.6	76.4	122.6	136.5	84.1	20.2	50.8	82.0	106.9	41.4	73.0	69.0	75.0	82.9	61.6
134.7	75.9	140.5	185.3	220.6	166.4	115.7	122.0	95.0	107.0	209.8	144.0	177.8	157.1	84.7	306.4	129.1	84.6	174.0	132.8	182.5	148.4	195.7	282.5	170.3	81.7	205.0	198.5	175.1	170.0	32.0	77.6	179.7	118.0	154.8	188.9	205.1	70.8	250.7	207.9	146.8	141.0	165.5	170.2	169.7	226.8	191.6	321.8	89.8	182.0
30.0	11.3	17.0	20.0	9.0	19.0	76.7	43.5	16.0	22.0	-5.3	13.2	24.3	30.8	66.8	-3.5	116.1	15.1	6.0	11.3	56.3	-78.6	115.0	29.0	-42.3	15.4	17.0	53.7	17.0	6.4	45.0	50.6	56.3	40.7	-10.0	-17.3	16.0	144.0	21.6	-9.0	-12.2	8.1	-36.0	-10.0	21.0	9.0	26.9	3.7	43.8	13.2
-18.5	23.5	9.0	22.2	30.0	10.8	2.4	24.9	13.2	7.3	1.8	-5.0	-0.3	-5.3	-8.0	4.2	42.0	0.0	25.4	1.3	50.8	98.0	59.4	7.8	-4.9	9.6	-1.8	3.0	0.4	24.1	2.1	11.5	24.6	-17.7	45.0	42.0	10.8	-6.5	6.3	18.5	11.3	-8.0	56.0	10.4	7.3	6.0	22.7	-12.1	12.5	21.0
5.2	3.0	16.0	29.0	53.9	19.0	30.5	49.0	25.2	26.0	18.0	36.7	11.3	10.4	0.9	22.9	71.6	6.3	1.0	-15.0	25.0	3.3	65.8	25.0	90.0	40.7	33.4	18.9	25.2	26.9	37.4	6.5	-5.3	10.0	53.7	-8.2	7.8	59.0	-10.0	-0.4	38.0	-36.0	45.0	16.0	25.0	1.0	10.2	3.0	32.0	9.0
458.3	436.0	546.1	521.4	737.3	541.7	528.0	641.4	620.5	662.6	424.2	430.1	413.2	613.8	472.0	328.6	1103.5	442.2	517.7	490.8	469.7	739.6	356.8	748.0	475.2	352.3	933.8	304.1	742.5	452.6	567.8	661.6	264.0	361.6	680.6	411.0	164.9	868.7	463.1	270.8	586.8	593.2	636.5	262.2	665.0	247.8	847.8	304.1	628.0	698.5
1169.1	1718.0	1119.5	1145.9	1227.5	1471.6	1427.8	1360.8	1620.2	1961.0	1868.0	1696.4	1611.4	1852.2	2445.9	1413.6	1799.5	2319.3	2059.3	1390.7	1543.9	1647.7	1940.3	1237.6	2508.5	1790.0	3113.9	1260.5	1248.6	2259.7	1358.0	1145.8	2070.9	2343.9	1303.0	1879.7	2729.8	2214.8	1589.1	310.8	2732.0	1868.1	2186.3	1741.3	2313.4	1382.0	1467.8	2015.4	2265.8	1551.2
1757.8	2094.4	2325.7	1619.7	2369.8	3055.4	2304.7	3184.2	3158.8	3267.8	3896.5	3640.8	2019.9	3260.5	2086.5	1728.2	3803.0	2775.1	2627.8	1660.6	1625.6	2302.6	3003.6	1798.6	2041.6	4539.2	2609.9	2060.9	1842.9	1947.2	1886.2	4126.2	4872.9	2592.2	1318.0	4166.6	4324.6	3299.9	3526.5	2409.3	2219.2	3556.9	2541.4	2011.6	2480.4	2399.4	2882.5	3682.3	3354.2	2286.7
2556.6	2293.6	1594.0	1856.9	1481.6	2671.2	1375.0	3040.7	2431.4	2776.6	2265.3	3172.8	2156.6	2377.8	3010.0	1007.3	1226.3	1491.6	1788.7	2078.6	1639.8	1074.2	1900.1	1548.0	1990.1	3264.7	2476.9	1982.1	2786.0	1759.4	1777.1	1152.1	1843.3	1434.5	1595.5	3863.7	2448.1	2495.2	1528.9	2654.1	1821.6	2162.3	4209.1	2155.8	1260.6	2004.3	1986.2	2564.3	1890.0	3182.5
91.8	43.0	75.5	82.3	101.0	67.0	67.3	64.0	104.0	66.0	65.9	99.0	116.2	58.1	169.0	108.8	70.4	88.0	151.0	56.3	116.0	287.0	252.9	96.9	144.0	18.2	80.1	74.0	52.7	68.1	103.8	199.4	118.9	165.5	129.0	191.0	66.2	74.8	164.9	84.1	62.7	63.9	67.0	52.8	79.0	100.5	156.7	166.6	82.9	73.0
419.8	612.5	248.7	389.0	380.9	415.8	263.1	492.5	318.8	592.4	346.1	326.0	276.5	267.3	390.0	224.1	250.0	301.5	224.0	245.9	276.5	214.9	396.2	317.0	331.0	381.3	458.7	269.8	539.9	359.1	472.0	319.1	322.0	447.0	606.3	783.3	983.6	456.0	525.4	417.0	854.2	770.5	815.2	419.9	303.1	310.0	437.0	270.2	369.9	324.3
6307.7	3118.7	3837.9	4574.0	6562.2	9453.3	4915.4	1069.3	2494.3	1551.6	3327.0	2108.6	5849.9	2348.4	2987.3	3988.5	3372.0	7012.6	4572.8	2669.2	3145.2	7807.0	1500.7	4799.8	4164.6	4051.9	6368.4	2044.3	4726.3	4306.9	4733.4	4388.8	4158.9	1220.7	2003.1	1503.0	475.3	5032.1	3919.8	3128.3	2171.4	4480.6	1925.6	1656.9	3496.1	843.6	2640.3	698.7	1449.0	4927.0
1932.7	538.1	1252.7	1043.0	1256.9	1191.3	1165.2	1671.2	828.5	1810.4	1098.1	1274.3	703.4	2083.8	341.1	1254.2	2770.7	4015.7	651.3	2071.6	1624.8	1179.0	1721.9	2223.3	3632.0	1429.0	1280.1	740.0	732.8	1331.6	574.7	1165.8	1226.9	980.4	576.8	1225.2	314.9	1716.8	1511.9	1142.3	1691.5	1394.1	1242.4	284.4	2023.7	3403.0	635.2	198.0	702.1	2234.6
325.0	1254.0	253.6	324.3	65.0	62.0	62.0	89.8	131.9	14.0	102.5	639.8	81.0	26.0	54.7	389.3	137.0	295.7	65.0	315.1	73.6	5.7	63.4	53.7	252.9	110.5	166.0	324.5	58.1	99.8	151.5	273.6	32.0	6.4	57.0	1735.9	56.2	131.9	187.9	209.8	139.0	370.8	98.0	108.0	57.0	39.0	163.3	338.5	159.1	165.5
811.3	820.0	530.0	447.0	1064.3	786.5	964.6	561.8	682.5	744.1	705.3	1094.9	697.9	1900.5	633.6	764.5	346.9	551.8	425.9	580.4	330.4	676.6	493.8	1820.1	1054.3	847.0	891.2	526.2	485.9	1006.1	719.7	769.6	479.7	963.5	259.8	656.5	902.2	642.9	1531.5	506.1	508.2	1419.1	849.9	1050.1	664.1	523.1	1588.5	303.0	458.9	755.0
291.7	266.9	140.5	361.7	360.2	208.4	235.6	318.0	190.0	355.9	318.9	380.4	216.8	435.2	233.5	280.6	378.9	228.0	208.0	221.3	196.7	309.0	407.6	356.8	210.2	395.3	283.1	296.6	248.5	259.5	271.4	451.3	466.4	602.7	419.1	504.0	703.1	374.1	348.0	493.6	400.7	537.1	366.4	442.9	242.1	259.3	557.0	51.0	332.5	334.9
842.5	861.9	635.1	977.3	1056.2	683.8	1036.1	629.6	1103.7	2023.1	995.3	1038.0	901.0	1130.1	707.5	1197.1	1770.0	883.2	917.1	1377.4	672.3	453.7	1096.0	741.2	1039.3	1184.1	787.1	888.8	1301.3	1101.8	1001.3	2197.2	616.8	891.6	795.6	469.2	1418.1	1315.0	879.1	601.6	826.0	1052.5	796.2	1282.8	655.5	556.9	685.4	710.6	720.3	1421.8
1073.0	1578.5	1545.1	1588.9	1366.8	1061.1	876.1	942.8	1132.5	1808.6	1491.4	1590.3	780.7	1459.6	639.4	1542.1	16.2	1284.6	984.7	1771.8	1164.2	1285.3	1436.1	1509.0	1300.7	1433.2	1117.3	1459.7	1754.4	1324.9	1050.6	1003.6	1497.6	2179.3	1125.8	1414.7	2208.8	1311.8	1269.9	2221.2	1671.5	1555.8	1058.5	1699.1	1492.2	1356.8	1590.7	1635.5	2086.0	690.5
509.7	468.0	589.3	705.2	397.1	611.3	393.7	907.3	559.6	883.0	609.5	685.9	520.9	789.8	267.8	344.1	486.7	55.6	325.9	352.1	363.4	80.4	249.6	409.4	441.5	494.4	425.3	875.9	439.8	354.0	386.2	243.0	676.7	417.3	370.9	497.9	713.1	435.3	263.9	919.9	687.1	644.1	606.9	630.8	447.0	812.5	412.7	282.8	493.6	716.9
451.0	1076.5	765.8	738.7	561.1	816.0	425.2	627.1	932.4	675.9	618.2	1149.1	502.1	707.5	203.3	351.8	65.8	540.6	554.6	586.4	678.3	311.0	204.9	715.8	515.5	646.3	623.4	743.2	666.5	783.0	463.7	460.0	691.1	754.1	805.7	1473.3	1097.2	607.1	574.0	868.7	995.7	1606.0	861.4	1237.1	932.6	883.9	1013.5	432.7	1223.2	781.9
119.0	286.1	158.0	203.6	208.4	153.6	236.7	234.0	180.9	243.0	204.1	287.1	186.2	202.0	124.9	100.2	98.5	266.0	305.6	128.4	205.2	72.0	217.3	215.7	239.2	117.2	209.8	208.2	214.1	189.1	256.2	128.3	125.7	178.6	201.0	220.9	170.6	315.7	146.2	184.7	146.8	203.3	112.2	194.0	200.7	184.7	208.6	273.4	186.0	225.0
46.0	113.0	77.2	46.2	57.0	69.0	125.2	114.7	48.5	81.0	53.7	99.0	118.0	79.0	406.0	181.0	206.9	48.0	183.6	124.4	60.0	252.0	176.5	69.7	158.0	77.4	65.0	61.6	55.6	113.0	114.7	281.3	107.0	80.0	36.7	98.0	107.0	127.2	218.8	63.7	45.0	104.0	100.7	66.2	94.2	55.3	106.2	95.8	72.9	60.4
-22.6	-16.1	-16.3	-21.0	-69.2	-43.1	5.2	-12.6	-31.4	28.0	1.8	-19.9	-3.0	-4.2	-4.8	24.8	-5.9	-11.4	-24.3	-25.0	11.3	-13.3	53.5	-13.3	0.3	-53.0	-29.1	-32.8	-18.8	-17.7	-9.1	-25.0	-3.0	-7.7	-37.2	-64.5	-51.0	-18.4	-0.6	7.0	-14.4	-4.0	-27.0	-0.6	-11.2	-54.8	-46.6	33.8	-31.0	-14.4
236.9	321.8	309.5	389.6	286.1	253.6	355.9	172.9	293.4	266.7	287.2	227.3	336.3	276.5	284.3	277.0	232.5	245.0	319.2	262.1	373.4	452.8	241.9	340.9	263.5	290.8	274.9	431.6	368.5	190.0	356.7	209.6	203.2	242.0	359.1	372.9	472.8	192.0	373.7	380.8	397.2	372.1	412.8	358.2	249.4	312.0	217.1	311.6	382.0	269.0
336.5	364.2	539.7	482.2	262.2	219.0	191.7	1200.0	401.7	144.0	353.4	575.9	496.2	270.4	202.4	159.9	96.8	158.0	751.3	552.6	376.5	64.4	396.2	235.7	250.6	357.4	226.8	320.8	203.3	188.2	335.2	151.0	186.6	138.4	523.1	332.9	710.4	162.9	178.3	1106.2	735.4	478.5	258.0	832.4	198.0	339.0	274.0	81.6	347.1	419.0
88.0	130.0	106.0	373.7	102.0	107.1	77.4	47.0	183.1	151.0	17.0	52.0	104.0	200.0	101.8	151.0	176.0	145.0	163.0	198.0	208.2	151.0	107.1	74.6	59.0	208.0	103.8	183.0	115.3	129.0	148.3	74.1	204.1	124.5	94.7	240.1	57.0	124.5	70.2	324.8	258.0	116.2	225.7	77.2	94.2	299.0	191.6	130.0	118.9	71.1
586.0	381.7	550.7	528.4	658.2	532.8	640.1	734.5	470.8	864.2	999.9	587.4	400.3	1477.3	75.7	606.6	471.4	3443.0	451.5	480.0	563.7	432.8	401.9	1527.3	1487.6	617.1	739.4	701.8	415.3	600.2	717.9	504.4	876.2	578.1	278.6	510.0	242.1	837.6	718.8	220.2	709.0	912.3	1060.5	378.0	853.7	703.1	437.0	393.6	523.1	772.4
1533.5	1589.7	1370.5	1013.8	939.3	1238.5	1683.6	900.1	1557.2	1884.5	946.8	2058.6	1117.0	1745.0	1919.2	1733.1	3200.3	1979.3	2248.2	1167.5	1161.1	1452.7	2891.4	1092.3	1701.9	2118.2	1683.0	1643.4	1521.6	1593.4	1317.5	1610.3	1513.5	1696.8	1408.4	2165.7	1796.1	1781.7	1296.8	1822.9	1294.8	1528.6	1033.0	2277.5	1408.7	2013.1	1180.7	2301.7	1721.7	1508.9
431.4	470.4	424.4	542.3	301.5	411.0	407.7	443.9	457.3	542.5	281.9	544.6	403.3	664.7	571.5	440.6	702.2	472.0	623.9	510.7	414.5	425.2	709.9	397.3	306.3	459.1	351.8	497.7	428.3	215.4	341.6	317.0	407.3	345.6	706.2	396.1	378.0	512.3	739.2	530.1	379.4	493.9	534.8	557.3	300.8	791.9	505.7	573.6	451.2	403.3
303.9	497.0	460.3	795.5	500.8	454.4	132.3	272.3	487.5	585.6	396.1	396.5	314.0	405.9	401.0	312.2	99.1	225.0	182.5	600.3	616.0	426.9	338.1	275.1	310.6	331.0	401.7	618.8	366.2	464.6	301.5	224.0	580.4	289.2	699.5	398.4	334.8	255.6	629.5	273.6	474.0	485.5	469.8	569.3	549.2	369.7	505.7	433.4	392.1	425.4
187.0	219.0	114.9	198.0	91.0	124.9	278.3	443.2	226.6	365.6	189.2	165.5	162.7	258.3	16.3	229.3	436.7	128.8	171.0	240.0	272.7	112.3	270.5	188.0	79.0	165.0	144.0	224.0	215.8	205.2	238.2	134.7	237.5	134.2	120.0	141.0	414.0	259.8	233.0	405.3	203.8	216.6	200.7	377.3	215.4	232.5	208.6	391.0	236.9	211.9
586.9	312.0	300.2	276.9	215.7	343.6	461.4	289.2	423.7	246.1	417.6	265.0	399.5	261.2	398.0	457.2	785.5	386.9	178.3	272.0	519.1	281.0	103.5	208.4	224.9	355.7	284.7	231.0	371.7	275.6	368.3	590.7	413.4	223.0	188.2	166.6	132.8	561.2	446.2	131.2	211.1	283.9	227.5	173.1	612.0	116.8	258.0	230.0	352.1	308.8
1101.2	1675.9	1775.6	1683.2	1739.0	2070.8	1862.9	1863.9	2833.7	1728.8	2989.5	2569.0	1499.1	1516.4	3010.0	1686.3	1609.1	1843.6	2330.8	2129.7	1711.0	1916.9	2404.4	1447.8	1770.3	1865.2	1766.4	1795.2	1766.1	1510.8	1105.2	2938.4	1646.6	943.8	1439.0	2572.1	2507.9	2121.6	2390.8	3125.4	1600.7	1856.6	1487.0	1985.1	1594.3	1778.1	1935.7	3725.6	1999.7	1887.8
73.8	156.1	-11.6	160.0	44.1	93.0	140.5	42.8	107.0	128.0	26.0	135.1	16.8	61.6	-132.5	9.0	247.0	36.0	65.0	-3.9	72.8	-2.7	147.0	93.6	167.8	32.0	42.0	67.6	66.8	3.0	-12.4	309.8	-98.8	2.2	1.3	55.3	55.3	43.0	-39.2	-8.0	-4.0	126.3	-7.0	-303.2	36.7	16.0	52.8	120.0	24.0	91.3
351.6	284.2	166.5	229.3	165.5	209.2	400.3	200.9	265.8	342.2	195.6	253.6	357.5	233.8	326.2	408.6	348.0	379.4	279.2	306.7	266.0	86.6	524.4	277.0	338.0	337.0	229.9	182.0	229.1	228.7	314.1	395.8	230.3	328.4	211.1	188.9	197.5	309.1	239.4	244.0	178.3	142.0	175.0	149.0	227.3	206.9	279.0	407.5	232.6	303.4
291.7	402.8	177.8	503.3	314.9	332.5	111.1	677.7	360.4	309.2	367.2	227.3	230.8	209.4	266.8	243.0	75.7	408.2	264.0	313.3	366.5	294.0	353.1	233.0	284.0	183.0	337.7	230.0	382.5	292.4	130.0	214.9	315.9	201.8	411.0	536.1	507.9	401.6	244.1	279.4	422.4	317.9	734.9	259.5	304.2	372.2	301.1	285.9	312.3	179.0
1200.3	1318.3	1261.1	785.9	780.6	1067.6	980.0	1848.5	819.1	1018.4	1275.9	683.0	1347.5	866.1	1067.7	930.3	1273.2	858.5	1041.5	920.3	1797.9	1171.3	874.6	1290.9	1124.2	1304.9	1114.9	1231.9	1008.2	825.2	1837.5	1052.4	901.1	1037.8	906.4	1111.7	421.0	1516.0	929.5	1063.2	1243.2	882.6	968.4	743.3	1239.2	1348.6	1312.2	582.2	1147.6	1777.0
77.2	44.0	9.0	16.0	66.8	22.0	62.0	48.0	33.4	109.1	22.0	73.8	-9.2	6.6	63.2	70.4	351.0	68.1	43.3	20.2	124.0	169.3	94.7	21.0	27.0	101.3	199.0	16.0	19.0	89.1	61.0	95.5	231.2	27.0	14.8	53.7	77.2	93.0	53.2	20.2	-82.2	21.0	6.6	95.8	121.4	69.7	95.8	88.0	52.7	42.0
33.0	30.0	-3.0	4.2	44.1	14.2	56.4	-21.6	17.0	19.6	4.2	28.4	25.2	37.2	83.9	55.8	122.3	23.1	60.4	13.7	33.2	30.6	20.5	6.6	78.1	96.0	25.0	20.3	49.7	21.6	55.1	149.2	-17.0	54.5	14.8	19.3	72.9	164.2	29.8	18.5	30.0	-10.0	9.0	18.0	17.7	-11.6	42.0	99.1	45.0	25.2
509.7	544.0	324.8	353.1	388.3	389.0	558.9	391.2	445.7	1036.9	472.0	470.7	380.3	513.5	1176.5	535.8	565.3	503.0	526.8	410.1	378.0	519.6	606.3	434.3	438.4	687.5	460.3	449.6	449.4	461.8	546.2	760.5	476.6	400.0	409.3	418.8	585.6	453.4	391.7	607.8	522.8	395.5	252.7	336.4	425.6	435.8	449.8	626.3	518.6	471.6
99.0	139.3	138.8	202.8	204.3	168.1	65.0	277.5	175.1	166.6	210.7	162.3	164.6	193.0	245.1	194.3	202.2	295.7	214.0	270.0	367.2	228.7	267.8	190.0	220.9	116.3	101.3	238.0	175.1	223.0	126.3	270.8	293.4	216.4	241.0	261.5	331.0	148.3	256.2	141.7	166.5	289.9	218.1	266.4	260.4	348.8	241.9	213.0	201.6	145.0
265.0	193.8	244.6	278.6	395.6	216.5	291.0	159.1	405.3	408.2	285.7	389.3	158.0	295.0	112.0	337.3	2.9	383.5	156.8	361.8	496.1	313.0	185.1	268.7	286.4	159.0	266.6	390.4	209.6	239.2	378.0	62.8	205.1	308.9	684.4	340.0	381.9	59.0	89.2	9.0	288.0	312.3	255.3	400.5	361.0	309.0	418.5	375.5	191.8	276.9
1106.6	1571.0	1624.7	931.7	3047.3	1385.9	2043.7	862.8	2462.9	2222.5	1404.7	2847.9	1120.2	1417.2	3109.1	2046.5	1906.8	4864.2	4788.5	2063.7	2192.4	4506.1	5423.4	3550.8	3827.8	1743.5	3633.2	1715.3	2399.2	1572.5	1660.5	1417.9	1829.9	1141.6	2833.8	3327.7	1290.4	1285.9	3145.4	749.3	1612.9	2016.6	2958.8	2078.1	1844.0	4750.9	1989.2	2281.0	1752.5	1586.1
1347.9	428.6	136.1	829.8	14.6	12.5	21.0	41.2	36.2	56.2	60.4	2326.3	80.0	86.0	111.3	22.9	110.5	94.4	113.5	1517.9	47.3	43.7	0.8	39.0	28.0	62.0	109.7	1861.9	21.0	1088.0	45.9	69.8	28.6	70.0	184.7	5792.3	89.2	48.5	45.9	994.0	234.4	449.3	137.0	70.8	20.2	4.5	64.0	66.0	978.3	116.2
339.1	237.8	286.2	229.3	289.0	265.8	246.8	115.8	502.5	260.8	438.9	394.1	399.5	343.5	135.8	439.9	56.2	317.9	568.5	230.0	344.6	432.8	398.5	330.3	340.0	272.7	389.5	357.8	297.3	265.9	294.8	287.0	392.7	376.2	303.0	360.0	191.9	242.0	418.2	321.8	184.7	273.2	233.0	231.8	275.6	382.1	290.8	475.0	133.2	423.0
206.8	166.0	119.0	140.5	196.7	129.1	139.3	179.0	203.5	251.4	198.5	398.1	110.7	272.7	73.9	164.6	38.0	188.9	115.3	174.9	161.0	124.0	131.3	324.1	130.0	180.0	157.0	146.0	71.1	147.7	144.0	66.6	134.7	60.4	61.0	91.3	381.2	70.8	193.4	205.2	101.3	187.3	135.8	168.4	170.8	114.2	220.4	109.8	111.3	255.8
3501.9	6765.9	5577.7	2959.1	6626.3	4418.6	2473.3	4712.8	3974.1	3321.0	4583.3	3673.9	3177.6	3385.4	3035.6	3824.6	2351.9	2567.3	3409.0	5136.9	3807.4	3957.5	2877.8	6044.1	2425.8	4238.0	3573.8	3268.0	2666.3	2750.2	4031.4	2122.8	2327.8	5901.0	2546.4	2508.2	8308.5	3627.3	2931.6	6823.3	4290.0	4192.9	3742.2	4065.4	3286.7	3082.0	2626.0	3905.9	4238.0	3055.7
58.8	17.4	34.8	18.0	72.0	26.0	47.3	77.4	55.3	28.0	24.0	3.0	8.0	14.6	207.9	42.0	32.3	26.0	21.0	42.0	47.3	15.1	235.2	46.2	33.2	14.7	26.0	11.8	46.2	26.0	53.9	18.7	65.8	119.1	27.2	103.0	50.6	12.2	136.5	102.0	81.0	-26.0	82.0	32.0	21.0	32.0	87.0	54.9	59.3	40.0
24.1	20.3	37.6	57.0	21.0	35.5	46.6	-36.8	45.0	-1.7	24.0	34.3	17.7	5.4	100.3	57.0	62.2	54.1	41.6	5.0	23.0	-15.9	12.5	3.0	41.0	33.8	33.4	3.0	19.0	71.2	25.5	15.0	22.4	-7.7	-34.8	-12.4	29.0	19.1	20.4	3.0	37.0	16.0	14.6	-3.0	48.5	21.0	67.0	38.1	45.0	29.6
733.1	599.8	926.0	625.0	1480.9	982.6	802.3	428.6	961.0	962.7	757.4	694.1	761.1	1137.4	269.6	830.0	57.0	1261.0	2541.7	834.9	869.6	1183.8	501.4	1257.3	539.1	417.7	1326.8	941.9	883.3	1240.8	1157.4	1228.1	1067.7	580.7	619.2	499.6	523.9	917.5	1085.1	567.8	1310.3	1145.6	900.5	634.1	1177.7	827.0	798.4	816.0	1352.2	1150.0
311.4	262.4	250.3	424.0	522.3	449.8	152.8	336.0	331.6	360.4	357.2	196.4	344.6	264.0	703.2	372.4	72.8	450.6	447.9	428.5	404.1	371.4	265.0	474.9	348.0	356.6	375.7	324.5	454.9	407.9	392.7	141.2	347.0	229.7	313.0	475.7	518.1	322.7	404.6	271.7	426.8	345.4	549.4	279.4	356.1	436.5	230.4	391.0	468.2	382.2
471.2	341.2	314.2	673.4	337.1	336.2	412.7	195.9	518.8	354.2	315.2	348.8	412.5	375.3	700.3	563.4	432.4	536.3	769.2	471.1	709.0	704.4	1012.0	274.2	317.0	352.3	317.8	375.9	553.4	478.5	543.4	427.8	402.8	411.0	532.6	565.4	217.6	450.8	431.0	397.8	288.9	276.5	260.6	178.0	536.4	177.2	351.8	703.8	280.3	389.2
-28.1	-33.0	-76.4	-66.0	-29.4	-53.6	-44.2	-55.2	-53.0	-8.6	-69.5	-44.8	-74.3	-34.8	281.6	-50.7	124.9	-50.2	-1.0	16.8	-87.8	27.4	-13.1	-86.4	12.0	-9.0	-82.5	-69.9	-32.8	-38.0	-25.7	-33.5	23.1	-29.8	11.3	-83.1	2628.3	39.0	-68.5	-19.0	-26.0	33.4	-48.0	24.0	-29.6	-39.8	3.8	-14.1	5.4	-55.7
207.6	222.2	133.5	509.6	249.4	165.6	189.1	443.9	199.3	228.0	217.3	132.5	203.5	383.1	318.1	322.8	295.2	144.0	156.8	277.0	310.0	148.4	167.6	180.0	156.2	221.0	120.8	292.3	198.9	189.1	488.7	158.9	205.1	401.7	275.2	220.9	126.7	377.0	167.1	147.0	221.3	327.3	366.4	401.2	200.7	326.8	178.7	260.8	149.4	200.4
493.8	483.3	461.2	411.8	373.9	599.8	475.0	175.0	430.3	221.1	573.0	540.0	510.7	326.1	163.0	423.0	554.7	427.6	220.0	229.0	362.6	270.0	355.3	321.4	337.0	487.5	385.2	545.4	303.5	362.6	400.9	415.0	232.1	163.3	209.4	436.8	367.1	334.2	500.0	328.6	388.3	750.2	233.9	332.5	418.7	237.3	325.2	213.0	210.7	315.2
121.0	167.1	248.7	201.2	139.7	134.3	114.2	141.0	122.6	31.0	140.5	73.8	115.3	95.8	159.0	123.5	67.5	115.0	132.2	211.9	280.3	192.3	59.4	141.8	218.8	112.2	118.9	214.9	193.6	193.4	214.9	38.5	41.2	70.0	241.0	86.9	205.1	93.8	110.0	59.7	220.4	144.9	241.2	330.2	130.0	156.0	142.9	21.8	178.0	221.3
901.3	597.6	649.9	823.5	552.2	850.2	671.8	558.9	726.8	875.5	841.4	877.8	643.3	963.7	1139.7	1018.2	79.0	1173.6	1083.9	632.9	661.2	970.6	778.5	861.3	917.2	497.9	910.7	628.3	1069.2	911.4	600.3	651.7	875.3	654.3	636.2	695.5	736.2	386.5	658.8	674.9	707.4	769.0	526.9	857.8	927.3	564.7	666.4	1167.1	771.7	592.8
385.8	300.0	341.8	325.2	327.1	249.2	492.8	330.0	274.0	388.1	250.3	386.9	382.6	337.4	436.6	410.2	1270.3	354.3	426.7	287.0	242.0	134.0	512.0	388.5	377.1	255.8	326.5	250.0	330.2	366.0	353.8	465.5	343.0	391.5	250.3	267.0	373.2	500.1	344.9	318.9	202.4	314.2	280.9	244.4	343.0	264.0	361.1	376.3	244.7	357.5
552.8	463.9	541.6	1122.2	513.9	725.8	872.9	539.9	980.7	788.1	435.2	629.4	549.1	1089.7	547.8	535.8	497.0	550.0	1000.0	556.9	514.7	414.3	644.8	533.6	719.3	330.0	533.5	566.0	686.2	631.6	519.7	562.5	680.3	962.7	452.9	688.0	565.3	558.7	544.0	753.2	586.0	500.6	664.2	773.4	644.0	671.8	501.0	985.5	644.4	571.8
2661.2	3796.1	3569.6	4408.7	4124.1	2533.5	3317.2	3404.4	2981.0	4586.9	2988.4	3010.0	2652.4	2789.7	1704.9	2982.0	1953.0	2986.2	2925.7	2720.2	3532.0	2155.6	2446.4	5190.6	2609.0	2682.7	2777.9	3010.0	4647.0	2904.8	3150.4	2385.3	2594.9	3141.5	3687.5	2574.0	2634.6	2727.6	2700.8	3458.2	4974.0	2746.0	3271.6	5358.6	3202.5	3231.2	3136.0	2685.9	3722.8	3089.4
72.0	41.0	45.0	52.7	19.3	35.5	72.0	53.2	40.0	61.0	46.2	26.0	58.1	33.8	-50.1	31.2	321.3	46.0	82.4	7.0	40.7	54.1	52.0	83.5	30.0	56.4	40.0	68.5	67.6	16.0	53.2	14.5	44.2	6.4	26.0	63.9	-1.5	44.3	12.5	67.6	11.3	45.0	21.0	24.0	53.4	61.0	46.8	94.7	43.8	48.5
100.0	102.4	91.0	180.6	118.9	95.0	90.2	50.0	108.0	79.0	120.8	120.6	85.0	111.0	61.3	43.8	-6.2	137.5	26.0	48.0	132.3	114.4	-1.9	135.4	103.5	54.8	108.8	40.2	120.6	80.0	104.7	86.2	60.0	121.3	70.8	49.7	47.8	47.9	42.0	72.0	55.3	14.8	30.8	101.3	112.5	49.2	70.0	142.6	52.0	138.6
-11.7	35.0	28.4	93.6	21.8	33.8	9.7	187.0	104.0	43.3	46.2	5.4	44.1	-11.6	61.3	220.4	90.9	115.0	103.6	21.0	104.7	196.9	34.5	25.0	182.0	21.0	27.2	27.2	147.2	3.9	45.9	127.4	77.2	60.4	144.0	101.0	230.0	82.8	58.1	134.7	39.0	25.0	27.2	46.2	52.7	174.0	74.0	182.5	50.8	55.3
105.0	129.1	72.0	31.0	72.8	69.0	66.6	61.0	53.7	125.0	65.0	71.0	28.0	32.0	169.0	54.5	21.2	151.0	178.3	142.1	1.3	8.0	3.0	14.6	65.9	135.6	65.0	79.0	85.8	162.0	61.0	130.0	-10.0	5.6	24.3	9.0	20.0	21.0	-19.6	79.0	31.0	12.5	27.2	-10.0	27.0	65.0	54.5	171.5	86.7	85.3
106.0	163.7	84.0	116.2	71.1	121.4	83.0	54.5	117.2	126.0	86.2	102.0	113.5	91.3	46.6	95.5	69.9	112.0	173.0	85.4	103.8	34.3	13.9	102.0	72.9	124.5	127.2	95.0	93.0	62.7	91.6	195.6	95.3	70.0	250.3	182.0	108.0	120.8	69.4	90.0	112.2	98.0	78.0	88.0	32.0	250.7	49.4	113.5	110.5	160.1
771.7	729.2	439.5	569.5	583.4	483.1	893.7	604.2	590.8	725.8	688.9	669.6	961.8	512.9	1051.0	951.9	2260.1	1027.9	970.3	578.6	536.0	581.8	1065.0	803.5	868.2	839.0	559.9	500.3	619.4	603.6	1095.4	1162.7	726.7	736.5	572.2	559.6	447.0	831.4	714.3	633.6	411.6	437.7	371.2	405.8	685.1	590.8	438.6	880.2	487.7	709.0
344.5	741.1	1134.0	1021.3	1317.1	626.1	1100.3	256.9	810.2	17.4	444.1	295.0	1114.6	428.0	1069.0	1583.2	1439.0	1012.7	1033.9	998.1	1524.4	1541.4	2278.6	3968.6	415.7	573.4	578.2	1930.8	689.3	332.9	1827.9	959.9	375.5	413.3	510.0	812.5	1571.9	276.0	683.1	1662.3	368.0	327.3	358.2	2018.4	632.5	2233.0	1112.6	1223.5	1271.8	478.4
686.3	719.1	610.9	858.1	738.1	707.4	611.2	873.7	703.6	812.8	832.8	1002.1	595.1	783.4	921.5	1210.7	807.7	1047.5	711.8	688.2	767.9	916.2	820.0	785.5	1286.0	747.7	677.4	692.9	507.1	762.1	1155.5	773.1	887.3	514.9	485.1	924.3	798.9	951.7	1043.5	633.6	547.2	1035.6	671.2	821.4	644.9	495.5	1079.1	665.9	567.1	832.4
880.7	1113.2	834.0	1301.5	4249.6	939.3	1358.9	1829.6	1600.4	3648.0	1419.0	1330.8	886.4	1367.8	501.4	974.6	605.5	808.5	1114.4	1202.5	963.4	1597.0	680.0	1818.5	1342.4	1212.5	961.0	1353.9	1004.8	1396.5	1171.2	993.2	1531.9	1602.4	1250.4	1254.8	1529.5	1616.4	1193.0	1474.1	2634.2	1468.9	1672.3	1304.4	1478.5	1798.2	1811.4	1141.0	1731.0	1043.3
127.0	227.3	162.7	307.3	348.8	210.0	-34.0	262.7	378.0	256.6	210.7	307.0	174.9	257.3	317.0	72.8	-65.6	296.7	195.0	199.8	277.5	126.6	68.9	294.0	235.4	36.4	229.2	270.6	265.9	237.3	7.6	-9.6	266.8	251.4	324.2	242.0	306.6	56.5	354.9	86.7	246.5	319.6	298.9	367.8	311.2	363.0	333.3	104.7	347.1	227.0
440.2	611.4	695.9	228.3	1614.7	372.5	952.2	855.5	368.5	756.1	331.1	892.0	531.2	524.1	118.9	534.3	541.3	263.0	354.0	341.3	312.0	936.2	249.6	2144.5	322.0	623.9	494.7	364.7	180.4	449.8	596.4	820.0	411.8	559.7	362.2	499.6	1421.3	687.0	511.2	1538.7	414.2	1618.9	702.7	558.0	569.9	550.0	615.8	320.6	835.7	417.4
148.0	273.6	240.3	219.0	301.5	304.3	214.9	613.1	418.3	296.9	311.6	458.4	181.5	320.8	308.9	291.9	176.0	197.1	274.7	240.0	393.3	376.1	168.7	345.3	276.9	290.8	265.8	370.3	271.2	207.9	233.5	95.5	287.1	405.1	392.8	284.0	277.6	267.2	379.6	394.0	470.8	526.4	513.4	378.8	321.0	367.2	464.6	371.3	248.1	353.9
100.0	155.2	104.0	260.8	119.8	157.1	85.0	395.9	159.1	280.3	118.0	122.3	86.0	181.6	232.5	169.3	146.3	95.3	57.0	92.5	99.7	151.9	192.3	117.0	233.5	203.2	105.5	251.8	212.3	90.2	88.9	76.9	68.9	251.4	51.0	155.8	163.7	140.3	40.2	227.8	137.0	182.0	219.8	192.4	103.0	246.8	124.5	145.3	74.6	153.0
1220.3	3393.9	1316.2	1158.2	1614.7	993.0	963.7	1493.0	1439.0	1987.1	1563.6	1587.7	986.7	1728.7	883.5	962.8	1090.0	1072.4	976.3	1544.8	1233.7	739.6	1321.5	967.9	1057.6	1482.0	1074.2	1231.9	1449.0	1150.8	1457.0	1643.9	1375.0	1408.2	874.6	892.4	1739.2	1005.7	948.4	696.0	867.7	1060.7	1069.3	1662.4	1713.6	1391.0	1641.7	2367.2	1423.9	1562.0
571.2	641.4	644.2	637.1	442.4	658.6	329.6	1071.6	517.3	534.3	637.6	567.3	799.5	465.5	652.5	513.4	397.6	472.9	597.1	725.5	697.9	602.9	622.0	494.5	612.0	588.9	450.1	536.8	1292.5	500.4	487.6	481.8	763.7	723.2	983.3	1186.0	638.2	671.9	692.3	659.0	828.7	584.7	1515.2	686.1	427.9	733.7	712.9	942.1	479.2	876.7
43.5	-45.0	-8.8	12.5	7.5	-71.1	-30.5	5.2	-46.0	69.0	-45.5	-11.1	-43.9	-7.7	24.8	-73.0	-6.2	71.2	29.0	54.9	44.1	-51.5	174.0	-36.0	76.4	-13.7	-13.7	-21.0	71.1	67.3	37.4	162.4	61.0	160.1	24.3	123.5	52.8	96.3	60.4	80.3	92.4	9.0	11.8	40.2	57.0	52.8	102.5	51.0	62.7	10.4
200.9	202.2	167.4	147.2	281.3	157.1	170.6	190.0	215.7	210.7	181.2	229.1	238.6	154.3	365.4	267.8	66.6	296.7	236.0	236.0	167.0	58.8	329.4	208.4	230.6	156.0	159.0	136.0	175.1	195.9	160.1	398.5	335.0	265.0	154.8	160.5	170.6	310.4	278.6	312.9	172.9	157.1	194.4	121.0	186.0	210.5	234.6	255.6	126.6	230.0
-67.2	-41.0	-11.6	-3.0	-23.8	-30.0	-5.8	-0.5	-30.2	-9.3	-16.3	41.0	-24.9	-14.7	197.1	-6.0	-7.0	-58.5	2.0	-53.8	-19.2	90.7	-1.9	-26.4	-6.8	-2.1	-8.0	18.9	-44.6	-40.0	-29.9	-12.0	19.8	152.6	-43.5	37.6	16.0	-67.0	26.0	-43.2	59.3	3.0	53.0	48.5	41.4	24.3	-36.0	-40.5	-3.0	-23.3
823.9	1995.8	1307.9	1009.8	1389.3	865.7	961.0	1032.7	1287.2	1237.4	1212.0	1317.4	1517.8	1015.4	873.6	826.6	1145.5	745.0	852.0	902.4	1225.8	1234.1	1486.0	986.7	1351.7	1388.2	849.3	789.0	1414.6	659.4	1107.0	1043.0	1396.9	1433.6	1115.6	903.7	1009.7	982.8	884.6	1424.6	1259.3	1099.1	1151.4	1148.9	1045.2	1281.9	654.2	2119.3	742.0	1195.6
9787.4	8760.5	16321.7	13701.7	20446.2	13519.1	16927.6	8845.0	7941.1	9895.2	14278.9	7191.3	9934.9	18682.4	13771.0	12427.0	12138.0	16536.2	12777.1	9373.7	8888.0	11743.1	7745.2	22627.8	11567.7	15062.5	11033.3	3008.3	11354.9	11357.1	11780.0	10643.6	9969.2	8080.4	4914.9	9489.0	8875.5	11108.2	10351.5	6753.1	11765.0	11219.2	9823.3	6628.7	15674.1	9085.0	5926.8	14056.8	13847.1	12322.7
36.0	16.0	56.3	46.2	41.6	27.2	37.4	116.9	68.5	31.0	32.0	33.2	50.8	58.1	98.8	28.2	102.2	32.0	135.4	80.3	120.6	40.7	76.7	59.7	21.8	39.9	52.0	49.0	61.6	50.8	32.0	55.5	69.7	98.0	66.2	112.5	36.2	26.0	96.8	84.1	22.7	41.0	9.0	42.6	50.8	77.0	31.1	84.1	57.0	37.6
-6.5	16.7	41.0	-4.0	16.8	14.2	13.9	26.0	62.7	19.6	32.0	42.0	32.0	37.2	128.3	-5.0	4.1	31.1	10.6	28.0	6.0	-19.9	42.3	90.2	-20.1	21.6	11.8	16.0	9.0	36.7	6.7	-12.5	-5.9	-3.0	39.9	3.0	-70.1	35.2	50.2	-1.3	0.0	16.0	3.0	-1.8	70.2	13.2	28.6	50.0	40.2	20.0
218.1	146.8	144.0	504.0	1599.3	264.1	314.0	277.5	326.1	179.6	406.3	241.3	527.8	242.2	727.5	535.8	55.3	361.4	418.8	429.5	486.1	312.0	282.5	1355.1	320.0	731.4	250.3	109.5	458.1	244.1	646.4	70.4	159.1	190.8	238.0	133.0	276.1	322.7	714.3	592.7	232.5	219.5	335.8	414.0	253.1	288.0	552.3	651.3	104.4	239.0
157.0	153.3	152.0	93.6	28.0	215.7	93.6	326.0	148.3	336.4	101.6	307.0	369.2	78.0	392.0	10.6	166.7	114.0	39.0	245.9	99.7	25.2	11.8	58.3	110.7	86.2	164.0	116.5	72.0	206.9	81.2	135.6	54.9	39.0	493.6	72.0	21.0	281.4	90.5	405.3	169.7	310.5	85.0	158.9	18.5	310.0	71.0	-5.3	128.3	125.4
60.6	28.0	72.9	72.0	67.6	81.7	41.7	76.7	65.9	55.3	72.9	53.4	26.0	91.3	9.5	10.6	-5.9	54.9	30.5	42.0	56.3	20.1	-7.7	48.5	-1.0	20.4	66.8	72.0	30.8	49.7	26.0	44.1	48.5	92.4	76.7	89.1	104.0	10.1	83.5	84.1	198.7	157.1	100.7	154.0	62.0	63.7	56.2	57.0	110.5	45.0
438.2	368.8	310.5	351.4	356.9	242.2	438.6	290.3	340.7	328.6	433.8	435.2	497.0	310.0	1125.6	774.7	1553.6	689.4	746.6	406.3	379.5	777.2	606.3	401.3	593.7	475.4	331.3	333.0	417.5	223.0	477.2	695.8	480.7	475.3	447.0	414.9	323.2	350.9	428.6	470.3	277.9	370.2	272.1	306.8	372.3	381.4	461.8	731.4	365.8	430.2
185.0	220.6	202.2	265.0	709.0	181.0	285.3	48.0	249.7	132.5	258.6	342.0	304.0	211.1	76.7	215.4	52.3	236.0	279.2	146.0	249.0	422.7	149.0	781.8	150.1	396.1	335.3	171.2	195.3	236.3	274.2	70.9	96.2	284.9	268.4	372.0	1024.8	158.0	166.0	141.7	250.9	277.3	239.4	217.6	227.3	157.0	130.0	16.0	218.3	177.0
2700.0	2965.0	2133.0	2454.6	1397.6	2290.0	3001.8	2631.0	2296.5	3613.9	2965.7	5540.0	2585.5	2780.7	3382.1	2433.5	2327.9	3376.1	3714.8	1783.5	2531.2	3084.9	3871.3	2801.1	2507.7	1613.6	3308.7	2300.1	2600.8	2522.8	2025.0	3734.3	3839.0	1982.8	2131.9	3323.5	2621.2	2282.5	2875.9	2375.3	4724.9	3739.8	1491.2	1387.7	2463.1	2186.1	1945.8	3034.0	2900.3	2058.8
633.8	759.5	702.4	959.2	786.9	731.4	622.0	1086.5	874.1	1215.5	772.4	1050.2	479.0	1130.8	839.7	698.9	383.4	732.0	565.7	503.0	892.6	688.6	985.0	844.1	1191.0	1291.6	663.0	1147.3	813.0	583.5	1326.7	519.3	961.0	1168.1	461.4	844.4	1130.3	963.1	570.4	1539.6	936.2	1319.8	862.9	1174.7	967.6	1617.8	824.3	832.9	1236.0	657.2
234.3	328.6	415.2	254.0	284.2	217.3	354.2	398.7	188.9	389.9	418.3	258.8	248.3	379.5	165.0	280.6	111.8	413.8	244.9	283.0	217.1	190.8	202.6	245.9	237.3	397.0	252.0	497.0	286.2	372.0	290.9	209.6	360.5	1100.2	463.9	497.0	484.5	597.2	342.8	423.0	966.2	467.8	388.8	450.4	250.3	429.8	237.7	270.2	927.5	242.0
727.3	747.5	1088.3	563.6	735.0	505.3	937.0	944.6	442.3	1429.1	889.1	5968.6	598.6	1131.4	623.5	635.7	10.4	1071.5	780.5	618.5	536.8	676.6	562.5	798.2	945.2	718.2	697.5	564.4	701.8	761.2	553.0	624.2	921.4	1008.2	508.3	483.1	3426.0	1055.5	257.3	3672.8	927.4	926.2	585.2	1014.0	744.2	782.3	757.1	672.8	681.4	682.6
176.0	79.0	105.0	3.0	141.8	65.0	111.1	45.0	17.0	150.0	69.4	52.7	-6.1	21.0	1.4	174.0	435.0	186.8	66.0	70.2	78.2	74.5	132.5	36.2	186.0	123.5	50.0	92.0	60.4	84.0	196.2	8.6	124.0	121.3	52.0	-3.0	9.0	199.0	41.4	3.0	19.3	0.0	-45.0	68.5	119.7	-5.8	100.7	92.4	22.0	68.5
111.8	61.4	43.0	28.0	36.7	44.0	80.0	122.0	47.3	66.0	42.6	45.0	38.0	103.5	130.0	59.7	342.7	64.0	46.8	43.0	45.0	87.3	40.6	26.0	16.6	62.0	23.0	52.0	-6.5	53.4	125.4	41.3	61.0	55.1	45.0	53.7	42.6	92.2	10.8	24.3	57.0	-5.0	28.4	48.5	124.9	33.8	68.0	27.7	70.0	40.0
132.3	160.3	120.0	165.0	199.3	194.2	163.7	130.0	117.2	123.0	174.0	204.9	170.2	144.9	303.1	189.0	403.9	273.6	271.2	140.3	144.9	171.2	180.2	141.8	210.2	115.5	159.0	94.0	226.5	144.0	120.8	197.5	35.0	89.1	108.0	99.0	82.4	0.2	185.7	73.8	69.4	120.8	106.2	159.9	147.5	53.7	70.0	80.3	78.1	164.4
210.0	207.6	136.1	152.6	214.1	149.2	265.0	108.0	142.1	224.0	141.7	170.8	174.9	152.4	-47.7	283.4	100.6	258.0	242.0	133.7	118.9	164.6	138.9	226.6	183.0	182.0	164.0	148.0	168.0	150.5	257.1	314.9	262.1	176.3	83.5	185.4	119.1	155.8	225.7	175.8	143.0	179.3	118.0	130.0	139.0	150.0	129.1	154.2	144.0	194.0
-93.0	-64.0	-96.3	-79.9	-91.6	-77.0	-97.4	-129.8	-83.7	-54.3	-107.4	-96.6	-75.7	-99.8	-28.9	-52.6	-62.4	-51.8	-51.7	-50.4	-63.8	-29.0	-29.3	-109.6	-122.4	-102.3	-80.0	-8.0	-110.5	-6.5	-108.2	-92.8	42.0	21.0	5.0	-25.0	-49.5	-31.9	-84.1	14.8	17.7	-3.0	-80.8	-55.4	-64.3	-77.1	-65.0	-29.0	-50.1	9.0
1439.0	1360.6	1175.9	989.5	798.7	1341.4	857.7	980.4	1114.3	1273.1	1022.1	1450.3	1133.1	1043.2	765.7	1050.0	115.5	850.5	1015.2	986.3	655.3	841.9	811.0	1180.7	1373.3	1138.2	1186.6	1107.5	1033.2	1140.8	835.9	1216.4	957.3	905.8	1406.3	1055.1	1006.8	769.7	807.6	974.8	936.8	1074.0	965.7	879.8	1069.5	1123.6	763.0	976.5	1121.0	743.1
120.0	84.0	71.1	265.0	246.7	211.7	103.0	441.6	89.0	196.4	106.2	110.7	91.0	209.4	-3.0	71.2	-6.2	213.6	52.6	98.0	101.3	71.4	3.0	419.0	42.0	60.0	185.2	119.1	133.5	79.0	66.6	42.2	100.0	180.9	169.1	108.9	109.8	188.9	100.0	73.8	184.7	111.6	166.5	159.9	102.2	265.0	106.2	24.3	112.2	127.2
139.3	287.0	308.6	892.7	541.6	278.8	273.8	2321.1	252.6	188.1	138.2	100.0	256.2	221.3	600.5	661.4	1072.0	929.7	814.4	900.4	961.8	322.0	927.2	358.6	480.6	421.0	196.0	518.2	459.7	347.2	753.4	385.1	257.3	515.7	1564.2	317.0	856.1	671.9	1299.9	275.5	566.5	601.7	2659.7	697.5	355.3	2174.4	931.8	1145.1	1930.0	162.3
67.6	117.2	139.6	161.0	96.0	185.0	72.0	443.9	92.0	223.0	147.0	149.4	93.0	211.9	112.7	86.0	111.8	112.0	128.8	150.0	122.3	100.3	230.8	158.0	52.7	75.9	200.0	93.0	170.0	141.2	72.0	87.1	101.0	148.3	101.3	220.9	223.0	71.4	100.0	92.0	177.2	99.0	204.2	197.2	140.0	223.0	134.3	266.0	269.9	76.0
-15.9	16.7	14.2	-2.0	-3.7	-4.4	-7.7	1.5	52.8	-40.2	-7.7	-18.8	38.0	23.0	-20.4	25.4	21.0	86.9	-29.5	18.5	-23.8	99.5	-2.2	6.6	19.8	-12.4	44.0	-16.9	-1.3	24.1	-6.5	9.0	25.3	86.0	60.0	26.0	0.0	-53.9	-9.4	50.8	-13.3	77.2	-33.0	-5.8	21.0	17.2	42.0	54.1	88.9	-21.0
24.8	13.7	-1.0	-8.0	22.7	-8.6	29.0	-7.3	-14.4	-6.5	-6.5	14.6	-0.3	-1.8	-16.7	-6.0	126.6	0.6	-3.6	-3.0	-7.0	0.5	17.0	13.2	-53.4	14.1	10.4	-12.8	-9.1	3.0	72.8	28.7	-35.3	0.0	-29.8	-9.1	-17.9	20.2	-12.8	-21.0	-51.8	-7.0	-10.0	-17.3	-36.0	-1.0	-52.5	26.0	22.0	-3.0
79.9	144.0	132.6	168.0	104.0	101.6	108.8	207.1	103.0	142.7	114.4	195.3	124.0	150.5	144.9	58.8	186.0	117.0	61.6	158.0	96.0	398.6	131.3	162.4	141.8	141.2	99.7	124.5	171.0	184.7	145.1	49.2	117.1	139.8	108.9	269.0	217.6	172.8	90.5	240.1	103.0	171.0	171.2	293.1	137.0	186.8	221.3	205.0	166.5	192.4
251.6	179.3	197.5	223.0	226.8	231.3	196.7	181.0	152.6	239.0	194.7	321.0	216.0	191.0	174.0	116.3	237.7	151.0	182.5	159.1	180.6	173.1	71.2	200.7	255.1	190.0	188.4	164.6	251.2	201.8	95.3	92.2	169.4	90.2	219.6	149.4	266.5	360.6	103.0	390.3	202.4	164.0	214.9	197.2	101.3	203.2	182.5	95.8	148.3	202.0
108.0	131.2	169.3	125.7	113.5	168.9	39.7	369.8	111.3	258.7	160.7	158.0	140.2	223.0	109.3	142.8	104.8	114.0	188.9	148.0	111.0	26.5	114.0	168.7	85.0	76.7	225.3	158.0	169.0	202.6	107.2	46.4	183.1	138.4	126.0	202.0	243.9	46.2	55.1	115.5	150.5	86.9	176.0	145.0	147.5	214.9	138.6	227.0	242.1	114.4
-13.4	0.0	-19.4	-16.1	-14.4	-0.6	-21.0	-63.7	-34.8	-14.2	-13.1	-36.0	-12.0	-37.4	94.0	0.8	202.2	25.3	-40.6	-10.0	-17.3	55.8	113.0	-26.4	3.0	0.7	-12.4	-11.4	-17.7	-9.3	5.3	52.0	-3.0	44.1	10.2	44.0	18.0	-11.8	72.8	-29.8	-47.1	-23.5	-55.5	32.0	-3.9	18.5	-9.1	32.9	-5.3	-8.2
-72.0	-29.0	-7.7	-14.9	-49.0	14.2	-64.2	-136.7	-10.0	-44.3	48.5	27.2	-68.8	42.6	50.9	-23.5	-27.9	10.8	2.5	58.0	9.0	108.0	-6.1	-38.2	54.1	-54.7	-19.8	-3.0	37.8	26.0	-70.3	3.4	67.3	-26.3	8.0	26.0	-10.0	-12.6	48.5	20.2	53.7	-39.2	19.0	20.0	11.3	-31.5	-27.0	78.0	-11.2	-32.5
63.2	45.0	7.5	14.2	43.3	23.0	73.6	55.1	46.2	54.5	14.2	-2.1	27.0	7.8	47.7	11.3	240.9	34.0	37.0	35.0	19.3	37.8	26.7	24.0	-31.6	23.2	-4.0	48.0	14.8	28.6	43.0	42.2	12.9	27.0	-8.4	-5.6	65.0	19.1	45.9	45.0	6.4	1.0	34.8	154.0	39.0	40.2	43.0	17.1	26.0	21.8
411.0	474.4	473.7	360.0	306.6	445.6	512.1	600.3	508.7	350.6	544.6	904.8	515.0	507.0	399.0	297.7	601.9	435.2	475.2	419.2	349.5	600.8	363.4	437.7	257.4	472.9	382.3	431.6	449.4	495.1	423.3	568.8	431.0	492.3	271.8	725.9	616.9	526.6	564.2	623.5	445.1	617.8	504.9	526.4	404.8	616.8	378.8	315.9	446.3	574.8
45.0	56.2	65.0	54.9	21.0	66.0	27.5	67.6	118.0	100.0	67.6	16.0	78.0	68.0	48.8	62.3	47.9	22.4	52.0	34.0	80.0	-33.4	137.6	70.8	72.0	66.8	82.4	48.0	52.7	53.4	53.2	60.6	96.2	73.8	-4.6	78.0	37.6	29.8	124.5	62.3	5.6	89.1	66.0	49.7	123.1	74.0	75.0	41.6	74.6	63.9
142.8	280.3	237.5	296.6	225.9	145.8	114.2	174.0	230.3	271.8	187.6	216.2	128.3	276.5	191.8	168.4	284.2	260.0	206.0	301.1	260.0	136.0	415.1	225.7	407.2	313.3	168.0	384.6	317.0	231.6	219.8	394.1	380.8	319.4	409.3	378.0	317.8	216.4	136.5	221.1	487.5	331.6	371.9	578.0	266.8	575.2	321.9	212.0	466.5	242.0
412.4	324.8	263.4	291.2	337.9	247.4	456.3	732.0	504.0	275.2	389.0	387.7	515.8	339.7	571.5	369.6	728.7	432.5	500.3	388.4	406.4	521.5	505.0	368.3	450.6	556.8	277.3	283.2	333.0	391.0	372.2	709.0	441.4	430.6	357.5	415.7	355.5	399.7	514.2	541.7	240.1	445.7	261.5	327.1	457.9	442.5	388.7	432.7	354.5	413.4
159.0	194.6	136.1	201.2	109.8	162.2	58.0	102.5	146.2	94.2	135.8	150.5	150.1	118.0	355.7	56.4	209.4	142.9	147.5	199.8	131.2	29.7	106.2	83.5	98.9	110.5	112.2	140.0	308.7	123.0	118.9	9.5	43.5	195.9	145.1	122.4	178.0	174.0	124.5	124.5	142.0	130.0	405.3	225.4	90.5	254.5	189.1	235.0	178.8	211.1
710.9	426.4	267.8	329.8	316.0	317.7	304.0	205.2	359.7	284.6	390.6	371.3	265.0	196.0	985.4	380.4	658.7	535.5	434.5	419.2	405.6	637.7	305.2	349.8	478.8	405.2	332.1	388.7	458.1	331.2	218.1	356.6	355.5	254.5	496.2	628.8	328.6	298.5	464.9	397.8	412.3	447.0	624.5	390.0	330.0	473.9	521.5	471.6	339.8	289.8
610.0	590.2	423.6	847.5	1126.4	907.5	612.1	722.2	925.8	683.3	604.7	532.3	885.6	992.2	608.1	708.1	475.2	675.7	972.9	733.8	741.4	1217.7	616.8	820.0	497.0	870.0	805.2	866.3	673.8	887.0	733.9	912.9	737.6	624.0	796.5	658.0	932.3	945.4	1171.5	384.6	761.9	808.0	1047.1	935.6	969.9	777.5	1060.1	495.3	653.0	958.1
223.0	310.0	320.9	159.0	200.9	246.5	126.4	228.0	254.5	220.2	247.6	322.0	170.2	200.0	49.3	167.4	491.9	253.0	237.0	267.0	201.8	235.4	271.4	172.2	227.8	298.3	203.0	327.3	110.7	324.5	188.1	393.2	373.0	348.9	358.3	615.3	537.7	416.4	307.7	84.1	354.0	385.8	321.1	356.0	266.8	356.3	614.3	78.0	392.1	224.0
370.1	930.2	646.6	337.1	507.8	463.7	240.9	849.1	429.7	892.4	1062.9	816.7	382.6	413.6	515.8	298.6	477.8	504.7	802.1	614.2	651.0	227.8	448.1	382.0	514.7	428.6	412.2	551.6	307.7	854.8	422.5	427.0	609.0	1066.5	1241.8	1058.5	1356.2	482.9	470.2	1400.7	1213.0	837.7	669.3	745.8	731.2	1016.3	632.4	417.8	672.0	280.9
296.4	211.7	147.0	280.3	283.2	252.7	161.4	426.3	310.7	332.5	265.0	257.1	218.4	354.1	62.5	140.5	84.1	211.1	133.2	274.0	314.0	48.5	70.4	195.3	117.1	114.7	196.0	206.0	253.1	199.3	349.9	56.0	244.9	197.6	324.2	207.1	227.3	174.0	217.9	306.6	352.7	228.0	279.2	290.6	222.1	198.5	224.1	200.0	220.2	246.7
114.9	120.8	131.8	72.9	67.6	68.0	76.7	135.0	71.1	227.0	103.5	207.7	109.8	163.7	148.7	71.2	379.8	30.3	49.4	53.4	63.0	26.5	73.8	106.0	85.0	176.0	111.3	110.3	47.3	140.3	116.3	237.3	68.9	160.1	35.5	139.0	197.5	262.9	-2.4	112.2	213.6	181.1	49.2	127.0	132.0	78.0	71.0	80.3	153.7	100.3
502.2	731.9	661.4	814.8	538.5	954.0	348.0	317.0	791.6	840.7	545.4	905.5	395.7	487.8	420.5	456.3	274.6	576.8	383.9	656.4	814.0	368.6	654.1	459.3	1259.0	634.2	562.7	854.1	961.9	544.1	449.1	476.3	551.7	475.3	916.3	820.9	868.1	422.7	426.2	590.0	903.3	571.2	711.0	998.8	715.5	1162.2	451.6	627.2	687.5	607.8
4278.1	7101.5	6332.4	4320.9	5930.0	5699.7	6937.6	5146.0	5464.7	5717.3	3027.9	5315.8	2864.3	5135.9	8552.0	3723.8	4446.7	4853.6	5416.2	5729.7	4717.0	7712.9	4161.6	7571.0	3850.2	3953.9	5502.7	3043.5	7509.9	6380.9	3062.3	6972.9	9590.9	4578.1	4966.3	3009.0	458.7	3999.5	12388.7	2018.0	4174.7	7019.3	6835.6	2944.6	5422.0	6078.7	11522.6	3107.0	5342.7	4750.4
-26.5	19.6	107.0	-84.2	-51.0	42.0	75.9	-52.2	-78.8	216.4	102.5	58.3	-58.9	-22.2	104.2	-53.2	9.7	-8.7	-70.6	-7.4	-33.2	-8.6	-70.9	23.0	27.0	3.0	-47.8	-26.4	53.4	6.4	-8.2	125.7	149.6	232.5	21.8	94.7	121.3	-45.9	-28.1	-0.4	335.2	134.0	117.2	84.1	33.2	85.8	58.0	74.0	78.1	-65.1
6.0	-0.8	-14.7	-19.8	-18.8	-1.8	1.8	-6.8	21.0	21.0	-14.7	0.4	8.0	21.0	58.2	-3.0	9.5	28.6	-22.3	11.3	-9.0	67.3	-2.2	19.0	3.0	41.6	5.4	-16.9	-21.0	-29.8	18.0	-11.0	-88.3	-28.9	19.3	-14.9	14.2	42.3	27.5	1.3	22.7	-27.2	-25.5	-3.0	-4.8	35.5	-7.4	0.5	12.5	-6.5
15.0	-25.0	2.0	29.0	1.5	-15.5	39.7	4.6	20.0	10.0	0.6	-55.4	3.0	-22.2	151.5	6.0	52.8	-27.8	-41.9	11.3	-5.0	18.4	22.0	17.0	3.7	17.7	-29.1	-5.0	-6.5	24.1	-14.3	-15.0	16.0	26.0	-33.5	-46.5	-6.5	-10.0	-61.1	-11.0	-24.8	-64.4	-30.0	26.0	-10.0	-24.0	-30.0	8.3	14.2	-5.6
722.5	982.0	798.5	599.1	696.9	667.5	895.3	428.6	506.4	577.1	996.2	639.8	668.3	415.6	690.2	817.4	681.8	829.4	610.9	906.4	665.5	697.9	583.4	1087.5	647.4	905.0	771.5	622.9	1416.5	709.0	855.0	619.9	573.4	362.5	694.8	444.7	551.5	456.0	502.2	534.3	377.3	413.7	450.7	537.2	726.6	1056.7	378.0	712.2	1452.8	632.5
707.2	879.0	1082.2	1207.6	644.6	1113.4	907.3	652.4	1098.4	1681.9	1028.6	1559.0	1043.0	833.3	700.3	907.1	848.5	1079.6	1306.2	1154.2	1169.0	690.5	1123.0	725.5	1120.9	732.4	1012.0	798.3	1097.6	1034.5	933.4	1133.4	849.5	414.9	872.6	680.5	1218.3	467.5	1087.5	1387.1	872.4	950.9	694.5	748.9	972.8	1375.5	656.0	1468.8	1329.9	965.9
2190.4	2127.6	1445.6	2325.8	1119.6	1188.0	1237.3	984.2	1143.9	670.9	1630.9	1052.0	1772.8	941.5	1408.5	1826.5	1561.0	1323.4	1466.9	2053.5	2805.2	1058.2	2633.3	784.0	1586.6	1456.9	904.5	3496.7	1155.9	1419.0	1176.7	1154.2	783.8	684.6	3376.4	1156.4	467.8	1174.8	1098.7	1150.0	856.3	847.2	1204.5	755.6	1414.9	894.4	665.5	2845.3	1144.5	1203.3
16.7	28.0	46.4	63.9	33.2	79.9	-3.5	37.2	28.0	80.0	65.0	40.0	37.0	37.2	-31.3	31.2	55.9	-20.3	42.4	54.1	52.0	78.5	36.5	50.8	16.0	60.0	29.6	43.8	53.4	21.6	13.5	25.3	15.2	-13.3	58.0	82.4	73.8	45.0	53.2	54.5	30.0	60.4	80.0	27.5	77.4	82.4	21.8	21.0	85.4	36.2
49.0	57.9	62.3	59.3	82.4	19.0	121.6	80.1	60.4	78.1	79.0	72.9	54.1	78.0	173.0	45.9	245.0	41.6	29.0	26.0	40.7	66.8	109.0	39.0	94.0	98.8	40.0	57.0	80.1	46.2	104.7	124.9	107.0	175.1	66.2	115.3	217.6	65.0	31.2	180.2	152.4	71.1	49.2	236.6	34.3	74.0	53.7	62.7	122.3	63.9
130.0	163.7	180.6	166.0	169.7	114.7	245.9	251.1	119.8	239.0	121.7	211.1	186.2	149.6	87.2	55.8	394.9	160.1	254.5	143.1	116.0	322.0	286.2	174.0	230.6	155.0	138.6	156.0	152.6	133.7	190.9	218.5	241.2	196.7	206.0	200.0	230.0	253.5	153.7	319.9	244.8	179.3	178.0	237.4	113.5	223.0	102.5	182.5	226.5	171.9
800.7	480.1	371.0	1666.5	447.8	401.6	267.7	862.8	446.3	394.5	806.5	283.6	485.5	824.9	505.8	525.4	447.0	605.4	736.3	950.1	1191.1	365.8	970.0	769.0	614.7	500.6	314.9	978.1	1267.2	435.8	376.1	226.8	529.3	466.8	1229.0	1107.3	189.0	243.0	327.3	292.1	583.8	301.1	641.5	357.5	295.0	693.4	254.0	1017.5	240.4	547.7
384.9	692.6	598.2	488.7	631.7	403.1	322.8	277.5	389.5	232.0	770.8	381.2	422.2	304.7	382.0	346.1	71.2	607.2	197.0	288.0	361.1	416.0	687.2	381.2	198.0	551.9	269.1	536.8	433.3	224.9	473.0	170.4	380.8	425.1	406.7	366.0	521.0	-12.2	168.3	594.4	579.2	480.8	464.6	839.9	198.0	642.8	321.1	876.7	425.5	244.8
96.8	116.3	199.4	233.5	131.1	188.0	210.5	227.0	73.8	238.0	158.0	400.5	70.0	197.0	322.7	116.3	115.5	224.0	138.6	186.4	127.4	-44.8	319.5	181.0	85.0	127.2	169.0	252.7	280.9	224.9	190.0	88.0	101.0	95.8	198.0	159.2	163.7	98.0	112.0	205.2	286.2	180.2	152.4	183.0	137.0	155.0	89.1	216.0	190.0	183.0
77.2	13.7	98.0	62.7	69.4	39.0	65.8	172.9	53.7	261.9	68.5	65.0	53.4	37.2	213.6	69.7	187.0	70.4	10.6	48.0	85.0	45.6	107.1	59.7	103.5	128.2	16.0	96.0	74.0	40.7	65.0	94.7	26.9	49.7	66.2	110.7	198.5	64.0	107.0	66.8	52.0	120.8	69.0	147.0	48.5	22.7	111.0	50.0	47.3	60.4
108.8	152.4	164.6	223.0	124.5	154.5	131.2	269.2	218.1	126.0	156.0	191.1	118.0	179.1	121.4	124.5	151.0	92.5	153.3	190.0	173.0	287.0	89.1	184.0	161.7	166.0	99.7	177.0	174.0	151.5	110.5	176.1	158.0	198.4	218.8	279.0	318.5	84.2	184.7	267.9	250.0	257.7	336.6	322.4	151.0	280.1	199.6	164.2	220.2	198.0
24.1	4.0	2.0	4.2	-7.2	-3.0	32.0	7.9	16.0	11.0	14.2	14.6	22.7	5.4	-0.4	38.1	86.3	16.0	3.8	-3.0	-19.2	54.1	6.2	-5.3	21.0	19.9	1.8	7.8	21.0	9.0	5.3	1.6	-1.8	16.7	14.8	0.0	-23.5	-21.4	29.0	23.5	52.8	34.8	-14.1	0.6	8.1	-13.1	17.7	35.5	10.8	11.8
196.7	455.9	577.5	202.0	177.4	1344.6	528.0	143.0	725.0	266.7	758.2	345.0	278.3	435.2	273.3	171.2	20.4	685.1	996.6	426.4	383.4	441.1	265.9	175.0	646.6	378.0	909.3	177.0	147.2	645.5	234.4	267.9	244.9	137.0	91.3	360.9	566.7	371.2	407.8	592.7	423.6	680.6	141.7	453.1	553.8	676.3	125.4	218.0	1243.9	459.7
558.3	497.0	470.3	861.7	710.6	533.5	373.6	694.6	627.4	1007.4	971.2	669.6	540.6	726.3	944.1	500.7	412.7	453.2	582.3	826.0	588.6	643.3	521.7	622.0	522.2	738.5	731.2	800.6	701.8	744.1	544.3	350.6	596.0	381.4	614.6	805.9	771.0	668.4	577.6	930.8	544.4	775.0	942.6	587.3	694.7	1230.6	749.3	581.2	707.3	662.4
181.0	453.5	299.2	206.8	195.1	210.0	232.5	152.6	240.3	351.5	315.2	255.3	157.1	350.0	277.9	128.9	202.2	77.4	191.0	228.0	148.7	362.1	58.6	220.6	148.4	292.7	206.0	207.5	124.0	172.0	208.4	256.2	266.8	190.8	218.8	112.5	230.0	71.4	62.7	307.7	172.9	250.3	178.0	300.8	260.4	237.3	141.8	197.0	397.5	219.6
234.3	388.1	366.8	255.7	424.0	378.8	299.0	638.9	480.3	566.1	304.3	588.2	265.0	394.9	241.9	252.2	72.0	239.0	221.0	321.2	422.3	325.0	286.2	370.9	287.2	415.2	368.0	359.2	640.6	359.1	330.9	352.3	390.8	568.4	296.0	471.1	541.3	286.9	425.4	595.3	460.5	533.5	426.3	692.1	397.2	420.0	518.4	282.8	535.8	379.4
64.1	57.0	36.2	55.6	50.8	50.6	74.3	5.2	41.0	74.6	86.2	42.0	36.0	46.4	90.0	66.6	104.3	52.7	76.4	64.0	85.0	81.1	79.0	27.5	34.3	131.9	59.7	51.0	39.0	103.5	51.1	106.3	58.0	81.0	52.8	18.5	27.5	56.5	63.9	-9.0	46.0	55.3	85.0	42.6	40.2	26.0	43.0	54.9	32.0	46.2
2124.5	5930.0	1680.2	1375.6	5727.4	3156.4	2539.5	3587.5	1067.3	2813.6	1316.0	1873.0	1605.9	2196.6	1563.1	2479.8	1444.5	5992.4	2786.8	1266.6	2213.5	2916.8	6924.8	2369.2	3555.5	1675.4	2078.4	1428.4	1978.0	1945.5	2397.3	2468.2	1303.0	1612.2	1638.2	1287.6	716.5	2634.5	3484.4	1534.0	3656.2	3987.0	3579.2	1198.2	1729.9	2655.2	2696.9	2517.3	1012.8	2061.9
85.3	85.0	120.0	149.4	100.0	100.7	128.8	102.5	159.1	96.8	99.8	103.0	108.0	90.2	141.7	106.9	59.4	112.0	197.0	179.3	150.5	202.2	175.2	92.4	71.1	142.1	100.5	143.0	126.6	102.5	183.4	76.2	100.0	115.0	52.0	92.4	84.6	104.7	109.0	46.2	100.5	109.8	115.5	220.7	99.7	116.8	190.8	141.2	118.9	126.3
230.0	271.7	242.1	246.4	324.5	281.9	95.8	262.7	335.2	214.5	258.6	192.1	157.1	213.6	46.1	351.8	6.8	282.2	220.0	202.4	392.6	235.4	70.4	283.4	200.4	157.0	229.2	307.3	176.1	276.5	488.7	85.3	175.1	282.8	320.1	194.0	241.3	350.9	313.9	-12.0	430.6	377.3	438.1	230.2	281.8	116.8	292.7	179.3	266.4	199.6
167.0	76.7	151.0	215.7	206.8	204.3	115.7	137.0	137.5	62.0	212.6	175.7	189.1	82.0	336.5	224.1	149.4	256.0	102.4	122.0	236.3	361.1	48.9	82.4	183.0	146.0	129.1	131.0	78.0	167.0	81.2	23.5	106.0	139.8	130.0	382.7	34.8	33.3	276.9	80.3	184.7	170.0	118.0	72.9	204.2	106.8	169.7	95.8	59.3	110.7
1789.6	1987.3	1413.1	1096.5	1317.1	1722.5	1194.8	2412.0	999.7	1839.5	1444.0	1940.8	1572.4	1065.1	2586.9	1379.2	1214.5	1574.7	1861.5	1661.5	1335.6	1859.4	1767.0	1395.9	1755.0	1670.9	1382.1	1331.8	1888.8	1617.6	1385.6	1496.1	1983.2	1390.1	1437.6	2419.5	1260.0	1578.9	1717.2	1963.6	1398.8	1060.7	2324.0	1230.9	1182.1	1555.9	1345.3	1847.8	1283.0	1584.8
1418.2	1195.8	1165.9	1150.0	834.0	1094.4	1670.4	981.2	1428.5	740.9	926.8	891.2	1832.9	890.5	1490.6	1361.1	349.5	1732.6	1903.9	964.4	1339.5	1082.7	2905.1	965.2	1322.3	1517.8	1336.2	1675.3	1852.9	1368.2	1796.2	1022.3	667.7	1000.7	2363.7	2470.1	792.8	1079.4	778.3	900.6	855.6	1368.5	920.4	1430.4	754.3	2706.5	880.5	1962.2	1161.9	1157.7
163.0	142.8	89.0	162.0	113.5	97.0	251.6	150.5	175.1	203.6	60.4	123.1	96.0	274.2	377.0	185.0	598.4	192.7	212.0	225.0	105.5	131.0	287.1	126.0	390.0	150.0	273.2	123.5	381.8	189.1	288.0	222.1	129.1	172.9	137.5	117.1	36.2	270.5	211.1	115.5	103.0	94.7	101.6	98.0	195.3	77.0	87.0	174.0	106.2	122.6
-33.6	-42.0	-53.4	-44.4	-5.8	-44.8	10.4	-6.2	-17.7	-36.0	-33.0	-3.0	-58.1	-46.0	-21.6	-26.0	26.8	-29.2	-43.2	-56.0	-42.0	-3.3	-6.9	-52.7	3.0	-2.5	-26.8	-36.0	-6.5	-44.0	-5.2	-58.9	-25.1	-6.1	-48.5	-83.1	-22.2	52.0	-44.9	-50.4	-94.3	-64.4	-5.0	-22.7	-31.7	-56.6	0.0	-7.7	-43.1	-29.1
363.7	415.4	246.3	390.9	490.3	328.1	330.6	256.9	370.0	447.0	427.2	322.0	211.4	380.2	495.9	271.4	169.6	343.4	429.8	272.0	340.5	280.0	593.8	449.5	365.1	268.3	429.0	387.9	363.0	302.1	385.3	110.1	244.0	365.3	567.5	430.6	597.3	187.9	349.7	248.0	424.9	268.3	581.0	251.2	136.0	391.8	483.1	401.4	430.4	333.3
371.6	270.8	305.8	360.9	367.5	353.5	254.5	390.3	476.4	224.0	507.8	366.3	608.1	221.3	428.1	329.6	-44.7	534.6	661.7	496.1	599.7	461.4	411.8	363.0	512.1	170.0	637.1	387.1	544.1	588.5	174.0	91.3	163.7	118.0	284.6	288.0	359.6	23.5	310.8	546.7	264.1	325.6	472.7	297.4	492.5	500.5	299.2	713.0	273.4	525.4
370.1	508.2	535.8	371.1	360.2	381.1	308.0	335.0	507.1	622.0	436.7	1030.1	385.7	622.8	461.8	350.8	340.5	447.0	366.9	334.6	284.2	296.0	172.9	386.9	384.0	458.2	535.5	572.4	513.0	345.5	299.6	367.7	423.8	524.3	519.6	635.5	820.7	491.9	398.1	893.9	752.0	573.7	528.7	472.7	619.7	540.8	354.6	376.3	653.9	303.4
482.5	550.0	331.0	508.9	478.7	472.0	634.7	368.9	456.5	509.7	834.2	648.8	410.2	499.9	478.8	606.6	90.9	725.1	572.2	411.0	501.4	118.9	519.1	494.5	457.9	505.1	493.9	413.2	495.4	394.1	553.0	377.1	446.2	719.0	468.2	566.3	728.1	1016.0	531.3	609.6	709.0	642.8	647.8	484.2	545.5	493.9	409.5	542.3	625.4	410.3
782.4	2552.7	784.7	727.4	807.4	1034.2	945.8	878.2	1395.6	2289.6	1144.4	2743.2	732.9	2201.1	243.0	664.1	680.5	1142.9	1982.0	749.4	587.7	310.0	657.2	892.2	619.3	724.3	915.6	1159.0	943.4	996.2	598.3	1088.7	1476.7	1774.8	1206.2	1817.5	2519.7	542.9	764.9	2616.4	1325.7	1506.2	1214.1	1589.1	1025.2	1036.9	1361.0	1036.3	2450.0	963.4
385.8	799.8	776.1	1013.2	658.2	780.1	485.1	859.1	729.4	725.0	817.6	760.0	561.3	535.3	419.5	482.6	175.0	660.4	564.8	930.2	837.5	350.8	684.1	558.2	606.5	538.3	595.9	806.0	838.4	739.4	479.3	494.8	556.9	1061.4	935.2	983.6	1086.2	592.2	693.1	930.8	1089.2	1021.5	1029.6	845.4	537.1	951.4	998.4	970.0	808.7	759.7
590.6	280.3	308.6	562.7	356.9	899.8	286.2	859.1	327.0	241.0	438.2	263.2	429.8	453.9	194.4	209.4	173.3	243.0	411.8	452.4	354.9	656.2	265.9	412.3	418.8	103.8	603.6	526.2	350.4	463.7	239.2	24.2	419.0	339.8	416.1	259.7	100.0	341.1	396.5	213.6	477.2	615.2	573.4	505.3	196.2	493.2	488.7	218.0	56.3	397.0
520.1	954.2	619.0	625.8	636.5	717.8	601.3	703.1	1061.2	714.6	624.2	964.5	625.7	559.6	358.6	393.3	635.6	620.2	685.4	326.2	512.5	864.8	488.5	968.6	656.5	805.7	718.9	643.5	724.9	587.7	554.9	374.6	970.0	795.0	430.1	734.4	1315.1	471.4	616.7	885.5	630.6	1275.0	562.6	1041.7	627.7	976.7	730.6	431.4	910.3	862.2
95.5	134.7	183.4	291.2	122.6	221.4	128.8	248.8	204.3	64.0	190.9	142.7	144.0	89.1	252.4	90.5	298.9	154.0	73.8	115.3	109.0	28.3	113.0	129.0	89.0	142.1	128.2	182.0	218.5	133.7	109.7	98.8	102.0	163.3	191.0	134.0	81.2	240.0	168.3	168.3	176.1	199.8	241.2	147.0	111.6	180.4	114.0	234.0	129.1	114.4
1718.1	1556.0	1305.4	757.1	1803.0	1482.2	2946.5	1901.6	1870.9	3846.6	3244.6	2226.3	1496.7	5478.7	436.6	1211.6	2278.1	1624.0	828.2	1290.8	1385.3	1258.3	564.6	1532.1	2661.3	1581.4	1227.9	1350.6	1050.3	2174.8	982.5	1739.5	3469.0	4642.6	925.3	1495.6	2086.8	3174.6	1223.0	2319.4	3856.9	4128.6	2635.5	1448.7	3946.2	2921.3	1308.3	1850.6	2982.1	2129.6
1229.0	454.3	437.0	941.5	4167.3	1114.7	802.3	650.7	604.2	350.6	393.7	368.8	696.0	775.7	952.5	3337.7	1996.9	1329.5	1171.5	871.6	1349.8	1268.9	1408.2	392.5	580.1	406.0	2219.2	863.6	910.5	527.3	2040.0	738.8	391.8	405.1	617.4	430.6	1272.1	738.7	658.8	321.8	220.4	589.8	250.0	359.0	960.1	540.1	435.3	1362.3	861.8	635.2
58.8	63.2	56.3	24.8	72.0	68.0	128.8	129.0	65.9	66.0	65.9	67.0	82.0	50.6	394.0	79.0	241.9	63.0	131.1	78.2	45.0	599.8	142.7	73.8	50.0	82.6	43.0	51.0	50.8	130.9	77.4	99.7	99.0	146.2	108.0	77.0	43.8	185.7	109.0	73.8	24.3	70.2	63.9	33.8	52.0	17.2	47.6	63.9	66.0	25.2
73.8	60.6	58.3	67.6	50.8	50.6	73.6	78.2	80.0	66.0	60.4	89.0	79.0	72.0	21.3	59.7	176.0	52.7	44.1	20.2	29.0	40.3	64.2	67.3	43.0	55.3	42.0	67.6	41.4	54.9	69.7	64.3	17.9	26.0	30.8	52.8	108.9	223.0	24.8	50.8	76.4	29.6	83.0	78.1	45.0	27.5	32.0	100.2	21.0	79.9
195.1	172.9	352.2	215.7	244.8	185.0	358.6	278.6	376.5	43.3	33.4	303.0	52.0	307.3	481.1	284.3	153.3	373.3	264.0	191.8	240.1	485.5	214.5	793.8	287.2	118.9	197.0	268.2	80.1	273.0	272.4	302.5	205.1	564.0	172.8	210.2	367.8	-36.9	211.9	246.0	372.0	524.2	311.6	348.0	318.0	411.8	401.8	224.0	363.4	376.5
611.8	193.8	238.5	344.4	242.0	1104.2	301.0	432.4	335.2	164.2	402.4	246.5	444.0	358.9	238.8	443.5	463.7	382.8	273.0	421.3	505.1	332.0	248.5	161.6	599.2	265.0	838.8	375.2	384.0	648.1	288.0	574.0	935.2	317.8	254.5	105.0	258.0	446.1	512.7	427.3	250.9	394.2	374.6	301.6	807.0	126.0	776.8	1417.8	138.6	723.3
133.5	204.5	190.9	188.1	264.1	184.0	73.6	266.0	174.0	260.8	191.9	328.0	133.8	167.1	47.2	159.9	355.5	116.0	124.0	149.0	186.2	170.2	106.2	199.8	198.8	281.4	219.2	178.0	212.3	373.7	197.1	240.1	233.0	75.5	174.0	330.3	174.0	70.8	112.0	213.6	171.9	171.0	260.6	186.0	169.7	221.2	182.5	25.2	139.7	243.9
-53.9	-28.0	54.1	-7.0	104.0	52.0	-81.1	-39.1	-72.4	7.3	-28.5	-48.4	-109.0	-26.8	87.2	-109.9	-54.1	76.7	-98.9	50.0	-76.0	-3.3	-66.5	39.0	21.0	-218.5	-115.5	-66.0	120.6	63.9	-58.2	19.2	-31.9	21.7	243.0	-60.0	10.8	4.3	91.8	99.0	4.7	21.0	-121.5	96.9	-69.3	149.0	-129.4	-98.0	32.0	-24.5
175.0	148.7	303.9	45.0	24.3	144.0	79.0	66.8	73.8	65.0	102.5	71.0	71.0	35.5	144.9	98.0	317.0	85.8	57.0	105.0	82.0	58.2	68.9	36.2	161.7	151.0	80.1	50.0	77.0	222.1	178.7	220.3	160.3	98.0	56.2	57.0	79.0	271.6	82.6	25.2	103.8	319.6	60.4	21.0	109.8	13.2	88.0	122.0	141.8	142.9
99.0	121.7	284.3	399.4	302.5	400.8	314.0	527.3	434.3	512.7	319.8	518.5	701.6	777.0	516.9	91.3	172.5	145.0	224.0	261.2	111.0	295.0	482.1	7791.8	149.2	113.8	297.3	350.8	272.1	217.3	206.8	193.8	1046.5	5021.7	266.7	329.4	2412.6	269.4	296.3	737.5	281.6	521.4	974.5	1227.2	425.6	500.5	679.7	324.2	215.4	338.2
-0.6	65.0	1271.1	36.2	28.0	56.2	151.0	42.0	45.0	455.8	4.2	9.0	135.1	120.6	-109.1	39.6	199.4	0.0	39.0	-18.0	123.1	271.0	-4.6	178.0	56.3	-6.5	-21.0	21.8	10.2	20.0	44.3	55.0	214.5	-9.2	6.0	101.0	33.4	11.2	49.4	73.8	25.2	-76.7	89.2	334.0	52.0	39.0	206.0	23.5	2.0	98.0
265.9	568.0	473.7	443.2	546.9	382.7	383.0	528.1	620.5	966.1	455.0	550.0	425.2	662.4	80.6	346.1	272.7	357.5	330.3	421.3	408.7	559.5	338.1	351.5	512.1	410.2	475.9	992.5	387.0	302.1	360.6	352.3	580.4	545.3	529.1	712.8	1322.0	413.7	252.9	936.7	770.2	504.9	346.4	1450.8	574.5	856.8	742.4	337.3	1012.8	541.6
1151.7	1176.4	983.9	1030.8	794.8	1487.1	1192.4	1586.3	846.7	3129.4	1316.9	1664.3	1596.6	2225.9	1758.0	1487.3	935.4	1513.8	1624.4	1139.9	1611.3	1516.1	1287.8	931.4	1478.6	988.1	1703.5	1152.5	1204.7	1755.2	709.9	2086.4	2000.4	1749.4	1275.3	2470.1	1860.1	1975.6	1850.4	2236.3	1556.9	1489.9	1489.8	1342.7	2566.1	1352.7	1636.7	1864.5	1525.1	1103.6
156.0	108.0	102.0	87.2	95.0	120.6	121.6	221.9	101.0	93.0	77.2	155.8	96.0	144.0	105.7	281.6	574.8	258.0	190.0	143.1	215.6	117.3	362.6	110.0	297.7	78.2	135.4	134.0	88.0	284.5	138.9	244.1	161.4	109.0	12.5	119.1	116.2	352.8	160.3	70.2	103.8	99.0	84.0	52.8	364.2	122.0	86.0	185.7	119.7	109.8
130.0	96.9	119.0	123.1	108.9	120.6	219.4	167.1	159.1	90.5	113.5	169.7	162.7	122.3	-17.5	33.8	958.2	212.8	169.0	102.0	81.0	244.6	277.0	124.0	109.8	106.3	148.0	108.0	128.3	94.7	185.3	446.2	196.6	243.0	228.0	105.0	154.8	269.4	147.2	198.4	107.2	131.0	93.0	72.9	197.1	95.8	149.1	159.2	133.2	111.6
96.8	43.0	36.2	17.0	9.0	16.0	101.0	76.7	34.8	27.0	14.2	50.6	39.9	35.5	109.3	40.2	278.4	82.4	56.4	30.0	42.4	62.5	75.5	24.0	43.0	39.0	39.0	2.0	50.8	46.2	26.0	37.9	65.0	29.0	49.0	28.4	14.2	-0.9	26.8	53.7	52.0	-10.0	82.0	42.6	39.0	45.0	10.2	77.0	54.1	47.3
1391.3	1898.7	2404.3	1587.1	1447.1	1633.7	1286.9	2549.2	1993.6	1301.9	2189.7	2129.9	1702.6	1221.2	1277.3	1287.7	1522.2	1888.0	2405.5	1950.3	2719.2	1378.1	2437.3	1244.1	2148.0	1719.3	1400.1	1856.0	1693.5	2618.3	1278.9	2889.3	2258.3	1682.9	1699.0	4069.1	3625.7	2739.4	2362.5	3522.9	3601.6	2610.7	1973.8	2718.1	1662.1	2381.8	2758.8	1190.8	2584.0	1789.7
275.1	599.8	476.2	291.2	283.2	575.3	702.7	1041.7	735.6	547.8	662.2	571.6	358.2	317.8	399.0	471.6	520.1	267.9	548.3	566.5	479.7	327.0	413.5	246.7	342.0	466.0	362.6	622.0	446.3	458.1	396.3	751.3	469.4	311.2	284.6	256.2	426.9	434.4	1101.1	717.8	407.6	522.1	367.8	859.9	438.6	345.6	632.4	625.4	469.9	589.0
11.0	-10.0	-26.0	57.0	-22.9	3.0	-21.0	42.0	2.1	-1.7	12.5	-29.0	-15.0	-16.3	-17.2	25.4	30.1	65.8	38.0	-44.9	52.7	-15.1	117.0	4.2	49.0	-4.5	-1.8	-11.4	111.6	5.6	43.0	-30.0	9.0	-4.6	52.8	-39.0	212.3	0.9	52.0	-16.0	4.7	57.0	-4.0	3.0	24.0	-21.0	1.5	-6.5	-23.5	-25.6
-0.6	11.3	37.6	30.0	6.0	62.0	-14.7	24.9	39.0	-11.7	9.0	-9.0	7.0	98.0	-40.8	-4.5	-0.2	26.9	22.1	-10.0	84.0	173.1	18.5	25.0	-15.5	23.2	23.0	0.0	93.0	-18.8	-25.7	-7.4	6.8	70.0	75.1	2.0	40.2	-15.3	16.0	5.0	37.0	70.2	70.0	53.7	40.2	149.0	6.0	117.1	153.7	41.0
66.8	40.0	109.5	20.0	52.6	105.3	-6.7	42.8	6.6	87.0	114.4	197.5	69.0	30.8	125.7	18.3	-8.6	83.5	94.7	218.8	46.2	88.9	33.9	-11.1	-26.3	-42.8	95.0	88.0	-3.9	50.8	-21.5	39.5	131.2	176.3	171.5	128.9	111.6	40.3	55.1	515.2	124.0	111.6	55.0	88.0	40.2	214.9	158.0	112.5	108.8	104.9
1012.1	1352.7	1497.0	545.1	1123.7	1027.1	961.9	716.4	820.0	914.0	848.5	2072.5	1031.0	906.6	1336.9	806.3	1806.9	923.2	923.5	954.0	1075.5	1077.4	991.0	851.6	992.6	806.8	1289.4	835.0	965.3	993.9	834.8	1009.8	993.6	827.5	1096.9	1372.3	2304.0	1503.9	1067.5	1060.9	1907.9	1263.4	760.1	680.0	1104.2	876.0	891.2	647.8	837.8	781.9
58.8	56.2	46.4	180.6	21.0	80.8	157.1	48.0	65.9	47.3	59.3	47.8	58.1	79.0	254.5	-0.8	186.0	59.0	72.9	155.0	530.1	100.3	157.0	29.0	345.0	10.9	153.0	24.3	110.7	49.7	50.2	57.7	29.4	3.0	26.0	25.0	36.2	67.9	68.5	70.2	90.2	-32.2	57.0	84.1	13.7	264.0	1.5	18.2	10.8	46.2
222.2	265.0	111.8	102.0	90.0	64.0	83.0	75.1	249.7	303.6	355.7	211.1	52.7	-13.1	52.0	289.9	114.2	85.8	-42.5	123.6	80.0	76.5	206.9	96.9	230.6	51.1	130.0	101.0	46.2	91.3	-8.2	155.4	-3.0	134.2	158.0	82.4	17.0	356.7	212.8	91.0	57.0	298.3	-6.0	14.6	86.0	126.0	-117.0	328.9	85.4	93.6
236.0	243.0	196.6	185.3	348.0	228.0	317.0	223.0	200.1	276.9	268.1	381.2	292.0	259.3	358.6	473.3	29.3	330.7	400.0	246.8	243.0	230.6	192.3	470.0	410.2	183.0	295.2	236.0	237.8	254.0	255.3	450.3	477.6	397.5	355.9	275.0	181.0	329.6	410.2	288.0	284.3	298.3	312.5	151.0	342.0	257.3	239.8	361.3	145.1	267.4
-211.6	-187.4	-172.9	-132.8	-139.6	-123.4	-173.6	-186.8	-151.8	-166.8	-190.3	-194.4	-214.5	-131.5	-256.5	-237.3	-42.0	-81.2	-116.3	-277.1	-131.5	20.7	-174.6	-148.1	-115.9	-151.7	-171.6	-153.4	-257.1	-139.4	-166.4	-246.1	-147.9	-97.3	-238.0	-179.8	-49.5	-35.2	11.6	-169.5	-76.1	-107.2	-99.3	-249.5	-235.4	-190.9	-232.6	-124.8	-270.3	-219.8
28472.6	21521.0	31485.2	31580.6	36951.2	28236.8	31429.6	29921.1	23351.1	30381.5	28237.7	20035.4	27147.8	36862.4	26488.0	29123.6	9839.4	35934.4	30666.6	8023.8	11770.3	30895.8	20135.7	44522.7	24234.6	31718.9	29076.4	17019.5	33898.9	10361.2	30805.2	30646.9	31346.7	31118.9	13427.3	39313.6	9706.3	32375.4	30173.9	15428.4	12168.7	7634.5	7031.2	14581.7	8439.0	12502.1	22427.1	34600.7	5705.7	24335.6
96.8	74.3	106.0	53.4	126.3	113.8	83.0	109.1	109.7	77.2	129.1	83.0	128.3	223.8	79.0	116.3	57.0	102.0	66.0	304.8	180.6	379.6	11.1	173.1	43.0	79.0	209.8	136.0	93.0	252.9	119.8	93.0	295.5	190.8	103.6	80.1	10.8	177.2	178.3	62.3	171.9	137.0	210.9	96.9	223.9	22.7	297.4	56.3	223.9	137.5
52.0	40.0	16.0	29.0	41.6	35.5	35.9	7.9	52.0	54.5	36.2	57.0	43.3	22.0	34.2	74.3	195.6	16.0	65.0	82.9	65.0	-49.4	-12.2	29.0	40.0	58.0	11.8	29.6	17.0	52.0	49.4	72.7	42.8	49.7	12.5	21.0	21.0	282.5	10.8	72.0	73.8	39.0	28.4	27.5	6.4	67.3	72.0	91.3	59.3	41.0
571.2	1367.6	888.3	677.2	1094.0	649.6	903.3	782.2	826.1	703.2	1075.0	690.4	779.9	772.5	371.2	605.5	747.2	754.2	525.2	567.3	734.6	656.2	1005.0	796.8	760.7	976.4	644.3	731.5	840.0	600.2	713.4	985.9	909.4	1147.5	760.3	629.5	1230.9	837.6	804.9	1177.1	796.6	926.9	922.7	1209.3	641.1	1063.3	1023.3	784.1	930.9	714.5
3569.3	2845.1	2321.2	3085.9	2330.7	2411.3	2158.8	1310.9	2385.1	2917.8	2560.4	2759.0	2612.6	2137.2	2394.3	1737.9	3355.2	2743.1	2948.5	1976.6	2269.1	1825.2	1684.7	2075.7	1817.1	1875.1	2802.6	2624.7	3065.0	2209.6	2750.9	3322.0	3010.0	2602.8	5452.4	6814.9	1592.7	4087.5	2726.4	5011.5	3182.5	5513.6	4982.9	5352.2	2051.6	1776.5	5508.6	2287.9	2062.7	3166.5
39.0	76.7	70.2	82.3	46.2	79.0	29.0	3.5	76.4	68.0	79.0	52.7	41.6	40.2	35.2	-32.2	-14.6	-10.0	15.2	47.0	96.0	-10.0	18.0	9.0	27.0	10.9	108.8	83.5	5.0	52.7	61.0	-9.6	9.8	47.3	-5.3	52.0	131.4	77.6	-4.2	45.0	107.2	30.8	152.4	49.7	24.0	-3.0	33.2	7.0	76.4	63.9
54.1	40.0	47.8	90.2	52.6	147.5	85.0	124.0	65.0	43.3	63.9	70.0	76.0	39.0	4.6	68.9	45.0	62.0	126.4	62.0	56.3	124.0	66.6	61.0	47.0	92.0	74.6	73.0	49.7	25.4	158.0	84.4	139.3	-9.2	68.5	47.3	24.0	45.0	91.8	25.2	23.5	114.4	34.8	63.4	66.8	37.2	91.3	71.0	46.2	77.0
42.8	38.0	106.0	-43.2	27.0	155.4	188.1	186.0	114.7	-0.3	54.5	-33.0	56.3	194.0	30.3	173.1	542.3	40.7	48.5	41.0	46.2	72.5	-11.3	46.2	24.3	-8.0	256.0	-21.0	18.0	169.0	129.1	182.5	1.2	76.4	26.0	98.0	-14.7	193.0	99.0	32.0	38.0	193.6	137.0	200.4	89.2	53.7	26.0	17.1	39.0	48.5
544.0	864.4	1055.5	871.4	1291.5	875.0	1253.3	1053.6	512.6	908.4	852.8	918.2	567.3	961.7	474.3	673.3	572.4	993.1	675.9	641.0	579.1	697.9	702.8	1351.4	513.0	912.0	733.7	837.7	674.8	764.0	807.6	534.2	385.3	1045.4	913.3	704.5	1016.1	728.4	730.3	1038.6	995.7	1017.8	705.8	658.4	539.4	848.9	602.6	877.6	985.3	533.1
8.2	16.7	1.0	-2.0	53.2	9.0	27.5	26.8	31.0	32.0	20.0	55.6	55.6	16.0	-0.1	36.4	46.1	16.0	3.8	8.0	7.0	11.8	-15.3	56.2	7.7	-16.1	29.6	-21.0	43.8	36.7	16.5	56.5	32.0	23.9	32.0	40.0	7.8	5.6	0.0	4.0	40.7	4.7	21.0	-0.6	28.0	-1.0	-0.8	-4.2	-18.6	1.8
203.5	229.1	174.0	360.0	214.1	275.7	117.2	81.2	227.5	292.5	182.0	247.4	193.4	258.3	-31.3	182.0	-9.0	206.0	155.7	141.2	186.2	53.7	77.2	227.5	210.2	141.2	247.1	226.0	224.7	221.1	87.2	52.0	161.4	242.0	273.5	403.9	262.4	282.5	156.9	232.5	322.5	273.2	403.8	311.9	136.0	220.3	216.2	149.1	276.8	203.6
325.0	456.7	324.0	487.7	340.5	316.1	222.1	319.0	253.5	497.0	525.4	226.5	209.1	357.5	167.0	290.9	-3.8	555.5	327.0	371.5	344.6	85.2	406.4	372.7	327.0	39.0	259.3	416.1	520.6	339.6	208.4	25.3	243.0	368.9	488.5	290.3	324.0	133.7	216.2	223.0	382.8	268.3	534.8	328.6	227.3	206.9	280.0	698.7	268.5	347.2
391.0	686.5	539.0	628.1	230.6	651.3	248.7	653.3	290.7	355.1	545.4	406.2	412.5	358.2	137.0	364.9	239.8	522.6	413.3	329.6	378.0	816.9	260.6	440.3	403.5	833.0	298.4	448.8	454.9	328.7	392.7	201.3	267.8	665.0	730.9	414.9	1108.8	453.4	364.3	533.4	1209.0	869.3	1124.4	939.0	264.1	455.5	779.7	390.2	420.0	411.8
230.8	132.3	137.9	185.3	148.7	119.7	239.8	90.7	139.3	162.9	197.5	138.9	96.0	186.6	229.3	180.0	430.7	297.7	253.5	298.3	200.1	380.5	223.0	118.0	136.5	137.5	122.6	119.1	235.2	258.4	279.7	223.0	236.6	116.0	50.0	108.0	46.4	193.0	216.2	102.0	158.0	133.0	96.8	99.1	387.6	91.3	116.0	377.2	348.0	140.8
-211.6	-134.0	-84.0	-141.5	-106.8	-207.9	-150.9	-261.5	-128.6	-329.0	46.2	-175.7	-170.8	-194.0	-227.5	-130.3	-91.0	-104.4	-133.7	-137.0	-140.6	-18.8	-122.3	-191.8	52.7	-274.5	-269.8	-109.7	-200.3	-50.0	-348.8	48.5	103.0	111.0	205.0	-16.1	-102.8	76.2	-121.1	129.1	43.3	-232.4	-54.0	-0.6	125.7	45.0	35.5	-57.7	12.5	-209.4
2.4	75.9	-1.0	1.0	28.0	30.8	21.0	-40.6	-11.1	73.8	96.9	61.0	56.3	22.0	134.7	100.2	-5.6	5.0	20.4	25.2	20.2	181.5	153.0	-32.8	48.0	110.5	9.0	32.0	69.4	9.0	71.2	11.5	17.9	34.3	28.4	116.2	65.0	-82.9	-26.5	84.1	-12.2	75.5	30.8	63.4	77.4	54.5	17.7	108.0	41.4	33.4
91.8	200.7	265.9	112.5	105.0	98.9	70.4	129.0	95.0	104.0	88.0	72.9	160.8	103.5	-33.1	202.8	146.3	150.0	135.4	74.3	154.3	4.3	235.2	155.2	114.4	151.0	56.0	126.7	61.6	117.0	106.3	134.7	65.0	29.0	158.0	122.4	221.2	231.0	199.3	141.7	105.5	39.0	96.8	89.1	164.4	226.8	81.0	88.0	105.3	101.1
231.7	238.7	213.3	234.6	236.3	271.1	169.4	377.1	260.2	157.0	401.6	121.4	162.7	232.2	18.3	199.6	-10.8	318.8	209.0	185.6	299.0	421.9	418.4	301.0	263.5	82.6	244.6	350.8	190.9	307.3	95.3	113.7	105.0	315.8	247.2	400.8	444.0	397.8	326.3	429.9	451.0	318.7	652.9	602.0	221.3	493.9	299.2	310.6	392.8	257.7
1512.3	2657.7	898.8	2358.7	2474.8	1032.9	1791.4	1367.2	958.6	2394.8	1557.2	2512.5	1469.4	1671.9	1029.1	1150.0	622.0	2044.2	1875.9	879.6	1411.4	1318.2	1068.0	1937.1	1178.6	1298.2	1181.2	1127.4	1756.1	951.4	1117.8	1359.9	1435.0	2466.6	1913.9	2937.5	794.8	1626.6	1190.0	1228.2	2811.1	1321.7	1020.2	2708.6	1224.0	2830.4	1510.2	1197.4	1355.4	1136.2
21.0	14.8	16.0	31.0	-11.1	28.4	15.3	-17.8	72.9	23.0	78.1	49.2	28.0	77.0	-43.9	63.2	-8.2	-42.0	-11.9	30.0	-43.5	-203.6	-22.7	14.6	-71.7	6.0	40.0	29.6	39.0	27.7	7.2	56.0	21.0	53.2	-23.5	23.0	128.9	-10.0	10.8	-4.0	-13.3	41.0	103.5	52.0	-13.7	98.0	91.3	-35.5	3.0	50.8
1442.5	1239.9	1112.7	2075.0	3366.1	1386.6	919.3	735.3	1348.0	714.6	1279.7	1798.2	887.3	1259.7	870.8	2075.3	373.5	1791.0	1574.5	1507.2	2315.4	2310.7	1440.0	2110.5	1408.1	1144.6	1344.7	976.1	1724.4	1023.7	2802.3	1105.3	1055.5	415.7	2228.4	1087.3	448.7	1063.8	1110.8	423.0	930.8	1564.6	1126.5	1288.9	1420.3	905.8	899.8	1601.0	645.3	979.7
22.9	125.4	69.4	23.5	111.6	98.0	23.5	212.8	113.8	48.5	119.8	195.3	0.3	171.7	58.2	68.1	-290.5	138.6	186.8	104.0	-0.4	262.6	177.7	182.0	-10.0	20.4	103.0	108.8	65.9	71.2	-9.1	384.2	157.1	221.1	146.2	182.0	254.4	-35.2	85.3	224.9	198.7	212.4	149.6	204.4	65.0	215.8	259.0	342.0	244.7	55.3
63.2	20.3	67.6	75.5	79.0	52.8	-11.0	43.5	93.0	30.0	80.8	96.0	72.0	160.3	14.5	113.8	11.7	9.9	59.3	16.0	79.0	154.5	28.0	101.0	108.0	24.9	74.6	62.7	52.7	55.6	43.7	34.7	84.6	80.0	18.5	67.6	22.0	103.0	80.8	58.3	87.0	8.1	62.7	96.9	93.0	90.2	94.7	164.2	77.2	57.0
571.2	989.9	918.1	1259.5	1655.9	964.9	543.2	672.7	852.2	1189.7	521.6	1795.6	549.1	721.2	4644.3	1691.2	338.4	1256.5	827.3	1948.5	1702.7	2570.7	1167.3	1322.2	2013.8	854.0	541.1	1870.8	465.3	1573.3	1123.1	1674.9	1324.9	745.7	1282.4	577.8	397.4	791.6	2024.1	703.9	656.5	913.6	1171.4	449.0	1625.2	937.4	755.2	661.6	653.9	623.8
111.8	115.5	56.3	101.0	62.7	81.7	158.0	63.0	118.0	159.2	56.2	82.0	55.6	62.7	392.0	113.0	698.1	68.9	156.8	166.0	124.0	25.6	129.1	99.0	131.1	142.1	78.1	137.0	119.7	117.0	216.5	140.3	77.2	131.4	120.0	128.9	69.7	193.0	129.1	117.2	39.9	52.8	113.8	78.1	107.2	90.2	120.8	91.3	82.9	95.8
412.4	325.7	324.8	469.2	451.2	365.7	300.0	358.9	254.5	332.5	484.0	291.0	533.8	286.5	378.0	411.7	89.8	339.8	392.4	278.0	439.9	420.2	598.0	479.8	405.8	431.9	398.8	323.6	395.2	245.2	425.6	354.0	358.8	177.4	632.4	635.5	428.7	228.0	348.9	567.8	431.2	286.4	282.7	364.8	303.1	577.8	364.9	334.9	328.9	509.3
303.9	235.2	286.2	223.0	252.2	327.3	307.0	350.7	267.5	237.0	243.0	529.3	243.0	405.1	523.5	348.0	260.0	306.4	372.0	304.8	313.0	417.7	387.1	368.3	358.3	309.5	317.0	279.3	298.4	360.0	296.7	438.2	334.0	333.3	210.2	417.3	223.9	428.1	322.2	66.8	214.5	235.9	344.7	224.6	437.0	299.0	211.9	375.5	213.6	284.8
548.5	480.1	495.3	526.3	679.2	765.7	413.5	985.7	645.1	504.5	618.2	581.7	597.7	443.1	290.3	551.0	163.1	674.0	610.0	600.3	564.6	850.5	633.4	658.2	596.5	630.4	737.8	624.7	598.9	770.7	815.6	466.6	560.4	625.9	653.2	947.8	892.2	684.6	602.4	367.7	680.0	835.8	714.4	581.3	506.8	426.8	1041.7	427.3	363.4	698.5
172.0	235.2	204.1	58.1	222.2	209.2	230.4	183.0	148.3	232.0	227.0	93.0	151.9	199.0	85.5	207.7	-21.3	149.0	197.0	214.5	209.7	204.5	129.1	210.9	288.0	105.5	156.0	135.0	338.6	288.0	145.1	79.9	221.3	202.6	55.3	265.0	367.1	196.0	190.0	208.8	346.2	180.2	245.6	233.4	154.5	352.2	186.2	248.2	252.3	162.3
243.0	351.8	201.3	152.6	261.3	273.4	225.1	470.2	150.5	290.2	141.7	228.2	174.9	192.0	587.9	349.9	494.4	260.0	244.0	433.6	311.0	161.8	363.4	144.9	447.0	552.9	164.0	723.7	218.5	314.4	449.1	615.7	210.2	185.4	311.0	338.3	439.3	434.4	69.4	497.0	273.3	218.8	444.0	289.7	231.7	515.4	259.0	305.2	296.4	408.9
260.2	223.0	231.2	79.0	74.3	194.2	54.5	141.0	110.5	670.1	308.8	697.8	164.6	318.5	189.0	75.9	18.6	174.0	214.0	264.0	178.7	69.7	155.0	187.0	353.1	158.0	191.0	168.4	162.0	544.1	74.3	122.3	285.2	234.4	306.0	227.8	985.9	5.1	181.5	590.0	152.4	231.6	116.3	304.2	331.0	586.4	69.0	204.0	358.5	336.6
192.5	52.8	90.0	52.7	-34.1	43.0	-18.4	-10.0	68.5	-21.0	281.9	56.3	186.2	-3.0	74.3	-38.6	61.2	32.0	-5.5	9.0	112.0	-30.1	25.0	-3.0	52.7	6.8	4.2	7.8	17.0	-19.9	41.7	16.9	44.2	-28.9	-3.0	36.2	17.0	60.0	-18.9	-56.4	54.5	206.0	37.6	13.2	134.0	-30.0	-33.0	-15.5	56.3	65.0
360.1	485.7	696.7	527.0	387.5	543.8	525.8	410.1	1558.7	751.3	454.0	663.6	439.5	523.5	135.8	357.4	369.0	410.3	486.1	385.5	489.7	371.4	217.3	543.7	271.3	653.8	512.1	566.8	711.6	622.9	453.2	254.0	526.2	394.9	558.3	564.4	468.7	413.7	317.0	512.7	705.1	559.3	531.1	394.5	356.1	586.4	565.5	498.7	437.3	550.0
347.1	438.9	364.7	501.2	325.4	614.3	233.5	544.1	752.5	435.9	232.6	500.1	237.4	320.0	98.0	216.2	153.3	363.8	239.0	317.8	518.3	118.9	323.2	459.3	398.2	218.0	348.8	293.4	450.2	491.4	196.2	214.9	513.1	511.0	248.2	356.6	399.4	153.7	290.1	258.0	502.6	571.2	525.6	390.0	400.0	325.2	326.8	85.4	243.0	175.0
72.0	100.2	66.8	10.8	69.4	40.0	90.2	67.6	79.0	5.6	98.9	91.0	92.0	59.3	88.0	32.9	66.2	92.5	1.0	18.5	179.6	-22.1	83.9	40.2	71.1	102.2	50.0	59.3	30.8	39.9	56.4	83.5	152.4	30.0	-27.2	47.3	16.0	104.7	56.4	53.7	28.0	138.0	110.5	42.6	98.0	65.0	165.5	4.3	19.0	53.7
196.7	32.0	118.0	187.2	172.9	133.2	68.1	237.0	123.5	397.2	77.2	65.0	84.0	308.2	23.1	63.2	130.9	89.8	55.8	108.0	131.2	49.7	5.3	219.8	283.2	38.1	117.2	96.0	82.4	106.2	99.7	54.5	172.9	126.7	26.0	191.0	198.5	118.0	170.6	176.7	205.3	159.0	206.8	181.0	271.2	123.0	23.5	52.0	110.5	276.1
322.3	350.3	282.5	323.4	232.5	333.2	280.9	340.0	268.3	361.2	290.7	234.3	429.8	275.0	275.1	273.3	19.0	342.5	276.5	288.0	533.8	168.4	438.8	370.9	350.6	230.6	435.2	487.4	295.2	350.6	309.3	321.3	337.0	224.9	295.0	450.7	467.0	121.7	214.5	348.9	598.0	529.2	392.3	390.8	331.0	1112.0	171.9	201.0	407.6	422.2
247.8	234.3	256.9	275.2	224.9	250.0	334.4	232.0	277.3	271.0	191.9	250.0	209.1	331.4	190.0	288.0	235.6	375.6	171.0	291.7	363.4	341.0	331.9	427.7	385.5	176.0	163.0	243.0	305.6	267.7	245.6	371.1	331.0	337.4	271.0	246.5	544.9	140.3	221.3	72.9	299.8	306.7	170.2	485.5	307.7	160.1	247.0	317.0	243.0	378.0
72.9	144.9	117.2	145.1	75.1	106.2	210.5	107.1	89.0	217.3	74.6	179.1	182.5	119.7	335.4	86.0	508.6	166.5	140.8	221.3	176.8	312.0	230.8	113.0	167.8	232.5	70.2	110.3	101.0	161.0	165.5	107.2	100.0	155.8	48.0	206.0	241.3	58.0	40.8	277.5	224.0	78.1	107.1	256.1	105.5	270.6	145.3	254.5	108.8	200.4
38.0	48.5	44.0	36.2	49.7	44.0	103.0	128.0	36.2	77.2	40.2	52.7	58.1	37.2	32.5	40.2	386.0	26.9	28.2	64.0	72.0	164.6	83.1	48.5	52.7	74.3	41.0	33.2	59.3	26.0	93.5	110.9	66.6	94.7	61.0	20.2	79.0	172.8	38.1	29.6	-24.8	1.0	50.6	26.0	71.1	46.4	45.0	75.0	39.0	47.3
181.0	151.5	132.6	83.9	28.0	100.7	102.0	102.5	93.0	155.0	110.7	112.5	135.1	98.0	135.8	2.5	430.7	71.2	9.8	155.0	123.1	215.8	357.5	102.0	227.8	130.0	91.0	184.0	135.8	129.0	178.7	176.1	-21.7	42.4	110.7	765.4	190.0	176.1	96.8	171.7	144.0	130.0	96.8	118.0	195.3	86.9	92.4	223.0	124.0	68.5
132.3	166.0	260.9	263.3	182.4	239.7	201.8	218.5	178.6	253.5	282.6	321.0	137.6	232.2	433.7	167.4	586.6	118.0	177.2	239.0	233.5	69.7	219.2	189.0	145.8	192.8	201.0	235.0	203.3	220.2	205.1	158.0	262.1	295.0	325.3	240.1	207.8	249.3	348.9	266.9	356.7	352.6	400.2	255.4	267.7	251.6	290.8	183.6	222.1	189.0
224.7	393.6	363.3	437.0	319.5	341.4	201.8	220.7	337.1	472.4	326.4	386.0	277.4	310.8	423.3	254.0	203.2	321.6	318.1	297.4	425.8	311.0	281.6	415.0	380.2	416.9	246.3	414.7	393.0	336.3	346.9	332.0	435.8	633.7	470.7	407.1	547.1	81.2	370.3	383.7	456.5	551.7	337.4	626.7	386.9	401.4	515.2	366.3	372.3	298.0
175.0	94.7	176.8	181.5	89.0	166.4	-44.8	176.0	114.7	27.0	158.9	145.1	65.0	107.1	-0.1	-23.5	9.9	96.2	26.0	81.6	207.5	77.0	-6.5	206.0	27.0	-36.0	181.2	134.0	192.7	71.2	62.0	-2.3	144.0	142.6	189.1	165.4	116.2	-12.6	111.0	134.7	164.4	193.6	146.8	152.0	175.0	187.9	150.4	184.7	169.7	115.3
228.2	222.2	238.5	168.0	160.1	190.8	179.6	255.7	177.4	105.0	190.0	316.0	293.0	210.2	298.4	241.9	654.6	193.6	155.7	257.3	298.0	554.2	85.5	137.5	283.2	105.5	215.4	113.4	206.9	116.0	180.6	269.8	134.7	126.7	290.0	289.2	313.9	138.4	137.5	240.1	143.0	234.4	165.5	294.0	279.2	164.4	247.0	281.7	242.1	261.3
81.7	58.8	83.0	273.5	22.7	185.0	114.2	280.7	228.5	91.8	118.0	72.9	119.7	216.2	191.8	82.0	146.3	48.0	303.5	211.1	156.1	317.0	7.6	140.8	85.0	74.3	118.9	229.0	191.8	112.0	60.0	21.4	70.4	83.0	167.8	48.5	139.8	50.2	75.1	74.6	190.0	152.4	241.2	352.4	107.2	133.8	72.0	218.0	122.3	229.0
-1.8	3.0	-24.3	-18.6	-10.0	-67.7	60.0	-28.8	-10.0	108.0	17.0	44.0	-0.3	3.0	543.4	-10.0	1144.0	20.4	-4.3	88.0	-37.5	-234.2	32.6	-36.0	-18.2	108.8	-4.0	26.0	39.0	24.1	106.3	157.1	11.3	18.1	-75.8	-52.5	39.0	50.2	24.8	-37.2	-19.9	-48.6	-95.6	-29.3	-43.7	21.0	-75.9	82.9	54.1	44.0
50.0	67.0	42.0	-8.0	26.0	14.2	31.2	56.4	19.0	66.0	10.8	-15.5	37.0	14.6	285.2	45.0	600.8	7.0	81.2	75.9	116.0	-47.9	306.3	36.2	34.3	68.5	-23.3	3.0	16.0	67.3	127.2	156.2	104.0	21.0	53.7	39.0	55.3	9.5	65.9	25.2	24.3	9.0	3.0	-13.7	13.7	56.2	-11.0	46.0	28.4	41.0
62.3	102.4	43.0	23.5	72.0	42.0	68.1	91.6	52.0	140.2	29.6	74.6	22.7	49.2	-5.0	37.2	407.4	-51.0	92.4	65.0	36.7	4.0	59.4	50.8	65.9	67.6	44.0	70.2	17.0	56.3	65.8	108.0	33.0	37.8	44.1	45.0	50.6	6.4	38.1	21.8	21.8	29.6	56.0	33.8	-7.4	58.3	53.7	37.2	54.9	25.2
1965.6	1513.9	1437.3	2035.3	1627.2	1668.7	1695.1	3606.1	2358.6	2708.4	2088.1	2560.7	1698.7	3563.3	1704.9	1702.4	1323.1	1996.5	2038.2	1649.8	1548.4	1539.5	1745.4	2583.9	1783.8	2635.1	2141.0	1907.8	1707.7	1894.6	1518.5	1919.5	2190.8	3502.0	1502.5	5155.8	2747.9	2257.9	1908.9	2283.2	2934.1	2958.5	1822.6	3196.2	1856.0	1681.3	2730.8	1096.0	2554.3	1605.0
2000.5	1521.4	1107.3	1762.6	2174.7	2919.0	2803.3	1385.4	2888.3	1801.1	2749.5	1982.6	2478.1	1887.7	3918.3	1583.2	779.3	2689.7	1689.6	1915.3	2302.0	1727.7	2286.8	2019.3	2178.4	2896.7	1263.7	1863.4	2087.4	1736.1	1439.0	2843.0	2464.9	2048.1	1948.7	2327.9	1502.2	2956.1	2981.7	2331.5	1677.3	1523.2	4261.7	2422.3	1557.4	1311.2	1392.5	2638.9	1280.6	1396.9
401.4	580.7	572.3	332.5	322.9	371.9	409.4	544.1	221.4	1345.6	465.0	908.5	406.4	776.4	226.2	213.6	238.8	761.1	302.5	321.2	307.0	315.0	429.8	411.7	349.7	424.4	698.9	494.4	405.8	565.9	265.0	424.6	877.1	1155.4	832.9	1187.1	968.5	447.0	435.0	1765.7	1390.1	533.5	531.1	851.6	541.7	556.9	520.7	857.8	2789.8	375.1
229.1	146.8	91.0	126.6	177.4	154.5	247.8	98.0	118.0	195.6	139.3	172.9	192.5	111.0	403.0	173.1	144.0	266.0	327.0	219.6	141.7	44.1	181.4	167.8	237.3	191.9	139.7	133.0	140.5	165.0	282.5	249.6	88.9	221.1	181.1	140.0	131.4	320.4	184.7	135.8	151.5	100.0	96.8	78.1	146.6	121.0	159.1	310.6	130.0	210.2
188.0	243.0	129.0	167.0	259.5	230.5	209.6	160.3	210.9	274.4	202.2	355.5	130.0	218.8	75.7	100.2	18.8	108.0	237.0	175.8	142.8	23.7	229.7	267.8	172.8	246.7	223.0	276.1	171.0	171.0	87.2	179.3	198.5	405.1	56.2	389.8	685.4	24.9	271.8	146.0	250.0	184.7	220.6	391.5	174.0	183.6	230.4	150.4	189.2	254.9
1486.7	1298.9	1832.8	1857.8	1316.3	1786.0	1393.4	1967.5	2378.4	1832.0	2593.9	2452.3	1770.5	1519.9	2799.2	1688.7	1169.1	3241.7	3371.2	3010.0	2635.8	1951.0	2502.0	1891.7	2236.7	1797.2	2213.0	2151.4	2989.3	2354.4	1873.5	1864.9	1507.6	1626.2	1582.5	2246.8	3397.6	2334.4	2561.3	1122.3	2075.9	2060.1	2214.0	1579.4	2411.2	2547.5	1424.8	4767.3	1982.7	2208.9
219.0	311.0	287.1	224.1	313.9	308.8	112.6	355.3	322.5	252.4	399.2	424.2	193.4	308.2	395.0	264.1	51.6	355.9	265.9	171.7	260.0	141.0	204.9	430.3	158.0	221.0	427.8	281.7	341.4	295.0	120.8	256.2	239.4	317.0	369.3	827.5	333.3	156.9	203.5	555.3	638.5	515.6	324.3	348.7	218.8	342.3	363.9	215.0	381.4	211.1
-12.5	-85.4	-56.5	4.2	-13.3	-37.8	-34.0	-113.1	-42.0	-15.9	-60.5	-22.0	-30.5	-44.6	30.3	8.4	-21.1	21.7	-74.2	-13.0	-78.7	25.6	-116.8	-46.0	0.3	6.0	-39.2	-42.5	-10.0	-24.5	-34.1	-31.0	-27.1	-25.4	-33.5	-101.3	-90.6	58.0	-36.0	-68.1	-47.1	-15.5	16.0	-140.1	-56.6	-10.0	-29.0	-16.2	-69.0	-32.5
82.6	58.8	34.8	106.0	52.6	62.0	58.0	84.6	76.4	77.2	61.6	82.0	88.0	60.4	105.7	123.5	27.4	73.6	108.9	34.0	115.0	128.3	83.9	67.3	116.2	65.0	72.9	75.0	118.0	114.0	117.2	147.5	75.5	70.0	137.5	152.6	88.0	85.8	7.0	46.2	35.0	56.2	95.5	45.0	65.9	105.5	105.3	81.6	95.3	69.4
85.3	93.6	122.0	73.8	128.2	81.7	202.6	70.2	70.2	125.0	93.6	113.5	93.0	123.1	224.1	240.9	384.2	209.4	158.0	211.1	166.0	211.4	286.2	74.6	144.9	69.4	129.1	118.0	72.0	95.8	214.9	343.7	238.5	268.1	272.7	154.8	194.7	327.3	100.0	273.6	107.2	126.3	84.0	129.0	159.1	126.0	209.4	198.0	155.8	174.0
54.1	18.9	81.0	73.8	34.3	65.0	44.3	29.0	57.0	72.9	45.0	106.0	65.0	78.0	2.7	24.1	128.3	3.7	53.2	49.0	64.0	119.7	65.0	61.0	17.2	29.0	63.7	41.4	50.8	35.5	73.6	61.4	84.6	109.0	51.0	88.0	107.0	107.2	48.5	71.1	21.8	43.0	59.3	70.8	85.0	110.5	108.0	17.1	71.0	43.0
381.5	991.6	417.7	414.1	123.5	327.3	448.7	269.2	419.7	418.6	554.8	832.0	564.7	537.6	577.8	173.1	-10.6	546.6	334.7	563.0	347.2	703.4	386.0	383.6	755.1	86.2	735.3	603.6	213.2	583.5	158.0	77.6	302.0	146.2	759.5	611.4	686.1	317.0	426.2	574.9	643.9	750.2	361.0	288.0	343.0	848.0	299.2	142.6	560.3	718.5
54.1	-0.8	33.4	52.7	46.2	-3.0	99.0	141.0	52.0	49.7	40.2	293.0	8.0	59.3	199.8	562.3	57.9	51.0	79.0	276.0	138.2	7.0	224.1	59.7	43.0	67.6	26.0	97.0	196.2	44.1	79.8	115.9	-55.0	9.0	17.7	2.0	57.0	176.1	24.1	10.2	65.9	-21.0	33.4	63.4	23.0	42.6	27.7	61.6	-6.5	5.4
1530.8	3236.5	4150.9	1849.0	2948.9	2840.2	3058.3	1687.4	2611.0	3508.5	2549.6	3347.3	1549.8	1744.3	1282.6	1894.2	936.8	1675.9	1690.5	1708.1	1803.9	2226.4	2022.3	1895.7	1687.4	1701.4	2255.6	1977.1	1565.8	1748.6	1632.9	2851.4	2427.6	5727.5	1158.5	1143.0	4304.1	1914.5	1353.7	2364.8	2199.6	3362.0	1609.2	2610.0	2278.8	1033.6	2795.7	1711.8	2630.7	1905.3
763.1	577.5	671.2	922.9	751.5	618.9	762.2	523.9	756.1	602.5	685.2	609.8	682.2	535.3	955.4	639.4	1160.3	642.5	846.6	658.2	817.4	686.8	903.4	758.5	688.5	535.6	660.8	740.0	1150.0	539.9	845.4	574.0	507.8	647.4	696.7	855.7	820.7	723.2	686.4	547.5	649.4	708.4	737.6	610.7	558.4	595.1	1004.3	639.2	746.8	778.8
661.0	649.6	533.8	945.0	672.8	748.9	436.1	356.2	546.1	1066.5	978.6	685.2	485.5	777.0	407.0	476.7	514.3	627.1	1050.0	930.2	592.0	620.9	443.7	505.8	800.2	478.9	523.8	517.5	661.4	1048.2	374.1	266.0	674.0	777.4	997.3	684.2	685.4	490.6	575.8	698.1	918.0	698.9	787.3	598.7	540.9	939.1	516.8	695.2	674.5	497.0
571.2	907.2	654.0	764.1	498.5	560.0	580.6	2041.2	550.7	890.5	745.5	1058.1	990.0	572.3	1193.7	523.1	847.1	610.9	736.3	631.1	631.4	565.9	780.3	597.2	674.5	800.7	610.7	778.9	951.4	576.0	544.3	694.7	571.7	650.3	697.7	1085.5	963.9	822.1	553.6	1219.5	895.2	687.6	1076.0	618.7	489.7	987.4	632.4	803.2	723.5	795.4
232.6	416.1	370.3	354.0	260.4	392.1	328.6	548.3	290.7	547.0	270.4	389.3	338.8	322.3	167.0	388.5	28.5	181.5	496.1	354.5	473.4	143.0	272.4	317.9	654.8	246.7	263.4	482.1	571.4	242.0	276.0	210.5	211.9	180.9	525.7	471.1	346.5	335.4	93.0	316.0	268.7	274.0	274.7	253.3	257.7	233.5	211.1	303.0	308.6	397.0
190.0	308.0	265.9	261.6	73.6	214.9	167.1	507.9	243.0	261.9	192.8	344.0	207.5	218.8	219.2	147.0	603.1	228.0	302.5	182.9	259.0	59.5	155.0	219.8	256.7	161.0	195.0	241.0	275.6	224.9	158.0	102.2	144.0	214.5	418.3	217.7	174.0	181.5	147.2	272.7	277.9	218.8	218.1	260.9	115.3	587.3	223.0	115.3	206.9	359.7
893.4	610.4	769.2	684.8	674.4	682.2	711.8	945.5	554.5	996.4	889.1	1091.4	647.0	648.7	985.4	882.2	1132.0	1018.1	1105.1	653.7	664.6	1189.6	896.5	759.2	1115.9	642.6	594.5	623.8	745.1	964.1	727.6	730.7	949.0	1277.7	1680.8	1165.9	1156.3	928.9	808.5	1596.8	1020.5	871.2	915.0	717.6	859.0	936.5	748.3	978.2	917.2	560.5
50.0	108.0	77.2	75.5	58.1	98.9	38.2	12.9	117.2	159.2	59.3	50.6	69.0	159.1	92.0	49.4	70.4	57.0	72.0	76.7	145.9	430.3	8.1	80.1	43.0	36.4	113.8	108.0	65.9	156.1	21.5	110.9	34.0	164.4	53.7	161.7	110.7	160.5	45.0	167.1	141.0	120.8	147.7	142.7	188.0	56.2	66.0	69.0	131.1	56.2
63.2	35.0	50.6	72.9	50.8	57.0	68.1	170.6	69.4	66.0	39.0	43.0	21.8	60.4	46.6	54.5	268.8	70.4	82.4	41.0	99.7	-80.1	-17.5	32.0	54.1	70.2	54.0	73.0	90.5	83.0	90.7	15.5	63.0	60.4	20.2	75.0	58.6	158.0	19.9	24.3	73.8	79.0	91.8	89.1	119.7	52.8	37.8	100.2	52.7	34.8
197.6	209.2	249.5	217.3	231.6	199.3	348.9	253.4	159.1	376.2	161.6	332.0	138.9	178.2	1134.6	-232.8	249.0	289.0	268.5	249.7	140.5	743.6	200.3	193.6	402.8	360.0	174.8	155.0	166.0	321.2	348.0	370.3	320.0	343.9	439.7	160.5	415.7	-53.5	308.7	419.6	276.0	278.1	299.8	314.4	235.2	342.3	247.0	333.7	231.7	208.6
565.7	497.0	490.3	445.5	446.2	376.0	662.8	321.0	475.6	646.0	415.4	591.8	454.4	447.0	948.3	690.7	2417.7	642.5	506.9	524.4	437.8	799.6	708.0	467.5	661.4	788.4	474.3	422.8	423.2	664.6	599.3	877.7	675.8	622.0	598.9	478.5	384.5	801.9	683.1	506.1	504.0	502.7	409.6	383.2	543.9	373.8	563.9	531.2	443.5	541.6
2040.2	1339.4	1486.3	1969.5	1549.3	1551.4	2628.4	1662.6	2443.8	1121.3	2824.1	1879.1	2227.2	1026.0	2556.6	1972.2	1270.3	1327.2	1666.8	1672.2	1887.8	930.5	2344.2	1405.4	1935.0	1388.2	1488.6	1048.0	2913.5	1069.7	1277.0	1261.8	1047.4	1440.6	1435.4	1978.8	1530.3	1113.7	846.0	4707.3	1139.5	1213.4	1595.5	1683.2	1324.8	2400.1	1792.7	2475.7	1122.6	1790.4
173.0	174.0	258.5	318.8	294.2	237.2	522.0	370.7	277.3	465.4	231.8	348.8	307.0	547.6	307.7	219.6	197.5	212.8	357.4	244.9	279.4	763.0	334.4	853.7	284.0	118.9	367.2	332.0	183.6	286.2	346.9	175.1	465.4	343.9	350.4	418.0	555.8	98.8	376.3	412.7	177.2	349.3	670.5	434.0	382.8	416.2	798.4	198.0	252.3	460.6
244.0	413.9	293.6	371.1	449.5	400.0	420.2	673.5	303.4	422.1	505.4	472.4	298.0	373.2	106.5	378.0	449.6	380.1	353.1	449.7	457.0	565.9	411.0	604.0	295.5	370.3	371.1	330.2	328.3	418.2	473.0	275.5	454.1	428.2	409.3	713.7	472.0	484.2	482.7	603.3	517.2	519.2	666.8	427.5	439.3	284.8	540.5	258.7	444.9	353.9
85.3	23.5	29.6	73.8	56.4	60.0	35.1	33.8	118.0	56.2	52.0	72.0	24.3	66.0	44.1	9.8	296.5	132.2	71.0	27.0	67.6	13.2	102.5	78.1	80.0	26.8	65.9	56.2	101.0	47.3	72.8	29.8	23.9	79.0	37.8	70.2	72.9	91.3	38.1	47.3	66.8	60.4	42.0	49.7	21.0	135.1	82.0	122.0	29.6	50.8
858.2	527.6	402.4	1178.8	445.5	639.1	427.7	850.9	468.4	756.9	678.5	576.6	775.6	306.5	1822.5	759.4	738.6	524.4	800.2	1047.9	784.1	145.8	841.8	469.1	1301.5	1105.7	440.8	946.0	1437.0	681.2	533.9	592.8	832.9	398.3	1460.7	1424.2	532.6	599.7	622.0	3104.1	589.8	291.7	1933.8	356.8	424.0	786.4	390.3	1379.4	362.6	573.2
89.2	134.7	198.5	131.2	218.1	180.0	125.2	174.0	108.0	132.5	166.9	113.5	93.0	178.2	36.8	75.9	60.3	49.0	154.5	98.0	92.0	86.6	131.3	181.0	115.3	130.9	153.0	142.0	95.5	175.8	130.0	149.2	296.6	159.1	159.2	224.0	258.0	134.7	60.4	335.4	147.7	159.0	280.9	197.2	146.6	221.2	274.0	43.3	95.3	91.3
1676.6	2232.5	2475.6	2757.0	2324.4	2096.0	1666.0	2091.1	1913.4	2925.8	3360.8	2959.0	1687.0	2374.7	1440.6	2180.1	1028.5	2504.1	2665.6	3788.1	3706.7	2922.1	2414.5	1385.0	2665.5	1993.2	1684.6	2702.8	2287.2	4524.9	2200.9	3887.8	4377.7	3875.5	3279.9	2454.8	4887.5	3242.9	3619.8	2225.0	3588.4	3818.8	2488.1	3516.5	3518.0	1403.2	2907.4	1959.9	5236.1	2141.2
201.8	281.3	277.9	369.4	294.2	308.8	230.4	314.7	452.6	415.2	396.9	369.7	235.2	349.4	117.3	300.6	273.6	333.4	360.9	405.3	417.4	346.0	231.9	307.0	373.7	286.9	269.9	291.2	500.4	296.8	243.0	160.7	217.9	341.5	324.2	438.4	488.7	255.6	381.2	231.6	416.7	373.4	474.2	344.9	355.3	526.7	328.4	358.0	442.8	307.9
652.8	735.6	541.0	709.0	579.7	625.3	426.9	424.0	555.2	665.1	610.5	563.7	458.5	464.7	589.2	447.0	171.1	576.8	601.7	487.2	719.2	747.7	393.9	569.5	761.7	452.2	634.2	418.3	689.3	703.8	388.1	326.6	460.3	451.7	736.8	1179.6	537.7	511.3	388.5	529.3	721.8	715.8	515.9	459.8	596.0	726.1	550.8	565.0	677.1	540.0
212.5	219.8	192.8	177.8	223.0	200.1	152.8	306.6	187.7	280.3	223.8	199.6	216.8	186.6	350.9	157.0	258.0	226.0	235.0	198.9	232.5	222.1	244.1	224.8	331.0	182.0	203.0	250.0	211.4	252.9	195.3	218.5	140.5	203.5	244.0	284.0	265.7	301.2	262.8	126.3	177.2	208.8	210.0	305.1	267.7	255.4	293.6	190.0	301.1	201.2
1903.5	2689.8	2405.2	2084.0	2019.6	2645.2	1157.2	1729.4	2159.9	2918.8	2265.3	2097.5	1659.7	1586.7	2397.3	1591.3	1607.3	2089.3	2310.6	2534.9	1710.2	2589.5	1228.0	2467.0	1895.4	2900.9	2108.5	1642.7	3057.6	1895.4	2168.1	1678.6	1762.1	1953.0	3040.3	2098.0	2850.2	2528.6	2222.0	859.4	2653.0	3901.5	1743.0	2558.7	1526.5	2542.3	2521.9	998.6	3066.6	1942.9
188.0	265.0	163.6	194.0	219.0	184.0	155.4	348.9	244.0	443.5	206.0	273.0	206.8	213.6	240.9	135.8	201.3	181.5	132.2	216.2	248.0	111.6	219.2	211.7	134.3	279.2	211.7	235.0	207.8	198.4	266.8	272.7	122.3	291.5	265.0	286.0	407.8	378.0	241.2	298.4	277.9	190.0	221.4	306.8	170.8	353.0	249.0	262.9	140.8	205.2
148.0	270.8	244.6	102.0	224.9	128.3	114.9	270.2	149.4	266.7	254.9	245.6	183.4	260.2	-25.7	64.1	61.2	199.8	135.4	108.0	198.4	-9.2	230.8	162.4	207.1	214.0	209.8	291.2	108.0	227.8	97.1	172.2	212.8	327.6	316.0	379.6	584.2	151.5	67.6	524.3	668.2	413.7	159.9	361.2	314.7	281.7	235.6	224.0	337.1	174.0
320.5	533.6	436.1	303.0	370.7	481.3	263.1	607.2	409.6	647.7	876.3	477.7	445.5	458.5	216.4	247.6	130.9	396.6	328.1	492.5	575.7	290.0	215.4	348.0	458.8	385.4	474.3	423.5	368.5	541.6	332.0	260.6	513.1	1198.0	943.1	1397.7	1081.6	710.3	411.0	981.7	1728.2	781.8	1008.1	649.7	509.1	781.6	854.9	279.6	842.6	423.8
-4.0	5.0	6.0	10.8	-3.7	9.0	41.7	88.0	5.4	53.7	23.0	7.8	16.8	1.8	22.2	-9.5	21.2	-35.2	36.0	7.0	-6.0	27.4	34.5	9.0	8.3	39.9	0.6	-5.0	-3.0	-36.0	17.5	-76.9	-23.0	7.3	-6.1	15.0	17.0	42.3	-1.2	-14.0	27.0	-2.0	13.2	0.6	10.2	-7.2	6.0	6.3	-3.0	-10.0
54.9	90.2	49.2	72.0	95.0	113.0	49.7	58.0	47.3	118.0	60.4	70.0	61.6	60.4	38.5	53.2	7.5	35.0	136.5	107.0	28.0	98.0	90.2	82.4	32.0	37.2	127.2	71.1	66.8	81.0	85.8	8.6	54.1	75.5	66.2	95.8	168.3	7.3	76.7	113.8	23.5	62.7	49.2	127.0	100.5	79.0	130.0	98.0	69.0	86.2
965.6	298.0	251.1	449.8	631.7	550.0	363.0	1264.5	1548.7	719.4	951.7	488.2	509.0	1301.7	30.3	284.3	266.0	243.0	732.5	365.8	404.9	406.0	265.9	447.0	234.4	556.8	490.8	701.8	354.3	511.3	556.9	68.8	250.7	219.2	141.8	287.0	248.3	687.0	220.4	435.9	316.1	401.3	480.1	232.6	525.0	178.3	387.2	678.0	311.4	881.8
80.8	193.0	167.4	117.1	168.7	130.0	122.8	-226.1	124.5	150.0	140.5	135.1	132.5	112.0	-12.9	57.9	74.9	33.0	65.0	151.0	127.4	9.5	22.5	111.0	118.0	111.3	144.0	116.5	86.9	102.5	144.0	161.6	45.9	105.0	223.0	166.6	244.8	28.7	70.2	126.3	136.0	165.0	96.8	207.5	82.0	272.9	55.3	65.0	259.1	135.4
21.0	0.8	27.2	-14.9	910.5	-16.9	57.0	53.2	-5.3	-1.7	-6.5	5.4	19.3	90.2	-5.0	33.8	39.3	-16.2	55.8	-2.1	-11.8	160.8	32.6	218.1	17.9	-2.5	17.0	27.2	-17.7	17.0	-4.8	7.2	-64.0	-19.9	28.4	21.0	22.0	4.7	15.1	-4.0	27.0	52.8	28.4	33.8	4.7	-10.0	33.2	11.6	7.8	6.6
-6.0	0.0	6.0	-4.0	-14.4	-0.6	21.6	2.0	-11.1	26.0	-11.6	-1.3	-4.6	-3.0	6.2	16.0	46.8	25.3	-4.9	-20.0	-14.6	-10.4	34.5	0.6	-30.7	0.7	-21.0	-11.4	-10.0	2.1	21.0	13.5	27.7	-19.9	-42.2	-43.5	0.0	14.4	-9.4	23.5	51.0	-62.8	-46.5	11.8	-1.7	-2.0	0.8	-0.5	-28.5	-11.1
397.1	629.2	381.6	447.9	491.2	411.0	472.4	1880.2	416.3	439.4	333.9	390.1	359.0	329.9	401.0	697.1	1430.2	667.2	728.8	1090.1	936.6	569.1	702.8	355.1	807.8	620.1	207.9	490.9	280.9	709.9	743.6	715.9	557.8	288.0	594.3	341.8	305.6	532.7	619.3	526.8	352.0	347.1	933.4	361.9	501.5	575.2	506.5	1261.0	383.4	372.1
485.7	544.0	787.3	675.0	640.5	703.3	499.3	1147.0	874.7	771.3	700.8	688.9	427.5	721.8	1315.7	911.2	915.4	1277.8	811.5	1368.2	893.3	321.0	851.8	508.4	1020.9	594.8	573.3	871.1	1290.6	926.2	894.2	363.4	706.3	679.7	1020.6	997.6	337.9	1005.7	1190.7	812.1	874.4	798.2	2014.6	453.8	613.6	1098.0	833.5	1393.3	932.9	1084.0
1961.7	2986.4	2426.2	1512.2	2110.5	1651.6	2213.2	3920.7	1465.9	2180.4	1751.2	2125.3	1575.5	1104.9	1558.2	1833.0	1566.6	1790.2	2251.7	1595.1	2354.2	1866.2	1604.5	1363.8	1484.9	1874.2	1489.4	1833.8	1255.4	1224.1	1993.2	2515.9	2349.0	3851.3	1616.4	3228.2	3153.9	1526.2	1118.8	1118.5	2742.2	2710.5	1150.0	1624.4	1875.8	740.5	1538.2	2624.3	2672.9	1459.8
643.8	829.4	622.8	435.5	551.5	634.2	997.2	476.5	632.9	906.5	701.6	2064.2	724.4	668.6	539.0	593.2	351.0	959.5	949.1	587.3	725.2	714.1	893.5	548.7	987.6	791.5	656.5	602.0	613.4	702.9	589.5	895.8	1292.5	554.4	632.4	852.9	1327.1	556.2	826.3	683.6	654.9	1279.4	497.6	793.6	710.8	620.3	713.9	671.1	1044.9	656.3
291.7	236.9	244.6	251.5	232.5	245.6	273.8	293.8	249.7	350.6	229.4	439.7	240.8	254.5	373.2	209.4	255.0	300.6	376.3	271.0	252.0	397.8	514.7	337.4	338.0	264.1	233.0	386.2	281.8	324.5	243.9	222.1	292.3	405.9	237.0	331.2	442.3	233.0	308.7	378.0	315.2	326.5	273.8	470.0	265.0	292.0	473.9	201.0	306.7	256.8
30.0	-19.8	9.0	-28.5	-26.6	4.5	14.6	34.6	-3.0	-15.1	10.8	-2.1	24.3	56.3	20.3	49.4	58.4	-42.8	0.5	-14.0	5.0	46.2	-3.0	-6.5	17.2	28.2	18.0	-11.4	-10.0	22.9	22.0	4.8	-35.3	-33.4	-26.0	53.7	20.0	-42.7	17.1	-18.0	-5.0	16.0	-19.6	-32.7	31.0	-27.0	-59.2	6.3	5.4	7.8
513.4	626.1	460.3	503.3	590.1	497.7	694.5	358.0	545.3	310.3	622.7	465.4	526.9	570.8	399.0	562.3	314.6	412.4	400.8	368.3	511.0	317.0	326.9	484.7	470.6	363.4	762.4	345.2	401.2	468.3	624.9	564.6	412.6	761.6	271.8	274.0	403.9	711.6	371.1	459.1	578.5	863.6	408.8	378.0	433.2	322.7	476.6	391.9	470.7	510.1
96.8	106.9	131.8	117.1	52.6	116.3	138.2	36.4	121.7	190.8	113.5	121.4	108.9	118.0	-7.2	93.0	-9.9	201.6	244.0	189.1	83.0	148.4	111.0	180.0	72.9	7.5	108.8	136.0	110.7	141.2	95.3	91.3	53.4	65.0	130.0	140.0	142.6	188.9	155.8	105.0	49.0	47.3	28.4	46.2	56.3	72.0	106.2	75.0	79.0	118.0
32.0	43.0	128.0	23.5	34.3	105.3	112.6	33.8	5.4	98.0	207.9	28.4	32.0	25.0	162.0	69.7	156.4	73.6	17.2	4.0	34.3	229.7	57.0	23.0	7.7	187.0	44.0	5.4	8.0	21.6	45.0	65.0	28.6	3.9	21.0	-9.1	777.1	266.1	51.1	16.0	17.7	-5.0	20.0	-24.3	32.0	14.6	86.0	3.7	198.0	19.0
466.4	586.0	573.0	771.1	1235.8	594.4	570.7	562.8	506.4	497.7	568.2	413.2	709.0	512.9	477.7	575.7	363.0	691.1	628.6	549.1	607.4	1140.4	478.9	3049.9	491.5	847.0	305.6	580.4	858.5	430.2	932.4	304.6	422.2	432.1	374.1	835.0	741.7	578.6	1110.0	642.3	562.0	808.0	475.7	840.6	354.5	634.6	606.5	248.2	424.2	558.2
-55.1	-21.0	-34.3	-31.0	-66.8	-28.5	-17.3	-73.9	-30.2	-35.2	-30.0	-33.0	-17.0	-8.8	9.5	2.5	-23.7	-3.6	23.8	-62.7	-3.0	-11.1	17.0	-68.2	-15.5	-45.1	-25.6	-50.3	-6.5	-55.0	-25.2	-65.5	-45.0	5.6	-27.2	-18.6	-1.5	315.7	33.8	27.2	36.0	-51.8	-25.5	-57.2	-90.2	-22.5	-13.0	-7.1	-26.0	-46.3
130.0	92.4	100.0	68.5	118.0	88.0	269.4	169.4	76.4	105.0	135.8	100.0	118.0	78.0	185.0	231.4	373.5	195.3	228.0	155.0	118.0	271.0	262.8	131.1	180.0	146.0	115.5	108.8	104.0	156.1	122.6	234.4	211.1	198.4	108.0	171.5	493.7	294.6	194.2	206.0	130.0	111.6	119.0	135.1	108.9	125.0	244.0	92.4	98.0	118.9
1173.4	559.5	655.7	1328.7	705.0	1619.8	742.6	1134.3	934.3	290.2	1025.9	313.0	1529.5	487.8	125.7	497.0	488.0	1046.6	354.0	717.3	615.1	794.5	85.5	340.0	956.6	879.0	983.3	592.4	997.9	801.0	880.4	392.3	744.3	422.0	266.7	198.0	201.3	1196.4	1004.2	1163.6	1052.6	1097.6	773.7	731.1	727.5	820.0	696.7	61.6	257.4	1262.7
497.0	589.2	452.8	330.7	843.1	355.5	486.8	606.2	206.8	481.2	740.7	909.2	456.0	180.7	605.6	433.6	566.5	278.4	870.4	452.4	415.2	370.5	491.7	378.8	579.2	483.2	265.8	243.0	529.0	327.1	668.9	684.8	332.0	1131.4	858.7	329.4	1020.1	269.4	412.6	1138.5	288.9	597.4	446.4	554.7	409.6	591.6	820.0	172.8	456.3	288.0
1278.4	2046.2	1317.1	1732.6	608.6	1743.7	813.5	1271.8	829.1	1472.8	1393.2	1795.6	1252.2	1439.0	917.3	649.5	333.0	860.7	786.1	772.3	858.4	1018.7	851.8	622.0	875.2	955.0	1294.9	1249.9	1119.9	1774.4	690.4	745.6	1689.3	1700.9	1726.9	2451.0	2111.2	1221.2	792.5	2994.9	2156.6	1299.3	1449.3	1585.0	765.4	1519.5	1024.7	1218.6	655.6	1095.4
1978.2	1753.6	2044.4	2048.1	1453.7	1818.6	1997.4	1275.4	2722.0	1058.9	2363.7	2105.9	2127.3	1014.7	3787.2	2419.5	1333.4	2128.8	1875.9	3780.2	2730.2	1489.7	1469.4	2477.8	1777.5	2030.3	1374.3	1610.8	3091.4	1350.7	2961.4	1539.6	1029.4	904.3	2543.6	725.0	1544.7	1966.7	2207.4	1410.3	1229.8	1832.8	1599.6	1517.9	1634.6	1139.3	1472.8	4091.8	955.5	2082.1
1662.4	2620.2	2919.6	1271.0	1729.5	1700.5	2113.5	1642.0	1810.0	2240.5	1936.0	3133.8	1347.5	1344.8	1129.4	1581.6	1797.7	1604.3	2436.3	1214.1	1397.2	1656.5	2320.5	1399.6	1756.8	1925.2	1947.5	1840.4	1555.8	1563.3	1340.5	2421.8	2203.9	2958.2	1121.1	1330.0	2673.9	1693.5	1312.2	2020.2	1402.1	1732.3	1371.4	2051.6	1666.4	1473.8	1741.6	1867.3	1828.5	1623.1
29.0	115.5	96.0	88.0	210.9	159.7	64.0	155.8	107.0	80.0	85.3	104.0	16.8	73.0	6.5	-11.9	12.8	48.0	15.2	46.0	75.9	192.3	65.8	9.0	17.2	29.0	90.0	62.7	32.0	33.2	53.2	21.0	62.0	114.0	67.3	170.3	177.0	100.5	194.2	82.9	174.0	206.7	217.3	130.0	67.6	29.0	215.4	88.0	117.2	69.4
42.8	21.0	4.5	29.0	5.2	-4.4	25.4	91.6	-14.4	6.4	-6.5	26.0	2.3	-14.7	15.5	-7.0	30.6	-36.0	39.9	14.8	36.7	26.9	32.6	20.0	29.0	9.0	7.8	21.0	-16.6	24.1	16.0	49.2	13.7	1.5	13.7	4.0	-16.3	31.5	55.1	-5.0	-50.2	19.0	-28.5	10.4	21.0	42.6	24.3	35.5	10.8	29.6
373.7	845.6	467.0	361.7	448.7	509.4	383.0	802.7	581.2	507.5	465.0	833.5	453.6	526.4	328.5	361.1	170.4	413.1	341.4	576.9	604.9	352.7	422.5	512.1	447.9	832.0	447.8	584.4	470.0	436.6	403.7	289.0	672.2	594.8	402.3	420.4	1403.0	489.3	404.6	627.1	733.2	961.0	703.3	837.9	540.2	695.6	857.0	594.1	508.9	594.2
-3.5	-13.7	-10.0	23.5	17.7	25.0	17.5	35.5	28.0	26.0	55.3	22.0	53.4	3.0	59.5	32.9	24.1	-24.0	37.0	54.9	19.3	13.2	47.3	11.8	5.0	-4.0	13.2	39.0	35.5	7.3	46.8	23.1	21.7	72.0	3.0	16.8	0.0	-3.4	13.4	16.8	-64.4	-9.0	74.0	4.2	50.8	41.4	55.3	113.5	16.0	39.0
-11.7	9.0	-10.0	-5.0	8.2	-10.0	-9.1	-150.5	3.0	61.0	29.6	16.0	8.0	-1.8	25.7	17.8	18.4	53.4	8.2	1.3	-4.0	114.4	-14.0	0.6	35.5	-24.1	-12.4	-16.9	21.8	24.1	9.0	-13.0	21.0	39.9	-8.4	11.0	25.0	32.0	-1.8	20.2	42.4	37.6	-14.1	-8.6	11.3	35.5	55.3	5.0	29.6	13.2
-1.8	35.0	153.0	9.0	26.0	42.0	34.3	32.9	73.8	-4.4	-13.1	218.8	61.6	122.3	-129.3	-8.5	-50.9	68.9	-41.2	54.1	-11.8	121.4	0.8	72.9	-6.2	277.0	99.7	43.8	-11.1	-19.9	-41.1	199.4	45.9	125.6	30.8	-3.0	491.2	-16.6	90.5	5.0	55.3	151.5	70.0	431.1	19.3	69.7	287.0	-48.8	90.7	108.9
13294.9	14642.4	11151.7	8723.6	13593.6	12891.6	10675.4	9992.2	13426.6	16573.7	12648.1	15493.5	10520.2	16938.9	8331.6	10343.2	7128.5	11151.2	21742.0	7343.2	8027.8	10708.5	12122.6	13158.1	10961.9	13203.4	15858.1	8652.5	12028.7	8940.6	9956.4	10794.5	12846.3	16434.8	12500.1	16687.7	10956.9	9532.3	13183.2	10778.2	13525.9	10786.5	11178.3	8229.1	11679.7	5437.2	12227.3	10494.8	12932.2	11361.4
52.0	47.3	41.0	66.8	46.2	52.8	64.0	50.0	72.9	150.0	77.2	97.0	101.0	81.0	98.8	55.1	166.7	112.0	88.0	60.0	84.0	158.0	74.3	77.2	108.9	-3.5	89.0	102.0	68.5	48.5	102.2	98.8	72.9	115.0	101.3	82.4	84.6	85.0	70.2	75.5	76.4	56.2	80.0	67.3	108.9	53.7	123.5	100.2	55.6	68.5
129.0	223.0	160.8	74.6	137.5	164.7	149.2	147.2	227.5	201.2	118.0	323.0	183.4	285.7	85.5	102.4	337.3	99.0	175.1	185.6	199.3	116.6	171.9	157.1	241.1	239.2	122.6	206.0	188.9	145.9	211.7	243.0	127.4	221.1	216.2	250.9	379.3	88.8	110.0	268.8	206.0	206.0	190.0	267.2	179.0	257.3	219.6	182.5	158.0	166.5
3559.6	2328.9	2658.3	2119.2	3136.3	4059.0	4365.3	2651.9	2486.9	2603.2	2132.4	2331.9	3420.5	4171.3	3725.3	3096.2	1087.0	2876.1	2204.3	2232.6	2015.4	4969.4	1453.7	6040.4	3353.6	3324.6	4783.6	2207.9	1672.6	3112.5	2151.3	2361.5	3970.7	1893.9	1660.8	1891.8	1840.1	2064.8	2621.5	2352.7	1922.1	2505.2	2205.7	2273.0	2647.4	1623.2	2336.3	1412.1	2024.0	2919.8
407.5	302.0	447.0	212.5	184.1	360.3	133.5	372.5	290.7	491.7	403.9	651.0	343.8	304.7	304.2	378.0	344.8	287.0	289.0	401.6	327.1	374.2	226.3	239.4	376.3	266.1	320.2	297.7	282.7	463.7	194.4	273.6	206.9	224.9	176.7	591.3	664.0	56.0	240.3	424.7	381.4	376.0	224.8	354.6	369.9	317.8	370.5	260.8	259.1	353.9
383.2	875.5	919.8	354.0	274.6	438.8	826.4	1439.0	506.4	1691.3	965.6	1412.1	716.7	445.7	560.1	236.7	391.4	376.4	302.5	525.2	360.3	416.0	510.2	300.0	547.5	371.1	660.1	965.8	308.7	1023.7	318.1	967.2	361.3	586.0	610.9	1084.7	2462.2	588.5	667.2	3273.8	1038.8	1513.7	509.8	580.7	596.0	570.8	739.5	452.1	1008.1	608.5
9311.1	13613.2	13461.7	12673.4	9992.3	11414.9	10546.3	15548.2	11695.1	16561.8	11324.5	12951.1	10187.1	14873.8	12028.0	12470.0	10096.5	13738.2	14713.0	16438.8	14835.2	11105.7	13720.7	9476.0	18280.8	11529.5	10511.2	18485.3	14856.1	19739.7	12778.9	12906.7	12609.9	20099.4	22289.9	17850.9	14508.3	9478.1	14404.5	17295.6	14870.9	12366.4	14716.5	8869.8	16725.4	20249.2	16320.8	16887.8	12997.6	14972.9
2353.1	1123.8	571.5	2089.2	1185.4	1131.0	1877.0	1257.2	1173.8	920.6	1373.2	1389.3	435.8	561.1	1998.5	1912.7	277.5	1051.9	2995.1	1252.4	1236.1	1475.1	926.2	2410.6	1648.7	1270.8	1106.9	1450.1	2402.7	1157.5	2988.5	1001.5	579.5	1325.8	1206.2	1630.1	949.6	1284.8	1492.4	834.3	1443.5	901.6	1262.4	1126.3	897.2	934.7	1209.8	1087.0	1291.7	844.7
157.0	121.7	177.8	120.6	72.0	199.3	90.2	220.7	66.8	167.8	121.7	198.5	167.4	131.0	265.0	81.0	265.0	193.6	145.2	171.7	97.0	113.7	65.8	91.3	169.1	72.0	151.0	158.9	160.0	209.8	104.7	135.6	180.9	73.8	144.0	383.5	61.8	226.0	50.2	160.3	342.5	269.9	231.2	238.2	133.0	171.9	222.1	211.0	24.0	146.0
233.4	156.1	223.9	267.6	232.5	266.5	174.0	131.0	206.0	248.2	276.5	197.5	239.7	157.1	-45.3	194.3	24.3	398.6	271.2	190.0	252.0	155.4	185.1	231.2	249.1	246.7	276.5	369.6	323.6	224.0	252.7	142.1	184.3	267.1	422.0	234.4	351.4	46.8	161.4	227.8	292.5	211.0	437.0	248.5	187.0	342.3	254.0	199.0	289.9	186.0
277.9	248.3	351.5	420.2	759.4	357.5	168.3	430.1	95.0	197.2	536.9	1806.0	361.2	195.0	365.4	306.4	-501.8	598.9	319.2	84.1	435.7	821.9	558.3	677.0	751.3	68.5	113.0	211.9	392.2	58.1	85.8	42.2	263.1	174.0	482.6	366.9	497.0	87.2	107.0	676.4	356.0	576.3	337.4	359.7	89.2	598.6	246.0	-1.5	232.6	183.0
789.1	1274.2	896.2	1684.1	969.8	960.2	937.8	899.1	833.4	1134.0	911.9	920.5	846.7	908.0	711.5	953.5	1009.0	1072.4	1044.9	1144.1	1285.0	687.7	803.8	1002.0	1145.8	933.0	706.1	1070.6	1301.3	932.3	1267.8	701.3	871.6	1046.2	1496.4	1439.0	1318.2	961.0	793.4	869.5	1701.8	1242.3	1040.4	1395.8	822.7	1211.1	1094.9	1022.4	1197.0	1279.0
-24.9	32.0	101.0	-99.0	-111.6	-33.0	-10.0	53.9	-70.8	358.6	160.7	138.9	132.5	53.4	-117.9	-44.3	-85.5	-27.0	-118.6	-99.0	-31.3	39.9	-8.8	-79.8	-32.5	-31.0	-27.9	-42.5	-103.1	-70.2	-45.7	-32.0	21.0	63.9	-43.5	52.0	235.2	-165.2	-134.2	28.4	195.1	159.0	32.0	135.1	132.0	29.0	-169.2	-49.4	182.8	5.4
57.9	86.0	80.0	56.3	77.4	71.0	66.6	325.0	82.0	244.0	135.8	178.2	108.0	129.1	118.0	42.6	53.9	16.6	-8.7	-17.0	72.8	26.0	-8.8	36.2	39.0	40.7	116.3	74.0	14.8	33.2	60.0	-3.0	119.7	147.2	39.0	198.0	217.6	37.7	26.8	238.2	489.1	147.7	104.4	162.7	126.6	116.8	54.5	120.0	205.1	89.1
119.0	177.2	98.0	154.8	118.9	109.7	163.7	33.8	123.5	154.0	125.4	128.3	144.9	93.6	115.3	135.8	400.3	83.5	119.2	41.0	56.3	57.0	3.9	130.0	137.5	132.8	99.7	94.0	91.8	78.2	95.3	70.4	61.0	145.1	108.9	75.0	83.5	245.1	76.7	93.0	80.0	72.0	58.1	39.0	127.4	66.2	6.0	249.3	73.8	115.3
423.9	343.2	407.4	365.1	357.7	354.1	361.2	233.0	434.3	247.2	342.4	209.4	319.5	211.9	79.0	339.3	354.0	339.8	327.0	401.6	572.3	77.5	81.5	182.0	399.0	235.4	279.8	387.1	352.7	346.3	569.7	387.8	258.3	203.5	269.3	213.4	131.4	367.4	461.3	208.8	343.4	311.4	270.3	192.4	493.4	18.5	178.7	30.3	272.0	351.7
532.1	476.8	401.0	605.1	353.7	376.6	378.8	528.1	401.7	516.4	459.0	586.7	426.8	630.4	252.4	629.3	340.5	491.6	407.6	380.8	487.9	443.7	446.2	411.7	853.3	466.8	454.8	526.2	557.7	514.7	429.4	578.2	725.0	959.5	723.3	1192.3	459.5	505.2	586.4	947.6	536.1	578.8	818.6	429.9	616.6	856.8	500.2	586.5	438.7	411.0
325.9	351.1	349.4	313.8	227.8	260.6	210.5	238.0	233.9	317.0	463.0	345.0	305.0	222.1	390.0	190.0	158.0	306.4	253.5	215.4	251.0	39.9	400.8	204.2	266.6	226.8	244.6	270.6	347.1	187.3	271.4	79.0	226.6	274.4	268.4	392.1	382.5	284.7	248.5	393.1	482.7	272.4	1343.8	308.5	237.8	224.0	221.3	284.9	289.9	235.0
363.0	398.2	555.9	1242.2	746.8	371.2	447.8	775.6	699.5	581.3	748.6	236.0	308.0	654.1	292.6	409.4	211.1	417.2	430.6	680.9	525.7	163.6	397.3	626.9	220.9	243.0	277.3	516.9	620.3	557.5	544.3	209.6	224.8	694.3	481.7	249.2	328.6	100.5	704.8	369.4	793.6	502.0	784.6	732.3	372.3	539.4	410.2	328.9	1267.8	441.4
443.6	259.7	229.4	598.3	351.2	378.0	349.8	391.2	367.8	361.2	367.2	261.5	372.1	301.2	455.0	473.3	424.7	320.6	359.1	362.6	432.2	460.5	547.3	538.0	313.8	351.4	212.6	357.8	623.0	360.0	391.8	164.2	265.0	252.4	987.1	323.2	1150.0	348.0	279.5	665.5	461.3	330.8	537.2	305.1	342.0	563.9	233.5	446.3	243.0	313.4
99.0	84.0	46.4	79.0	49.7	72.0	127.6	53.9	55.3	98.0	74.6	118.9	108.9	66.0	206.9	72.8	84.6	42.4	121.6	65.0	40.7	7.0	74.3	94.7	57.0	59.0	83.5	63.9	113.5	86.0	74.3	24.2	29.4	85.0	108.9	76.0	177.0	-0.5	19.3	65.9	114.7	58.1	18.0	37.2	28.0	96.9	74.0	91.3	53.4	78.0
931.6	2655.5	1220.2	1364.1	2252.3	1195.9	1250.1	1489.5	1396.3	1011.6	1423.7	1143.9	1005.2	1132.8	519.1	833.3	580.7	1185.0	886.8	1299.1	1371.9	942.9	1000.0	1547.2	1119.2	1542.9	973.8	1091.1	1138.8	1049.0	1511.1	971.4	1137.0	1224.3	1588.6	1028.9	1247.4	1155.4	1061.9	1218.7	1056.5	1236.5	1570.1	1709.5	1086.5	1796.6	1465.6	1321.4	1375.3	1201.6
57.0	151.5	233.9	27.0	52.0	44.0	66.6	355.3	69.4	407.3	108.0	497.0	34.0	285.7	46.1	14.4	36.2	-23.2	110.7	3.0	52.0	57.0	38.4	54.5	86.0	113.8	171.0	164.6	41.4	151.5	5.8	87.1	304.1	624.9	57.0	402.4	298.4	101.3	15.1	254.0	372.7	312.3	117.2	213.0	284.5	150.0	94.7	35.5	324.3	71.1
164.0	227.3	130.0	161.0	164.4	237.2	65.8	101.6	223.0	149.0	178.8	138.9	101.0	115.0	26.9	7.8	8.2	200.7	22.7	119.6	50.8	-31.6	-23.2	189.0	212.4	149.0	231.5	111.1	280.0	190.0	48.5	73.4	27.7	145.1	236.0	488.7	160.3	61.0	65.9	224.9	217.9	256.0	138.2	209.1	159.1	362.2	154.2	181.5	190.9	129.1
1060.8	827.7	738.3	1076.2	1369.0	909.1	980.9	679.4	1604.7	1028.5	906.2	856.0	958.6	1305.7	1071.6	1037.3	86.3	524.4	1056.8	1204.1	1402.7	1328.8	1183.7	1727.0	855.0	867.0	1017.6	775.8	1172.5	1418.2	867.7	721.6	938.9	712.3	1151.4	957.2	834.0	873.9	1683.3	660.4	824.0	1340.3	1407.3	1217.3	971.3	693.4	1037.8	965.9	845.3	1399.4
117.2	359.5	342.6	255.7	210.9	265.0	193.4	410.1	161.4	450.5	465.0	216.2	196.7	397.1	254.5	158.0	119.7	267.9	106.9	244.0	259.0	72.0	126.6	203.3	214.5	292.7	243.8	272.9	229.1	279.2	253.6	130.0	286.2	493.2	261.9	426.7	482.8	302.5	246.3	465.1	506.1	360.4	283.6	290.6	344.0	453.2	306.7	268.1	567.1	216.2
79.9	135.8	158.0	125.7	91.0	138.6	29.8	282.8	104.0	110.2	198.5	224.7	67.0	148.7	66.8	159.9	65.0	100.0	27.5	212.8	189.1	102.6	56.0	66.2	139.7	48.5	101.3	209.7	74.0	133.7	14.1	42.7	176.3	169.7	106.9	175.1	296.3	26.0	175.1	126.3	195.8	208.8	260.6	201.2	158.0	175.1	228.3	52.7	243.0	158.0
278.8	312.0	433.6	352.3	453.7	437.5	210.5	404.4	354.6	526.9	414.7	316.0	306.0	358.2	822.8	377.1	412.7	438.7	797.4	537.2	367.2	611.4	570.9	367.4	580.1	310.5	341.6	468.1	334.8	402.6	282.5	598.0	686.6	405.9	586.9	464.6	481.2	420.9	631.2	509.4	366.7	485.5	247.4	309.3	351.2	606.4	487.7	558.6	707.3	439.0
380.6	474.4	320.9	403.2	430.9	367.1	243.0	395.0	322.5	433.2	328.3	496.1	278.3	402.2	757.1	325.7	345.9	309.3	354.0	387.4	494.3	318.0	318.2	360.4	353.1	385.4	390.2	361.3	435.5	363.4	384.4	355.7	498.5	443.1	701.4	584.6	606.7	638.2	421.4	429.0	658.8	517.1	359.6	457.1	444.7	683.0	389.5	244.0	433.2	406.8
333.8	530.6	364.7	737.8	386.8	315.2	186.2	418.7	357.5	492.6	564.4	482.1	402.6	317.0	115.3	289.9	81.2	481.8	295.2	407.2	535.3	109.4	452.3	331.2	365.1	355.7	336.9	418.3	386.2	314.4	345.9	260.6	309.5	242.0	837.9	348.9	689.1	303.8	286.3	707.5	414.2	210.2	435.2	492.9	265.9	534.5	282.0	626.3	225.6	388.5
822.9	581.8	765.8	988.8	1401.4	995.0	509.9	1034.2	928.2	1133.1	1099.0	894.2	732.9	1072.4	475.4	618.9	452.1	654.4	675.0	1100.2	1041.9	881.9	809.2	1030.5	1076.7	822.0	335.3	1301.5	1046.9	830.4	1135.7	616.8	1110.9	1205.3	1148.1	1017.6	753.9	878.1	1001.8	1436.6	1176.2	1190.4	1646.9	1165.4	1019.3	1839.2	861.3	717.0	852.2	931.9
477.6	444.8	586.4	390.9	604.2	626.1	340.2	531.5	539.9	652.7	662.9	552.2	444.0	658.6	377.0	442.8	61.7	610.9	516.0	516.7	608.3	514.7	303.0	809.5	485.2	455.6	571.2	546.0	493.8	587.7	483.5	479.6	660.6	598.3	574.0	655.8	410.4	443.4	558.9	546.7	736.9	631.5	436.4	459.2	690.8	479.3	634.3	214.0	517.2	497.8
128.0	195.3	152.0	125.7	97.0	135.4	87.0	130.0	174.0	252.4	142.8	353.0	198.4	213.6	112.7	184.0	8.4	212.8	185.7	168.3	135.8	374.2	19.0	146.8	158.0	210.0	163.0	189.0	118.0	112.0	111.3	376.3	234.8	245.1	232.0	287.0	397.4	286.9	162.6	337.3	181.5	166.0	150.5	288.9	146.6	198.5	363.0	196.0	168.7	268.2
54.1	108.0	166.5	14.2	72.8	93.0	120.4	327.0	68.5	249.3	154.0	202.8	128.3	184.1	140.5	55.1	57.9	141.8	172.0	88.0	97.0	9.9	14.6	111.0	152.8	162.0	158.0	154.0	55.6	90.2	41.7	120.6	118.9	319.4	109.8	132.0	403.2	90.5	50.2	262.0	280.6	238.0	189.0	199.6	124.0	241.1	202.8	158.0	367.5	91.3
129.0	406.4	274.2	108.9	169.7	234.7	79.0	125.0	195.9	283.7	247.6	298.0	155.4	254.5	268.7	67.3	-19.1	188.9	83.5	279.0	255.0	299.0	119.7	185.0	317.0	81.7	197.0	264.1	203.3	310.8	125.4	282.2	392.7	229.7	345.9	426.7	411.6	254.5	233.9	340.2	381.4	345.4	327.6	428.1	259.5	431.2	329.2	144.0	356.9	221.3
220.6	202.2	206.0	167.0	244.8	184.0	137.0	198.4	239.4	284.6	206.9	169.7	240.8	435.2	110.7	48.5	-10.8	165.5	183.6	228.0	255.0	88.0	-8.8	238.5	190.0	65.9	149.0	172.1	205.1	158.0	177.8	10.5	98.0	103.0	164.2	161.7	185.0	82.0	263.9	139.3	386.9	274.0	250.0	204.4	220.4	309.0	108.0	42.4	114.7	275.3
-8.5	-42.0	-36.0	-66.0	-53.0	-43.1	-20.5	-47.5	-21.0	-23.4	-27.0	-57.2	-19.0	-11.6	-1.7	-3.5	-28.0	12.5	-58.8	-33.0	-2.1	6.3	-97.1	-30.6	-44.7	-55.2	-1.8	-22.1	-43.5	-16.6	-43.4	-81.3	-3.0	-24.5	-73.1	-42.0	-79.6	-59.3	-80.0	-66.0	-59.7	-105.7	-34.5	-67.9	-1.7	-91.3	-60.2	-22.6	-82.3	-32.5
340.9	596.6	508.6	476.6	536.2	536.2	455.5	505.4	423.7	586.4	699.3	572.3	398.0	496.2	363.5	444.2	174.0	428.3	393.2	566.5	508.0	401.9	448.1	1443.8	577.3	448.7	422.2	449.6	359.8	484.0	634.7	288.0	498.5	918.5	562.9	333.8	457.8	235.0	250.7	644.5	573.2	500.6	504.9	753.2	550.8	771.4	482.2	671.1	824.1	359.0
79.9	224.7	167.4	104.0	117.1	117.2	75.1	108.0	133.7	56.2	370.3	149.4	83.0	80.0	293.8	206.9	38.0	397.2	224.0	267.0	301.0	130.0	60.2	174.0	284.8	128.2	153.0	188.0	230.0	243.0	103.0	37.9	70.4	92.4	113.5	153.7	250.9	127.2	163.7	120.8	234.4	159.0	174.0	190.0	230.8	300.0	82.0	345.6	392.8	137.5
445.6	164.9	180.6	422.5	497.0	211.7	283.6	107.1	338.9	104.0	1242.5	414.7	343.0	225.5	1380.7	396.5	176.0	577.7	367.7	563.0	407.9	403.6	755.9	379.6	608.3	339.0	201.0	65.0	566.3	379.5	325.6	219.4	237.5	310.0	449.5	108.0	575.5	436.2	275.2	130.0	319.7	392.9	363.7	473.4	213.6	316.0	150.4	906.8	605.7	354.6
210.9	201.4	137.0	192.4	164.4	144.0	260.2	116.9	192.5	238.0	185.2	207.7	249.2	161.4	229.3	234.6	675.0	247.0	350.6	186.4	174.9	114.4	294.4	233.9	187.0	217.0	199.0	143.0	206.9	190.0	314.1	172.2	156.1	206.0	113.5	108.0	152.6	180.4	238.5	170.6	61.6	101.0	147.7	133.8	225.6	160.1	126.3	300.9	109.7	237.0
65.9	33.0	3.0	52.0	11.8	-3.0	81.0	27.5	45.0	115.8	16.0	43.0	43.3	17.2	145.9	47.6	55.1	90.7	90.2	65.0	34.3	-68.4	4.4	54.5	52.0	30.5	52.0	90.0	21.0	70.4	70.4	49.2	38.0	-7.7	52.0	19.3	32.0	24.6	3.7	25.2	-10.0	-61.3	32.0	22.0	52.0	52.8	66.0	-11.4	40.2	54.5
2.4	24.3	9.0	69.4	19.3	42.0	65.8	71.1	28.0	-0.3	-4.2	6.6	17.7	4.2	252.4	29.0	7.9	53.4	74.6	29.0	176.8	-26.5	-10.9	17.0	1.0	1.6	0.6	-16.9	126.6	-16.6	61.0	2.3	18.5	-33.4	85.8	-13.7	21.0	14.9	-5.3	-21.0	-13.3	1.0	-22.5	41.4	22.0	-47.2	48.5	-16.9	-18.6	-15.5
70.2	75.9	53.4	65.0	39.0	32.0	147.5	126.0	53.7	90.5	34.8	84.0	69.0	10.4	87.2	50.2	284.2	35.0	122.8	62.0	92.0	150.1	54.5	69.7	89.0	115.5	58.3	69.4	82.4	65.0	104.7	41.8	43.5	52.0	43.3	43.0	49.2	72.0	96.8	79.0	51.0	5.6	45.0	88.0	54.1	58.3	74.0	68.0	55.6	52.8
71.1	43.0	41.0	59.3	21.0	21.0	40.3	142.0	33.4	103.0	52.8	28.4	26.0	6.6	170.0	39.0	122.3	39.0	78.1	22.7	59.0	283.0	35.8	61.0	24.3	14.1	72.0	46.0	49.7	26.0	66.6	46.4	47.6	21.7	18.5	59.3	50.6	49.1	60.4	45.0	84.0	47.3	47.8	52.0	45.0	42.6	-0.8	37.2	53.4	43.0
-60.3	30.0	24.8	-8.0	47.3	23.0	-43.1	42.8	6.6	-0.3	-52.4	-3.0	-9.2	70.0	35.8	-44.9	8.8	16.0	-9.4	-9.1	-39.8	92.5	-72.4	25.0	52.0	246.7	19.0	13.2	37.8	-60.0	-15.7	234.4	31.1	-34.2	23.5	-30.0	68.5	3.9	5.7	44.0	47.0	-14.4	59.3	68.5	21.0	30.5	0.0	16.6	406.3	68.5
18.9	26.0	-10.0	28.0	0.0	20.0	-0.6	4.1	26.0	3.0	14.2	9.0	16.8	26.0	-55.7	41.4	72.0	16.6	-3.6	101.0	48.5	8.3	47.3	0.6	-10.9	0.2	26.0	14.6	16.0	16.0	32.0	-1.2	-21.7	-0.8	14.8	13.0	22.0	-1.9	19.9	511.9	21.0	13.7	34.8	6.6	-16.1	-4.4	16.0	-0.5	-5.3	4.2
948.3	1908.1	1430.6	1269.4	967.1	1053.2	1150.0	1198.2	1044.5	1966.0	1002.7	2804.3	764.5	1394.8	419.5	837.4	590.1	1345.5	700.5	1386.5	956.1	522.5	929.2	1317.1	1475.0	1497.2	920.5	1796.0	1354.1	1550.8	1073.9	898.0	1444.0	1054.7	1251.1	1813.8	3253.7	946.5	1058.7	1683.5	1426.9	1889.2	877.5	2167.7	1011.9	1493.2	1630.2	747.3	1600.3	1418.4
394.5	618.8	531.9	439.3	405.9	423.2	504.6	681.1	607.2	1017.5	425.0	756.7	538.0	654.1	222.1	501.5	160.9	421.4	217.0	478.2	600.6	199.9	423.3	516.6	450.6	465.1	535.5	618.8	442.0	443.0	461.6	411.0	709.0	966.1	517.9	634.0	1315.1	484.2	598.0	1352.0	927.4	702.1	550.0	1137.6	756.2	989.9	901.2	445.6	671.1	629.0
6.0	22.7	44.0	813.9	0.8	17.0	83.0	-3.5	17.0	61.0	3.0	29.6	44.1	113.0	94.0	8.4	66.6	352.7	3.8	78.2	65.0	150.1	119.7	23.0	1100.9	39.0	-8.0	21.0	1922.1	69.7	38.2	68.2	10.6	972.8	17.7	22.0	37.6	27.1	16.0	44.0	3.9	17.0	1715.6	69.7	52.0	2093.7	47.6	12.5	-2.0	18.0
385.8	353.4	195.6	288.0	309.8	218.1	382.1	462.2	264.0	242.0	324.5	365.5	221.5	287.2	796.6	364.9	489.3	351.9	487.9	332.1	282.2	434.4	484.2	301.0	295.5	249.4	255.2	233.0	299.4	268.5	378.0	206.9	251.6	268.1	228.0	314.7	175.0	373.2	362.6	301.5	235.4	203.3	234.8	221.5	424.8	238.2	296.4	365.5	279.6	259.5
318.8	387.2	405.3	512.3	436.3	350.0	378.0	794.5	423.7	400.0	489.0	381.2	330.4	296.8	468.6	421.6	384.2	630.5	708.1	677.3	842.3	521.5	331.9	443.0	502.9	368.6	309.8	402.8	618.6	549.2	339.4	296.3	617.7	387.3	378.0	765.4	508.6	567.4	656.3	423.9	417.3	475.5	584.3	546.2	582.9	610.7	566.3	465.6	592.9	360.4
3607.8	1538.2	2907.7	1522.8	1321.6	3720.7	3018.7	679.4	1404.0	1528.1	2919.2	6337.3	1869.5	1271.2	2236.6	1968.7	1483.4	993.1	1772.6	1811.3	1331.6	2901.5	1767.0	942.4	3030.6	1971.0	2875.4	2349.9	2695.6	2622.3	1254.0	3292.9	2173.7	1269.6	2762.4	2716.2	1045.6	2715.8	2716.3	2002.1	1466.7	1759.5	1723.1	1280.9	1711.9	975.9	2186.9	1692.3	1359.4	2404.1
-91.8	-105.8	-32.7	-52.8	-53.0	-110.8	-74.7	37.2	29.0	-46.0	-66.0	-77.9	-65.2	-103.9	20.0	-59.6	99.6	-39.0	-103.5	-67.0	-45.8	-56.7	-80.8	-68.9	-160.9	-71.8	-94.1	-85.4	54.9	-73.3	-43.4	21.7	7.5	33.2	-29.8	-49.5	0.0	-53.0	-170.4	-116.2	12.5	-75.2	-36.0	99.1	-68.2	-252.6	-88.4	-95.4	-58.9	-53.8
200.9	210.9	230.3	400.6	200.9	282.6	230.4	323.0	214.9	405.5	314.3	262.4	249.2	231.3	216.4	253.1	613.7	336.1	273.8	290.8	205.2	232.5	328.2	271.4	198.0	231.6	233.0	314.9	269.4	283.6	229.7	206.0	292.3	182.0	320.1	298.4	330.2	349.0	233.0	281.3	328.9	286.4	202.4	248.5	313.5	236.3	197.2	323.0	237.8	308.8
380.6	638.4	511.2	443.2	447.8	653.7	455.5	635.5	411.7	1222.5	626.5	792.0	548.3	624.3	389.0	423.0	129.1	542.3	447.0	413.1	619.4	373.3	313.8	427.0	516.3	306.7	539.0	295.5	776.0	462.7	334.1	467.7	644.4	814.2	758.6	884.9	582.7	615.8	336.6	644.5	547.2	627.0	1033.6	436.4	546.2	1336.4	552.3	391.0	385.4	451.2
187.0	298.0	130.9	534.0	186.6	218.1	169.4	205.2	210.9	50.8	462.0	133.8	286.2	122.3	314.7	181.0	108.6	201.6	200.0	219.6	181.5	203.7	101.6	96.9	319.0	93.0	176.4	190.9	384.0	136.5	229.7	42.2	153.3	127.8	92.4	104.0	57.0	73.4	136.5	364.3	253.6	80.1	395.9	164.6	134.0	63.7	106.2	339.7	86.7	112.5
851.3	673.2	437.8	611.0	545.4	460.9	816.3	501.2	619.8	676.7	587.4	699.3	753.4	441.1	1121.7	891.3	2306.0	822.9	926.2	638.3	709.0	812.9	1049.0	530.4	1171.6	755.8	460.3	731.5	653.1	621.2	900.6	1125.1	712.4	534.4	805.7	645.2	445.8	1128.2	649.6	647.4	462.9	500.6	527.5	435.8	661.2	573.4	579.4	731.4	511.9	750.2
159.0	139.3	112.6	94.7	106.0	176.0	96.9	110.2	183.1	115.8	211.7	177.4	260.6	180.7	118.9	116.3	140.5	119.2	154.5	133.7	227.8	118.0	75.5	127.0	185.0	148.0	171.0	84.6	78.0	156.1	176.8	312.9	170.6	132.8	75.9	150.5	67.3	119.8	113.0	81.6	155.2	194.4	113.8	113.0	277.4	156.0	87.0	134.2	52.0	113.5
72.0	53.7	23.5	34.8	50.8	42.0	44.3	107.1	70.2	115.8	45.0	68.0	52.0	57.0	31.1	91.3	239.8	74.3	98.0	51.0	67.6	19.8	114.0	68.5	98.0	90.0	39.0	66.8	54.1	48.5	159.1	276.5	52.7	61.6	63.0	92.4	72.0	119.8	47.6	88.0	71.1	26.0	41.0	23.0	54.1	91.3	103.5	115.3	43.8	60.4
-37.3	-34.0	-11.6	-24.8	-56.0	-19.6	-26.0	-12.6	-27.9	-17.6	-60.5	-59.8	-55.7	10.4	22.5	-22.9	43.8	-27.0	-74.7	-1.3	-78.7	-31.2	7.6	1.8	-36.8	-19.2	-48.9	-56.9	-15.5	4.7	-12.4	22.8	-23.7	-22.8	-0.4	-31.0	16.0	-57.0	-14.1	-51.6	7.3	-33.5	-66.0	-44.8	-72.6	-52.9	190.0	-44.3	-5.3	-36.9
47.0	18.9	14.2	12.5	22.7	10.8	5.2	66.8	17.0	-0.3	19.0	36.7	70.0	9.0	16.0	-22.9	28.7	15.1	-8.7	24.3	10.2	77.0	129.1	-8.8	36.7	12.2	28.4	-1.0	16.0	9.0	-5.6	-2.6	7.5	88.0	88.0	6.0	-22.2	94.7	18.8	42.0	5.6	41.0	7.8	-31.0	26.0	42.6	28.6	-2.0	29.6	29.6
47.0	150.5	58.3	45.0	53.9	79.0	91.3	69.4	52.8	100.0	57.0	87.0	53.4	73.0	63.8	21.6	49.4	37.0	21.6	33.0	65.0	67.9	54.5	78.1	50.0	85.3	36.2	61.6	28.4	52.7	77.4	63.5	49.4	103.0	52.8	96.9	123.5	77.6	47.6	159.1	158.0	68.5	102.5	91.3	52.7	94.7	101.6	9.0	73.8	57.0
149.0	202.2	78.1	98.0	221.4	190.0	149.2	116.9	195.1	116.9	235.8	246.5	206.8	114.0	248.2	146.0	211.1	100.0	140.8	263.1	142.8	398.6	71.2	229.4	219.8	182.0	212.6	170.2	124.9	147.7	145.1	247.4	100.0	94.7	151.5	227.8	161.4	76.9	196.7	152.0	80.0	109.8	160.8	127.0	95.5	142.7	161.2	312.7	94.4	152.0
1059.3	1432.8	1819.5	780.7	982.6	1310.6	623.8	378.9	1341.7	773.7	1113.9	1141.2	426.0	880.0	746.0	1251.5	105.4	1331.0	925.3	1226.6	1487.7	1610.7	949.1	583.8	1507.4	926.0	1089.4	1077.4	979.9	971.7	878.3	1837.5	1097.0	497.8	1410.5	960.1	413.4	1115.7	1419.8	820.8	1599.4	1257.0	1563.2	1155.6	862.6	677.0	1367.3	834.6	714.6	1217.9
55.6	56.2	59.7	47.3	49.7	62.0	35.1	79.0	87.0	145.0	28.4	76.4	77.0	83.0	83.9	48.5	80.1	26.0	26.0	90.7	101.3	97.1	75.5	72.9	39.0	103.8	65.0	57.0	54.9	76.7	55.8	16.0	19.1	58.1	80.1	112.5	76.4	-3.8	146.2	97.0	57.0	90.2	79.0	142.7	45.0	118.0	131.1	4.3	91.6	49.7
87.1	285.1	174.0	160.0	66.8	203.5	65.0	335.0	195.1	183.4	243.9	216.2	131.3	110.0	277.0	97.2	241.9	166.5	130.0	235.0	265.0	169.3	100.7	63.7	214.5	193.8	153.0	81.2	162.0	180.2	211.7	106.3	206.0	150.5	170.3	204.0	206.0	180.4	184.7	207.9	241.1	211.0	221.4	151.0	134.0	228.7	222.1	145.3	223.0	126.3
565.7	962.8	738.3	891.8	1300.5	888.2	479.2	622.0	211.7	1363.5	503.9	2480.1	772.2	826.3	1571.1	366.8	226.2	1330.2	2218.3	789.7	2126.6	1520.9	1714.1	364.8	1077.6	580.2	765.7	510.2	1777.8	1583.4	370.3	447.0	1203.4	982.1	976.8	1399.8	56.2	259.8	906.6	583.8	780.0	1436.4	570.9	292.3	1012.7	925.1	692.0	3510.8	709.8	294.3
326.7	342.2	391.6	413.3	332.9	378.8	391.2	368.9	438.3	388.1	331.1	374.7	454.4	573.8	142.8	333.5	250.0	578.6	616.5	425.4	338.8	328.0	386.0	408.6	587.4	267.2	420.9	437.4	412.4	509.6	400.0	325.6	396.3	504.0	517.0	398.4	367.8	162.9	283.7	437.6	354.0	429.7	416.9	335.6	412.5	511.1	358.3	725.0	513.4	449.5
1094.4	1031.9	690.1	756.2	1116.9	772.9	1083.1	801.9	671.6	894.3	863.4	865.8	951.3	555.9	1453.5	984.6	2926.2	995.8	1242.6	746.6	771.3	801.7	1304.1	845.4	1001.8	1110.2	844.4	773.4	1042.6	688.1	1173.9	1398.9	625.6	615.9	750.2	819.1	667.0	1188.8	787.1	841.8	581.5	595.7	440.5	453.1	682.2	685.2	717.8	1176.1	621.1	797.8
194.2	243.0	145.0	239.8	151.5	173.2	206.0	298.4	195.1	333.5	241.4	255.3	136.4	192.0	-0.1	86.0	53.7	130.0	258.3	141.2	211.9	251.1	102.5	180.0	266.6	204.1	165.0	213.4	167.0	213.6	108.8	108.0	90.7	290.3	482.6	202.0	382.5	167.8	116.0	432.4	309.8	301.1	343.1	313.6	180.0	242.0	202.8	228.0	238.7	133.2
72.0	105.8	98.0	116.2	88.0	87.1	80.0	52.6	80.0	80.0	77.2	174.8	40.7	79.0	29.0	75.9	109.2	96.2	10.6	103.0	54.9	113.7	22.0	21.0	102.5	66.8	56.0	71.1	99.0	22.2	66.6	131.9	40.5	57.0	132.2	230.6	297.3	159.2	109.0	191.7	288.9	150.5	206.8	188.0	81.0	162.3	116.0	99.1	170.8	92.4
158.0	210.9	239.4	139.3	136.5	134.3	98.0	155.8	29.0	16.7	30.8	209.4	-22.6	198.0	48.2	380.4	-153.6	424.2	310.8	243.0	178.7	213.2	579.2	185.0	249.8	-27.2	71.1	203.2	375.6	104.4	-89.3	62.1	238.5	218.3	533.5	608.6	368.5	-38.2	32.9	142.8	94.7	124.5	156.1	242.2	198.0	407.6	191.6	421.9	352.9	63.9
464.7	892.6	700.0	496.1	510.1	438.2	522.0	476.5	350.9	282.0	450.0	706.0	430.5	428.0	396.0	517.2	138.8	589.7	649.4	464.9	426.5	416.0	133.8	420.3	585.5	397.0	406.7	441.9	713.4	442.2	467.8	365.1	388.1	466.8	354.3	478.5	425.8	501.1	341.8	406.3	426.8	453.9	354.8	396.8	394.5	509.0	456.3	665.1	624.6	401.9
154.0	232.6	283.4	258.2	148.7	118.0	197.6	313.5	147.2	264.0	254.9	181.6	181.5	131.0	329.6	118.0	248.0	122.8	255.4	217.1	200.9	20.7	146.0	141.8	191.6	108.0	144.0	119.1	151.5	143.1	217.3	98.8	167.1	86.0	321.1	212.4	331.7	200.0	155.8	250.0	214.5	225.1	105.3	147.0	155.4	285.6	147.8	223.0	217.3	179.0
479.3	836.2	867.3	837.7	497.8	848.7	461.4	1418.1	617.5	450.5	531.6	513.9	412.5	536.5	421.4	486.0	217.1	545.7	502.0	421.3	505.8	756.9	533.2	581.5	645.8	223.0	417.2	678.5	658.2	504.6	410.1	285.1	576.0	604.4	735.1	676.0	434.6	567.4	512.7	622.0	565.0	506.3	596.0	585.3	528.8	603.8	400.3	794.4	522.4	528.5
282.5	192.3	237.5	244.7	153.3	124.9	284.5	111.3	149.4	224.0	174.8	135.1	154.5	94.7	19.0	271.4	303.7	194.4	176.1	167.1	165.0	110.1	88.0	45.0	299.8	103.8	1074.2	97.0	253.1	395.7	482.4	322.3	277.0	18.1	112.5	170.3	60.2	314.4	121.7	152.0	145.9	161.0	20.0	103.6	369.1	55.3	46.8	62.7	181.2	78.0
350.1	409.2	871.7	857.2	575.2	232.2	595.4	377.1	555.2	288.0	387.4	359.7	400.3	242.2	1268.0	604.5	626.1	652.7	443.9	923.3	467.9	473.9	646.9	223.0	319.0	446.2	327.3	401.1	466.0	322.9	578.6	353.1	286.2	472.5	960.0	264.1	215.8	301.2	386.9	420.4	308.8	298.3	411.0	294.0	306.6	1185.8	434.4	1103.4	551.7	208.6
131.2	295.0	288.0	360.9	325.4	207.6	112.6	330.0	326.1	426.9	198.5	268.5	254.4	391.2	-110.6	217.1	98.0	212.8	92.4	192.7	263.0	-65.0	133.8	294.0	116.2	323.0	222.1	374.5	193.6	176.7	108.0	-22.0	171.7	348.9	435.2	279.0	355.5	12.2	219.6	418.7	378.0	376.0	283.6	843.4	167.6	433.5	546.8	121.0	359.4	207.7
210.9	-24.0	43.0	182.5	65.9	263.2	52.0	-45.2	20.0	-26.5	-7.7	40.0	381.1	437.2	836.9	1670.2	-4.1	42.4	162.0	198.9	72.8	45.0	36.5	91.3	100.7	-0.7	263.4	-58.2	332.0	126.0	232.5	31.5	159.1	-76.1	846.8	13.0	-46.5	46.2	87.1	122.6	345.3	50.8	29.6	-11.2	10.2	61.0	90.2	32.0	-4.2	783.5
149.0	164.9	216.5	57.0	41.6	120.6	89.1	261.5	250.7	18.1	304.3	177.4	295.0	459.3	54.3	49.4	21.2	344.4	104.7	64.0	279.4	52.4	117.0	25.0	129.0	280.3	24.0	161.8	61.6	75.9	160.1	233.5	44.2	142.6	-1.3	32.0	69.7	241.0	83.5	132.3	170.8	264.2	45.0	184.0	295.0	124.0	84.0	14.2	355.3	428.6
1326.2	1168.5	1995.0	1355.0	1069.7	1518.8	980.9	1322.7	1888.6	891.4	2052.4	1550.3	1142.8	769.3	1362.1	766.2	597.2	977.9	1465.3	1424.0	1130.0	883.8	980.0	1015.2	808.7	1009.8	1245.0	1222.0	1263.3	1219.1	1316.6	788.0	717.4	1006.6	998.2	1018.5	766.2	1294.5	1061.9	1127.0	893.2	1606.7	1375.5	1546.9	856.4	1960.3	1403.6	1150.0	1294.1	1400.3
239.5	224.7	176.8	366.0	482.8	194.2	230.4	297.3	188.9	192.4	319.8	290.0	213.0	376.6	232.5	295.7	31.5	408.9	391.5	226.0	409.5	479.7	469.3	305.0	142.9	286.9	198.0	267.4	218.5	246.3	255.3	312.9	387.2	282.8	174.0	320.5	757.3	411.9	302.5	186.4	158.0	293.6	252.7	250.6	304.2	414.0	202.0	324.2	215.4	244.8
379.7	293.0	139.6	310.6	295.2	232.2	434.4	382.7	340.7	347.0	216.4	283.6	362.6	231.3	749.7	463.9	565.3	423.5	725.0	405.3	416.6	684.0	589.7	281.6	455.2	393.7	312.9	237.0	431.2	425.4	486.6	775.4	260.2	207.9	375.6	300.8	270.2	458.5	322.2	289.0	291.6	244.6	243.9	227.0	414.1	411.8	257.0	484.3	230.8	272.9
-10.0	154.3	96.0	79.0	118.0	25.0	49.7	122.0	18.0	80.0	52.0	85.0	29.0	62.7	-0.9	19.2	24.8	114.0	99.1	103.0	214.9	22.2	32.0	70.8	75.5	143.1	39.0	93.0	83.5	-21.0	75.1	124.9	122.3	141.2	123.0	81.2	63.4	60.0	78.2	49.7	37.0	43.0	47.8	46.2	1.7	78.0	128.2	7.0	29.6	59.3
225.6	1053.8	288.0	270.1	437.8	421.9	288.0	646.5	246.8	913.1	414.7	304.0	213.7	379.5	429.9	198.5	12.2	493.4	470.6	203.3	243.0	412.7	417.5	341.8	477.9	301.1	342.4	399.5	607.4	293.3	193.6	388.7	267.8	146.2	202.0	445.4	546.4	282.5	262.8	590.0	430.6	298.3	555.9	441.1	243.9	1029.5	368.6	344.4	638.4	291.6
440.2	442.6	497.6	207.6	267.9	453.5	408.5	1419.9	352.4	1279.1	628.7	956.5	333.8	804.6	364.5	243.0	181.0	580.5	269.4	342.1	354.2	249.5	215.4	398.9	354.0	575.3	519.7	524.2	311.8	689.9	221.4	503.5	804.0	1231.5	216.2	1521.6	858.1	634.8	260.6	453.9	1302.9	834.5	397.4	772.8	561.5	366.3	533.4	338.5	826.2	344.7
147.0	84.0	154.0	65.9	106.0	121.4	55.1	80.1	3.0	197.2	173.1	171.9	125.7	74.0	14.5	92.2	-32.2	36.0	82.4	118.8	76.7	-9.2	77.2	128.0	71.1	72.8	135.4	68.5	173.0	56.3	-16.7	93.0	135.8	73.8	48.0	136.0	250.9	27.1	50.2	203.5	79.0	91.3	16.0	126.0	99.7	110.5	22.7	239.0	109.7	163.3
220.6	1027.5	172.1	513.0	70.2	403.9	67.3	268.1	177.4	2827.7	267.3	826.0	877.5	313.5	291.5	115.5	61.2	332.5	639.0	136.5	487.9	94.4	491.7	227.5	1022.6	316.1	119.8	237.0	547.5	724.2	183.4	34.2	815.0	290.3	504.8	1060.3	276.1	149.4	154.8	503.6	807.2	520.6	298.0	371.4	113.5	837.5	267.0	224.0	310.5	326.8
224.7	175.1	145.0	250.6	210.9	173.2	100.0	317.0	116.3	207.9	149.0	221.3	165.5	155.2	140.5	169.3	56.7	230.0	221.0	241.0	221.5	241.1	219.2	240.3	367.7	104.7	129.1	250.0	201.6	210.7	206.8	410.1	329.0	312.4	299.0	250.9	124.5	62.0	313.9	194.2	203.8	158.0	196.2	206.0	99.7	316.0	246.0	242.0	219.2	209.4
57.9	27.0	7.5	12.5	32.0	22.0	72.8	94.4	19.0	48.5	50.8	56.3	30.0	39.0	155.2	46.8	51.3	61.0	29.0	30.0	34.3	131.0	72.0	33.4	23.5	27.5	16.0	35.5	43.8	30.3	52.6	64.3	1.8	6.4	55.3	45.0	49.2	100.5	57.0	18.5	28.0	65.0	59.3	25.0	25.0	43.8	43.0	114.4	22.0	28.4
268.7	407.3	425.2	225.1	201.8	361.6	128.8	234.0	266.6	436.6	360.3	403.0	401.8	238.0	713.9	248.5	161.6	312.2	292.1	402.5	393.3	296.0	237.4	366.5	487.9	682.8	255.2	342.4	384.0	408.7	192.7	249.6	217.9	197.6	213.6	296.1	482.0	305.1	256.2	166.0	384.9	332.5	217.3	553.3	195.3	391.1	491.4	230.0	152.6	458.9
-30.5	38.0	23.5	-11.2	3.0	-0.6	5.2	0.0	6.6	93.0	45.0	-7.0	2.3	-3.0	44.6	-19.1	27.9	31.1	10.6	21.0	12.5	148.4	60.2	21.0	79.0	55.9	-5.0	13.2	11.3	12.5	43.0	13.0	21.7	16.0	20.2	-17.3	14.2	-89.8	65.9	-4.0	33.0	29.6	77.0	46.2	-5.6	42.6	2.2	9.9	47.3	16.0
109.5	163.7	185.3	151.5	108.9	115.5	149.2	153.7	65.0	138.9	150.0	111.6	57.0	98.0	235.6	68.9	27.1	133.2	27.5	113.5	129.1	85.2	213.6	96.9	13.0	113.8	93.0	120.2	209.6	50.8	25.0	47.1	30.3	122.4	92.4	137.0	168.3	122.6	80.8	74.6	109.7	102.0	139.3	69.7	88.0	170.8	42.0	321.8	128.3	125.4
850.4	871.3	434.4	716.9	1094.7	886.6	735.1	1137.3	1853.9	1194.7	517.7	1323.4	487.2	889.1	845.4	1674.2	737.4	1299.1	1068.6	1031.9	963.4	993.0	440.5	1365.3	1331.6	1004.4	1178.8	777.3	974.7	1007.7	1888.4	482.9	1310.3	917.0	1098.8	880.2	805.0	480.3	1510.2	667.7	934.1	733.0	781.9	606.0	1083.6	851.5	835.7	860.4	1255.9	491.1
231.7	201.4	181.5	183.4	158.0	265.0	255.4	151.5	375.8	261.9	1810.0	258.8	196.7	281.9	476.5	262.2	76.1	369.3	252.6	189.1	286.1	401.1	155.0	340.9	346.0	140.3	239.2	287.2	265.0	289.8	102.2	12.5	364.7	530.5	205.0	414.1	343.4	72.0	230.3	243.0	389.0	519.2	376.0	299.9	218.8	287.2	275.0	247.2	216.4	248.5
463.1	343.2	269.6	288.0	338.8	274.2	309.0	292.6	359.7	402.8	280.3	361.3	379.5	281.1	812.6	430.8	1314.3	484.5	501.1	419.2	371.8	379.6	542.9	388.5	483.4	322.0	350.3	287.2	299.4	578.5	509.3	871.3	514.7	446.2	291.0	355.7	341.8	798.1	510.4	441.0	258.8	328.2	285.3	203.6	429.4	334.1	344.7	495.3	304.8	335.8
1114.2	1495.2	1077.6	811.3	1106.1	1005.5	845.6	1185.4	925.8	1431.1	1124.1	1385.9	1047.9	1284.4	897.5	1111.8	1024.0	1176.6	885.9	1419.0	1171.3	1074.2	1359.0	1270.4	1610.0	1305.7	923.3	1049.3	1346.2	1444.0	995.0	1433.7	1294.1	2611.3	1289.5	1525.3	1574.3	1622.5	1372.1	1309.7	2266.2	1921.1	1284.5	1553.8	1194.6	919.0	1450.5	1909.2	1322.8	1177.5
-21.0	45.0	-22.7	-19.8	25.2	18.0	0.0	62.0	-52.0	37.8	-14.7	-9.0	35.0	-37.4	28.6	45.0	37.2	55.6	-31.4	9.0	26.0	-16.6	-0.8	21.0	34.3	46.8	-1.8	3.0	63.9	60.4	43.7	4.1	-11.0	-42.0	-34.8	-6.5	-4.2	148.3	0.6	13.7	21.0	2.0	41.0	-34.3	-8.2	7.5	84.0	37.2	21.0	34.8
1346.1	1551.3	764.1	821.8	1411.2	1082.0	1259.7	1064.1	874.7	1188.7	961.0	1626.9	1346.7	845.8	2424.6	1334.8	5409.4	1142.0	1812.4	995.6	950.5	1924.7	1996.8	1217.9	1512.8	1415.7	1102.2	985.7	991.9	975.5	1833.2	2083.5	1431.7	642.5	1066.2	1032.4	664.0	1252.4	1128.4	983.3	654.9	814.8	622.0	794.9	1241.0	817.3	1274.4	1450.2	878.9	1291.9
51.0	217.3	106.0	73.8	135.4	78.0	74.3	24.9	71.1	69.0	207.9	86.0	62.7	123.1	233.5	108.8	109.9	72.8	118.0	88.0	272.7	91.6	195.7	108.0	93.0	63.0	90.0	111.1	128.3	141.2	72.0	144.9	41.2	69.0	69.7	109.8	79.0	67.3	156.9	37.8	87.0	82.4	142.8	1.8	141.0	286.4	118.0	131.4	132.2	54.5
282.5	250.0	178.7	118.0	217.3	163.9	212.3	73.6	146.2	135.1	260.4	223.9	219.9	177.4	450.4	255.8	845.6	190.0	63.9	244.0	153.3	380.5	147.0	147.7	249.8	245.8	210.7	167.4	190.9	221.1	325.6	507.2	322.0	210.7	158.0	112.5	205.1	481.6	128.2	134.7	108.8	206.0	105.3	153.0	273.0	115.5	254.0	266.0	235.2	294.3
-90.0	-44.0	14.2	-94.6	-88.4	-68.5	-109.8	-13.2	-27.9	-70.7	40.2	-64.2	-54.2	-48.9	3.3	-15.2	-102.1	0.0	-97.6	27.0	-43.5	5.7	-82.3	-43.8	33.2	-68.2	-61.7	-45.1	10.2	-16.6	-174.3	-92.2	-25.1	-11.1	3.0	65.9	-115.1	-18.8	-36.8	36.7	85.0	-39.2	78.0	-17.3	-1.0	181.5	-52.5	-45.6	86.7	-55.7
13.0	34.0	14.2	5.4	22.7	12.5	32.8	49.0	24.3	25.0	3.0	7.8	16.8	14.6	53.2	15.2	99.1	33.0	35.0	14.8	5.0	144.0	55.0	10.4	-14.6	28.2	14.6	34.3	21.8	-4.4	36.7	74.1	65.8	33.2	45.0	39.0	53.7	10.6	16.0	-10.0	71.1	13.7	-8.0	1.8	28.0	43.8	56.2	74.0	43.8	4.2
13.0	-18.6	-4.2	0.0	-8.6	-12.8	56.4	14.4	21.8	1.7	9.0	13.2	28.0	-19.4	79.0	30.5	120.6	19.8	21.6	-34.0	-27.6	110.9	42.8	-5.3	11.0	-11.2	-8.0	-26.4	-6.5	19.0	1.2	32.5	32.0	-0.8	16.8	15.0	-11.6	21.0	21.0	-5.0	37.0	22.0	-0.6	-7.2	-10.0	-1.0	14.8	67.0	-19.8	9.0
18.1	-0.8	17.0	-10.0	33.2	-1.8	9.0	63.0	-5.3	45.0	-10.0	-6.0	10.2	-3.0	64.4	48.5	46.1	2.4	37.0	12.5	-5.0	27.4	68.9	6.6	-24.5	18.2	-0.6	-9.0	9.0	27.7	55.1	-44.1	-1.8	41.6	-12.0	32.0	-5.3	10.1	-0.6	-20.0	-9.0	7.3	-11.4	18.0	-1.7	29.0	-33.0	32.9	-8.8	16.0
8.2	-55.0	173.1	133.5	219.8	56.2	78.2	32.9	2.1	81.0	198.5	72.9	-57.3	93.6	330.8	-44.9	-24.6	94.4	39.9	13.7	21.0	16.9	259.5	205.1	43.0	17.7	21.0	39.0	190.9	-12.2	57.0	0.2	51.1	41.6	112.5	2.0	89.2	10.1	115.0	126.3	-15.5	16.0	91.8	47.3	-37.7	195.6	-12.0	69.0	69.0	75.0
207.6	101.3	95.0	76.4	79.0	403.1	193.4	52.0	91.0	114.7	182.0	82.0	121.4	176.5	190.0	92.2	233.5	49.0	0.0	50.0	32.0	94.4	48.1	27.5	73.8	163.0	163.0	194.7	12.5	175.8	49.4	95.5	85.8	166.5	27.2	101.0	126.7	268.3	79.0	53.7	180.4	325.6	242.1	206.8	72.8	19.8	255.0	154.2	369.1	240.0
1604.2	704.9	546.1	1024.7	912.6	2139.3	888.1	323.0	469.2	291.3	898.3	646.5	1281.9	838.1	1683.9	966.5	1127.5	2013.0	1134.7	708.1	850.0	2028.3	465.1	693.7	971.8	704.3	1291.8	573.2	1124.2	1373.2	695.3	715.9	1101.9	468.7	914.3	553.8	265.7	861.5	970.6	549.2	470.0	1373.6	896.6	856.5	1131.5	490.1	1113.9	473.3	336.1	1847.5
45.0	54.5	22.2	67.6	35.5	26.0	65.0	55.1	39.0	46.2	29.6	62.3	63.9	67.0	272.4	99.1	247.0	120.4	128.8	45.0	50.8	40.3	77.2	80.1	43.0	40.7	23.0	21.0	57.0	139.3	58.0	138.4	80.1	86.0	16.8	29.6	67.3	50.2	44.4	-4.0	2.0	55.3	4.2	40.2	54.9	42.6	41.0	119.0	39.0	30.8
87.1	532.8	202.2	183.4	317.8	141.8	172.9	160.3	273.2	178.7	362.6	129.1	118.0	297.7	36.3	102.4	83.5	104.0	38.0	175.8	123.1	172.1	133.8	213.3	79.0	97.0	205.0	95.0	322.6	141.2	83.5	103.8	83.5	434.5	132.2	91.3	349.4	70.8	271.8	160.3	353.3	269.9	370.5	447.0	103.8	282.4	222.1	249.3	245.5	117.1
434.8	536.6	1003.7	711.6	591.6	592.9	273.0	974.4	544.5	380.8	899.0	659.9	414.0	430.6	592.9	459.7	82.4	386.2	400.8	627.4	865.4	214.9	386.0	625.5	512.1	322.0	509.4	466.3	489.9	519.7	480.3	175.1	460.3	781.6	561.1	558.6	331.0	709.0	500.7	443.6	743.0	527.8	917.3	467.9	571.4	864.7	614.3	544.9	766.9	486.8
50.0	-8.4	56.3	27.0	-11.1	95.0	13.9	42.0	29.0	-2.3	33.4	56.3	9.0	190.0	145.9	18.3	76.5	46.0	30.5	27.0	31.0	23.7	37.1	32.0	30.0	-31.0	318.6	-2.0	69.4	124.0	-10.0	-29.5	91.6	52.0	10.2	167.8	-1.5	-4.6	65.9	20.2	43.3	99.0	118.0	55.3	162.3	55.3	-6.5	2.5	30.8	10.4
270.5	572.2	441.1	796.4	633.3	602.9	427.7	625.4	1625.9	187.2	743.1	587.4	224.1	1164.9	45.5	249.4	45.0	646.7	478.8	281.0	291.0	62.5	310.6	266.8	390.0	256.8	364.2	478.6	603.1	707.3	196.2	113.7	453.1	1198.0	455.5	301.9	902.9	153.7	604.2	462.5	651.8	596.6	1712.1	688.1	427.1	528.8	610.4	622.0	839.8	378.0
360.9	218.1	196.6	364.3	474.5	487.7	361.2	430.1	353.9	220.2	287.2	336.0	200.1	406.6	42.0	69.7	158.0	178.3	52.0	176.7	145.9	76.5	195.7	382.0	234.4	432.8	351.1	373.1	273.8	394.9	342.7	234.4	330.0	604.4	225.0	205.0	349.4	172.8	259.5	201.8	310.7	409.1	316.1	532.8	236.9	295.0	417.7	57.0	282.4	412.6
67.6	150.5	93.0	108.9	103.0	94.0	60.0	69.4	95.0	149.0	71.1	108.0	76.0	84.0	130.0	116.3	150.2	135.4	117.1	54.1	95.0	107.2	198.0	94.7	85.0	48.5	72.9	106.0	103.0	93.6	63.0	30.9	31.1	132.8	114.4	162.9	172.9	69.1	50.2	135.8	52.0	67.6	116.3	190.8	48.5	161.2	100.7	16.6	76.4	84.4
115.7	252.7	297.4	341.6	307.7	213.3	168.3	307.7	286.4	420.0	199.4	259.7	152.8	406.6	13.0	363.0	281.3	151.0	152.2	211.1	177.8	365.8	160.1	255.5	366.0	223.0	229.9	526.2	231.7	221.1	231.6	296.3	452.1	297.3	269.3	409.4	245.6	77.6	246.3	384.6	317.9	289.9	292.5	755.6	270.3	288.0	537.3	368.8	231.7	207.7
399.7	215.7	322.4	262.5	340.5	289.8	235.6	445.5	299.8	442.2	149.0	210.2	223.0	339.7	167.0	152.0	43.5	90.7	225.0	632.9	248.0	283.0	90.2	206.0	329.0	1165.8	273.2	445.5	317.9	662.9	243.9	153.6	389.9	171.9	430.8	619.1	378.0	212.6	288.0	405.3	226.8	309.5	490.4	797.9	197.1	558.7	844.9	135.6	391.5	393.4
373.7	178.3	186.2	137.0	297.3	600.6	328.6	224.0	533.6	425.5	354.2	191.1	319.5	954.7	66.2	169.3	80.1	347.1	154.5	186.4	163.0	56.2	129.1	407.8	266.6	156.0	532.1	169.3	128.3	493.3	98.8	76.2	901.1	516.5	134.3	305.4	303.5	517.4	508.9	363.4	466.8	592.4	673.1	495.6	860.8	68.5	424.4	108.0	401.6	536.9
745.7	280.3	362.0	679.5	359.4	413.0	526.5	669.3	477.2	604.2	801.8	164.4	335.4	584.1	481.1	530.6	461.1	426.9	578.6	407.2	674.9	1484.8	435.5	550.8	403.5	190.9	584.6	639.9	666.5	885.3	559.9	327.7	674.9	436.0	622.9	722.2	749.9	1039.9	546.3	721.8	250.9	772.8	347.2	606.0	529.6	606.4	1505.9	604.8	223.0	502.4
562.0	1172.0	1079.9	522.1	752.3	985.2	690.9	934.6	518.8	534.3	933.2	926.5	602.0	472.4	603.1	460.6	700.8	468.4	751.3	464.9	548.5	429.4	513.8	526.7	552.7	570.4	664.4	441.9	711.6	545.8	641.6	801.7	621.1	1020.9	514.4	418.0	857.4	667.2	437.4	805.3	655.7	668.0	604.4	670.6	525.0	436.5	554.6	519.2	616.9	581.5
255.4	150.5	146.0	108.9	99.0	246.5	175.9	60.0	215.7	129.0	237.4	125.7	258.0	310.8	156.1	270.5	505.7	199.8	175.1	205.1	311.0	358.3	129.1	81.2	185.0	146.0	201.0	116.5	89.2	219.2	258.8	279.4	196.6	128.9	111.6	59.3	68.5	311.7	320.1	77.2	144.0	223.7	116.3	114.0	420.2	50.6	118.0	151.6	209.8	206.0
415.1	272.7	292.7	369.4	352.1	306.1	319.9	447.0	379.4	400.9	263.2	371.3	437.2	274.2	604.3	415.2	665.5	363.0	613.7	369.1	368.8	404.4	503.2	400.5	358.3	305.8	336.1	243.9	448.6	241.1	393.6	263.9	323.0	430.6	444.8	393.7	183.0	475.2	216.2	418.7	361.3	281.4	256.2	285.1	269.4	326.0	375.2	728.2	280.3	411.0
783.3	768.6	760.6	665.9	643.8	714.6	876.9	718.0	654.6	719.4	650.3	832.0	866.2	528.2	1299.8	991.9	1618.3	698.8	894.2	566.5	604.9	789.4	1009.0	709.0	917.2	920.0	521.1	665.1	672.8	618.7	879.4	1453.9	743.5	663.1	545.7	601.8	590.0	683.5	571.3	817.1	461.3	545.0	463.9	376.5	681.3	721.3	864.9	822.6	444.2	715.3
822.9	950.7	803.7	1057.9	742.9	568.4	444.5	2096.6	1487.1	631.1	971.2	1052.9	1137.1	641.1	1007.3	1264.2	280.3	1263.3	1522.0	770.5	1642.1	664.6	1290.6	661.7	1157.0	666.0	763.3	1437.4	822.4	786.8	703.1	614.7	631.0	587.8	857.7	1956.8	338.7	630.1	576.7	1080.9	797.3	997.2	595.2	539.1	975.0	365.5	959.6	484.3	421.4	1135.3
191.7	167.1	147.0	227.2	225.9	255.3	106.0	139.0	177.4	223.0	196.6	220.4	172.1	200.0	54.7	239.8	77.4	187.9	155.7	114.4	236.3	79.7	5.8	190.0	118.0	233.5	239.2	164.6	251.2	160.0	126.3	-5.2	107.0	115.0	170.3	180.9	148.3	14.4	84.4	175.8	270.5	217.3	226.6	275.1	187.0	314.0	177.8	124.0	272.7	157.0
47.0	149.6	109.5	88.0	36.7	183.0	101.0	219.6	82.0	135.1	87.1	54.1	66.0	37.2	215.4	56.4	71.2	49.0	109.8	88.0	110.0	108.0	103.5	72.9	74.6	120.8	42.0	138.0	172.0	129.0	65.8	70.4	145.9	192.5	66.2	85.8	246.5	55.0	42.6	166.0	179.3	74.6	111.3	120.0	48.5	272.9	149.1	105.8	85.4	43.0
191.7	199.9	204.1	111.6	405.9	272.7	216.7	55.1	167.1	261.9	342.4	88.0	201.8	442.4	160.0	75.1	3.4	168.7	161.0	91.6	287.0	90.7	20.0	326.7	209.2	296.4	221.1	225.0	369.3	124.0	198.0	18.7	105.0	90.2	314.0	150.5	383.8	29.3	170.6	166.0	288.0	170.0	416.9	157.0	247.6	645.8	247.0	154.2	278.9	230.0
408.4	547.0	769.2	878.5	887.3	472.0	372.7	410.1	419.7	635.3	422.0	647.3	366.3	487.8	346.9	426.5	-34.7	254.0	342.5	594.2	770.5	249.5	873.6	571.8	330.0	591.8	419.7	598.0	556.0	418.2	384.4	326.6	283.4	271.3	1084.8	497.0	424.6	253.5	309.8	564.2	449.4	359.7	265.9	529.6	352.1	722.7	368.6	427.3	297.4	404.0
359.4	250.0	376.6	283.7	305.6	355.5	277.4	380.8	390.2	432.5	369.5	366.3	383.4	345.7	194.4	289.0	106.4	458.6	395.8	329.6	467.0	418.5	241.9	300.0	379.5	237.3	348.0	463.7	370.1	329.6	356.7	226.8	368.8	366.2	383.2	416.5	331.0	297.2	305.6	408.2	368.7	329.9	343.9	304.2	436.3	413.2	421.9	557.5	291.7	418.2
457.5	612.5	511.2	414.8	567.8	490.5	605.2	661.7	500.9	776.1	453.0	653.2	532.9	477.0	374.1	439.2	489.3	500.4	531.8	574.3	579.1	487.4	509.4	453.6	586.5	557.8	552.8	474.2	682.1	394.1	496.0	360.0	411.8	425.9	475.0	655.0	570.4	463.7	362.6	969.5	575.5	421.0	496.3	355.3	545.5	706.8	524.7	744.9	643.5	778.0
9422.0	5242.4	4736.7	4150.0	5663.8	5653.4	9015.8	3040.7	3099.0	5265.0	7184.2	5423.0	5476.2	2595.0	5814.9	4661.5	6318.2	4986.5	6175.7	3923.4	6548.3	4980.8	5819.7	3787.2	6131.5	4085.0	3744.0	2560.0	11698.6	5705.4	7274.4	6267.5	4498.3	3699.7	7092.8	6208.3	3627.7	4621.5	3234.6	2443.3	4480.1	4194.7	4028.3	3032.6	5964.0	5837.4	4877.7	5125.5	5349.3	4709.5
-15.1	41.0	6.0	29.0	25.2	1.8	18.0	270.2	19.0	23.0	10.8	-2.1	48.5	32.0	94.7	-3.0	56.2	10.8	44.1	22.7	46.2	118.9	14.6	45.0	33.2	12.2	33.4	75.0	24.3	52.7	39.7	-18.0	17.2	50.8	-15.0	52.8	149.4	68.5	26.8	16.8	16.0	-32.2	47.8	47.3	34.3	85.8	16.0	55.6	-3.0	50.8
799.7	514.2	449.5	414.1	547.7	587.5	475.8	429.4	532.1	503.0	444.1	740.2	477.3	553.0	844.0	655.0	1177.9	603.5	543.4	639.2	779.9	519.6	349.5	299.0	759.8	422.7	453.2	385.4	743.4	500.4	585.5	594.9	604.7	361.6	737.6	589.4	450.3	759.3	607.8	591.8	559.0	551.7	690.7	347.2	882.1	380.1	532.6	526.1	510.4	546.2
290.8	605.1	336.4	425.6	543.9	297.1	366.5	472.0	224.8	378.9	139.3	276.5	109.8	263.1	459.5	418.8	-0.4	411.7	358.3	253.5	364.2	106.5	432.3	430.3	345.0	260.4	406.0	277.7	421.1	254.0	429.4	102.2	426.2	446.2	407.5	255.3	383.8	334.2	178.3	265.0	290.7	266.6	466.9	443.5	287.1	463.2	476.6	620.9	441.5	220.4
379.7	630.2	411.0	427.9	200.1	350.0	421.0	570.7	374.3	2099.3	407.9	913.0	385.7	928.9	150.5	248.5	92.7	248.0	241.0	331.2	283.2	202.2	221.1	290.0	367.7	336.0	446.4	423.5	408.0	447.9	210.9	454.6	426.2	630.8	356.7	820.9	834.7	569.9	373.7	1034.8	683.1	578.0	462.4	612.7	792.2	314.0	355.5	666.8	511.2	325.2
656.4	650.7	409.6	659.8	781.4	776.1	729.5	548.3	629.5	784.1	654.7	955.0	669.2	535.9	661.2	540.3	338.4	604.5	593.4	597.7	657.0	838.1	556.3	532.3	685.2	433.6	577.5	586.8	586.0	618.7	708.0	681.5	862.4	944.6	484.3	1174.3	481.2	820.0	472.9	711.9	635.3	617.8	683.2	718.8	690.8	398.6	542.9	514.1	573.1	553.0
63.2	45.0	19.0	53.4	89.0	39.0	29.0	54.5	52.8	50.8	23.0	68.0	233.0	111.0	32.0	3.0	83.5	9.0	-38.6	60.0	29.0	58.8	61.0	231.2	-17.3	26.8	56.0	23.5	20.0	60.4	36.7	-21.0	140.5	276.5	-15.0	10.0	23.0	55.5	37.2	-10.0	58.1	118.0	455.1	118.0	10.2	52.8	98.9	53.4	23.0	109.8
44.2	71.0	40.0	79.8	108.9	66.0	59.0	72.0	98.0	39.9	55.3	37.8	71.0	29.6	218.3	67.3	80.1	120.4	65.0	114.4	97.0	78.0	94.7	54.5	88.0	63.0	74.6	81.2	110.7	95.8	63.0	63.5	65.0	108.0	129.0	102.0	144.0	113.0	74.3	106.0	159.1	52.0	226.6	160.8	57.0	121.0	84.0	60.4	60.4	56.2
320.5	483.3	250.3	338.9	356.1	312.5	399.5	223.0	360.4	314.8	563.4	396.5	271.2	247.8	258.7	387.7	514.3	336.1	333.6	378.0	371.1	428.6	212.6	325.0	309.5	303.0	411.6	317.0	348.0	295.9	432.4	238.2	245.9	168.7	304.0	426.7	367.1	250.3	233.0	465.1	361.3	326.5	275.6	372.1	307.7	354.7	283.0	225.0	311.4	269.8
1950.4	670.1	1429.8	491.4	528.5	2486.7	1541.4	1156.4	621.3	551.7	1348.4	654.7	1026.9	1102.9	769.4	655.9	1359.8	994.9	1265.0	524.4	299.0	1953.0	469.3	615.2	1238.9	774.2	1579.1	1550.8	904.9	1077.3	846.5	653.9	265.9	280.7	175.8	277.0	199.4	1115.7	206.0	161.4	564.2	1388.4	396.7	293.1	398.6	390.4	852.8	577.9	438.7	928.3
-10.8	-17.3	-53.4	5.4	-30.4	-21.0	-1.8	-25.8	-25.6	3.0	-25.5	-42.2	-34.4	-29.1	-85.2	-42.4	-16.7	-42.0	-49.0	-28.0	-23.8	-73.9	-30.4	-11.1	-37.6	9.6	-6.0	-9.0	-54.2	-21.9	11.5	-88.4	-88.3	-10.0	-23.5	-12.4	23.0	12.2	-105.5	-18.0	-24.8	-36.0	0.6	-17.3	-14.9	-30.0	-44.7	-14.1	2.0	-23.3
183.0	126.3	190.0	534.7	430.9	467.4	256.4	524.8	232.1	162.9	306.1	176.5	588.2	463.9	303.1	-64.7	2.1	444.2	201.0	227.0	288.0	101.1	317.0	591.2	109.8	190.9	310.8	168.4	504.6	159.0	200.7	69.8	205.1	224.0	233.0	224.0	339.5	127.2	215.4	323.8	386.9	323.0	582.7	451.7	265.9	612.5	376.1	252.4	174.8	302.5
475.2	520.1	749.4	413.3	468.7	438.2	424.4	713.1	390.2	422.8	729.6	552.2	511.5	473.2	455.0	579.8	1160.3	445.6	434.5	515.0	599.7	622.9	487.4	775.0	627.7	443.7	477.5	668.6	609.1	345.5	501.7	418.2	445.4	485.7	1037.3	857.6	558.0	498.0	597.1	639.4	589.8	480.1	845.3	521.9	467.0	599.4	449.8	521.8	582.6	532.3
70.2	-3.8	34.8	71.1	32.0	57.0	65.0	71.1	27.0	41.6	28.4	18.0	48.5	56.3	392.0	63.2	120.6	80.1	26.0	32.0	20.2	57.0	6.7	1.8	102.5	10.9	41.0	19.6	36.7	63.9	29.6	111.6	146.8	31.0	20.2	93.6	69.7	141.2	100.0	27.2	85.0	39.0	19.0	-18.6	52.7	75.0	87.0	48.0	32.0	6.6
7.5	8.0	0.0	-12.4	-0.8	-21.0	17.5	64.0	7.8	25.0	-3.0	-7.0	-24.9	-14.7	-20.1	16.0	125.7	-24.8	-15.8	1.3	23.0	8.3	14.6	6.6	-28.1	18.8	-16.1	-5.0	-11.1	-0.4	35.1	74.1	-74.9	5.6	43.3	-3.9	40.2	90.5	-30.5	27.2	4.7	12.5	-10.0	-27.7	16.8	9.0	27.7	-9.4	-5.3	-3.0
5.2	-44.0	-8.8	19.0	-27.6	-68.5	-33.0	3.0	-1.3	-21.0	5.4	53.4	-24.9	-26.8	-123.1	8.4	-30.7	-64.5	-3.6	-19.0	-35.1	72.0	-27.1	5.4	-47.8	-37.1	-31.4	-6.0	-36.0	-14.4	-23.3	11.5	27.7	-46.8	-82.0	-1.0	17.0	-91.8	-2.4	-42.0	-42.3	-40.7	-1.8	-32.7	-9.1	-14.7	-3.0	-66.6	-36.0	-8.2
99.0	110.5	110.3	108.0	144.0	165.6	84.0	178.0	101.0	158.0	109.8	127.4	96.0	53.4	128.3	146.0	212.8	120.4	232.0	132.8	132.3	13.7	87.2	151.5	129.0	64.0	73.8	123.5	128.3	34.3	131.3	181.5	178.6	108.0	196.0	127.8	113.5	62.0	158.0	120.8	19.3	75.5	55.0	84.1	167.6	172.9	190.8	73.0	117.2	126.3
576.8	596.6	509.9	430.1	433.2	492.4	453.8	395.0	489.1	517.2	737.5	506.2	806.3	399.3	688.7	841.6	1144.0	541.5	697.7	616.8	686.0	513.7	917.3	375.4	716.5	526.6	424.0	464.5	319.8	414.2	705.1	535.1	588.2	661.1	695.8	432.9	388.4	774.8	515.7	542.5	397.9	647.2	348.0	418.1	684.1	336.6	484.0	759.3	323.4	623.8
780.4	500.0	425.2	331.6	563.4	440.2	748.2	394.0	519.6	348.9	504.7	622.0	755.1	222.1	870.8	859.8	2375.8	688.5	617.4	502.1	490.6	632.2	493.8	203.3	879.6	691.2	234.5	485.6	196.2	566.7	1006.7	1122.0	667.7	259.8	307.0	95.8	241.3	1172.6	423.0	553.6	338.0	334.2	205.1	140.2	644.9	283.2	345.6	327.7	452.1	591.2
130.0	231.7	168.4	197.2	223.0	180.0	152.8	204.3	152.6	132.5	299.8	194.3	267.7	140.0	205.1	211.9	899.8	342.5	277.4	211.1	186.2	222.1	447.0	115.0	395.2	28.2	162.0	199.4	54.1	163.0	186.2	460.0	348.0	280.7	268.4	219.8	182.0	641.7	290.1	274.6	221.3	427.0	158.0	171.2	277.4	220.3	264.0	187.9	276.8	184.0
506.7	538.8	419.4	321.6	888.0	545.2	543.9	428.6	378.0	529.8	802.6	674.1	441.8	451.6	445.1	511.2	264.0	411.7	543.4	408.2	697.9	909.6	357.5	757.8	366.9	592.8	784.6	420.6	501.2	206.9	609.2	767.4	618.5	108.0	608.2	134.0	234.3	212.6	385.2	403.5	254.4	612.7	360.3	411.6	596.0	420.8	478.5	640.1	509.7	480.9
113.4	147.7	105.0	99.0	113.5	97.0	111.8	137.0	95.0	108.0	91.3	107.0	112.5	71.0	10.5	125.6	431.6	216.2	84.6	115.3	157.1	182.5	379.1	138.6	172.8	130.9	70.2	142.0	135.8	140.3	102.2	337.3	148.7	174.0	192.0	159.2	197.5	225.0	91.8	184.7	104.7	74.6	103.5	122.0	144.9	149.0	149.1	124.0	141.8	112.5
91.8	72.8	57.0	66.8	42.4	76.0	71.2	180.0	155.8	98.0	108.0	61.0	39.9	60.4	-6.5	85.0	65.0	128.8	113.5	-2.1	91.0	152.8	95.8	88.0	176.0	79.9	74.6	21.0	108.9	99.8	84.2	-5.6	71.2	-19.9	52.8	118.0	42.6	56.5	45.0	98.0	-8.0	48.5	130.0	84.1	100.5	9.0	68.0	47.0	57.0	104.9
171.0	69.0	169.3	232.5	80.1	250.9	75.1	122.0	234.8	43.3	201.3	146.2	155.4	111.0	53.5	155.0	18.6	121.6	198.0	267.0	222.3	144.9	169.7	139.7	137.5	274.9	118.0	151.0	254.9	105.3	163.3	66.1	70.4	131.4	53.7	210.2	250.9	37.1	58.1	78.1	71.1	113.5	104.4	288.0	162.3	114.2	472.9	191.0	190.0	330.1
339.1	368.8	162.7	578.0	481.2	333.2	154.5	278.6	388.8	321.8	333.9	284.5	269.4	726.3	329.6	257.7	245.0	502.1	346.9	526.1	592.9	374.2	287.1	369.2	386.2	127.2	360.3	191.9	407.2	342.1	192.7	193.8	289.1	206.0	374.8	379.6	79.0	85.0	236.6	270.8	182.5	303.0	450.7	404.2	547.0	223.0	151.6	1061.6	210.7	255.8
190.0	253.6	157.0	237.7	253.1	200.9	108.0	40.5	170.6	147.0	289.8	119.7	151.9	161.4	282.5	174.0	96.8	217.9	163.0	272.0	336.3	69.1	119.7	150.5	209.2	221.0	184.4	176.0	273.8	206.9	186.2	98.0	190.0	202.6	321.1	180.9	207.8	89.7	202.6	131.2	231.6	163.0	406.0	278.7	239.5	300.0	164.4	261.9	206.0	134.3
967.9	987.2	899.7	995.5	1094.7	981.9	406.0	1066.3	773.8	844.4	1177.7	778.9	839.4	721.8	786.7	876.4	360.0	1007.4	1032.2	1084.2	1097.9	994.1	1127.0	1150.7	1030.9	820.0	728.7	963.7	1319.9	868.7	935.6	559.4	783.0	914.7	1229.7	1344.8	856.1	413.7	820.0	803.3	1384.7	980.9	967.7	1007.8	668.8	840.1	890.5	934.3	513.4	867.2
248.7	243.0	399.5	252.3	378.7	243.0	271.2	137.0	419.7	315.9	311.6	272.1	202.6	362.3	-33.9	241.9	-0.4	709.0	492.5	387.4	500.7	296.0	502.3	273.3	396.0	181.0	218.3	542.7	291.1	221.1	729.4	323.4	157.1	96.9	410.1	279.0	317.0	-33.6	212.8	190.0	314.3	245.4	395.2	281.5	256.8	547.2	347.2	239.0	532.8	429.4
671.8	549.3	442.0	278.6	641.3	626.9	941.8	196.7	686.6	247.2	400.0	168.7	543.2	387.5	655.3	418.8	557.1	645.0	325.9	431.6	411.0	488.3	258.4	413.0	381.0	254.0	351.8	489.1	446.3	654.2	765.8	743.3	354.7	124.5	214.5	233.5	999.3	397.8	957.1	127.2	760.3	1411.4	367.8	284.4	417.9	234.4	649.4	283.8	372.3	868.7
258.3	397.2	204.1	262.5	324.5	622.8	81.0	252.3	478.0	1350.6	367.2	483.0	190.0	663.2	202.4	140.5	105.4	320.6	113.5	240.0	283.2	420.2	127.4	446.3	657.3	107.2	1110.9	497.0	309.8	892.2	162.3	348.0	416.6	677.7	358.3	527.4	276.1	36.5	320.1	659.7	823.4	901.6	495.5	345.7	424.0	611.6	698.6	378.0	208.8	260.4
167.0	379.8	221.4	392.9	327.9	301.6	168.3	242.0	337.1	326.7	419.1	235.2	190.8	281.1	397.0	149.0	339.4	645.9	263.1	269.0	378.0	100.3	266.8	266.8	190.0	266.1	190.0	350.1	314.9	407.2	285.2	292.1	235.7	536.8	206.0	352.3	379.9	176.1	523.9	351.4	332.5	380.6	343.9	357.5	197.1	257.3	278.0	247.2	251.5	293.4
2388.0	908.9	764.9	575.4	536.9	2985.7	1265.3	556.9	4586.0	459.3	882.0	603.3	1350.5	1407.4	552.5	578.8	632.9	669.8	745.7	1889.3	839.5	970.6	338.1	483.9	1055.1	860.0	1596.4	764.9	643.8	1254.9	1081.9	456.8	621.1	387.3	509.2	524.8	376.6	1937.8	805.8	478.9	854.2	2166.3	927.3	732.3	695.6	415.5	1526.0	423.9	312.3	1609.7
712.9	928.5	742.6	2165.6	1160.5	1093.1	2002.9	765.7	980.0	550.8	876.3	462.8	510.7	1030.0	2276.0	1223.4	67.5	1265.6	1069.5	1197.5	1001.0	2098.2	2149.1	3291.7	904.1	695.0	429.0	1453.1	903.3	707.3	1004.9	700.2	533.1	485.7	2518.6	897.1	4092.6	441.6	1238.4	1055.5	1184.9	519.2	1259.7	1439.0	440.1	1225.7	1228.7	1865.5	515.7	662.4
118.0	104.7	63.7	121.4	95.0	79.9	68.9	151.5	115.5	75.5	118.0	136.4	125.7	93.6	12.0	3.6	215.4	106.0	111.6	102.0	112.0	296.0	135.1	101.0	84.0	43.3	81.2	77.0	123.1	121.0	152.6	89.7	88.9	117.0	101.3	82.4	78.1	33.9	73.6	84.1	43.3	94.7	107.1	103.6	34.3	167.6	156.7	195.0	103.5	99.5
71.1	307.0	257.7	151.5	58.1	147.5	84.0	119.0	149.4	124.0	426.4	192.1	157.1	168.3	8.4	75.9	26.5	162.3	271.2	254.5	184.4	295.0	126.6	56.2	97.0	142.1	130.0	61.6	190.9	111.0	83.5	190.0	156.1	100.0	100.2	45.0	137.0	30.4	3.0	62.3	59.3	151.5	190.0	133.8	145.8	122.0	81.0	108.0	30.8	155.0
998.3	464.7	373.8	368.6	314.9	602.1	878.5	269.2	370.0	376.2	336.7	357.2	808.9	383.1	222.1	426.5	1055.5	596.2	444.7	351.2	594.6	394.5	338.1	281.6	431.3	523.1	487.6	308.4	485.1	397.2	880.4	575.0	597.7	358.0	250.3	425.1	163.7	652.2	235.7	283.2	550.0	794.5	430.5	343.4	448.8	316.0	452.6	250.3	633.2	824.4
738.9	508.2	466.2	495.1	854.4	640.7	690.9	321.0	868.6	402.8	682.2	645.1	793.5	609.4	674.2	744.9	363.0	508.1	442.3	724.6	768.8	857.2	501.4	944.5	597.4	472.9	629.9	375.9	671.7	513.0	708.0	676.0	480.7	658.2	303.0	312.4	259.7	556.2	541.0	400.6	570.2	982.4	698.9	424.6	771.0	373.8	534.2	863.8	487.7	875.2
257.3	341.2	305.8	324.3	272.7	226.3	249.7	256.9	251.6	298.0	247.6	256.2	224.1	232.2	-2.2	226.2	57.0	322.5	268.5	278.0	288.0	540.2	417.5	320.5	498.7	240.1	241.5	318.9	342.4	195.1	161.2	507.2	406.4	223.0	217.9	213.4	264.1	142.1	340.8	305.6	230.6	215.2	262.4	340.2	257.7	414.0	281.0	546.6	358.5	271.3
411.7	2110.4	1456.4	415.6	630.9	467.4	273.0	946.4	625.4	484.7	386.6	1078.2	626.6	651.8	110.0	432.9	-1.2	687.7	670.2	334.6	875.8	491.2	878.6	264.3	534.0	245.8	437.7	3242.2	614.3	232.5	140.2	21.0	230.3	533.6	742.6	1580.0	273.9	195.0	251.8	1145.4	1049.3	409.1	1263.1	630.1	287.1	1183.4	222.1	733.8	453.8	331.7
525.4	676.2	631.0	517.9	496.2	442.2	528.0	300.8	275.7	495.2	503.1	848.5	701.6	483.2	393.0	329.6	-1.2	662.1	634.3	456.8	463.4	659.9	818.2	669.3	709.0	453.9	421.6	456.6	986.8	465.5	366.4	402.1	544.6	643.5	348.8	630.2	633.8	177.2	782.7	611.3	425.5	514.9	450.7	439.9	417.1	846.3	636.2	732.2	569.7	603.2
1171.7	1081.8	1236.0	2240.5	1780.2	1358.4	1562.6	1206.3	1003.5	1112.9	1684.0	913.0	1082.4	836.1	870.8	1271.4	560.6	1391.1	1833.6	1101.1	986.6	938.1	1832.6	1598.9	1054.3	1419.0	871.7	1176.2	2363.9	880.9	1285.3	823.2	982.2	1104.4	1012.2	700.0	1017.8	814.8	1481.4	592.7	1391.4	1100.5	1349.3	1265.5	712.7	1999.9	1134.9	2401.1	1158.8	1109.3
121.0	193.0	102.0	327.9	154.3	90.0	72.0	307.7	200.9	183.4	123.5	194.3	110.7	214.5	328.5	199.6	39.3	57.0	45.9	102.0	236.3	223.0	180.2	235.7	113.5	129.1	118.9	348.7	222.1	132.8	162.3	79.9	124.9	107.0	185.6	152.6	256.2	118.0	159.1	86.7	124.0	153.3	163.6	375.1	117.1	296.0	236.7	216.0	122.3	164.4
1387.8	1459.6	1551.7	1252.9	1279.4	1282.4	1053.2	1123.9	997.4	802.4	1197.7	1171.5	1404.7	1142.0	835.5	1142.7	296.5	1270.2	1028.0	1165.8	1021.1	1617.5	2397.1	1118.0	1486.7	1523.2	894.7	1345.7	1945.5	1253.3	1017.4	1080.4	1095.4	984.6	1192.0	2083.7	994.6	1210.4	1246.1	1613.4	1080.7	1088.0	2278.3	1301.9	980.9	1122.8	1177.6	1872.9	1100.6	1439.0
102.0	138.2	133.5	170.0	108.0	178.0	172.9	106.2	286.4	194.0	127.2	128.3	118.9	143.0	173.0	97.2	3.2	90.7	169.0	79.0	149.6	275.0	55.5	175.0	77.2	239.2	63.7	238.0	232.6	143.1	106.3	23.5	255.4	14.0	204.0	175.1	279.1	181.5	93.0	207.9	171.9	144.0	206.0	314.4	65.9	261.2	268.0	108.0	129.1	190.0
188.0	348.8	242.1	223.0	355.3	260.6	110.3	190.8	206.8	345.1	204.1	299.0	191.7	244.9	269.6	167.4	-8.5	190.0	203.0	230.0	275.5	302.0	69.7	251.1	150.1	205.1	256.9	257.1	236.9	214.5	206.0	235.4	317.0	134.2	250.3	204.0	499.9	85.0	227.5	174.9	224.0	196.2	192.7	331.0	300.8	337.4	174.0	159.2	396.9	226.0
132.3	292.0	143.1	350.6	319.5	218.1	106.0	582.5	233.0	177.8	218.3	208.6	181.5	201.0	757.1	460.6	269.8	269.8	587.8	369.9	1322.9	117.3	295.5	207.6	119.0	257.7	140.8	331.1	289.0	185.6	344.8	146.6	163.7	154.8	441.1	447.9	251.8	456.0	202.6	199.3	185.7	305.8	280.9	397.5	156.2	1187.4	393.3	288.0	155.8	217.9
350.1	368.8	334.8	534.0	393.4	428.0	243.0	850.9	434.3	370.9	350.3	447.0	382.6	420.8	383.0	249.4	73.6	342.5	268.5	361.0	583.4	643.3	435.5	562.0	276.9	353.1	311.8	491.7	392.2	408.7	345.9	383.4	388.1	488.5	384.9	472.0	580.5	365.4	505.2	438.4	485.1	487.8	330.9	578.0	367.5	451.6	331.7	232.0	347.1	369.2
142.8	175.1	177.8	194.8	288.0	180.0	71.2	538.2	177.4	118.0	170.4	171.9	112.5	194.0	247.2	206.0	54.8	126.4	198.0	235.0	180.6	153.6	334.4	308.0	188.0	146.0	166.0	155.0	244.8	121.0	73.6	69.8	170.6	340.7	211.1	348.0	149.4	152.6	113.0	250.0	178.3	224.4	322.7	179.0	196.2	247.8	154.2	184.7	111.3	184.0
67.6	294.0	206.8	101.0	200.1	261.5	89.1	526.4	121.7	362.1	226.2	187.5	54.1	153.3	210.7	91.3	98.0	104.0	93.6	110.7	122.3	63.8	2.2	129.0	49.0	142.1	151.0	153.0	45.0	94.7	75.1	6.5	133.5	464.9	39.9	237.3	432.8	139.3	44.4	167.1	463.7	225.1	170.2	421.0	143.0	125.0	151.6	34.6	330.7	106.5
36.0	77.4	105.0	154.8	94.0	161.4	91.3	373.5	130.0	83.0	91.3	107.0	52.0	84.0	35.8	124.5	29.5	77.4	132.2	66.8	113.0	30.2	-4.6	248.9	102.5	27.5	82.4	75.0	89.2	147.7	39.7	65.5	137.0	-4.6	40.7	126.7	168.3	17.5	137.5	120.8	103.0	125.4	175.0	115.0	164.4	157.0	154.2	187.9	114.7	119.8
314.2	371.8	368.2	399.4	394.9	319.2	292.0	325.0	330.7	577.1	358.0	306.0	222.2	300.3	262.9	247.6	230.4	320.6	263.1	421.3	514.7	236.3	252.9	373.6	341.0	356.6	312.9	384.6	284.5	309.1	353.8	218.5	340.0	212.6	389.3	362.6	572.5	368.3	255.1	360.9	382.1	343.7	241.2	458.5	443.2	369.7	403.3	292.3	350.4	332.5
844.5	1151.8	871.7	583.9	1013.7	908.3	881.7	700.6	922.1	1810.4	958.2	1412.8	990.0	1063.8	652.5	951.0	400.3	937.7	1193.0	829.9	954.0	1075.3	1304.1	824.1	1057.6	943.0	1012.8	917.4	967.0	759.3	949.3	1135.5	1008.2	2255.2	1541.6	2984.2	809.8	626.6	1134.8	1861.6	1286.8	978.0	824.6	1097.0	940.6	1463.0	995.8	1076.4	1168.3	1555.2
603.5	592.4	831.4	658.3	690.5	665.9	577.6	911.0	587.9	319.9	697.8	669.6	541.5	518.2	616.9	801.2	283.2	805.5	799.3	692.7	785.0	968.5	903.4	521.0	659.8	667.8	441.4	748.6	742.5	400.3	701.2	367.7	565.6	393.2	786.4	833.2	403.2	495.7	437.4	355.7	391.1	423.0	541.5	361.9	556.1	510.4	522.3	1029.7	506.0	702.8
320.5	248.3	221.4	247.2	261.3	303.4	126.4	195.9	398.1	391.8	268.1	250.0	239.7	482.4	74.3	142.8	-31.4	274.6	184.7	440.8	385.7	61.3	270.5	241.2	260.4	191.9	302.5	378.8	241.3	280.0	121.7	84.4	272.4	171.9	211.1	289.2	319.3	160.5	163.7	233.5	226.8	240.1	193.6	520.6	237.8	343.1	180.6	444.3	294.5	437.4
353.0	218.1	163.6	317.9	182.4	287.2	102.0	340.0	164.9	379.8	190.0	517.0	206.8	182.4	185.0	190.0	82.9	162.3	140.8	249.7	275.5	36.7	355.3	123.0	324.0	171.0	149.0	196.6	422.5	373.7	218.1	30.9	271.4	149.4	219.6	391.4	210.5	20.2	40.2	319.9	284.3	237.3	268.5	201.2	335.0	386.2	201.2	483.4	207.9	186.0
288.0	294.0	284.3	322.5	366.6	268.1	282.7	253.4	397.4	247.2	378.8	196.4	279.2	278.8	391.0	323.8	49.1	246.0	352.3	277.0	404.1	246.3	392.8	405.4	280.9	267.2	194.0	332.0	384.0	360.0	400.9	55.5	213.6	539.1	409.3	276.0	295.2	48.5	376.3	184.7	476.4	379.3	470.5	437.0	314.7	290.0	369.6	237.0	253.2	370.0
26.0	-19.8	4.5	20.0	-62.0	39.0	77.4	7.9	2.1	-48.5	-3.0	-15.5	17.7	25.0	47.7	22.2	81.8	38.0	22.1	13.7	48.5	66.2	28.7	-34.9	17.9	-4.5	-18.6	23.5	-30.6	-27.2	-18.6	90.5	91.6	42.4	23.5	-10.0	16.0	14.9	116.0	-28.5	12.5	49.7	-9.0	-1.8	-7.4	106.8	8.2	0.5	-1.0	48.5
5.2	31.0	-11.6	-11.2	-3.7	-5.8	17.5	23.8	10.4	15.0	-27.0	-4.0	20.2	9.0	122.3	-1.9	51.6	-3.6	-19.1	-27.0	10.2	27.8	-8.4	0.6	-22.8	3.8	5.4	21.0	-16.6	40.7	4.4	32.0	19.8	0.8	-36.0	18.5	-10.0	48.5	-4.2	-7.0	5.6	-2.0	46.4	-21.0	55.6	-16.3	26.0	28.6	-13.7	-15.5
52.7	43.0	21.0	22.2	14.6	10.8	35.1	-5.7	40.0	80.0	33.4	45.0	32.0	52.0	74.8	35.5	59.4	27.7	36.0	6.0	39.0	3.7	30.7	25.0	2.3	32.9	26.0	34.3	7.0	26.0	74.3	18.7	-13.0	111.0	26.0	119.1	172.9	45.6	28.2	68.5	221.3	58.1	76.0	43.8	37.8	27.5	52.0	41.6	32.0	41.0
846.4	598.7	489.5	459.0	536.9	577.6	738.8	378.9	428.3	538.1	467.0	490.0	669.2	352.1	1066.4	957.7	1285.0	807.8	978.8	466.6	517.6	628.5	861.7	396.5	795.5	491.8	424.0	517.5	610.0	644.6	650.3	631.9	434.2	440.0	762.0	673.0	314.9	734.8	670.5	611.3	434.4	370.8	330.1	331.0	546.2	332.5	425.2	534.6	668.5	501.6
6.0	53.7	62.3	112.5	93.0	126.6	11.1	324.0	94.0	80.0	118.9	152.6	40.7	69.0	108.7	7.8	24.7	120.4	76.4	67.6	103.0	-4.4	110.0	118.0	83.0	7.5	73.8	70.2	83.5	78.2	52.6	27.1	123.1	123.5	104.7	131.0	195.6	214.5	127.2	216.4	255.3	145.9	192.7	105.8	84.0	99.2	82.0	62.7	26.0	85.3
103.0	233.4	333.3	259.1	161.2	286.5	172.9	229.0	214.9	221.1	321.7	315.0	362.6	199.0	311.2	356.4	16.8	331.6	259.3	170.6	342.1	339.0	215.4	204.2	219.8	130.0	243.0	247.4	297.3	265.9	138.9	214.9	108.0	196.7	324.2	264.1	286.5	109.7	111.0	129.1	246.5	328.2	305.2	260.9	317.0	251.6	263.0	256.6	216.4	218.8
-60.3	-60.0	-51.8	-153.6	-138.0	-114.1	-63.1	-90.6	-112.5	-103.8	-95.4	-129.4	-61.3	-105.9	-31.6	-101.0	34.8	-83.6	-64.7	-103.0	-127.9	-77.8	-33.2	-83.4	-60.5	-148.1	-154.3	-115.6	-121.2	-102.7	-47.1	-74.3	-3.0	-149.7	65.0	-75.1	-158.8	-106.7	-109.6	-101.5	-39.2	-98.1	-84.5	-208.7	-158.4	-134.0	-175.4	-87.1	-200.7	-163.6
101.0	286.1	123.0	206.0	137.5	173.2	174.0	80.1	146.2	137.6	153.0	206.9	163.6	208.6	353.8	249.4	53.7	232.0	327.0	167.1	190.0	116.6	104.4	243.7	139.7	52.0	195.0	115.7	194.4	200.1	174.0	120.6	89.8	330.1	279.5	176.3	100.0	271.6	153.7	171.7	345.3	206.0	255.3	206.0	164.4	93.6	114.0	130.0	208.8	177.0
489.7	3702.7	620.5	308.4	891.6	735.4	348.9	311.2	406.7	341.2	359.5	314.0	427.5	239.7	378.0	992.8	300.1	338.0	279.2	286.0	496.1	266.0	222.1	279.7	410.2	349.7	263.4	271.3	308.7	321.2	378.9	307.7	359.7	151.5	193.0	155.8	270.2	397.8	555.3	202.6	350.7	279.0	347.2	188.0	627.7	132.5	164.4	209.0	411.7	324.3
190.8	230.8	140.5	424.0	190.8	231.3	241.9	317.0	348.7	358.6	205.1	259.7	196.7	206.0	364.5	250.3	199.4	290.9	252.6	245.9	311.0	438.6	177.7	303.0	243.0	268.3	204.0	156.0	302.5	338.8	172.9	55.5	277.9	268.1	222.1	260.6	314.9	338.8	217.9	307.7	347.1	269.1	408.1	361.2	268.5	394.5	275.0	365.5	223.9	175.0
400.6	182.5	214.1	700.7	329.6	224.7	387.9	519.7	408.1	335.4	427.2	417.6	182.5	438.5	434.7	394.1	330.9	413.1	299.4	341.3	337.1	378.8	490.6	308.0	402.0	159.0	324.2	409.4	469.2	343.8	382.6	177.2	185.4	229.7	705.2	348.9	321.6	425.4	464.0	294.2	547.9	419.0	606.9	331.0	180.0	236.3	347.2	483.4	165.5	326.8
-2.4	7.0	57.0	47.3	37.8	52.0	57.0	-14.5	18.0	-1.7	90.2	50.6	22.7	6.6	-10.0	25.4	102.7	19.1	16.6	54.1	46.2	-8.6	140.2	72.9	29.0	-8.0	62.3	100.0	22.7	31.1	97.1	188.9	52.0	-0.8	8.0	11.0	32.0	27.1	75.1	53.7	-1.0	28.4	-10.0	63.4	102.2	19.8	14.8	-1.5	40.2	48.5
159.0	129.1	112.6	206.8	156.1	58.0	99.0	180.0	85.0	147.0	216.4	119.7	142.7	84.0	659.7	206.9	161.6	295.7	234.0	210.2	255.0	205.2	208.8	140.8	203.6	124.5	113.0	102.0	168.0	180.2	118.9	178.3	233.9	233.5	245.1	184.3	183.0	167.8	170.6	212.6	249.2	175.8	212.5	119.0	133.0	332.5	304.8	326.5	160.1	188.0
139.3	127.2	167.4	130.0	132.2	227.2	149.2	90.7	113.8	227.0	194.7	137.6	120.6	94.7	292.6	164.6	69.9	133.2	72.9	179.3	145.9	655.3	113.0	107.0	178.0	221.0	135.4	109.5	130.0	190.0	197.1	88.0	77.2	155.8	119.0	59.3	149.4	185.7	161.4	127.2	101.3	202.4	139.3	179.0	224.7	166.5	134.3	235.0	84.1	184.0
297.4	296.0	163.6	309.5	291.1	206.0	548.5	351.6	255.4	363.9	263.2	263.2	283.6	222.1	276.0	375.2	919.7	363.0	381.4	316.1	315.0	178.7	411.8	306.0	441.5	462.5	188.4	260.6	544.1	288.0	531.1	692.5	291.2	266.0	378.9	269.0	274.6	539.8	411.8	220.2	280.6	245.4	353.5	224.6	274.7	439.5	335.8	408.4	269.9	274.5
64.1	42.0	72.9	99.0	74.3	212.5	63.0	72.0	101.0	158.0	178.8	82.0	13.7	129.1	0.1	21.0	33.4	60.0	45.9	31.0	44.1	43.3	59.4	32.0	71.1	9.6	72.0	104.0	55.6	59.3	46.8	73.4	40.5	137.0	53.7	204.0	306.6	70.2	140.8	80.3	77.2	152.4	190.0	162.7	19.3	116.8	90.2	105.8	18.0	77.0
77.2	58.8	69.4	142.8	72.8	94.0	74.3	80.1	72.9	68.0	77.2	81.0	89.0	41.4	168.0	104.7	69.1	79.0	74.6	42.0	124.9	62.5	63.4	90.2	144.9	26.0	77.2	57.0	99.0	33.2	172.9	-28.0	104.0	30.0	95.8	90.2	73.8	65.0	104.0	119.8	142.0	80.1	98.9	79.0	77.4	94.7	60.0	62.7	61.6	81.7
451.0	692.6	616.8	632.6	626.0	776.9	319.9	857.3	772.0	622.0	785.1	543.1	579.5	603.4	252.4	390.1	208.6	689.4	677.8	814.5	1255.8	563.8	255.1	813.2	753.2	795.6	482.9	832.9	802.4	781.1	565.8	580.3	730.0	667.9	786.4	946.9	1343.5	646.4	838.9	606.9	1048.0	1342.2	756.7	1316.7	722.0	1011.3	864.9	442.2	894.6	821.5
118.0	207.6	138.8	241.9	206.8	184.0	57.0	201.8	154.8	199.6	263.2	230.0	148.4	180.7	181.0	139.3	249.0	238.0	254.5	276.0	313.0	54.5	192.3	185.0	92.0	96.0	151.0	166.5	196.2	182.9	147.2	178.3	66.6	194.2	358.3	355.7	361.6	280.3	180.4	252.0	359.3	248.7	364.4	218.4	189.0	406.9	165.5	222.0	210.7	194.0
107.0	133.5	94.0	134.7	43.3	87.1	89.1	236.0	63.9	131.3	70.2	110.7	83.0	76.0	83.1	69.7	376.5	60.0	77.2	113.5	78.2	138.0	111.0	89.1	63.0	100.5	72.9	84.6	98.0	106.2	135.1	74.1	119.7	61.6	56.2	59.3	256.2	-2.3	31.2	66.8	80.0	118.0	55.0	177.0	47.3	103.0	102.5	72.0	92.5	71.1
6439.0	3993.2	2929.6	6930.9	4793.9	4369.0	4100.2	6082.1	6592.7	5580.9	3586.4	5510.8	4393.5	5524.4	4174.2	4873.1	6036.9	4281.6	3969.7	8971.0	5441.8	3960.1	4986.5	4097.0	4183.5	3930.7	4580.8	8176.2	4975.7	4947.2	6896.2	3848.5	3769.4	2745.4	6331.2	5370.8	6896.1	3851.8	3355.4	5043.9	2916.0	3153.4	3999.4	5500.4	4842.2	2480.8	5968.6	8495.2	3708.4	7446.6
168.0	146.8	135.2	219.0	151.5	155.4	174.0	162.6	244.0	209.8	190.9	132.5	198.4	159.1	80.6	179.0	358.5	205.1	178.3	376.4	246.0	66.8	393.9	184.0	208.1	254.9	130.0	155.0	370.1	156.1	229.7	183.6	101.0	161.2	156.9	108.0	109.8	176.1	193.4	133.5	134.0	101.0	196.2	183.0	120.6	383.5	100.7	243.0	108.0	263.2
182.0	161.4	173.1	197.2	192.5	284.2	58.0	285.9	231.2	229.0	283.4	279.2	177.8	293.3	43.7	72.8	138.8	159.1	188.9	175.8	229.7	175.9	72.0	198.9	158.0	188.0	186.8	153.0	264.1	213.6	75.1	114.4	164.9	326.8	136.5	260.6	230.8	342.3	158.0	222.1	233.5	225.1	313.4	198.0	215.4	142.7	122.6	161.7	113.8	121.7
72.0	61.4	92.0	101.0	144.9	90.0	52.6	90.7	95.0	104.0	79.0	112.5	98.0	118.9	107.2	53.2	105.4	85.8	133.2	77.4	103.8	114.4	64.2	147.7	62.0	128.2	108.8	97.0	90.5	48.5	76.7	66.6	88.0	87.0	126.0	130.0	86.9	69.1	147.2	102.0	56.2	104.0	98.9	116.0	57.0	125.0	132.2	137.0	84.1	76.0
257.3	205.2	158.0	162.0	226.8	173.2	338.3	228.0	336.1	249.3	186.8	217.1	384.1	190.0	591.7	178.0	1298.2	406.2	414.9	273.0	277.5	426.9	311.6	251.1	337.0	375.4	200.0	143.0	217.6	285.3	319.1	564.6	281.6	333.3	247.2	286.0	197.5	372.2	222.1	303.5	223.0	213.8	217.3	160.8	336.0	244.0	392.6	526.1	243.0	279.3
7191.9	2158.6	1444.0	3918.2	2450.6	3143.6	2034.6	3856.2	2880.0	9242.2	4638.0	4423.7	2805.7	949.8	5942.9	2347.8	3804.8	5229.6	2998.6	2535.7	2385.4	2136.8	3214.9	1729.4	2104.1	2203.0	6393.8	2651.3	11383.3	7720.1	3278.0	2673.1	1939.6	2134.6	3719.4	2880.3	1599.1	2482.5	3164.1	3681.6	7288.0	2381.3	6960.0	1297.0	2714.3	3135.5	4951.6	11825.6	1744.8	2719.9
3.8	24.3	26.0	42.6	28.0	43.0	-14.7	53.2	49.7	60.0	21.0	85.0	39.0	43.8	-29.2	53.9	110.5	40.7	-24.3	1.3	25.0	-4.7	-28.2	45.0	78.1	65.0	66.8	11.8	48.5	-1.3	4.8	57.0	12.1	55.8	92.4	55.3	243.9	27.1	-1.2	33.2	75.5	36.2	47.8	3.0	22.0	43.8	34.3	43.3	48.5	28.4
160.0	154.3	144.0	433.2	559.6	206.8	150.1	181.0	277.3	481.2	287.2	236.0	216.8	329.9	121.4	291.9	157.2	272.7	194.0	314.2	438.5	307.0	256.2	651.9	112.5	288.0	231.5	363.3	424.0	288.0	462.6	69.8	190.9	111.0	447.0	378.0	187.0	384.6	333.5	140.5	338.0	347.1	427.5	344.1	241.3	160.1	177.8	287.0	192.7	381.5
1411.2	1562.6	1161.7	897.2	826.3	1002.2	1220.4	806.8	1642.2	1322.8	1353.2	1418.8	1509.2	998.8	1550.2	839.9	524.0	856.3	1433.4	830.9	1137.2	1067.8	1322.4	1015.2	1401.9	1083.1	1294.9	1489.4	1433.1	1269.1	829.5	824.3	1247.1	1032.7	948.1	1811.0	1819.3	1071.1	1137.2	1591.3	1205.0	1441.7	1869.3	833.8	1043.7	1315.3	1338.2	1136.1	1072.4	1088.9
22.9	39.0	41.0	27.0	34.3	46.4	-5.8	-15.8	-22.2	-7.9	47.3	-4.0	24.3	90.2	-45.3	-26.0	-9.2	13.4	34.0	-14.0	13.7	-34.5	13.2	25.0	146.6	31.2	42.0	30.8	36.7	16.0	24.0	93.8	41.2	53.2	-3.0	5.0	30.5	73.4	40.8	-17.0	46.0	34.8	23.0	32.0	5.6	-5.8	73.0	41.6	76.4	25.2
25.4	78.2	67.6	58.1	53.2	85.3	23.5	97.1	148.3	71.0	118.0	66.0	45.0	81.0	17.0	-10.6	-5.6	-6.2	22.7	52.0	34.3	37.8	3.0	53.7	24.3	32.0	76.4	65.0	50.8	41.6	19.5	-14.0	79.0	165.5	-3.0	52.8	209.6	50.8	82.6	101.0	169.7	130.0	135.8	175.0	43.8	57.0	169.7	63.9	123.1	89.1
94.2	78.2	128.0	174.0	153.3	128.3	63.0	15.2	76.4	18.1	129.1	132.5	191.7	76.0	186.0	132.3	-7.0	90.7	134.3	17.7	112.0	187.2	247.4	155.2	133.2	49.4	134.3	30.8	137.0	67.3	37.4	199.4	209.4	130.0	195.0	177.4	69.7	190.0	40.8	147.0	115.5	105.0	68.0	111.0	114.4	146.0	113.0	165.4	108.8	108.9
122.0	115.5	101.0	132.3	144.9	82.6	233.5	134.0	140.3	230.0	113.5	171.9	138.9	94.7	139.3	86.0	152.6	188.9	260.2	86.7	149.6	348.0	67.3	123.0	120.0	129.1	144.0	91.0	134.7	76.7	210.0	116.6	205.1	142.6	165.4	135.0	156.9	181.5	179.3	129.1	133.0	91.3	142.8	93.6	114.4	130.0	156.7	210.0	124.9	112.5
96.8	88.0	55.6	17.0	30.0	67.0	119.2	18.8	65.9	40.7	58.1	54.9	76.0	68.0	230.4	42.0	59.8	72.0	35.0	90.7	69.4	52.0	59.4	36.2	51.0	24.3	27.2	54.5	32.0	69.7	46.8	37.4	68.9	43.3	65.0	55.3	30.5	50.2	37.2	59.7	40.7	9.0	-1.8	22.0	45.0	33.8	71.0	109.8	21.0	52.8
132.3	54.5	116.5	197.2	138.6	108.8	89.1	91.6	109.7	76.4	96.9	91.0	65.0	80.0	23.6	181.0	102.2	124.0	159.0	80.3	211.2	214.9	56.0	132.2	109.8	154.0	76.4	74.0	98.0	140.3	110.5	39.0	128.3	164.4	170.3	131.0	388.4	123.5	124.5	118.0	147.7	118.9	157.1	223.8	72.8	136.4	121.7	98.0	146.2	138.6
320.5	188.9	162.7	308.4	185.8	368.5	416.0	169.4	351.7	153.0	210.7	118.0	184.4	349.4	386.0	300.6	278.4	229.0	327.0	241.0	447.0	618.8	65.8	194.4	330.0	141.2	502.5	160.8	243.0	480.3	301.5	548.1	363.8	429.0	177.6	126.7	206.9	371.2	1372.9	160.3	359.3	619.5	292.5	270.8	411.0	56.2	217.9	31.1	267.1	358.2
-59.6	-65.0	-71.7	-46.8	-63.0	-62.5	-97.4	-47.5	-34.8	-56.0	-53.7	-10.0	-49.4	5.4	-35.1	-60.9	-62.6	-23.2	-62.1	-74.0	-10.9	22.9	-53.8	-17.7	-81.0	-47.3	-45.6	-19.6	-72.6	-34.2	-66.6	-62.4	-34.0	-36.0	-16.0	-28.0	-42.0	-87.8	-15.5	11.3	8.1	-48.6	-55.5	-50.1	-53.1	-34.5	-38.9	-46.2	-83.8	-52.9
-32.8	81.0	27.2	29.0	82.4	20.0	73.6	80.1	4.2	41.6	24.0	6.6	28.0	54.1	-5.5	98.0	-10.0	75.9	44.1	21.8	33.2	101.1	56.0	6.6	34.3	60.0	-9.0	4.2	21.8	26.9	75.1	75.5	76.4	104.0	51.0	21.0	68.5	68.5	27.5	52.0	61.6	73.8	75.0	26.0	57.0	52.8	42.0	180.4	43.8	66.8
150.0	112.2	88.0	111.6	175.7	110.5	222.1	150.5	168.3	141.5	110.7	161.2	183.4	94.7	314.7	198.5	230.4	139.7	227.0	156.0	111.0	115.1	135.1	210.0	110.7	174.0	119.8	118.0	140.5	130.9	168.7	256.2	112.5	130.0	90.2	117.1	118.0	248.2	178.3	131.2	70.2	113.5	112.2	116.0	136.0	101.8	116.0	206.0	67.0	141.8
-70.2	-55.0	-53.4	-43.2	-30.4	-10.0	-61.3	58.0	-88.5	-56.0	-38.7	-57.2	-94.5	-95.7	-45.3	-141.1	-55.9	-121.2	-50.3	-71.0	-17.3	7.3	-85.7	-10.0	-90.3	0.2	-83.3	0.0	-46.7	-161.4	-51.7	-109.4	-153.1	-114.7	94.7	-42.0	391.6	-7.7	-167.9	-36.0	17.7	-79.7	72.0	5.4	-149.6	32.0	53.7	-229.6	-48.4	-80.7
1.2	13.7	10.8	40.2	45.0	22.0	41.0	64.0	0.4	23.0	21.0	-1.3	18.5	14.6	85.5	8.4	16.2	6.3	54.5	36.0	1.3	292.0	-5.7	37.6	10.0	18.8	-4.0	34.3	50.8	49.7	45.0	-42.6	4.5	18.1	80.1	30.8	47.8	55.0	39.0	43.0	-51.8	23.0	-18.2	10.4	7.3	40.2	55.3	-6.5	-8.8	27.2
72.9	46.2	47.8	55.6	41.6	30.8	120.4	74.3	65.0	124.0	77.2	77.2	94.0	57.0	431.8	181.0	628.8	154.0	151.0	77.4	76.7	88.9	82.3	70.8	58.0	104.7	59.7	69.4	63.9	93.6	116.3	148.4	58.0	154.8	80.1	78.0	63.4	234.0	96.8	81.6	73.8	83.5	68.0	46.2	108.0	91.3	81.0	85.4	63.9	87.1
-17.6	-7.7	-37.6	-50.4	-21.9	-19.6	-9.1	-157.3	-18.8	-37.7	40.2	-12.2	-21.0	-16.3	214.5	-31.6	37.6	9.9	11.3	-14.0	14.8	124.0	-11.8	-29.6	18.5	-24.8	-18.6	-28.5	-19.9	4.7	-14.3	6.2	-10.0	49.7	3.0	23.0	-17.9	40.3	83.5	49.7	-51.8	-17.7	44.0	19.0	-2.3	-14.7	52.8	8.3	-32.2	13.2
533.6	580.7	411.8	523.5	916.1	461.8	908.1	713.1	512.6	609.3	539.2	632.4	505.5	524.1	1143.6	758.5	769.4	706.4	986.4	560.4	606.6	1093.4	952.1	2170.2	792.7	639.8	503.2	460.2	789.2	638.5	686.5	713.6	596.0	423.5	516.1	529.1	604.5	897.8	712.6	606.0	328.9	367.6	501.3	441.1	553.8	675.5	540.5	974.9	509.7	647.5
65.0	-23.0	34.8	62.7	20.2	92.0	53.2	22.1	101.0	36.7	59.3	34.3	86.0	244.9	-10.3	336.4	548.1	111.0	55.8	64.0	96.0	6.7	68.9	20.0	25.2	14.7	251.1	50.0	28.4	108.0	44.3	84.4	134.7	111.0	-17.0	52.8	22.0	53.0	200.9	-1.3	48.0	1.0	79.0	-62.5	72.0	3.0	80.0	39.0	55.6	44.0
754.4	1042.4	833.1	669.7	1016.3	1052.6	1147.3	1490.4	1177.3	686.6	1480.1	1322.1	1075.2	1519.2	1487.3	1190.8	854.2	1060.0	1745.5	1117.1	1380.6	1538.5	1673.0	2008.5	1234.2	1074.9	1579.1	903.1	979.9	1325.7	424.8	1473.8	1295.7	1687.0	847.8	1843.5	1563.1	1197.4	704.0	1503.6	932.8	1384.5	1700.5	1064.2	1735.0	1229.8	1394.1	1596.4	1387.3	1102.8
662.8	386.2	523.5	190.8	254.0	495.1	632.9	334.0	763.2	372.7	575.0	312.0	643.3	831.9	537.9	523.9	386.9	312.2	329.2	505.5	200.1	218.5	257.3	142.9	379.5	411.0	566.9	125.6	179.3	377.1	701.2	916.1	327.0	252.4	199.0	364.3	119.1	276.0	354.0	281.3	372.0	533.5	391.6	357.5	964.0	55.3	243.0	-21.5	703.0	624.6
244.9	186.8	178.7	151.5	206.0	162.2	318.0	47.0	270.8	181.5	215.4	177.4	300.0	311.7	451.5	240.9	530.7	371.7	221.0	225.0	315.0	302.0	431.5	271.4	240.1	242.0	222.1	255.3	220.3	249.6	245.6	265.0	168.3	333.3	339.7	230.6	99.0	135.6	422.2	240.1	577.0	635.2	241.2	150.0	223.9	355.5	96.9	251.4	138.6	268.2
185.0	299.0	168.4	167.0	209.2	163.1	237.7	288.0	190.8	261.9	200.4	142.7	154.5	101.6	449.3	277.0	395.8	243.0	261.2	208.6	173.0	146.6	74.3	192.7	268.2	294.5	181.2	133.0	246.7	255.1	314.1	571.9	229.4	79.0	103.6	98.0	86.9	354.8	136.5	171.7	95.8	6.4	177.0	42.6	113.5	205.1	82.0	372.2	148.3	217.9
-24.2	21.0	46.4	12.5	35.5	12.5	40.3	53.9	26.0	-1.0	25.0	13.2	20.2	33.8	23.9	71.2	138.8	56.3	91.3	22.7	16.0	3.3	52.5	104.0	30.0	48.5	20.0	21.0	2.1	-5.1	65.0	-10.5	289.1	53.2	-15.0	48.5	57.0	14.9	75.1	13.7	17.7	60.4	43.0	90.2	54.9	18.5	52.0	47.0	14.2	26.0
26.0	-10.0	7.5	14.2	10.4	16.0	43.0	-6.8	-3.0	32.0	10.8	61.0	14.8	-21.0	139.3	39.6	286.1	31.1	61.6	-33.0	8.0	24.1	65.8	-8.8	51.0	29.8	41.0	0.0	52.0	6.4	65.0	-39.1	12.9	-8.4	-28.5	27.2	23.0	-26.7	17.7	16.8	12.5	3.9	32.0	32.0	22.0	-21.0	12.5	50.0	-5.3	11.8
2023.7	2533.4	1170.9	2510.7	1705.9	1672.0	1946.8	2399.2	2549.8	2448.9	2172.4	1754.7	1844.6	1770.5	2793.1	2208.1	2068.7	2937.7	2680.5	3482.6	3058.9	2289.2	1828.7	1815.3	2168.3	1679.9	2406.4	1706.4	2829.1	2645.8	2230.8	1559.4	1691.0	1480.1	1579.9	1745.2	1975.8	2173.6	2301.4	2565.0	1990.6	1807.0	2006.3	2669.7	2782.8	2677.2	1653.9	3736.8	2025.8	2359.8
170.0	163.7	125.0	142.8	133.2	160.5	134.7	34.6	158.0	60.0	151.0	219.6	223.0	135.0	144.0	188.0	470.1	211.1	138.6	181.1	206.0	59.5	155.0	209.2	144.0	67.6	226.8	143.0	119.7	184.7	194.4	173.1	84.6	99.0	64.0	117.1	122.4	143.1	144.0	122.6	105.5	126.3	86.0	146.0	198.0	79.0	159.1	240.0	80.3	282.4
62.3	28.0	36.2	47.3	72.8	46.4	75.1	130.0	30.0	63.0	37.6	35.5	30.0	40.2	57.0	61.4	323.4	55.6	-11.9	38.0	66.8	17.5	96.9	55.3	36.7	45.9	56.0	33.2	67.6	44.1	88.0	56.0	102.0	31.0	77.4	55.3	83.5	13.8	9.0	59.7	89.1	33.4	50.6	74.6	34.3	46.4	79.0	50.0	43.8	52.8
48.0	70.0	-6.5	16.0	54.5	25.0	94.7	22.7	37.6	88.0	25.0	54.1	57.0	19.8	144.0	57.0	477.8	25.3	155.7	38.0	61.0	161.8	53.0	47.3	57.0	70.2	34.8	21.8	65.0	-1.3	92.5	2.6	106.0	18.9	20.2	9.0	65.0	9.0	121.7	33.2	28.0	3.9	25.0	47.3	42.6	27.5	18.5	108.9	22.0	56.2
18.9	-0.8	3.0	53.4	-13.3	4.5	17.5	-2.0	20.0	5.6	6.6	23.0	20.2	45.0	206.9	127.8	87.4	-2.4	0.0	17.7	33.2	-19.2	94.7	11.8	1.0	12.8	21.0	30.8	47.3	65.8	7.6	-33.5	-47.0	0.0	53.7	3.0	14.2	3.0	16.6	59.7	-48.6	-6.0	-1.8	-43.1	11.3	-16.3	14.8	-0.5	7.8	13.2
96.8	88.0	68.5	29.0	3.0	122.3	12.5	96.2	68.5	300.3	12.5	41.0	23.5	215.4	79.0	53.2	76.5	93.5	31.2	16.8	35.5	5.0	22.0	36.2	95.0	48.5	221.1	108.8	25.2	121.0	68.1	-9.1	190.0	56.4	49.0	175.1	16.0	-4.2	47.6	81.6	228.7	175.8	155.2	10.4	130.0	98.0	203.6	-5.3	258.2	39.0
416.4	591.3	550.0	574.6	425.6	392.1	551.0	871.9	488.3	699.1	480.0	504.7	493.7	1320.6	359.6	440.6	502.8	574.9	430.6	545.7	593.7	255.2	541.2	403.8	446.2	472.0	448.6	537.4	751.3	529.0	568.7	583.4	633.7	923.0	461.4	806.8	726.7	644.0	559.8	871.2	767.9	502.7	522.6	695.5	561.5	949.6	705.2	608.0	770.1	504.7
790.1	518.6	704.1	727.4	543.9	596.0	568.7	723.0	871.7	796.0	553.8	1146.5	862.9	785.4	278.8	485.1	666.9	660.4	564.8	674.6	798.7	481.6	807.4	863.3	531.5	800.7	532.1	1430.0	518.9	687.2	784.5	424.6	613.3	805.0	1338.6	1056.8	895.5	941.3	508.9	562.4	732.4	680.6	1045.7	895.0	545.5	822.6	991.8	618.8	812.8	889.8
126.0	525.4	106.0	1087.7	327.9	890.5	174.9	1020.0	518.0	145.0	1591.2	99.0	72.0	32.0	182.0	713.3	156.4	303.5	255.4	1224.1	265.0	99.5	584.4	219.0	424.3	209.0	207.9	158.0	4454.7	1016.1	333.0	-36.5	194.7	20.3	94.7	16.0	30.5	60.0	106.0	52.8	550.0	110.7	477.1	173.1	117.1	108.0	27.7	2050.8	85.4	58.1
2215.6	2446.7	1954.8	1229.0	1547.8	1663.8	2323.8	2648.3	2384.2	1182.8	2569.0	1803.4	2538.2	1367.8	1700.0	2064.8	2834.5	2658.5	1715.1	2464.2	2364.3	2297.3	2559.5	2947.0	1924.2	1705.9	1557.1	3010.0	1575.0	1696.8	2732.2	1450.2	2242.2	2017.6	2020.7	1612.5	5267.3	1770.5	1814.7	4771.3	1884.1	3663.5	3356.8	2650.5	1983.8	3215.8	2111.4	892.2	2008.7	3160.9
48.0	21.8	59.7	17.0	21.8	20.0	92.4	25.4	43.0	47.3	66.8	29.6	74.0	100.7	144.0	24.8	177.0	31.1	45.0	6.0	44.1	113.0	91.3	68.5	50.0	72.8	36.2	48.0	49.7	52.7	57.0	139.3	108.0	54.5	50.0	45.0	124.5	146.2	53.2	21.0	52.0	69.4	86.0	61.8	48.5	9.0	44.0	103.6	63.9	118.0
323.2	283.2	184.4	258.2	279.4	197.6	327.7	296.1	283.9	312.5	234.2	305.0	544.9	271.1	746.0	245.8	441.0	270.8	343.6	330.4	366.5	329.0	343.0	261.3	347.0	256.8	216.4	251.8	344.2	323.7	264.1	412.6	282.5	352.5	361.4	322.3	247.4	188.9	360.9	379.9	346.2	244.6	246.5	209.1	298.4	239.2	284.0	378.0	265.0	262.2
271.4	-11.2	179.6	-28.5	6.0	579.1	224.1	6.3	34.8	-34.4	137.0	52.0	156.2	54.1	245.1	3.0	19.6	36.0	34.0	26.0	-21.0	251.1	-2.2	1.8	91.0	137.5	326.5	37.8	-4.8	112.0	-22.9	26.5	194.7	-26.3	-0.4	78.0	-51.0	142.1	141.8	45.0	84.0	290.8	131.2	79.0	36.7	-14.7	284.0	-6.5	6.6	326.0
57.9	83.0	1083.7	21.0	20.2	27.2	37.4	39.0	21.0	45.0	33.4	18.0	2590.8	10.4	6.5	57.9	73.2	40.7	0.5	16.8	16.0	96.2	71.2	-1.8	24.3	3652.8	36.2	39.0	28.4	-3.0	24.5	89.7	40.5	26.0	33.2	28.4	259.7	58.0	70.2	133.5	-15.5	33.4	19.0	267.2	81.0	49.2	713.9	118.0	1692.5	52.0
38.0	69.0	85.0	81.5	52.6	78.0	48.1	23.8	59.3	22.0	102.5	54.1	108.0	75.0	0.4	26.0	33.4	48.0	105.8	46.0	134.7	327.0	9.7	102.0	171.5	18.8	63.7	69.4	108.9	53.4	6.2	128.3	190.0	87.0	119.0	79.0	124.5	-74.9	185.7	113.0	94.7	59.3	178.0	39.0	94.2	96.9	62.0	258.7	92.5	42.0
26.0	-3.8	7.5	-21.0	-8.6	-22.5	18.0	18.8	-21.0	2.3	-13.1	-17.7	-2.3	-24.5	15.5	-1.9	101.7	0.6	-32.1	2.1	-4.0	10.4	37.7	-5.3	13.0	10.9	-11.2	4.2	10.2	13.7	-2.1	36.8	7.5	25.3	-51.0	-3.0	-17.9	-13.1	11.6	-34.8	52.0	-18.8	11.8	-13.7	-6.5	17.2	3.0	19.9	25.0	4.2
294.5	461.5	312.3	319.7	378.0	267.3	325.7	331.0	239.4	433.2	297.1	347.0	255.3	237.2	652.5	359.2	594.9	393.1	759.8	315.1	312.0	254.4	411.8	229.4	396.0	397.8	283.9	281.7	227.3	265.0	371.2	441.4	342.0	242.0	270.1	268.0	345.7	292.0	268.4	373.7	158.0	260.9	270.3	271.5	351.2	260.2	327.6	458.9	253.2	313.4
-2.4	-3.0	-73.6	-48.0	-8.6	-64.2	18.0	-31.8	-48.0	-54.3	-94.5	-35.0	-54.2	-31.4	47.2	-51.3	113.0	-78.8	-53.6	-19.0	-44.2	-85.7	-40.2	-22.1	-58.9	35.5	-46.7	3.0	-16.6	-99.6	9.6	-38.0	-43.0	-101.9	-12.0	-61.5	-52.5	-37.8	-11.4	-60.0	-10.0	-36.0	-66.0	0.6	-60.9	-22.5	-19.0	-29.0	-37.8	-64.1
103.0	140.5	1101.2	256.5	932.9	275.0	276.5	234.0	214.9	207.9	230.2	239.5	218.4	455.5	824.2	564.4	-43.0	411.7	511.9	401.6	132.3	374.2	430.6	1687.2	116.2	320.0	350.3	364.0	858.5	93.6	97.1	-86.4	240.3	448.9	2093.9	78.0	124.5	11.2	1371.4	606.9	47.0	122.6	589.3	54.5	181.0	1107.9	30.3	758.5	48.5	283.2
72.0	47.3	58.3	224.1	106.0	49.2	112.6	65.9	71.1	31.0	55.3	57.0	41.6	47.8	139.3	45.0	101.2	70.4	152.2	18.5	64.0	157.1	192.3	53.7	54.1	55.3	47.0	60.4	67.6	59.3	74.3	55.5	135.8	58.1	72.8	39.0	32.0	183.6	-24.2	33.2	90.2	36.2	20.0	55.3	67.6	147.0	68.0	214.0	36.2	41.0
303.0	400.9	385.2	451.6	453.7	254.4	303.0	663.4	340.7	390.8	307.0	251.8	381.1	226.3	1096.0	426.5	864.2	643.3	500.3	651.9	984.2	524.5	515.5	331.2	622.0	325.0	317.8	242.0	581.7	591.9	552.0	722.7	633.7	344.7	395.4	347.1	282.1	400.6	627.9	303.5	466.0	338.5	726.7	294.0	759.0	709.0	401.8	705.6	435.2	278.5
-46.9	-67.0	-39.2	-26.0	-16.6	-62.5	-21.5	-34.2	-16.6	-31.3	-27.0	-40.4	-1.0	-85.5	-34.5	-28.5	-17.3	9.0	-32.1	-50.4	-10.9	199.9	3.0	-26.4	-33.4	-45.1	-33.7	-56.9	-19.9	-59.0	-11.0	21.0	16.6	-54.0	16.8	-43.5	-19.4	-41.8	-39.2	-45.6	-26.0	32.0	-72.2	-16.1	-16.1	-33.0	23.5	18.8	-33.5	-36.9
2447.1	1506.4	1598.2	1367.4	1783.9	1483.8	1491.1	1369.0	943.4	2304.7	2024.3	3198.2	1100.9	2746.1	152.4	1428.1	42.9	993.1	1675.3	1388.2	420.2	755.8	420.0	3058.6	447.0	1106.6	1654.7	1277.7	2662.8	827.0	1245.7	564.6	1484.2	1714.1	1730.4	1758.2	2735.3	1023.3	1249.2	575.8	2057.9	4607.4	1908.4	2763.2	1082.8	3014.1	1607.2	947.2	2797.0	1433.8
108.8	98.0	167.4	86.4	131.1	311.6	99.0	193.4	123.5	251.4	170.4	300.0	114.4	309.1	11.0	44.4	-6.3	156.0	75.5	93.5	120.6	209.6	75.5	109.0	164.2	88.0	146.0	181.0	148.3	326.2	42.3	139.3	443.0	258.7	189.1	278.0	489.5	129.1	252.9	163.7	339.8	464.7	366.4	228.6	268.5	207.8	384.9	118.0	177.2	157.0
783.3	1700.2	2511.2	747.5	985.3	1338.1	923.3	1276.3	1130.3	1557.2	1271.1	1133.4	785.0	1876.3	456.1	1105.5	184.0	1035.9	1112.7	1134.0	998.6	716.1	786.6	1090.2	763.6	982.7	954.7	1513.8	824.0	1584.2	771.2	1268.1	1768.0	1822.4	1002.0	1418.9	947.0	1194.2	1067.5	1371.9	976.7	895.2	918.1	1277.8	1202.6	1190.7	766.0	1811.5	1487.4	1188.7
24.1	28.0	87.0	84.7	53.9	49.2	56.4	2.0	58.1	74.6	49.7	96.0	43.3	132.0	288.0	72.0	-22.0	71.2	62.7	31.0	65.0	60.1	68.9	55.3	72.9	18.2	77.2	92.0	162.0	32.0	74.3	32.5	40.5	76.4	134.3	71.1	111.6	105.5	95.5	57.0	141.0	104.0	126.0	112.0	24.0	57.0	118.9	61.6	85.4	78.0
1161.3	2300.0	1963.0	819.1	1207.2	1116.6	1921.2	1826.2	1655.6	3554.7	1383.7	2786.7	1260.6	2139.4	574.0	1178.1	129.1	887.6	758.9	1633.7	1290.6	1144.7	1278.1	1523.3	1180.9	2326.9	1886.9	1576.0	1059.8	1194.1	1085.5	1713.4	1977.2	2546.1	1194.1	2450.0	5590.3	1439.0	1756.2	3651.5	2429.0	1847.8	1259.7	3783.9	2257.7	2230.8	1562.6	1480.9	2442.9	2686.4
514.9	441.9	332.5	348.0	328.7	325.1	713.7	425.6	440.3	517.9	494.0	476.8	472.4	373.9	581.6	435.7	103.8	348.0	477.9	378.9	295.0	364.9	511.1	373.6	541.6	442.8	377.2	461.9	359.8	443.8	436.3	454.6	430.2	325.2	503.1	521.3	669.9	258.7	423.0	682.9	295.2	527.8	342.3	604.0	437.0	790.5	288.0	608.0	463.9	500.1
21.0	52.8	89.0	54.9	35.5	86.2	-3.5	38.1	86.0	47.3	25.0	75.5	31.0	102.5	41.1	-9.0	-58.8	-42.0	1.0	54.9	46.2	-29.0	25.5	30.5	48.0	94.0	44.0	28.4	17.0	74.3	-10.0	17.4	17.9	35.5	62.0	93.6	106.0	3.0	55.1	81.6	7.3	43.0	108.8	66.2	54.9	1.0	66.0	77.0	54.1	-15.5
532.1	310.0	324.0	451.6	356.9	691.1	411.8	373.5	352.4	278.6	333.9	391.7	423.0	377.3	373.2	520.1	779.3	489.9	477.9	506.4	285.1	721.2	208.8	285.2	284.8	358.3	1142.0	251.8	397.5	456.3	260.6	293.2	398.2	354.4	348.0	372.9	233.4	750.3	486.3	273.6	243.9	465.5	320.3	359.0	402.8	216.7	439.5	232.0	372.3	468.2
-146.9	-81.5	-59.7	-69.5	-73.2	-89.6	-99.5	-31.2	851.0	-78.6	-78.1	-86.1	-88.2	-102.9	23.1	-66.0	-114.6	-102.0	-85.7	-32.0	-83.3	-110.8	-151.4	-106.0	-68.1	1163.3	-93.2	-74.7	-100.6	-93.3	-86.2	-12.0	-68.2	-83.5	-107.7	-119.5	-23.5	-92.8	-75.0	-99.4	-53.4	-96.5	-49.5	60.2	-91.3	-89.7	-158.0	-68.6	18.0	-95.4
4018.9	3854.0	3485.6	2509.9	1836.1	3118.8	2901.2	3752.9	3581.7	4432.4	3010.0	2880.3	3368.2	3076.1	2633.9	3083.8	3566.0	3165.7	3433.6	6206.1	3299.8	2907.8	3319.0	2203.4	4771.1	2629.8	5415.6	4770.1	2312.2	5822.6	3404.6	2765.8	3745.3	2136.7	3512.5	4954.5	7606.8	2540.3	3246.8	5112.9	2637.3	4397.9	3814.1	4534.6	4572.8	3636.6	4368.9	3420.3	4518.9	4690.3
638.3	547.0	379.4	509.6	597.5	444.3	784.6	592.4	560.4	697.4	523.1	636.9	629.4	473.2	1600.1	743.2	1374.5	699.6	899.7	549.1	547.8	768.1	839.9	545.0	677.8	747.7	576.1	447.0	573.1	538.2	771.2	1150.0	725.0	536.8	562.0	571.1	414.0	782.6	734.8	579.3	385.6	403.9	432.2	326.3	649.7	463.2	557.0	876.7	327.9	548.5
210.0	75.9	100.0	69.4	129.1	75.0	138.2	114.7	97.0	242.0	160.7	99.0	140.2	41.4	144.9	233.5	346.9	66.6	120.4	141.2	202.6	108.0	128.3	78.1	224.0	40.7	69.4	130.0	45.0	128.0	35.1	223.0	317.0	162.3	126.0	142.0	131.4	131.9	245.2	108.8	164.4	251.1	94.2	122.0	182.0	136.4	233.5	109.8	132.2	201.2
-43.0	5.0	-48.6	-28.5	-51.0	-53.6	-86.0	-4.6	-19.9	18.9	41.4	-53.6	-54.2	-25.6	19.3	-17.1	-30.1	-22.5	-36.7	-7.4	-29.4	-116.3	-0.8	-23.1	-71.0	-14.3	-54.2	-22.1	76.0	-21.9	-11.4	-44.1	-25.1	-73.4	-43.5	-100.2	32.0	-50.8	-50.6	-99.4	-37.6	-18.8	-25.5	-69.7	-26.4	-54.8	-68.5	3.7	-55.4	-53.8
1658.0	2540.9	2965.2	2259.9	2417.6	2482.4	1435.8	3747.3	2077.2	3583.8	2844.6	2761.7	1979.3	2555.9	1156.6	1413.6	775.6	1456.3	1018.6	2615.8	1821.9	1338.5	1809.1	1981.2	2129.4	2250.6	2045.9	2635.5	2372.5	2116.5	1593.7	2101.8	2960.6	3882.8	2743.0	4703.5	2956.5	2315.8	2348.8	3948.3	2941.1	3238.9	3660.0	3347.2	2269.0	3122.1	3575.9	2347.9	2829.3	2199.6
-1.8	-0.8	-21.0	27.0	18.5	14.2	-2.4	22.7	10.4	1.0	-11.6	27.2	8.0	-1.8	114.7	27.5	88.0	46.0	21.0	16.8	25.0	14.6	-19.7	6.6	-22.8	17.7	5.4	1.0	-48.9	7.3	4.4	25.6	46.8	10.0	-5.3	-11.2	21.0	73.4	28.2	24.3	-9.0	16.0	-27.0	-7.2	-0.3	-16.3	32.0	22.7	0.0	4.2
278.8	389.0	346.5	435.5	461.2	466.4	257.3	472.9	317.0	442.2	381.9	391.7	280.9	386.1	77.1	226.2	88.0	308.3	340.2	307.6	374.9	237.3	199.1	329.4	231.6	306.7	306.6	285.6	316.0	333.8	300.6	118.9	550.0	646.4	441.1	609.5	440.5	370.3	375.4	277.5	731.7	409.7	384.5	494.3	389.7	417.8	356.4	368.8	499.2	349.5
2222.3	703.9	1032.6	3556.7	1447.1	697.6	2014.6	1505.8	1021.7	695.7	763.7	820.8	917.2	443.1	2755.2	15771.2	1263.0	4953.9	2824.6	3410.5	1401.1	663.6	9315.3	970.0	945.2	280.3	457.9	637.2	1119.1	1404.0	2447.8	2120.0	2039.7	372.5	4490.2	1489.1	833.4	6040.5	4322.0	374.6	4354.2	409.1	1589.3	1578.7	847.5	496.2	2162.0	4416.3	407.0	474.1
3.8	18.1	36.2	7.8	0.0	-19.6	-51.9	-5.7	23.5	6.4	52.0	-2.1	1.0	5.4	75.3	52.6	-24.9	-57.0	3.8	-31.0	18.5	-60.3	14.6	-41.6	-17.3	-17.3	-10.0	29.6	2.1	-4.4	6.2	-73.7	-66.7	-25.4	-56.0	-2.0	-42.0	53.0	-54.6	-34.8	65.0	42.0	25.0	48.5	12.5	-3.0	-8.2	-77.5	16.0	37.6
-90.0	-42.0	-72.6	-45.6	-78.8	-57.2	-77.9	-26.4	-37.0	-84.9	-108.3	-72.0	-16.0	-60.3	-24.5	77.4	-132.7	5.0	-50.3	-6.5	-66.0	-60.8	-6.1	-90.0	-56.5	-111.0	-76.7	-79.6	-86.6	23.5	-75.8	-42.6	-118.9	-111.1	-125.4	-190.1	-126.0	12.2	-92.3	-176.8	24.3	-62.8	-158.5	-177.2	-95.7	-56.6	-199.1	-66.0	3.0	-68.6
276.0	320.9	326.3	304.1	247.6	237.2	342.2	354.4	252.6	281.2	262.2	184.9	318.7	226.3	362.5	222.1	485.5	138.6	291.1	240.0	245.0	237.3	245.2	225.7	237.3	352.3	220.2	290.1	305.6	214.5	326.6	354.0	195.6	337.4	284.6	254.4	348.0	217.3	200.9	276.5	265.0	262.6	242.1	272.9	214.5	383.5	261.0	257.7	336.1	234.0
34.0	53.7	7.5	47.3	-11.1	39.0	47.3	66.8	68.5	41.6	22.0	33.2	48.5	45.0	0.9	16.5	179.0	78.2	58.1	74.3	217.1	-34.5	62.6	39.0	10.0	86.2	25.0	34.3	21.0	18.0	44.3	-19.5	-8.2	10.0	46.0	57.0	1396.0	49.1	-40.1	33.2	16.0	10.2	-11.4	0.6	13.7	24.3	45.9	55.6	18.0	33.4
2607.9	2322.5	2281.9	2170.1	2813.3	2314.3	2336.5	2070.2	2539.9	4800.5	2065.4	1938.2	2465.3	3919.1	1651.7	2980.3	1043.5	2639.6	1837.0	5125.0	3296.2	1811.6	3004.5	2717.4	2207.1	1576.0	2516.3	2888.8	2865.3	3592.5	1956.7	2424.6	3468.1	3074.5	2866.3	2381.3	3445.6	1920.6	3047.3	3600.8	2290.5	2378.1	1910.5	4724.3	3160.8	2964.6	2326.5	7099.8	3739.4	3040.5
1478.7	1766.7	2072.7	1240.6	1380.3	1423.9	1310.1	1379.9	1228.4	2095.3	1424.7	1964.1	1133.9	1446.8	595.5	1150.9	-99.4	881.1	1051.7	1405.7	1286.6	1204.1	789.3	1329.5	1730.7	1264.1	1480.7	1701.2	1526.6	1236.6	1330.4	1071.1	1110.1	1738.7	1686.0	1677.4	1759.2	1136.5	1032.3	1247.4	1640.6	1648.8	1424.5	1500.6	1302.5	1054.3	1143.4	1439.0	1772.4	1210.2
276.0	274.6	162.7	292.3	223.0	177.0	350.6	150.5	226.6	289.1	255.8	363.0	230.8	204.0	664.0	391.7	213.6	330.7	305.6	214.5	157.1	349.9	144.0	176.0	244.5	402.8	181.2	189.0	274.7	117.0	286.2	482.9	239.4	331.7	334.6	185.4	285.0	264.0	271.8	224.0	187.9	81.2	144.0	124.0	125.7	211.4	174.9	349.7	203.3	218.8
15.0	24.3	7.5	-18.6	-66.0	-0.6	22.2	-50.6	16.0	-34.4	14.2	20.0	-1.0	10.4	89.3	7.2	10.4	88.9	3.0	3.0	11.3	-43.8	-23.8	0.6	-21.0	15.4	-18.6	3.0	-22.1	-10.0	-9.6	-2.6	-12.0	8.1	17.7	-25.0	29.0	-62.9	-3.0	4.0	8.1	-15.5	-27.0	-34.3	10.2	1.0	0.0	3.0	3.0	-3.0
2392.9	4195.3	4326.6	550.8	3969.8	3363.7	3975.1	2723.7	1128.7	3348.0	3039.8	3928.4	1426.0	2295.1	1853.1	2364.4	1387.7	2847.4	2947.6	2502.7	1076.3	4784.8	2170.1	10720.5	2202.1	3425.0	3116.8	2624.7	666.5	2587.5	2682.6	2284.3	1783.9	1970.7	1428.3	3451.7	3894.9	2681.5	5837.6	2339.8	3912.3	2085.0	1625.0	1085.7	1711.0	1999.2	3039.7	2287.9	1624.9	1898.6
2017.9	3304.5	1890.8	1341.8	2209.2	1713.5	1897.4	2137.5	1238.2	4654.1	2694.4	4667.4	1770.5	2064.3	2758.3	1808.8	383.4	1943.1	2781.6	1606.7	1850.3	1945.2	2584.1	2641.1	2202.1	2027.1	2112.4	2804.9	1832.8	1568.3	1560.9	2277.3	2696.6	1739.5	3889.7	2942.3	2322.9	1857.7	2109.0	2398.8	2182.4	2094.7	1512.4	1980.6	2489.4	2421.4	2006.6	1899.0	1821.6	1946.3
389.3	302.0	167.4	191.6	654.2	449.8	235.6	191.7	183.1	218.3	407.9	417.6	400.3	445.7	130.0	419.5	231.4	374.8	219.0	269.0	410.2	220.3	106.2	182.0	216.6	326.0	791.2	189.0	200.7	404.1	325.6	367.7	322.0	306.6	197.0	175.1	123.5	385.5	407.0	48.5	202.4	550.0	301.6	204.4	352.9	80.1	257.0	88.0	198.0	357.5
434.8	206.0	174.9	206.8	235.4	196.7	327.7	306.6	284.7	259.8	194.7	218.8	295.0	219.6	478.8	332.5	237.7	271.7	405.9	140.3	226.8	361.1	564.6	248.9	243.0	241.1	227.6	167.4	230.8	277.4	341.6	469.8	411.0	310.0	387.6	330.3	333.3	161.7	411.0	307.7	222.1	174.9	211.7	186.0	246.7	249.7	244.0	417.1	172.9	253.1
-43.0	-6.9	-66.0	0.0	-55.0	-72.8	-60.1	-57.5	-79.6	-62.7	-59.2	-41.3	-24.2	-21.0	-60.8	-55.1	-56.7	-3.6	-64.7	-47.1	-6.0	-4.4	-17.0	-18.8	-46.3	-119.8	-63.9	-55.6	10.2	-49.0	-85.6	-55.8	-42.0	-30.7	-27.2	-74.0	-13.1	-0.9	-24.9	-124.5	-32.2	-84.3	-60.0	-97.5	-23.1	-25.5	-3.9	118.0	-57.2	-67.7
127.0	113.8	108.8	31.0	104.0	118.0	205.2	125.0	108.0	147.0	94.7	348.8	100.0	156.1	266.8	49.4	710.2	40.7	68.0	97.1	84.0	31.1	110.0	69.7	207.1	105.5	71.1	156.0	115.3	93.6	193.6	298.4	158.0	107.0	66.2	252.7	446.4	361.5	59.3	92.0	65.9	154.3	106.2	245.1	79.0	113.0	78.0	29.4	244.7	108.0
-15.1	-13.7	2.0	-16.1	-54.0	-1.8	-21.0	-1.0	-3.0	24.0	-6.5	-6.0	-4.6	-25.6	1.7	-6.0	11.7	4.3	-20.4	-4.8	-0.4	-14.8	-26.0	-12.2	1.7	22.1	-26.8	-7.0	20.0	10.2	3.5	6.9	11.3	12.0	9.0	6.0	5.4	-25.1	3.7	-15.0	-6.0	4.7	11.8	-64.2	-8.2	-16.3	14.8	-16.9	21.0	4.2
125.0	94.7	69.4	90.2	92.0	195.9	91.3	53.2	113.8	77.2	69.4	76.4	86.0	102.5	250.3	104.7	442.7	128.8	159.0	98.0	108.0	88.0	61.8	34.8	152.8	151.0	108.0	58.1	118.0	135.6	127.2	223.0	82.4	98.0	82.4	75.0	116.2	191.0	220.4	132.3	55.3	65.0	123.0	52.0	314.7	66.2	107.1	152.9	74.6	88.0
-121.7	-61.0	-106.7	-52.8	-10.0	-129.3	-118.5	-7.3	-49.0	-34.4	-73.8	-58.1	-55.7	-99.8	46.1	-16.5	-31.9	-62.2	-66.9	-164.0	-67.8	-81.7	-31.6	-38.2	-30.7	-92.9	-104.0	-129.2	-72.6	-99.6	-29.9	-258.9	-30.5	-89.0	-71.3	-191.2	-199.7	-170.2	-158.1	-142.3	-219.5	-28.5	-66.0	-125.3	-123.2	-36.0	-288.6	-59.0	-88.2	-83.3
502.2	355.7	448.7	411.0	443.2	477.6	482.6	409.1	403.8	-97.5	448.0	430.1	460.1	356.9	592.9	542.5	1057.0	541.5	662.7	496.1	400.3	414.3	745.1	502.7	451.5	387.1	465.8	275.3	443.4	354.9	646.4	566.7	357.2	331.7	367.7	377.1	378.6	509.2	448.8	406.3	250.0	257.7	228.5	319.3	382.1	342.3	363.0	602.7	282.4	462.3
27.0	1.5	14.2	1.0	-2.2	-15.5	42.3	83.5	34.8	35.5	-25.5	32.0	-12.0	-3.0	28.6	20.1	79.0	65.0	26.8	35.0	19.3	98.0	-45.8	-4.2	-11.8	10.9	-12.4	25.2	28.4	14.8	55.8	152.8	64.0	75.5	33.2	16.8	0.0	-5.3	16.0	-0.4	11.3	36.2	13.2	22.0	-14.9	14.6	34.3	32.9	20.0	-5.6
30.0	-4.6	-29.3	-29.8	33.2	-8.6	-30.0	4.6	-10.0	15.0	-38.7	-33.0	-51.0	-25.6	208.8	-4.0	24.7	9.9	10.6	27.0	-3.0	-23.6	-5.3	-36.0	12.0	-0.2	-32.5	-16.9	4.0	-27.2	20.0	57.7	-4.2	-40.8	-32.2	-10.0	14.2	-12.6	-7.7	-64.8	-62.8	-51.8	-0.6	-19.8	-27.4	-10.0	-52.5	-14.1	-37.8	-15.5
244.9	233.4	193.8	434.0	309.8	439.5	109.5	107.1	203.5	2375.8	104.4	167.6	120.6	380.2	182.0	232.5	54.8	278.4	171.0	188.2	120.6	137.0	425.7	338.3	282.4	176.0	595.9	706.3	274.7	343.8	114.7	251.8	247.8	203.5	195.0	414.1	201.3	75.5	265.0	111.3	88.0	296.4	274.7	283.0	491.5	142.7	338.2	744.9	183.6	110.7
882.7	662.9	568.6	306.3	766.5	269.6	320.9	359.8	247.8	792.1	199.4	955.8	99.0	258.3	295.0	317.0	147.1	343.4	171.0	155.0	134.7	76.0	766.8	936.2	36.7	471.1	534.9	488.2	355.9	550.0	277.9	465.5	601.2	-21.9	731.7	1759.1	965.1	181.5	379.6	614.0	654.1	392.9	24.0	1192.6	113.5	462.4	938.2	186.8	689.2	769.3
36.0	23.5	18.0	7.8	53.9	22.0	147.5	97.1	9.0	25.0	79.0	5.4	10.2	3.0	154.3	-1.4	141.4	61.0	-23.0	59.0	12.5	154.5	9.7	-12.2	57.0	50.2	47.0	30.8	2.1	36.7	144.0	76.9	195.6	35.5	30.8	12.0	-34.8	106.3	101.0	73.8	-13.3	52.0	-15.5	32.0	-62.6	24.3	-19.0	39.9	52.7	-4.8
-3.0	19.6	3.0	-76.4	25.2	-30.0	-9.5	-44.5	-22.2	32.0	-36.0	-56.3	-9.2	0.6	-185.4	127.8	147.1	44.1	-17.1	-16.0	-44.2	-71.5	24.5	-25.3	-9.4	42.4	9.0	-56.9	-16.6	68.9	-7.4	194.7	-23.0	65.0	-20.0	2.0	0.0	216.4	-18.9	17.7	4.7	-75.2	-131.4	43.8	-61.7	-51.0	-13.0	10.8	-55.4	-19.9
21.0	41.0	19.0	20.0	60.4	44.0	4.6	66.8	-4.2	16.7	19.0	40.0	47.3	69.0	75.7	24.8	21.2	110.0	19.1	26.0	33.2	125.7	20.5	3.0	21.0	35.5	41.0	42.6	21.0	57.0	32.8	19.6	54.1	41.6	73.6	14.0	18.0	6.9	75.9	26.0	59.3	52.8	16.0	43.8	45.0	46.4	65.0	82.9	28.4	27.2
39.0	-27.0	21.0	-6.0	10.4	16.0	33.6	85.8	-8.8	30.0	-37.4	128.3	18.5	66.0	197.1	-8.5	31.7	9.9	57.0	4.0	23.0	15.5	3.9	10.4	25.2	-3.5	55.0	2.0	-1.3	68.1	27.8	225.9	51.1	203.5	4.0	-12.4	18.0	57.0	89.2	-33.5	114.7	12.5	683.8	92.4	16.8	22.7	21.0	-1.5	6.6	-18.8
19.6	-0.8	17.0	47.3	47.3	29.6	89.1	52.6	37.6	9.0	30.8	30.8	50.8	23.0	26.0	139.3	314.6	27.7	63.9	47.0	43.3	50.8	118.0	40.2	72.0	87.1	32.0	36.7	28.4	54.9	98.0	92.2	17.2	48.5	30.8	52.0	78.1	85.0	55.8	61.0	-6.0	40.0	23.0	70.8	71.1	27.5	68.0	115.3	54.1	30.8
15074.8	13196.2	12031.2	19698.7	11067.0	11572.5	11120.9	14753.6	13139.3	17414.7	14550.4	13452.0	10410.5	11876.4	12787.0	12276.5	9507.4	12688.6	16928.4	13819.0	12150.8	9001.2	10447.3	10113.4	14386.3	10254.7	12354.9	13470.0	14686.5	13885.4	13364.0	9114.8	9607.0	16704.4	19569.7	17538.0	15761.8	9520.0	11196.9	14673.8	13739.9	12434.6	13928.3	16169.2	13423.8	15983.3	15636.5	12361.5	12830.2	15806.8
288.0	130.0	162.7	279.5	117.1	238.8	241.9	218.5	217.3	332.5	239.0	299.0	277.4	302.9	357.7	435.0	481.6	316.0	405.1	238.0	313.0	261.7	340.6	285.2	380.2	152.0	282.2	223.0	300.4	306.5	262.4	98.0	307.3	195.1	55.3	174.0	195.6	200.0	186.8	252.0	177.2	181.1	215.7	239.8	370.7	234.4	156.7	370.5	253.2	264.1
-15.9	-29.0	-31.0	-49.2	-4.4	-21.0	-16.3	52.6	-52.0	-8.6	-30.0	-50.1	-39.2	-38.9	74.3	-17.8	33.4	20.4	-7.5	-15.0	-4.0	-21.7	-27.7	-44.9	-28.1	-22.9	-26.8	-27.4	-52.1	6.4	-26.2	47.8	49.4	-23.6	16.8	-13.7	-17.9	-7.7	4.3	-18.0	-18.8	-28.5	-75.9	-31.0	-4.8	-13.1	11.3	-26.9	-19.8	-22.2
-2.4	65.0	40.0	50.8	-8.6	47.8	13.9	98.9	43.0	33.2	26.0	23.0	42.4	71.0	223.0	118.0	46.8	-18.9	66.0	2.1	16.8	119.7	1.1	37.6	74.6	51.1	28.4	10.4	41.4	-18.8	61.0	120.6	49.4	28.0	-0.4	77.0	33.4	188.9	70.2	-3.0	65.0	-13.3	43.0	40.2	55.6	37.2	33.2	5.7	-34.8	19.0
216.5	445.5	154.0	79.8	83.5	214.9	198.4	169.4	103.0	136.4	199.4	200.7	178.7	124.0	276.0	110.5	373.5	77.4	37.0	117.1	166.0	53.2	39.0	291.0	218.8	130.9	81.2	92.0	104.0	91.3	190.0	138.4	233.9	91.3	49.0	60.4	204.1	84.2	159.1	103.0	116.3	105.0	113.0	122.0	118.9	78.0	137.5	165.4	55.6	291.6
1998.5	1914.6	1818.7	2101.2	2677.8	2599.3	2316.5	2066.6	2138.4	1417.2	2170.2	3032.4	2110.8	2025.2	2690.0	3912.3	1955.0	3774.2	3005.6	2918.9	3128.6	3043.1	3175.4	2799.4	3184.4	1419.0	2855.2	1355.5	2680.1	3232.1	1666.9	2027.4	3552.5	3740.0	1353.6	832.2	1204.4	1910.4	2744.6	1458.4	1754.0	2368.4	1765.7	1587.0	4257.4	1716.1	1956.0	7696.5	1721.0	1761.5
876.8	1192.3	745.1	881.2	684.8	920.7	1158.8	628.8	832.2	908.4	1426.6	1396.0	939.9	799.5	1268.0	899.6	857.0	1531.9	1281.9	876.6	903.8	306.0	1065.0	954.8	1106.7	705.3	1134.8	858.1	1127.7	1158.3	706.1	594.9	797.3	1769.1	1041.1	2537.8	1148.8	1871.9	1032.3	1197.1	1263.3	1135.2	1458.9	999.4	1071.7	1225.7	561.6	1377.8	1351.4	716.9
4907.0	1680.6	1078.4	7056.5	3010.0	3921.1	3760.8	1708.8	5318.1	2150.4	3898.5	1998.4	2560.0	11188.7	5941.1	4061.5	4235.8	2024.5	4940.2	1950.3	1732.0	1562.9	887.5	1494.7	1530.8	3832.7	4017.0	923.5	6853.1	1680.1	2175.6	4588.0	2156.5	4600.7	2558.5	1198.7	518.1	3025.9	2414.5	1229.0	2439.2	2097.9	1679.9	1279.1	5332.7	279.3	1316.9	4281.7	1953.0	4353.2
115.7	98.0	45.0	54.1	69.4	75.0	150.1	152.6	83.0	84.0	55.3	68.0	70.0	70.0	219.2	72.0	301.3	72.8	76.4	72.8	74.3	26.9	228.6	107.0	108.9	54.8	67.6	77.0	89.2	77.4	77.4	157.1	130.0	87.0	79.0	52.0	101.0	58.0	37.2	91.0	72.0	74.6	75.0	26.0	50.8	105.5	96.9	15.1	68.0	84.4
358.7	379.8	403.1	414.8	199.3	430.0	262.1	241.0	385.9	348.9	317.0	382.8	446.2	335.1	404.0	669.6	530.7	628.8	471.5	294.5	639.1	383.8	255.1	229.4	711.8	266.1	313.9	237.0	331.1	668.1	304.4	827.5	877.1	575.5	363.0	424.3	399.4	446.1	846.0	426.4	482.7	594.0	458.8	465.2	730.3	432.0	416.9	230.0	338.9	348.7
4684.8	7494.9	4209.9	2466.5	5483.2	3178.7	5213.9	4048.1	2102.8	12278.8	4484.9	6746.3	2693.7	2180.0	4211.5	4762.3	965.5	4719.9	3129.4	2275.8	2743.6	3765.9	5346.4	5767.0	7038.9	3292.8	4268.2	6427.4	2483.7	2895.9	7125.2	3851.0	6189.8	6101.6	3654.8	8734.8	3845.0	3048.3	2322.4	8865.5	3569.0	4203.0	3213.8	3395.9	3928.7	5105.9	1518.8	3760.8	4555.5	2639.8
37.0	-39.0	36.2	-2.0	-27.6	81.7	-23.0	3.5	44.0	18.9	9.0	98.0	43.3	76.0	158.0	125.6	-141.8	-40.5	-3.0	65.0	39.9	-5.5	-101.5	-3.0	61.0	-43.9	88.0	-4.0	9.0	218.3	-45.7	13.5	186.6	72.0	1.3	211.3	75.5	-89.8	230.3	52.0	60.4	60.4	78.0	65.0	177.0	-1.0	61.0	-63.4	54.9	52.0
13.0	7.0	0.0	34.8	13.2	19.0	19.5	59.0	17.0	12.0	39.0	-2.1	21.8	5.4	12.5	-5.5	23.5	19.1	4.5	21.0	26.0	128.3	-23.8	27.5	25.2	1.6	27.2	16.7	35.5	13.7	39.7	6.5	-1.2	12.0	18.5	58.1	65.0	65.0	21.6	7.0	13.7	85.8	13.2	-3.0	9.0	30.5	46.8	31.1	5.4	7.8
139.3	167.1	121.0	131.2	180.7	123.1	103.0	197.6	113.8	135.1	144.0	196.4	151.9	150.5	350.9	209.4	54.2	211.1	197.0	121.2	131.2	125.7	77.8	197.1	201.2	97.0	141.8	78.0	130.0	126.0	133.8	100.5	132.3	224.9	149.4	167.8	123.5	50.8	182.5	158.0	80.0	92.4	73.0	115.0	201.6	109.2	171.9	232.0	131.1	177.0
273.3	183.6	189.1	198.8	184.1	214.9	138.2	249.9	263.1	299.2	171.3	247.4	230.8	317.8	229.3	169.3	373.5	149.0	217.0	215.4	156.1	42.4	358.2	190.0	164.2	191.9	260.9	181.0	186.8	265.9	211.7	130.0	295.5	235.4	265.0	240.1	320.9	134.7	228.5	275.5	232.5	351.9	267.7	219.1	340.0	215.8	298.3	177.2	186.0	265.0
484.9	323.8	386.6	348.9	362.6	519.0	624.7	356.2	489.9	400.9	485.0	413.2	483.1	585.6	606.8	561.3	381.6	540.6	597.1	407.2	474.3	174.0	606.3	307.0	340.0	349.7	670.2	262.4	616.0	415.0	463.7	759.4	537.7	409.3	359.8	389.0	301.5	222.1	697.3	408.2	321.6	341.1	339.0	280.1	635.4	330.9	284.0	401.4	385.4	517.7
52.0	26.0	83.0	55.6	13.2	33.8	24.1	39.0	45.0	44.1	52.0	49.2	59.3	9.0	15.5	75.1	47.9	26.9	82.4	66.8	16.8	73.0	58.6	30.5	80.0	52.6	32.0	65.9	39.0	26.0	118.9	104.7	73.8	37.8	46.0	131.0	117.1	138.4	103.0	76.4	107.2	32.0	44.0	96.9	16.0	79.0	34.3	110.7	57.0	30.8
829.8	452.6	567.1	429.4	401.5	710.6	1492.0	820.9	1916.9	928.1	837.8	593.2	785.8	1895.5	155.2	616.9	489.3	435.9	422.7	559.5	534.5	114.4	71.2	243.0	282.4	481.5	1430.4	543.4	419.6	479.4	370.3	1184.8	901.1	954.3	260.8	747.6	250.0	950.6	898.8	653.2	1013.3	1292.3	827.7	702.9	1598.6	171.9	861.3	102.4	1515.8	1041.7
88.0	132.3	99.0	234.6	175.7	118.0	189.1	158.0	103.0	157.0	155.0	132.5	118.0	155.2	178.0	158.9	423.9	79.0	168.0	144.0	137.0	219.4	294.4	148.7	115.3	182.0	102.2	149.0	107.0	79.0	180.6	104.7	84.6	130.0	129.0	124.5	194.7	255.6	110.0	132.3	71.1	212.4	112.2	235.0	118.9	248.7	250.0	68.0	111.3	137.5
9.0	12.5	-5.3	-2.0	3.0	7.5	21.6	26.8	-18.8	40.7	0.6	10.4	13.7	-3.0	57.0	39.0	40.2	14.2	34.0	21.0	16.0	-15.5	24.0	14.6	13.0	9.0	3.0	-5.0	-7.4	3.0	9.0	8.6	23.1	-37.2	-1.3	-6.5	17.0	48.5	6.3	14.8	14.8	-17.7	-0.6	4.2	3.9	-19.4	-28.0	5.7	-91.2	-7.4
1134.0	727.3	550.7	559.3	1194.4	512.8	1446.1	527.3	717.0	967.8	698.6	709.8	1267.4	548.2	1282.6	888.8	4985.9	840.4	1007.6	750.3	684.3	948.6	1400.5	1041.6	1028.4	1047.8	843.0	662.4	820.0	723.2	1416.0	1439.0	867.9	697.3	652.3	772.0	645.6	1623.5	1530.6	1122.3	389.7	494.7	1032.3	390.8	634.4	776.1	717.8	1306.7	513.4	832.4
416.4	331.5	233.0	200.4	794.0	210.0	707.2	229.0	218.1	393.6	319.8	384.4	845.1	185.8	491.3	508.2	1688.6	488.1	457.9	353.7	348.0	478.7	497.0	605.5	235.4	496.1	257.7	250.0	406.5	409.5	440.9	777.7	185.4	257.7	338.7	470.1	262.4	239.0	898.0	690.2	193.6	202.4	591.9	179.0	183.0	415.5	239.8	441.6	210.7	318.6
230.0	243.9	175.9	180.6	261.3	142.9	383.0	326.0	186.6	276.9	174.0	174.8	213.0	131.0	476.5	360.2	867.0	296.7	392.4	238.0	169.0	79.0	414.3	214.1	252.9	313.3	190.0	150.0	206.0	206.0	282.5	360.0	216.2	225.9	244.0	179.7	111.6	394.0	260.6	203.5	75.5	102.0	152.4	91.3	169.7	167.6	192.4	267.1	182.8	198.8
195.9	68.0	59.7	77.2	44.1	44.0	370.1	60.0	98.0	110.2	43.8	98.0	117.1	62.7	124.0	217.9	989.5	192.7	194.0	88.0	44.1	33.2	292.3	83.5	41.0	107.2	72.9	40.2	74.0	140.3	156.9	239.2	58.0	47.3	66.2	6.0	72.9	144.0	41.4	72.9	68.5	8.1	16.0	32.0	43.8	70.8	66.0	187.9	48.5	81.7
47.0	45.0	36.2	28.0	48.5	90.0	78.2	116.9	37.6	85.0	56.2	40.0	40.7	73.0	104.2	52.0	142.2	124.0	23.8	-3.9	30.0	125.7	72.6	45.0	97.0	9.6	28.4	52.8	33.2	41.6	19.5	107.2	40.5	54.5	64.0	68.5	10.8	407.2	138.6	42.0	86.0	96.9	72.0	67.3	25.0	10.4	40.0	130.0	68.0	52.0
601.7	1630.0	499.6	344.4	576.7	367.8	637.4	319.0	510.2	419.3	447.0	552.9	791.8	707.5	938.4	998.3	3196.6	456.8	619.2	717.3	444.2	940.0	1100.0	299.0	1702.8	655.7	385.2	449.6	400.5	449.8	875.1	1508.5	845.8	384.8	344.9	356.6	182.0	564.9	823.2	655.3	282.5	378.0	378.0	388.5	541.7	337.4	209.4	432.7	458.9	684.4
16.7	16.7	-2.0	-3.0	3.0	-1.8	36.7	6.3	10.4	7.3	9.0	14.6	-5.3	-5.3	57.6	45.0	15.5	19.1	1.0	-17.0	13.7	42.4	14.6	11.8	-19.2	15.4	-9.0	-1.0	13.7	75.1	30.2	-36.5	-25.1	-10.0	-7.7	-14.9	-5.3	13.8	-4.2	50.8	3.0	-15.5	-39.0	-16.1	17.7	-16.3	-4.8	2.5	-12.4	-7.4
184.0	103.6	40.0	79.0	94.0	67.0	254.5	172.9	117.2	122.0	66.8	124.0	84.0	95.8	44.6	189.0	464.9	202.4	138.6	117.1	102.2	163.6	250.7	113.0	124.0	102.2	114.7	111.8	110.7	76.7	250.9	251.8	251.6	151.5	108.9	123.5	74.6	221.1	215.4	127.2	139.0	77.2	99.8	55.3	157.1	99.2	184.4	272.3	121.4	107.2
694.5	906.3	578.9	1575.7	1331.4	725.0	818.1	1466.4	801.4	331.5	657.7	577.4	622.0	587.9	1060.0	1770.9	334.1	1301.3	1434.3	2296.2	2554.8	1738.4	930.2	1602.9	896.2	691.2	562.0	661.5	908.1	897.5	1123.1	855.2	815.8	546.9	624.8	1148.3	498.5	656.8	1729.9	813.1	1036.9	930.7	1105.6	1106.0	1182.1	781.6	1161.8	683.2	889.1	942.1
252.6	150.5	55.6	-49.2	72.8	-22.5	46.6	79.0	10.4	-7.2	96.9	149.4	99.0	-37.4	-185.4	59.7	167.5	181.5	32.0	37.0	32.0	39.9	145.0	-128.5	51.0	126.3	28.4	76.0	-55.3	11.3	63.0	-3.9	99.0	-7.7	47.0	-61.5	-86.5	76.2	-57.9	-4.0	-22.2	121.7	7.8	-0.6	-55.7	10.4	-11.0	21.8	-55.4	-59.4
-10.8	13.7	-112.4	-200.4	-41.0	-153.0	-127.1	-56.8	-56.0	-47.7	-149.7	-33.0	-75.0	-156.1	-484.9	-288.2	-25.1	-214.7	-150.7	-47.1	-147.0	-118.7	-189.9	-108.9	-88.8	-20.4	-111.4	-28.5	-149.2	-61.0	-4.8	-51.8	-174.7	-350.2	-263.7	-549.8	-300.7	-158.3	-369.3	-376.4	-304.4	-58.1	-310.2	-305.1	-253.0	-271.6	-375.6	-112.0	-163.7	-93.7
111.1	243.0	189.1	276.1	99.0	185.0	106.0	213.9	190.0	30.0	95.8	209.4	96.0	77.0	22.5	277.0	48.3	265.0	381.4	351.2	267.9	79.0	108.0	54.5	183.0	223.0	110.5	171.2	319.8	68.9	100.5	122.3	284.3	6.4	171.5	231.6	191.9	52.0	351.4	67.6	118.0	91.3	75.0	135.1	125.7	119.0	64.0	303.0	88.9	139.7
-115.1	-126.2	-95.3	-87.7	-64.0	-92.2	-96.8	-34.2	-85.3	-112.5	-88.4	-136.2	-114.6	-85.5	-126.2	-115.0	44.7	-78.0	-124.6	-129.0	-213.4	57.6	-140.0	-109.6	-135.2	-119.0	-110.6	-50.3	-63.9	-166.7	-37.4	-6.1	-51.0	-48.0	-54.8	-132.0	-112.4	-49.4	2.4	-83.8	5.6	-78.2	-157.3	-142.0	-149.6	-56.6	-53.4	-57.7	-64.2	-123.0
-177.4	-143.7	-196.6	-131.9	-209.2	-194.4	-240.7	-200.6	-195.2	-268.3	-79.0	-226.5	-220.8	-230.9	-195.8	-222.6	-33.3	-99.6	-143.8	-78.0	-167.0	-11.5	-94.1	-157.6	-95.3	-226.5	-263.2	-155.4	-225.0	-246.4	-94.2	26.0	-127.8	-125.8	-67.8	-168.5	-168.4	30.9	-139.2	-90.0	-296.3	-183.6	-57.0	-227.2	-213.4	7.5	-69.7	-201.5	-5.3	-244.0
105.0	93.6	65.9	49.7	55.1	79.0	20.5	139.0	72.0	89.2	50.8	83.0	48.5	57.0	-18.4	56.4	10.6	5.0	6.0	59.0	90.0	67.9	-2.2	52.8	82.0	45.0	40.0	111.8	62.7	54.1	52.0	110.9	72.9	55.1	73.6	55.3	22.0	18.7	139.7	79.0	75.5	65.9	23.0	65.0	103.8	88.0	82.0	54.1	85.4	77.0
267.8	174.0	211.7	202.0	341.3	211.7	465.6	236.0	252.6	236.0	175.6	308.0	307.0	185.8	330.8	227.2	505.7	117.0	359.1	201.6	165.0	616.7	310.6	190.0	270.6	346.0	263.4	221.5	240.4	182.9	323.4	417.4	163.7	167.6	155.8	223.0	195.6	152.6	178.3	166.0	152.4	428.3	128.0	151.0	155.4	136.4	269.0	304.1	268.5	240.0
172.0	244.8	108.0	63.9	131.1	107.1	122.8	112.4	39.0	126.0	68.5	61.0	84.0	68.0	9.5	34.6	370.5	206.9	85.8	162.6	71.1	129.1	188.8	-53.8	167.8	79.9	101.3	80.1	152.6	180.2	190.0	317.0	144.9	132.8	64.0	37.6	90.5	388.4	195.9	202.6	78.1	118.0	87.0	30.5	86.0	137.6	136.5	26.0	191.8	126.3
-45.6	-81.5	-81.1	-68.6	-102.0	-82.9	-70.9	-96.4	-90.9	-77.8	-110.0	-80.9	-75.0	-83.4	-81.1	-87.6	-58.3	-78.8	-88.9	-105.0	-92.4	-48.4	-17.0	-79.8	-66.0	-55.2	-71.8	-77.7	-52.1	-145.7	-64.2	-139.5	-92.1	-85.3	-87.3	-151.4	-101.5	-150.3	-57.1	-97.4	-199.3	-92.0	-93.1	-60.7	-117.7	-137.2	-61.2	9.0	-166.7	-64.1
1296.7	1261.0	1311.2	1464.6	1582.4	1309.9	997.2	1282.7	905.1	1390.3	1324.5	1277.0	1216.3	793.7	2280.6	1323.9	1655.3	1134.8	1348.3	1229.1	996.2	1464.4	1590.8	1436.8	1225.0	1191.6	1234.1	1299.0	1723.5	1319.9	1608.6	1200.6	908.5	592.1	1619.9	1305.6	642.6	777.4	1123.6	1033.2	1062.4	918.6	721.3	794.9	846.6	1160.6	636.2	1711.8	839.8	1263.5
515.7	419.1	522.2	424.8	694.5	371.9	512.1	506.3	386.6	611.0	666.6	614.8	541.5	498.8	73.4	516.4	956.7	971.7	415.7	775.0	164.0	535.3	593.8	749.5	1130.9	669.7	452.5	568.4	539.9	447.0	454.3	826.4	835.7	913.3	476.7	623.5	389.6	732.2	868.8	667.0	611.5	491.6	517.1	358.2	228.2	483.2	462.7	477.5	367.5	665.9
425.9	388.1	385.9	282.9	449.5	332.5	282.7	178.0	335.2	231.0	416.1	378.8	410.2	235.5	362.5	377.1	31.2	417.9	480.6	498.7	371.1	721.2	430.6	356.8	513.0	416.0	340.1	340.5	409.5	265.9	237.3	956.7	685.7	697.3	570.3	579.8	264.1	321.6	609.6	544.2	425.5	343.7	325.2	356.8	321.0	380.8	513.6	580.1	309.5	350.2
162.0	145.9	127.0	122.3	118.9	129.1	231.4	240.0	169.4	206.0	129.1	178.2	206.0	138.0	481.1	260.4	219.6	220.4	222.0	190.0	173.0	310.0	348.0	159.8	148.4	232.5	172.0	151.0	198.9	194.2	111.3	374.6	235.7	162.3	118.0	194.0	139.8	351.9	231.2	215.4	152.4	100.0	123.0	122.0	210.2	132.5	146.5	258.7	114.7	181.0
14.0	47.3	49.2	40.2	33.2	33.8	96.9	77.4	18.0	138.9	59.3	53.4	11.3	17.2	57.6	39.6	133.5	-6.2	52.6	-22.0	53.4	68.5	47.3	46.2	25.2	59.0	13.2	2.0	42.6	18.0	14.7	32.5	108.0	28.0	12.5	2.0	49.2	49.7	-5.3	21.0	44.1	36.2	46.4	40.2	20.2	41.4	-35.0	100.2	17.0	53.7
499.2	156.1	293.6	332.5	340.5	800.0	222.1	114.7	369.2	417.9	227.0	313.0	365.6	769.3	117.3	167.4	14.0	409.6	275.6	263.1	259.0	1005.8	348.0	1122.2	518.0	523.1	543.1	203.2	550.9	462.7	142.7	75.5	1209.9	194.2	196.0	247.4	1046.8	79.0	200.9	277.5	199.5	427.7	89.2	681.3	953.0	491.6	645.6	399.7	152.6	344.7
-9.0	22.7	30.8	31.0	-0.8	29.6	6.8	2.5	33.4	24.0	26.0	-1.3	12.5	27.2	-25.1	19.6	3.4	-22.5	44.1	41.0	21.0	21.8	33.3	52.8	11.0	15.4	28.4	0.0	54.9	-3.0	15.4	28.7	-20.0	57.0	-44.8	15.0	12.5	5.6	-1.2	3.0	6.4	46.2	-45.0	6.6	24.0	-5.8	-8.2	82.9	37.6	-12.2
51.0	67.0	7.5	7.8	22.7	27.2	0.0	74.3	-19.9	-5.1	-5.3	-3.0	-9.2	28.4	6.5	21.6	72.4	26.9	1.0	17.7	-11.8	26.9	-15.3	19.0	30.0	35.5	23.0	26.0	-3.9	-15.5	32.8	16.9	-5.9	0.8	25.2	-5.6	57.0	-29.9	21.0	12.5	8.1	16.0	19.0	4.2	-19.8	21.0	9.0	30.3	14.2	18.0
598.9	419.1	350.1	363.4	452.0	389.8	661.0	486.3	492.2	564.4	382.7	392.5	530.3	426.1	789.2	519.4	1629.4	565.7	693.9	489.9	434.3	462.4	728.0	565.8	367.7	535.6	414.7	366.8	505.4	423.0	787.1	569.8	292.3	384.8	326.3	394.5	321.6	462.4	550.0	338.3	355.3	256.0	290.7	278.7	500.8	426.0	424.4	614.5	356.9	447.8
79.0	65.0	91.0	71.1	130.0	88.0	26.8	98.0	104.0	74.6	80.8	59.7	43.3	95.8	230.4	224.1	157.2	105.0	249.7	101.0	108.0	67.3	302.0	57.0	158.0	69.4	89.0	83.5	94.2	88.0	79.0	286.1	157.1	151.5	146.2	137.0	113.5	198.0	140.8	108.8	72.0	111.6	125.0	63.4	87.0	109.2	206.0	158.0	36.2	92.4
1.2	-33.0	7.5	-34.8	-53.0	32.0	7.9	3.0	-33.7	-10.8	-57.8	-38.6	35.0	-25.6	62.5	17.8	2.7	-17.6	56.4	13.7	-41.2	63.8	-182.5	-4.2	-11.8	18.8	-62.8	71.1	-7.4	-101.7	6.2	-261.4	-90.6	-115.7	-129.8	-161.6	-104.2	-32.4	73.6	-199.8	-124.6	-128.6	-21.0	-5.8	13.7	-67.6	-5.6	-36.6	63.9	4.2
-33.6	8.0	-64.4	-71.2	22.7	-71.9	-21.0	29.8	-50.0	22.0	-63.3	-106.3	-37.6	-70.1	269.6	-26.6	-175.8	56.3	23.2	-16.0	-47.2	-22.8	76.7	-76.9	-33.4	16.0	-41.4	-22.1	3.0	-145.7	69.7	-31.5	39.0	-79.8	-66.0	-71.7	-37.5	-43.2	-84.9	-66.0	-19.9	-113.3	-93.1	-39.5	-36.9	27.5	-85.9	-28.0	-24.8	-43.5
368.7	686.5	1190.9	535.4	846.7	457.2	566.8	1008.1	498.6	1155.0	678.5	892.0	554.3	625.1	504.7	545.5	332.0	1139.3	557.4	722.8	650.1	386.2	738.8	454.4	578.3	380.5	635.7	586.0	568.0	566.7	374.1	778.8	358.8	713.2	768.7	1327.8	906.9	769.7	618.4	762.0	1871.8	1171.8	524.4	510.4	416.4	652.5	606.5	850.1	865.2	490.2
4288.5	5833.5	4179.3	2753.2	5534.9	4189.1	10569.0	4476.5	4989.2	7093.2	6051.4	6165.7	6678.7	4976.8	4076.1	3554.6	2844.5	6735.0	5574.1	4793.3	4056.9	4264.9	9559.0	3834.7	5294.3	5126.8	9601.5	3292.0	2481.9	6662.3	3155.0	6632.1	4204.3	6367.9	5354.4	5422.7	8664.5	4022.0	4896.9	6402.6	7466.4	6856.7	4206.2	4779.4	8212.8	14418.1	3132.0	6588.4	4645.4	4350.0
500.7	474.4	269.6	405.2	496.2	359.6	601.3	459.5	443.7	475.1	447.0	496.1	584.7	332.9	533.4	681.5	1315.8	469.3	580.5	482.7	401.8	638.7	732.5	395.7	550.0	599.6	402.4	294.4	384.8	456.3	692.4	493.7	458.2	483.8	344.9	425.9	364.4	458.5	528.4	569.6	284.3	359.1	317.0	181.0	490.6	330.9	434.4	666.8	239.5	491.9
106.0	156.1	65.0	72.0	103.0	101.6	84.0	348.0	68.5	75.5	138.2	85.0	14132.9	52.7	162.0	81.0	52.3	216.2	133.2	75.1	155.2	93.5	174.0	110.0	159.2	119.8	102.2	59.3	58.1	125.0	151.5	110.9	182.0	83.0	202.0	103.0	106.0	112.2	15.1	9289.7	109.7	82.4	78.0	105.8	54.1	313.0	96.9	195.0	86.7	149.0
-32.1	0.0	-1.0	-8.0	3.0	6.0	13.9	-50.6	-13.3	-69.9	-1.8	19.0	3.0	-6.5	-36.3	-22.2	-33.2	6.3	33.0	8.0	5.0	-38.6	-26.0	-6.5	-5.5	-21.0	-12.4	4.2	-27.4	-7.2	-2.5	-29.5	-32.6	-8.4	8.0	-28.0	-36.0	-26.3	-16.2	-0.4	58.1	13.7	-24.0	22.0	-43.7	3.0	-31.0	-26.4	-18.6	-0.6
61.4	21.0	52.7	45.0	91.0	35.5	32.8	37.2	73.8	71.0	34.8	96.0	50.8	16.0	28.1	44.4	76.1	89.8	2.5	51.0	46.2	32.6	213.6	62.3	70.2	10.9	43.0	41.4	27.2	65.0	72.8	47.1	91.6	67.0	100.2	108.0	32.0	133.7	55.8	65.0	36.0	30.8	27.2	40.2	-16.1	30.5	42.0	104.7	39.0	50.8
139.3	118.0	128.0	188.1	166.5	133.2	130.0	320.0	114.7	241.0	113.5	206.9	168.4	131.0	170.0	180.0	-40.6	201.6	236.0	142.1	171.0	180.6	147.0	153.3	203.6	132.8	156.0	154.0	135.8	221.1	245.6	66.1	191.9	156.9	192.0	146.2	117.1	80.5	147.2	142.8	94.7	133.0	115.5	112.0	126.6	159.1	190.8	237.0	160.1	140.8
328.5	342.2	246.3	392.2	400.0	288.9	442.8	323.0	350.2	401.8	300.7	447.0	421.5	244.9	572.7	527.6	64.5	479.1	528.5	404.4	376.5	343.0	305.2	237.5	463.4	313.3	297.3	280.1	376.4	383.4	467.8	452.4	369.7	361.6	338.7	380.4	273.9	668.4	371.1	472.0	232.5	243.0	261.5	265.0	368.3	319.4	442.0	580.1	317.9	365.6
73.8	40.0	57.0	393.5	202.6	21.0	195.9	58.0	31.0	-44.3	348.0	164.4	97.0	-8.8	249.3	131.2	-3.0	72.0	45.9	128.4	240.1	285.0	246.3	363.0	215.6	-37.1	93.0	177.0	322.6	57.0	241.1	-25.5	32.0	-21.0	576.8	154.8	30.5	50.8	243.0	179.3	237.3	-18.8	307.9	238.2	52.0	279.3	118.9	291.2	514.2	26.0
481.7	442.6	329.4	292.3	400.0	251.8	515.2	437.8	356.8	452.3	278.8	392.5	367.0	296.8	811.4	873.9	2234.2	414.5	548.3	410.1	275.5	495.1	822.0	387.7	454.3	556.8	322.6	352.2	429.0	390.3	687.5	799.4	354.7	341.5	231.0	250.9	274.6	698.6	408.6	336.4	192.9	163.0	212.5	249.9	291.5	535.9	308.6	485.1	326.1	384.3
-37.9	9.0	-7.7	5.4	-34.1	-43.1	-27.5	10.6	-0.4	24.0	-67.7	-12.2	14.8	-30.2	12.5	96.3	1.2	20.4	-30.1	2.1	-7.0	-77.8	-18.4	-36.0	30.0	7.5	-25.6	-18.2	-8.2	-32.5	-30.4	-32.0	-2.4	-50.4	-14.0	-21.0	-55.5	-0.5	-28.1	-12.0	-16.6	-12.2	-67.2	-34.3	-1.0	-67.6	-65.0	16.6	7.8	-43.5
161.0	166.0	137.9	168.0	175.7	103.5	266.8	121.0	156.9	199.6	129.1	180.7	186.2	145.9	89.3	95.5	670.9	190.0	166.0	148.0	37.8	43.7	163.3	174.0	165.4	188.0	162.0	164.6	173.0	247.4	148.3	227.8	63.0	200.1	192.0	95.8	169.4	303.8	75.1	141.7	88.0	108.0	100.7	159.9	115.3	144.0	202.0	122.0	88.0	170.8
40.5	76.7	104.0	33.4	60.4	55.3	9.0	0.5	95.0	52.8	85.3	115.3	44.1	32.0	83.1	-3.0	21.4	93.5	128.8	36.0	70.2	73.0	8.5	9.0	77.2	59.0	55.0	52.0	65.9	23.5	41.7	-62.4	4.5	59.3	101.3	99.0	73.8	59.0	24.1	52.0	98.0	94.7	91.8	92.4	99.7	62.3	44.0	71.0	48.5	55.3
118.0	67.0	178.7	110.7	16.0	62.0	45.0	64.0	203.5	115.8	148.0	137.6	150.1	149.6	-41.5	124.5	-297.4	26.0	176.1	120.4	154.3	-15.9	103.5	7.8	43.0	85.3	68.5	160.8	121.4	56.3	39.0	-17.5	88.9	128.9	139.7	81.2	36.2	29.3	24.1	144.0	384.2	27.2	132.3	199.6	28.0	170.8	-19.0	269.2	85.4	137.5
57.9	41.0	128.0	125.7	14.6	52.8	5.7	21.6	155.8	59.0	55.3	80.0	52.0	94.7	99.5	93.0	-26.9	-7.5	39.9	90.7	98.8	18.6	188.8	6.6	16.6	8.2	52.0	234.0	35.5	8.1	24.5	6.5	11.3	119.1	153.7	53.7	-21.0	-11.8	24.8	92.0	233.5	50.8	124.0	217.6	52.7	129.0	12.5	141.2	54.1	77.0
9.0	18.9	30.8	27.0	6.8	26.0	6.8	67.6	43.0	8.1	18.0	52.7	-6.9	5.4	29.0	12.1	-8.8	-25.5	-9.4	-35.0	26.0	101.1	56.5	1.8	7.0	12.2	26.0	21.8	6.0	-15.5	0.2	35.2	10.6	55.1	9.0	43.0	57.0	40.3	37.2	5.0	39.9	-24.8	27.2	-4.4	17.7	2.0	27.7	0.0	-29.8	10.4
244.9	190.8	346.5	485.9	55.1	217.3	95.8	41.2	249.7	323.8	529.3	662.2	80.0	392.7	-40.8	36.4	-7.8	56.3	148.7	79.0	175.9	42.0	434.7	70.8	88.0	419.4	69.4	258.0	137.0	121.0	59.0	64.3	855.9	750.7	77.4	240.1	1031.7	-6.5	57.0	568.7	175.1	110.7	107.1	243.7	198.0	1048.5	73.0	92.4	72.0	112.5
-79.8	-32.0	-39.2	-5.0	-93.2	274.2	-69.8	-26.4	-40.0	-59.3	-116.1	16.0	-73.6	-80.3	58.2	-73.0	-166.8	51.0	44.1	-50.4	106.3	114.4	-79.8	-66.0	5.7	1.6	-79.2	9.0	6.0	-92.2	-40.2	-55.8	41.2	-13.3	-54.8	-25.0	-74.2	-1.2	25.4	-103.6	46.0	-7.0	-72.2	79.0	-72.6	-25.5	-14.0	-79.4	-2.0	-79.8
246.8	160.3	146.0	172.0	225.9	167.3	312.0	190.8	179.7	247.2	197.5	219.6	309.0	193.0	128.3	332.5	324.5	271.7	317.0	189.1	190.8	265.0	375.1	252.5	250.6	289.9	154.0	186.0	188.9	270.3	281.6	410.1	221.3	217.3	174.9	282.0	216.7	343.4	229.4	190.8	110.5	137.0	144.9	137.6	195.3	205.1	255.0	387.6	168.7	194.0
6.0	-25.0	-29.3	14.2	6.0	-18.2	-21.0	-3.5	49.7	-5.8	1.8	-16.6	1.0	-1.8	-47.0	23.5	-22.3	7.0	1.0	-9.1	16.8	-17.3	-77.4	-23.1	-7.5	-45.6	-6.0	55.3	12.5	-60.0	-1.2	-52.3	-83.1	23.1	12.5	16.8	-5.3	4.7	37.2	63.7	59.3	16.0	60.4	24.0	5.6	49.2	-12.0	65.0	-11.2	-6.5
-69.0	-7.7	-27.7	-32.2	-5.8	-22.5	-14.7	-5.2	-53.0	-12.5	-13.1	3.0	-21.8	-17.9	-88.3	15.2	-25.8	57.0	-15.2	8.0	9.0	-57.2	13.9	-11.1	-37.6	-26.0	-19.8	2.0	-46.7	-12.2	20.0	-25.0	49.4	44.1	35.5	18.5	-10.0	45.0	68.5	-34.8	-39.2	-11.1	27.2	24.0	-18.6	37.2	41.0	0.5	12.5	11.8
213.3	267.9	246.3	221.4	225.9	182.0	263.1	249.9	245.9	347.0	171.3	281.8	141.5	198.0	171.0	227.2	206.9	206.9	172.0	170.6	127.4	261.7	273.3	161.6	220.9	321.0	174.0	246.5	305.6	192.5	291.9	499.8	128.3	262.9	223.0	205.0	203.2	229.0	249.6	311.8	112.2	130.0	162.7	190.0	167.6	212.3	201.2	318.2	154.8	204.4
73.8	58.8	63.7	39.0	63.9	63.0	101.0	61.0	62.7	80.0	65.9	101.0	75.0	45.0	88.0	70.4	35.5	78.2	84.6	79.0	84.0	25.2	90.2	62.3	52.0	18.2	76.4	73.0	58.1	62.7	55.8	54.5	52.7	47.3	82.4	-8.2	75.5	3.9	195.9	77.2	45.0	70.2	37.6	32.0	41.4	59.7	47.6	26.0	72.9	103.4
218.1	118.0	125.0	169.0	296.3	175.0	334.4	102.5	136.5	146.0	361.8	231.7	201.8	223.8	391.0	259.5	110.5	271.7	170.0	196.2	145.9	487.4	213.6	136.5	125.0	156.0	303.5	175.0	142.8	204.3	249.2	93.8	253.5	227.8	174.9	138.0	252.7	282.5	223.9	223.0	101.3	225.1	187.0	146.0	170.8	167.6	158.0	186.8	205.1	202.0
37.0	0.0	21.0	7.8	14.6	0.6	33.6	-3.0	-7.7	22.0	-3.0	16.0	3.0	-10.0	-3.8	22.9	87.4	26.0	50.2	1.3	6.0	26.0	53.0	17.0	35.5	48.5	-3.0	28.4	17.0	31.1	9.0	56.5	47.6	-6.9	36.7	13.0	3.0	28.7	34.6	27.2	55.3	45.0	13.2	5.4	36.7	43.8	42.0	74.0	9.0	52.0
82.6	647.6	187.2	147.2	189.2	180.0	81.0	554.9	187.7	112.4	134.7	181.6	159.9	154.3	7.4	1033.7	480.3	369.3	372.9	771.4	357.2	149.2	712.6	148.7	312.7	77.4	165.0	569.2	188.9	854.8	58.0	360.0	377.2	80.0	852.8	230.6	208.7	240.0	437.4	382.7	165.5	550.0	340.7	165.5	982.4	304.0	378.0	346.8	987.7	436.6
202.6	297.0	373.8	71.1	420.2	174.0	240.9	243.0	293.4	222.1	88.0	78.1	76.0	136.0	107.2	36.4	313.4	83.5	113.5	327.1	50.8	56.2	202.6	125.0	144.0	191.9	109.7	51.0	41.4	214.5	217.3	341.6	223.9	179.7	45.0	144.0	37.6	215.4	109.0	114.7	263.2	295.5	37.6	66.2	147.5	79.0	515.2	213.0	424.8	276.1
-74.4	-85.4	-14.7	-32.2	-57.0	-46.6	-103.3	-5.2	-10.0	-70.7	17.0	-33.0	-27.3	-60.3	-39.8	-68.5	-66.0	13.4	-47.7	-22.0	4.0	-18.8	-15.7	-41.6	-40.7	-99.4	-49.9	-19.6	-72.6	-93.3	-81.9	2.6	11.3	1.5	-66.9	-80.8	-70.1	-114.6	-139.2	-63.6	6.4	-28.5	-31.5	-71.6	-10.0	-47.2	50.2	-30.6	-86.7	-52.9
76.4	53.7	69.4	6.6	37.8	49.2	32.0	-24.6	-2.1	74.6	-11.6	-34.0	-23.4	13.2	191.8	-3.0	55.9	28.6	-11.9	7.0	-2.1	-8.9	75.5	24.0	-5.5	43.3	50.0	62.7	-18.8	45.0	70.4	148.4	4.5	71.0	-6.9	18.5	16.0	52.5	-0.6	30.8	-15.5	6.4	-7.0	-34.3	54.9	27.5	48.5	61.6	-28.5	33.4
335.6	200.7	162.7	173.0	183.3	276.5	212.3	285.9	333.4	327.7	336.7	290.0	298.0	550.7	83.9	429.4	86.3	261.0	265.0	182.0	229.7	121.4	68.1	206.0	270.6	312.3	371.1	201.3	208.7	231.6	95.3	442.2	500.1	387.3	105.8	201.0	70.8	179.3	634.5	246.0	206.9	182.0	240.3	172.1	691.8	114.2	254.0	227.0	307.6	330.9
142.8	124.5	68.5	71.1	53.9	62.0	142.8	119.0	52.0	116.9	81.7	53.4	42.4	52.7	254.5	196.4	121.4	200.7	104.7	116.2	52.7	414.3	200.3	58.3	111.6	76.7	80.1	88.0	135.8	96.9	88.0	372.0	95.3	176.3	138.6	127.8	76.4	6.9	93.0	163.7	18.5	33.4	26.0	52.8	100.5	57.0	263.0	134.2	139.7	113.5
-15.9	-79.6	-84.9	-11.2	-65.0	-69.4	-23.5	-72.9	-54.0	-37.7	-93.6	-55.4	-89.6	-99.8	19.7	-75.5	-2.9	-71.6	-67.4	-111.0	-51.8	-42.7	-66.0	-82.0	-70.3	-39.4	-98.2	-67.9	-73.4	-93.3	-15.3	98.8	-54.0	-57.6	-64.8	-93.3	18.0	-6.1	-84.1	-69.1	-61.3	-45.5	-51.0	-86.4	42.6	-72.3	-140.6	-118.4	-53.6	-87.6
5.2	3.0	19.0	27.0	52.0	20.0	-3.9	-344.9	74.6	5.6	81.7	49.2	20.2	18.5	61.9	-38.6	50.5	-67.6	15.2	-19.0	55.6	7.3	-38.3	4.2	-22.8	51.1	13.2	7.8	35.5	-4.4	-16.7	-21.0	-6.5	-30.7	9.0	16.0	6.6	-26.3	-48.2	8.0	28.0	27.2	17.0	52.8	-6.5	24.3	23.5	52.7	53.4	24.3
249.7	142.8	124.0	178.7	196.7	202.6	120.4	29.0	108.8	175.9	178.0	200.7	216.0	88.0	96.7	268.7	-3.0	339.8	441.5	303.0	210.4	159.9	305.2	130.0	281.7	131.9	164.0	177.0	166.0	273.8	181.5	237.3	369.7	300.8	206.9	177.4	172.9	98.8	338.7	361.7	171.9	134.0	75.0	119.0	103.8	185.7	272.0	292.3	247.2	229.0
-15.9	42.0	27.2	-2.0	22.7	30.8	27.5	6.3	-2.1	30.0	37.6	40.0	-0.3	-0.6	145.9	-0.3	170.4	15.1	3.8	5.0	-2.1	49.1	-14.4	-3.0	-2.3	44.1	4.2	-24.2	11.3	17.0	68.1	82.6	110.7	93.6	1.3	102.0	190.9	30.9	3.0	34.3	1.0	-24.8	-15.5	37.2	13.7	-5.8	6.8	14.2	34.8	-1.8
24.1	47.3	32.0	41.4	36.7	3.0	51.2	-5.7	22.7	44.1	20.0	46.4	41.6	7.8	34.2	28.2	109.2	-6.8	49.4	49.0	48.5	-8.0	45.0	37.6	96.0	62.0	32.0	49.0	49.7	32.0	74.3	69.3	18.5	-12.2	5.0	6.0	16.0	16.8	52.0	48.5	-45.5	11.3	19.0	-8.6	28.0	76.0	54.5	126.0	24.0	37.6
13.0	16.0	37.6	12.5	52.6	16.0	28.2	18.8	13.2	39.9	26.0	37.8	28.0	26.0	175.0	12.1	44.1	64.0	47.6	5.0	6.0	-14.0	108.0	34.8	35.5	0.7	42.0	30.8	28.4	42.4	42.3	44.5	64.0	27.0	45.0	8.0	6.6	24.9	26.0	40.0	38.0	26.0	23.0	3.0	35.5	3.0	16.0	0.5	6.6	37.6
-17.6	-32.0	-32.7	14.2	-19.9	-19.6	18.0	-4.6	2.1	-15.9	-5.3	13.2	-9.2	-8.8	39.9	40.2	22.5	16.6	24.9	-18.0	27.0	34.3	7.2	-29.6	47.0	-6.5	-10.0	-24.2	-1.3	-13.3	-18.1	27.6	19.1	2.2	-0.4	28.4	1.5	5.1	22.2	19.3	-48.6	-31.0	19.0	-32.7	-9.1	-8.6	-35.0	35.5	-21.0	-13.3
2787.2	1134.2	1531.9	1648.0	1996.1	1588.1	3131.4	763.3	1742.7	1417.2	1897.1	1893.0	2171.6	898.9	2239.6	1768.5	23.5	2355.4	1782.8	1393.2	1479.5	3180.7	3602.9	1256.6	1998.6	2252.7	1285.5	1179.5	1821.2	932.3	1953.9	593.8	1563.7	1187.1	1618.2	903.7	400.6	816.1	840.5	882.1	547.2	1235.9	595.2	671.9	1336.4	1357.6	-45.7	2221.7	1531.2	1505.5
890.5	677.3	446.2	649.2	543.1	612.8	949.0	802.7	626.8	672.5	697.1	746.0	1033.4	547.1	1370.1	832.4	2140.5	764.9	1206.1	682.7	651.9	994.1	1138.0	698.6	669.6	860.0	668.7	445.5	641.7	731.8	1038.9	1003.6	589.0	669.9	552.8	540.4	430.5	660.3	699.8	619.3	435.0	445.0	455.1	364.1	693.7	560.4	605.0	878.5	433.2	732.0
79.0	60.6	70.2	91.3	101.0	91.0	100.0	195.1	79.0	82.0	81.7	131.3	100.0	95.8	152.4	66.6	354.0	69.7	84.6	60.0	62.0	9.9	106.2	74.6	94.0	124.5	86.9	81.2	102.0	50.8	16.5	49.9	23.9	43.3	11.3	81.2	68.5	13.3	19.3	21.0	53.7	73.8	59.3	63.4	74.3	83.5	67.0	84.1	49.7	83.5
39.8	-13.7	54.9	-104.2	-78.8	3.0	-43.6	-28.8	-6.5	-67.6	37.6	-9.0	-56.5	14.6	47.2	-62.2	-64.4	-1.2	-18.4	13.7	-29.4	-9.2	-62.2	84.6	73.8	-131.4	14.6	-29.6	-75.9	44.1	-182.3	40.4	88.0	10.0	80.1	70.2	23.0	89.7	0.0	2.1	53.7	19.0	-3.0	74.6	26.0	126.0	-23.0	-48.8	1.0	-67.7
60.6	33.0	54.1	4.2	92.0	10.8	-23.5	75.1	27.0	-33.6	9.0	45.0	49.7	-37.4	23.4	68.1	102.2	99.0	23.8	105.0	-51.0	72.0	-38.8	110.0	49.0	56.4	28.4	-16.9	34.3	95.8	31.4	221.2	-6.5	49.7	-5.3	-5.6	-6.5	-8.1	176.1	3.0	33.0	-14.4	17.0	50.8	26.0	1.0	-29.0	-22.1	81.6	52.0
-239.7	-277.7	-198.5	-125.0	-229.2	-150.5	-322.9	-175.0	-142.2	-326.6	-158.4	-173.5	-177.7	-170.5	-322.5	-250.0	-957.0	-157.9	-113.1	-299.1	-167.9	-90.4	-259.9	-139.4	-243.7	-354.4	-150.2	-236.0	-210.2	-221.2	-370.8	-403.9	-155.3	-90.8	-108.6	-183.3	-269.3	-316.0	-224.7	-141.3	-169.0	-127.1	-117.8	-155.0	-181.5	-274.8	-90.9	-273.1	-165.2	-199.1
2.4	33.0	16.0	22.2	20.2	21.0	52.0	18.8	11.8	32.0	21.0	30.8	10.2	-10.0	75.7	-7.5	238.8	84.6	-8.1	16.0	54.9	-40.7	29.3	0.6	40.0	101.3	5.4	16.0	4.0	18.0	45.0	123.1	-34.0	-52.8	18.5	15.0	4.2	7.3	40.8	-3.0	16.8	22.0	20.0	-4.4	35.5	-19.4	74.0	27.7	-1.0	26.0
-167.9	-95.1	-17.9	-92.0	-87.6	-69.4	-226.1	-93.5	-104.5	-161.3	-159.2	-75.0	-40.7	-92.6	-64.6	-151.3	-380.8	-163.5	-86.1	-41.6	-27.6	-99.0	-65.1	-101.6	-101.0	-112.5	-137.8	-56.9	-126.1	-120.5	-141.3	-70.5	-66.7	0.0	37.8	-63.0	-116.5	-44.1	-127.7	-91.1	-80.1	-93.5	50.6	-143.8	-116.6	2.0	-45.7	-242.4	-7.7	-82.4
1422.5	416.9	268.7	358.3	577.5	1586.4	779.0	240.0	1146.2	311.4	1259.7	3259.6	756.8	244.0	225.1	420.2	171.1	602.6	226.0	285.0	408.7	1520.0	183.8	320.5	591.0	956.0	793.7	524.2	292.1	647.2	304.4	629.7	807.4	200.1	729.2	974.9	167.1	1554.6	1013.9	531.8	861.6	1135.2	963.0	868.1	368.3	200.4	1064.7	334.9	144.0	918.8
651.9	819.1	758.9	847.5	569.3	1047.3	558.9	765.7	545.3	621.2	577.8	907.0	635.0	526.4	706.1	538.1	419.6	463.1	415.7	520.1	501.4	635.0	549.1	507.1	492.5	442.0	668.7	888.1	592.9	564.2	649.4	487.2	533.1	353.5	620.2	623.5	814.6	727.1	498.5	506.9	583.0	1258.9	548.8	554.7	462.5	470.1	608.1	222.0	735.5	574.8
22.2	138.2	102.0	69.4	58.1	81.7	40.3	62.0	-5.3	33.2	153.0	61.0	56.3	50.6	3.0	65.0	105.9	41.6	39.9	35.0	34.3	133.0	35.8	127.0	57.0	78.2	105.5	36.7	127.4	75.1	183.4	19.6	19.1	29.0	82.4	56.2	41.4	30.9	-10.0	43.0	70.2	127.2	30.8	105.8	8.1	114.2	75.0	146.5	144.0	98.8
118.0	138.2	67.6	28.0	151.5	105.3	182.5	69.4	79.0	23.0	55.3	45.0	35.0	103.5	151.5	-51.3	382.5	26.9	-19.1	112.5	46.2	1.1	-35.4	111.0	135.4	118.0	66.8	108.8	89.2	105.3	55.8	371.1	72.0	19.6	17.7	-2.0	16.0	180.4	42.6	4.0	34.0	-4.0	3.0	79.0	114.4	59.7	10.2	-66.6	42.6	106.5
-13.4	-39.0	-24.3	-29.8	-7.9	-19.6	22.2	-18.4	20.0	3.9	-17.9	16.0	-38.4	-44.6	89.3	-14.5	30.9	-46.5	-4.3	17.7	-18.2	-198.0	3.9	-8.8	0.3	-18.6	-32.5	-37.3	21.8	39.0	8.5	151.9	10.6	-12.2	41.6	-25.0	30.5	-1.6	-68.5	-56.4	30.0	-66.0	-54.0	19.0	-7.4	41.4	-6.5	-21.5	14.2	-29.1
254.5	219.8	127.0	234.6	243.9	265.8	206.9	262.7	305.2	321.8	171.3	320.0	231.9	176.5	195.3	232.5	742.3	281.3	284.5	243.0	241.1	447.0	344.3	209.2	172.8	183.0	281.4	258.8	206.9	206.9	452.2	148.4	249.7	242.0	185.6	214.5	80.1	227.0	273.5	84.1	161.2	184.7	223.0	74.6	185.0	192.8	267.0	410.1	172.9	305.2
16.0	-25.0	12.5	-6.0	2.2	1.8	66.6	-15.8	37.6	84.0	-25.5	18.0	-25.7	3.0	46.6	37.2	173.3	69.7	-71.9	-17.0	21.0	63.8	-32.7	-23.1	24.3	3.0	22.0	-14.1	-3.9	24.1	23.5	-31.0	55.6	78.1	30.8	26.0	55.3	-71.0	41.4	-22.2	-3.0	9.0	43.0	24.0	1.0	22.7	51.1	49.0	46.2	17.0
8.2	-33.0	103.0	52.0	-38.0	-18.2	-3.0	-30.6	116.3	126.0	-59.2	-26.0	19.3	400.7	209.8	-71.7	372.0	-64.5	-88.9	-17.0	-2.1	-68.4	176.5	100.0	-1.7	-5.5	-34.8	88.0	-25.3	72.0	-17.7	300.4	157.1	73.8	-66.0	113.5	7.8	114.7	488.1	55.3	33.0	-66.0	138.2	144.0	50.8	-14.7	-9.1	-4.8	72.0	217.1
6014.0	8525.1	6945.5	3877.9	4063.0	5292.9	5864.3	1163.6	5128.5	2015.1	9368.2	8495.4	10448.6	2508.6	5563.3	7744.4	15586.3	4297.6	4736.9	5040.3	6216.4	8567.0	4506.9	3178.4	5777.9	6099.5	2574.4	2777.5	3032.2	3375.3	6957.8	5015.4	5088.0	2621.3	3300.9	2671.3	761.4	5124.7	4342.3	4230.5	2979.5	4939.2	1148.0	1249.4	3900.1	1520.3	1441.9	3171.9	3884.9	6753.8
227.3	258.0	233.0	272.7	301.5	193.4	262.1	223.0	234.8	286.3	221.1	295.0	277.4	247.8	720.1	265.0	530.7	241.0	360.9	259.3	205.2	692.3	560.4	247.4	264.2	352.3	221.1	181.0	228.2	242.0	358.6	338.4	190.9	131.4	149.4	132.0	155.8	198.0	261.7	253.0	110.5	130.0	142.8	149.0	122.3	273.7	218.8	432.1	269.9	185.0
12.0	36.0	77.2	68.5	33.2	22.0	-5.8	-60.6	2.1	7.3	21.0	-0.4	11.3	32.0	116.7	-6.0	64.5	27.7	12.9	9.0	-6.0	-74.6	-9.6	6.6	48.0	29.8	-4.0	6.6	17.0	5.6	3.5	34.7	-34.0	5.6	18.5	5.0	-45.0	-47.2	1.2	-3.0	74.6	32.0	33.4	9.0	-3.9	6.0	8.2	-4.2	-28.5	21.0
-28.1	37.0	68.5	71.1	0.8	41.0	-37.2	5.7	17.0	4.7	59.3	54.9	31.0	42.6	24.5	17.8	47.9	-65.2	-5.5	-4.8	28.0	81.8	-52.9	20.0	-4.3	-38.3	14.6	13.2	25.2	-8.6	-22.9	-95.4	-53.0	-22.8	-16.0	23.0	61.8	-10.4	-6.5	47.3	93.6	144.0	81.0	-3.0	52.0	55.3	-20.0	0.5	2.0	56.2
9.0	27.0	33.4	48.5	17.7	41.0	-8.6	36.4	53.7	24.0	6.6	-17.7	24.3	27.2	49.8	8.4	9.0	-31.5	-10.0	38.0	97.0	182.5	144.0	54.5	7.0	39.9	10.4	-10.0	-6.5	0.4	2.5	87.1	57.0	33.2	28.4	60.4	6.6	21.7	47.6	-19.0	18.5	61.6	69.0	42.6	108.9	45.0	6.0	18.8	6.6	30.8
65.9	42.0	65.0	63.9	34.3	40.0	46.6	33.8	43.0	89.2	81.7	25.0	46.2	-11.6	130.0	68.9	351.0	24.6	39.9	54.9	80.0	8.0	6.2	49.7	56.3	122.6	45.0	16.0	46.2	74.3	122.6	21.4	14.4	44.1	29.6	21.0	6.6	50.2	17.7	14.8	2.0	71.1	-3.0	58.6	65.9	56.2	16.0	47.0	30.8	48.5
-42.4	-22.0	-36.0	-31.0	-51.0	-62.5	-44.2	-55.2	-49.0	-29.7	-42.8	-74.2	-58.1	-69.1	59.5	-81.3	0.8	-72.4	21.0	-18.0	-12.8	19.8	79.0	-23.1	-22.8	-17.3	-34.8	-47.7	-37.1	-66.0	-23.3	23.9	0.0	3.9	-7.7	-46.5	-5.3	-21.8	-38.4	-9.0	-15.5	4.7	-54.0	-62.5	-54.0	-21.0	-24.0	-50.0	-55.4	-30.2
570.3	754.9	526.1	259.9	307.7	485.0	196.7	403.5	602.0	87.0	820.7	709.0	1026.9	243.0	61.3	433.6	313.4	368.5	298.4	622.0	446.3	624.8	123.1	124.0	829.6	406.9	125.4	497.0	118.0	388.7	305.4	828.5	1313.5	497.0	306.0	277.0	148.3	1169.4	477.4	887.1	717.3	968.4	178.0	238.2	734.9	197.5	262.0	319.4	452.9	727.2
-60.3	0.8	-27.7	-86.8	-62.0	-43.1	-67.1	-133.8	-79.6	-66.0	-76.4	-50.1	-47.8	-44.6	-35.4	-35.4	-8.9	-27.0	-64.7	-25.0	-32.2	88.0	-91.2	-66.7	-46.3	-15.5	-44.6	14.6	-47.8	-71.2	-4.8	55.0	32.0	-46.8	-3.8	-5.6	-55.5	-25.1	-26.5	-16.0	-14.4	-1.0	1.8	10.4	8.1	4.5	-6.5	-12.1	5.4	-19.9
67.6	204.5	873.4	88.0	72.8	163.1	270.3	42.0	361.9	271.8	570.2	355.5	58.1	372.5	-141.3	-19.1	-11.2	1146.4	156.8	67.6	9.0	-43.8	-69.5	127.0	131.1	225.9	259.3	-28.5	436.2	150.5	-6.1	59.2	306.3	438.4	136.5	345.3	428.1	-28.7	-23.4	438.4	702.7	350.6	595.2	364.1	214.5	410.3	74.0	72.0	196.2	184.0
19.6	17.4	27.2	41.4	22.7	-34.5	18.5	33.8	0.4	22.0	7.8	10.4	511.5	19.8	-0.4	-4.5	-13.3	40.7	-12.6	51.0	-5.0	275.0	57.0	22.0	23.5	840.0	20.0	-14.1	32.0	32.0	43.0	56.0	41.2	111.0	68.5	52.8	110.7	43.0	39.0	407.2	-33.5	13.7	66.0	296.5	5.6	45.0	1114.6	39.9	52.7	54.5
4.5	25.2	-4.2	5.4	-4.4	30.8	57.0	244.2	24.3	29.0	20.0	-1.3	909.1	18.5	185.0	7.2	20.2	37.0	55.8	-3.0	-2.1	198.4	90.2	36.2	-27.2	1197.5	13.2	14.6	49.7	-14.4	26.0	-15.5	-40.0	26.0	-2.1	23.0	67.3	22.4	39.6	472.0	21.0	34.8	157.1	449.7	16.8	14.6	1385.5	65.0	63.9	93.6
-97.8	-115.5	78.1	176.8	115.3	33.8	-97.4	2.0	-55.0	-79.4	60.4	-2.1	-101.4	16.0	422.4	-46.9	-571.3	-213.9	-75.2	-50.4	-51.0	45.6	-60.8	61.0	-267.2	-86.3	73.8	-95.1	3.0	-76.5	-64.6	-174.6	-25.1	-74.3	-70.4	70.2	-17.9	-83.9	3.0	28.4	11.3	59.3	-74.6	-10.0	10.2	-99.2	-52.5	-52.6	-77.8	-69.5
170.0	118.0	123.0	378.0	145.9	182.0	307.0	154.8	184.3	183.4	182.0	128.3	202.6	200.0	340.0	151.0	7.9	208.6	182.5	170.6	135.8	63.8	83.9	240.3	177.0	83.5	248.7	114.2	156.9	128.0	136.4	45.0	121.4	182.0	216.2	342.7	138.4	233.0	72.0	161.4	67.6	114.4	140.5	151.0	186.0	170.8	140.8	79.0	130.0	164.4
466.4	430.1	403.1	389.0	540.0	597.5	375.4	259.2	422.3	265.9	472.0	243.9	510.7	533.5	396.0	318.0	438.4	273.6	208.0	340.5	291.0	1025.1	233.0	300.0	308.4	576.3	497.7	432.3	288.0	377.1	439.3	448.1	519.3	372.5	237.0	441.5	664.8	928.9	571.3	344.1	333.4	745.0	448.5	457.1	658.3	99.2	731.6	95.8	160.1	572.5
360.1	373.4	395.9	287.1	558.9	806.4	284.5	281.7	422.3	252.4	380.4	222.1	305.0	554.5	408.0	382.8	743.5	350.4	308.7	402.5	389.5	822.9	193.4	219.0	352.3	707.1	401.0	373.1	170.0	821.7	363.5	763.9	1057.1	422.7	244.0	399.2	706.8	826.2	1053.9	202.6	351.3	719.5	654.8	507.2	1182.1	103.0	723.7	120.0	210.7	458.0
151.0	135.8	139.6	125.7	205.2	255.3	38.2	79.0	121.7	124.0	204.1	25.0	112.5	201.0	52.0	69.7	-7.4	121.6	39.0	86.7	87.0	394.5	65.0	78.1	95.0	254.9	159.0	162.7	95.5	132.8	66.6	68.2	138.2	98.0	21.8	133.0	309.8	67.9	178.3	79.0	122.0	291.7	146.8	248.5	165.5	16.0	239.8	25.2	48.5	264.1
622.0	228.2	149.0	510.9	134.3	188.0	449.5	226.0	140.3	322.8	677.0	367.2	375.1	259.3	2175.9	885.5	335.2	652.7	655.1	737.4	1006.6	377.1	1411.1	322.3	3106.2	267.2	222.1	156.0	2194.2	615.3	332.0	144.9	42.8	130.0	703.3	290.3	477.0	213.6	373.7	340.2	129.0	230.9	707.7	148.0	247.6	391.8	13.7	546.6	174.0	231.0
1363.5	4090.7	1817.9	1744.9	1068.3	2477.2	1057.8	937.3	1864.5	2591.2	1512.6	4185.8	971.5	1317.2	622.0	1236.1	548.1	1732.6	1479.6	1228.3	2524.5	1657.5	1319.5	1050.6	3404.3	1339.9	1412.5	2317.5	2004.7	4480.2	796.9	590.7	2088.0	1257.8	1004.8	7971.8	1217.7	1399.1	1362.9	1411.9	2421.2	2605.1	764.2	1985.1	1380.1	1428.4	3339.9	2749.8	1377.7	1550.5
16089.5	9818.2	10097.2	13753.5	17542.2	15602.5	12588.3	3691.6	12894.1	10225.9	4628.0	9241.0	5972.0	20783.3	3797.8	8647.0	7724.3	17139.5	17123.5	9446.6	10494.3	19962.3	12512.8	16369.2	11075.7	9234.5	15176.1	14480.6	12320.1	20182.2	10861.0	9783.0	16883.3	4684.6	7188.4	11612.8	3766.7	6944.8	24815.2	4242.2	11274.5	12046.7	9956.7	12385.7	10867.3	7701.3	19583.5	8421.0	9498.8	13231.8
74.6	69.0	43.0	68.5	82.4	70.0	83.0	164.9	95.0	67.0	76.4	108.0	89.0	79.0	470.9	42.0	121.4	52.7	60.4	57.0	94.0	210.5	79.0	93.6	142.9	23.8	81.2	100.0	108.9	52.7	89.8	-13.0	129.1	87.0	84.6	115.3	56.2	28.7	118.9	54.5	54.5	77.2	75.0	68.5	100.5	49.2	88.0	138.4	67.0	94.7
-221.8	-245.6	-168.2	-166.6	-138.0	-148.8	-120.6	-45.2	-147.8	-207.7	-148.9	-210.0	-190.2	-195.0	-39.1	-191.4	-23.2	-196.3	-151.1	-195.1	-167.0	-31.2	-172.1	243.7	-168.0	-150.3	-261.6	-150.5	-189.6	-252.7	-747.8	-198.8	-162.8	-238.9	-243.3	-292.5	-143.8	-433.1	-220.5	-243.7	-247.8	-429.4	-264.6	-407.0	-337.7	-342.8	-311.0	-202.8	-174.1	-208.6
-39.2	-63.0	-78.3	-31.0	-63.0	-68.5	-59.5	-93.5	-61.0	-87.3	-64.6	-46.6	-47.1	-37.4	-66.0	-97.8	-27.6	-34.5	-27.5	-54.9	-39.0	-65.5	-42.6	90.2	-59.7	-53.0	-53.1	-42.5	-53.1	-41.0	-85.0	-38.5	-80.1	-9.2	-51.0	-48.0	-130.1	-7.7	-70.9	-95.3	-32.2	-17.7	-91.9	-77.1	-49.7	-56.6	-83.4	-50.7	-31.0	-39.8
54.1	66.0	422.7	138.2	2036.8	222.2	-4.9	42.0	167.1	126.0	90.2	271.2	55.6	1381.0	23.9	341.2	-104.2	153.0	325.9	147.0	171.0	2668.4	-12.6	5052.4	85.0	-3.0	309.8	315.9	124.0	265.9	-13.8	2.3	599.4	160.1	204.0	192.0	34.8	-17.0	171.7	21.8	67.6	217.3	125.0	323.2	208.6	239.2	350.8	413.7	230.8	221.3
1085.2	568.0	1167.5	3664.3	1160.5	539.7	3233.0	950.1	1247.3	417.2	2115.1	515.4	430.5	289.8	4145.4	5263.8	2539.3	405.5	2727.1	3324.2	5765.3	653.5	3791.2	775.8	602.9	1608.2	1043.9	1246.6	3634.6	593.5	2400.1	888.4	281.6	246.1	1120.2	712.8	236.0	860.4	1586.6	431.6	767.1	181.1	321.1	669.2	1259.7	598.6	476.6	1226.7	297.4	1680.2
102.0	26.0	192.8	54.1	119.8	42.0	69.7	39.0	61.6	147.0	150.0	89.0	69.0	69.0	277.9	152.0	437.6	53.4	131.1	65.0	64.0	56.6	62.6	65.0	65.0	88.0	61.0	46.0	84.6	174.9	88.0	24.2	85.8	121.3	62.0	74.0	56.2	54.5	177.2	90.0	99.7	20.0	69.0	72.0	58.0	33.8	104.4	181.5	137.5	104.2
3734.4	7156.4	8938.5	3708.6	5634.9	3616.3	5977.5	3563.3	4894.4	6857.5	10962.2	4998.9	4526.0	4785.8	4301.0	6178.4	454.7	7018.5	7821.9	5732.1	6145.8	6914.3	6192.4	4921.8	5571.8	5260.3	8272.5	5942.3	5431.2	5276.7	2686.4	6170.8	8606.5	4331.3	5221.4	4369.9	1346.7	6842.1	7261.6	6113.6	5341.1	4554.1	4826.5	7300.8	10918.7	10021.2	8581.3	4525.3	15558.7	3978.5
2407.4	3235.5	2928.7	1989.7	3147.4	2055.2	2825.1	2223.8	1894.2	3172.5	3715.7	2821.9	1803.2	2090.6	2600.5	3050.8	1046.5	3209.8	3978.2	2117.9	2049.9	3456.8	2071.6	2570.6	1800.9	2422.2	3498.6	2252.7	3263.6	2027.5	2068.1	1985.3	3225.1	2347.4	1578.2	1911.2	851.4	3458.9	2301.4	2225.0	2185.5	1971.5	1978.6	3216.7	3453.6	2155.3	3018.0	2152.4	2739.5	2239.2
11531.4	14428.5	15737.1	12587.9	16623.1	14449.5	17006.2	11676.5	11356.5	15466.7	16491.4	13039.0	11521.0	12023.0	10553.3	13798.0	9248.5	13808.3	21554.4	8803.5	9109.4	15741.5	16942.2	13697.1	11246.6	13221.3	17997.2	12201.0	16230.0	11187.6	11838.7	11265.1	13701.8	12589.6	8259.4	12012.9	5457.2	9888.0	14040.6	8709.5	12331.7	11069.0	10070.0	12974.0	13630.2	15674.9	11533.5	9999.7	16723.4	10143.5
318.8	243.0	330.2	218.1	179.1	391.4	358.6	123.0	326.1	283.7	437.4	541.6	304.0	405.9	555.1	272.4	245.0	339.8	305.6	413.1	362.6	316.0	376.5	348.9	285.6	453.0	269.9	331.1	361.4	381.8	317.0	388.7	427.0	206.9	223.0	492.4	447.8	349.0	259.5	359.1	191.5	289.9	463.2	552.7	313.5	316.0	363.9	370.5	270.6	348.7
101.0	57.0	50.6	54.9	75.9	29.6	63.0	18.2	71.1	43.3	39.0	62.3	60.4	61.6	90.0	98.0	297.7	154.0	117.1	60.0	60.0	49.7	92.4	66.2	51.0	65.9	21.0	65.0	75.0	63.9	95.3	88.8	34.0	76.4	43.3	76.0	125.6	120.8	45.9	46.2	21.8	88.0	79.0	37.2	58.0	42.6	77.0	52.7	58.1	43.0
6.8	2.2	-36.0	-36.0	16.0	1.8	29.0	-27.6	-4.2	40.7	7.8	22.0	4.0	29.6	245.1	94.7	20.8	46.0	17.2	27.0	-3.0	-1.6	9.0	4.2	-21.0	1742.6	-8.0	-9.0	-23.1	-7.9	37.4	62.8	-25.1	20.3	19.3	26.0	4683.9	61.0	63.9	42.0	69.4	190.9	-21.0	30.5	28.0	297.0	-27.0	-10.0	9.0	16.0
21.0	18.1	-3.0	-5.0	16.0	12.5	31.2	22.7	16.0	28.0	7.8	24.0	16.8	18.5	31.6	35.5	63.6	49.0	6.8	0.4	24.0	8.0	42.8	6.6	2.3	26.0	11.8	14.6	16.0	2.1	16.5	15.5	1.8	18.1	10.2	-32.0	268.0	52.5	29.0	35.5	-33.5	49.7	33.4	35.5	28.0	42.6	6.8	41.6	4.2	6.6
98.0	131.2	181.5	108.0	65.9	76.0	172.9	160.3	100.0	213.6	118.9	110.7	83.0	154.3	83.1	101.3	108.6	36.0	130.0	109.8	90.0	197.6	113.0	103.0	127.0	124.5	113.8	133.0	132.3	101.6	93.5	109.4	120.6	187.7	116.2	123.5	246.5	216.4	183.6	124.5	277.9	143.0	104.4	186.0	126.6	225.9	80.0	221.0	209.8	85.3
82.6	25.2	57.0	217.3	198.4	89.0	74.3	11.3	58.1	93.0	175.6	83.0	209.9	265.0	139.3	21.6	78.6	43.3	12.9	16.8	31.0	46.8	158.0	274.2	116.2	114.7	47.0	39.0	108.9	153.3	39.0	47.8	20.4	3.9	148.3	162.9	160.3	125.4	86.2	1.3	76.4	140.0	259.7	26.0	-11.2	104.2	16.0	299.8	9.0	65.9
1000.6	1266.3	1251.1	1204.3	766.5	1480.5	895.3	1398.1	2260.9	2284.6	1309.3	2052.1	1363.5	2494.3	515.8	1087.3	373.5	1541.0	1721.8	1597.8	1780.7	1802.8	1306.1	1591.0	1238.1	1011.6	1218.5	2046.0	1173.4	2161.0	849.7	950.3	2426.6	1901.3	2068.0	2472.9	1987.6	1817.1	1761.3	3117.3	2178.5	1936.7	1781.4	2780.7	2092.2	1843.1	2938.3	2035.4	1410.3	2274.2
311.4	266.9	370.3	407.1	253.1	340.6	234.6	629.6	360.4	227.0	221.1	188.3	317.8	242.2	453.8	368.6	806.4	227.0	303.5	263.1	253.0	39.9	257.3	229.4	195.6	277.0	213.6	256.2	405.8	230.6	332.0	221.2	86.9	240.1	317.0	191.0	243.9	417.3	193.4	179.3	454.9	252.8	209.2	327.9	202.4	376.3	269.0	152.9	321.6	277.7
13309.6	13097.1	9260.8	11823.5	10108.0	10213.8	7995.8	18247.6	10991.8	17369.3	10921.4	14020.3	9582.4	10330.0	14698.8	11339.9	10501.9	13160.3	16398.5	16774.9	11926.3	10592.6	14153.5	9687.5	16318.6	11143.2	9960.5	12463.8	12612.6	14708.4	12866.5	11537.3	12116.6	14023.6	20782.7	18693.5	20756.8	10089.3	14021.2	14267.4	12433.8	10347.7	10892.4	12727.4	15073.0	15900.1	14968.2	17807.4	13128.3	11853.5
249.7	845.6	320.1	326.1	527.7	906.0	615.1	839.1	329.8	1694.1	558.6	951.2	341.3	569.3	445.1	339.3	692.7	479.1	391.5	359.4	316.0	303.0	375.8	203.3	436.8	449.6	551.4	475.9	349.6	1039.8	277.0	642.9	1479.2	941.6	262.9	558.6	805.0	696.2	330.4	718.8	760.3	630.8	543.3	592.7	943.3	427.5	428.6	300.9	654.7	211.1
-8610.2	-8594.8	-8621.6	-8624.6	-8628.7	-8631.4	-8581.1	-8573.6	-8627.1	-8583.4	-8619.7	-8621.4	-8607.1	-8620.4	-8512.9	-8578.4	14.6	-8598.5	-8630.0	-8596.7	-6678.1	-8581.6	-8600.6	-8629.2	-8619.9	-8540.1	-8615.0	-8625.8	-8607.5	-8576.1	-8529.9	-8556.9	-8635.6	-8621.1	-8641.4	-8598.1	-8589.9	-8554.4	-8606.1	-8615.9	-8585.5	-8592.8	-8598.0	-8587.1	-8582.3	-8578.3	-8580.3	-8608.7	-8610.8	-8613.3
257.3	369.5	115.7	378.0	421.7	184.0	413.5	209.4	224.8	292.5	145.0	300.0	221.5	133.0	771.9	321.8	986.5	227.0	273.8	72.0	105.5	25.6	280.6	256.9	178.0	441.1	173.0	238.0	362.2	231.6	378.9	771.9	217.9	160.1	185.6	176.3	100.0	329.6	178.3	134.7	51.0	46.2	80.0	72.9	90.5	284.8	252.0	355.5	216.4	270.6
6054.8	3828.6	6676.9	3279.0	9612.0	5381.1	9253.5	3005.5	5229.2	4296.0	8908.9	4277.4	5464.7	7085.9	5181.6	5769.2	7776.8	5553.2	3877.3	4382.5	4970.1	3927.0	2622.4	11035.1	5486.7	7185.9	4584.7	2240.3	5108.8	3869.2	5863.9	7271.4	5164.1	3559.3	2290.5	3249.4	2229.3	6351.2	4336.6	2351.9	4091.0	5481.5	12213.3	1989.6	6747.1	1281.1	2537.0	4020.5	4379.0	5070.6
6889.3	4172.9	6703.2	3858.1	10365.8	5748.5	9974.8	3711.0	5717.1	4163.6	9604.9	4633.3	6058.4	7906.6	5468.4	6441.9	7932.6	5285.1	4163.1	4707.9	5389.3	4906.7	2647.0	12308.2	5811.4	7888.1	5493.8	1996.2	5935.7	4362.2	6671.0	7898.9	5624.0	3813.4	2757.8	3737.6	2599.2	6536.0	4671.5	2522.7	4841.1	6322.0	14281.3	2333.3	7076.1	1480.8	2697.7	4740.8	5625.8	5347.4
45.0	52.0	27.2	21.0	52.6	27.2	65.0	92.5	46.2	47.3	89.1	20.0	82.0	27.2	183.0	118.0	72.8	88.0	66.0	52.0	41.6	125.7	24.0	16.0	35.5	87.1	22.0	18.1	21.0	42.4	55.8	46.4	64.0	68.0	14.8	-8.2	30.5	164.2	27.5	45.0	29.0	61.6	13.2	41.4	54.1	24.3	45.0	106.9	49.7	45.0
118.0	74.3	153.0	214.1	130.0	369.1	132.3	77.4	275.7	154.0	121.7	175.7	117.1	305.6	118.9	138.2	134.4	152.0	147.5	285.0	225.9	99.5	119.7	52.0	170.3	118.0	255.2	150.0	198.9	291.5	108.0	147.5	170.6	182.0	230.0	225.9	21.0	269.4	298.4	63.7	227.8	298.3	160.8	101.3	534.9	85.8	119.8	715.4	224.7	205.2
276.0	59.7	136.1	566.9	169.7	1325.0	318.0	195.1	936.7	226.0	306.1	624.2	124.9	980.9	765.7	369.6	245.0	544.9	420.4	682.7	329.6	281.0	388.2	78.1	356.6	71.1	650.8	200.4	666.5	514.7	195.3	337.3	57.0	25.3	514.4	628.8	-1.5	154.8	508.2	50.8	246.5	762.2	264.1	112.0	1213.3	226.8	121.7	2304.1	199.8	616.8
26.0	-58.0	7.5	129.1	-29.4	212.5	45.0	50.0	233.0	56.2	-45.5	182.4	-24.2	295.9	22.8	-19.7	-23.9	104.0	30.5	60.0	72.8	20.1	-4.9	20.0	83.0	-26.0	192.0	21.8	179.3	-9.3	-21.9	20.1	-100.2	-0.8	102.4	177.4	-21.0	-23.4	150.5	-28.5	40.7	334.2	56.0	10.4	369.9	47.8	41.0	520.9	-14.9	184.0
16.0	37.0	1.0	-7.0	30.0	0.6	45.0	32.0	5.4	18.9	19.0	52.0	44.1	1.8	24.8	36.4	144.8	38.0	52.6	24.3	17.7	21.4	30.0	30.5	52.7	20.4	13.2	39.0	12.5	40.7	26.0	28.2	4.5	16.7	19.3	28.4	40.2	10.1	31.2	29.6	27.0	66.8	13.2	26.0	39.0	10.4	37.8	61.6	-1.0	19.0
231.7	185.7	209.2	147.2	187.5	232.2	199.3	161.4	225.7	193.2	244.8	244.8	212.2	174.8	233.5	243.9	102.7	200.7	265.0	218.8	383.4	215.8	109.0	232.1	269.0	181.0	195.0	177.0	198.9	241.1	230.6	133.7	341.0	257.7	278.6	259.7	362.3	268.3	243.0	237.3	281.6	189.1	288.9	241.4	317.0	250.7	226.2	231.0	242.1	203.6
1134.0	742.0	613.1	1141.2	1141.9	1944.0	1442.5	655.8	872.9	201.2	1071.2	261.5	1313.9	169.4	1382.0	1291.3	1468.6	1581.3	1817.5	750.3	875.1	1074.2	384.8	749.5	1267.5	1308.2	995.3	691.1	2595.6	773.5	1279.8	337.3	478.6	264.0	1462.5	382.7	226.5	936.1	1357.5	417.0	502.6	356.5	395.9	533.4	433.2	717.2	356.4	292.3	192.7	1093.0
10.0	63.2	52.0	40.2	72.0	29.6	68.9	65.0	31.0	37.8	3.0	50.6	25.2	26.0	54.7	-65.4	363.0	70.4	9.0	68.5	28.0	116.6	54.5	50.8	31.0	82.6	33.4	37.8	25.2	41.6	43.0	205.1	72.9	65.0	-10.0	12.0	37.6	109.7	81.7	16.0	63.9	62.7	7.8	35.5	57.0	62.3	26.9	41.6	73.8	50.8
859.2	581.8	434.4	255.7	480.3	511.5	777.1	169.4	543.0	531.3	470.0	618.4	767.9	409.5	629.2	1067.3	949.6	465.8	562.9	718.2	380.3	562.7	602.2	440.3	741.0	564.6	480.6	483.0	550.0	421.4	1007.6	1093.9	578.6	514.9	441.1	239.2	247.4	186.8	472.9	442.7	297.1	234.4	60.4	122.0	386.2	367.2	272.0	740.1	443.5	544.6
4310.0	3750.4	2372.3	2859.5	3183.8	3083.6	4101.4	1717.4	2785.7	1438.0	2870.6	3403.9	4137.6	2713.8	3980.1	3817.7	8152.0	2491.8	3804.1	3324.2	1936.5	4000.2	4122.0	3251.8	4183.5	3688.3	2987.6	2238.6	3441.2	2305.1	3660.6	4279.7	3453.2	3136.6	3721.7	3182.6	1314.4	3147.5	3730.1	2927.6	1839.6	1730.3	1586.5	1103.7	2113.2	1904.2	1793.4	3893.1	2628.9	3242.7
842.5	1002.1	976.2	1091.1	1299.8	1287.0	1083.1	831.8	1017.9	1238.4	753.4	1394.0	817.4	992.2	1975.7	1194.4	1836.5	2141.9	1196.8	1168.3	1254.2	1382.0	1674.0	1253.6	1630.7	1716.6	1050.3	951.5	1318.9	1095.7	1141.0	1651.3	1359.7	832.7	1180.6	1213.5	1203.1	1434.7	1166.9	1559.0	1232.5	776.5	888.2	881.2	1389.9	1601.6	924.7	1823.6	937.0	1004.2
8500.3	5104.3	3917.5	2711.3	3000.6	12347.2	6810.5	3773.9	5930.0	3156.5	8025.1	8230.9	8160.5	8723.5	2018.2	2889.4	2946.2	3010.0	2554.9	2399.8	1379.8	8036.2	1524.2	1923.6	3126.8	5496.6	17897.7	4267.1	3703.3	5332.8	2357.1	6290.4	8162.2	5517.8	1632.9	4018.3	2609.4	7409.9	5157.2	4937.3	4729.3	10342.2	5082.2	3508.1	8432.7	444.8	11749.2	611.3	1231.2	9369.2
-62.8	-21.0	-31.0	-72.9	-92.4	-15.5	-41.9	-22.8	-59.0	-28.1	-40.1	-75.0	-52.6	-66.0	17.7	-34.1	-28.3	-102.8	-50.3	-32.0	-57.8	-34.5	-37.4	-50.4	-48.6	-45.6	-41.4	-91.3	-85.8	-69.1	-56.8	-3.4	-34.6	-91.8	-15.0	-35.0	-87.8	-113.6	-114.5	-80.6	-36.0	-66.0	-16.9	-17.3	-60.0	-77.1	-67.2	-4.8	-31.0	-61.3
398.0	426.4	277.0	407.8	414.8	237.2	163.7	236.0	242.1	693.3	500.1	484.7	253.6	250.7	403.0	169.3	354.0	267.9	302.5	146.0	273.6	588.1	77.8	356.8	288.0	178.0	309.8	320.8	418.2	441.4	233.5	139.3	336.0	414.1	511.8	511.8	566.0	297.2	242.1	763.0	403.4	411.0	377.3	353.1	209.4	497.7	304.8	475.8	271.3	232.0
1888.5	2411.4	2812.7	2697.1	2636.2	2186.1	1681.0	3856.2	1953.0	2723.5	2326.9	1881.7	1640.2	1911.1	1714.5	2067.4	1485.2	1582.1	1643.9	2629.1	2058.4	1647.7	2172.8	2030.9	2563.4	2060.0	1797.9	2768.4	2397.5	2180.4	2458.1	1918.2	2119.3	3364.1	2225.6	2583.6	2384.3	2121.6	1615.4	2503.8	2105.7	1883.7	2144.7	2068.5	2326.1	2230.8	1936.5	2160.1	2060.9	1989.6
33.0	279.4	173.1	99.0	28.0	17.0	12.5	510.5	46.2	62.0	27.2	73.8	126.6	101.6	122.3	118.0	214.5	34.0	43.3	97.1	246.0	189.1	177.7	254.7	77.2	77.4	26.0	437.4	54.9	49.7	71.2	66.6	64.0	47.3	127.0	17.7	18.0	80.5	57.0	204.3	54.5	72.9	81.0	324.0	33.2	265.8	126.3	123.0	240.4	292.5
45.0	185.7	176.8	113.5	89.0	150.1	76.7	50.0	56.2	96.8	168.7	147.2	111.6	162.6	17.3	89.7	-6.0	65.0	66.0	109.8	65.9	138.0	59.4	100.0	66.8	129.1	115.5	93.0	120.6	188.2	108.8	46.4	108.9	403.4	184.7	329.4	370.5	56.5	98.0	218.3	393.8	329.1	239.4	175.0	93.0	236.3	180.6	81.6	274.8	126.3
499.2	642.5	269.6	354.9	493.7	551.5	576.6	551.0	425.0	445.6	497.8	454.9	463.4	388.3	831.3	446.3	116.1	579.5	627.7	592.5	467.0	680.3	536.8	404.6	518.0	397.0	668.7	486.5	383.2	448.9	505.5	1131.3	760.3	762.4	562.0	528.3	381.2	256.6	447.0	784.6	397.9	396.8	234.8	363.4	614.3	452.4	570.9	517.5	584.3	423.0
8.2	-17.3	18.0	20.0	22.7	10.8	6.3	-31.8	7.8	-20.2	-10.0	-3.0	9.0	43.8	62.5	-0.3	88.6	-33.0	66.0	-6.5	19.3	97.1	178.9	119.0	16.0	-11.8	5.4	21.0	10.2	-2.1	-17.2	1.9	108.0	47.3	70.8	45.0	150.5	28.2	116.0	22.7	56.2	28.4	52.0	40.2	20.2	65.0	49.4	47.0	0.0	-8.2
177.0	124.5	116.5	124.0	95.0	116.3	213.2	224.0	77.2	123.0	86.2	165.5	145.8	142.0	28.6	38.1	820.0	71.2	118.0	127.6	70.2	212.3	169.7	196.2	198.0	206.0	85.8	126.7	148.3	132.8	189.1	318.1	230.3	130.0	67.3	-31.0	124.5	438.0	7.0	39.0	118.0	101.0	70.0	14.6	90.5	114.2	152.9	241.0	71.0	160.1
-4.0	26.0	10.8	14.2	46.2	57.0	45.8	28.2	-0.4	21.0	17.0	25.0	39.0	49.2	77.1	111.3	53.7	-1.8	90.2	19.3	19.3	36.1	23.5	23.0	1.0	44.1	26.0	13.2	9.0	-5.1	14.1	1.9	47.6	19.6	-2.1	0.0	16.0	17.2	-8.8	40.0	63.9	55.3	28.4	79.0	45.0	6.0	46.8	-5.3	34.8	33.4
-18.5	-38.0	41.0	43.8	40.7	69.0	-2.4	6.8	10.4	-0.3	-31.5	1.3	34.0	46.4	-56.7	12.1	-41.0	-30.8	14.4	18.5	73.6	6.3	-88.7	24.0	83.0	-4.0	44.0	28.4	13.7	2.1	-83.1	-19.5	62.0	-8.4	21.8	-35.0	26.0	-2.6	-10.7	2.1	24.3	70.2	41.0	85.4	35.5	85.8	144.0	19.9	-44.8	-15.5
-58.3	-79.6	-81.1	-93.8	-46.0	-71.9	-18.4	-68.9	-66.0	-43.5	-66.0	-76.4	-46.3	-67.0	8.1	-6.5	14.4	-8.1	-69.7	-67.0	-22.9	-4.4	-56.2	-34.9	-94.5	-40.0	-58.5	-95.1	-80.0	-87.0	-22.9	-57.4	-49.0	-83.5	-70.4	-46.5	-63.0	-62.0	-41.7	-38.4	-86.2	-69.1	-34.5	-103.1	-54.0	-88.1	-89.6	-91.6	-19.8	-75.5
6279.9	8662.4	5798.0	8472.4	7086.4	5877.8	6630.7	7873.4	8396.9	11978.3	6732.1	11091.9	5284.0	6553.6	5197.6	7179.7	5553.1	4923.5	6407.4	10485.1	7594.6	5006.9	6718.4	5143.1	6324.9	5792.9	5979.8	11979.6	6770.0	7400.6	7218.6	6237.8	7827.0	15323.9	7523.3	9264.5	11829.3	6108.1	4292.0	8607.1	9197.3	7423.7	7683.1	15558.4	7242.2	5202.6	8114.1	9745.1	9988.3	9599.2
-66.6	-42.0	-54.9	21.0	11.8	-27.0	-76.8	-6.8	-53.0	-32.1	-28.5	-75.0	-12.0	-36.0	-18.4	-20.4	-17.0	-32.2	7.5	-69.0	-23.8	-4.7	-8.1	-58.2	-75.3	-54.1	-36.0	-59.5	-59.6	-30.7	-94.8	-17.5	-45.0	-3.0	-12.0	15.0	17.0	-35.2	-14.1	5.0	-58.1	1.0	-96.8	-24.3	-19.8	-19.4	-60.2	-16.2	-50.1	-38.8
57.9	110.5	53.4	46.2	36.7	39.0	57.0	149.4	30.0	83.0	14.2	78.1	62.7	18.5	30.7	41.4	418.7	39.9	78.1	56.3	28.0	65.0	31.3	27.5	27.0	119.8	65.0	66.8	78.0	39.0	49.4	187.9	139.3	12.0	34.3	124.5	45.0	264.0	70.2	62.3	52.0	43.0	37.6	43.8	41.4	77.0	100.7	93.6	62.7	57.0
7.5	-3.0	19.0	26.0	17.7	7.5	-5.8	35.5	-1.3	-16.8	-4.2	2.1	-15.0	-16.3	-21.6	0.8	45.0	0.6	-27.5	-21.0	2.1	30.6	52.5	-4.2	-6.8	-1.6	10.4	-14.1	50.8	-35.1	-11.9	9.0	-4.8	27.0	18.5	5.0	-21.0	-22.6	-37.6	-21.0	2.0	3.9	-31.5	-11.2	-1.7	-11.6	-45.7	1.5	16.0	1.8
12.0	16.7	7.5	9.0	-26.6	-21.0	12.5	-10.6	7.8	1.0	-6.5	14.6	-14.0	-21.0	0.4	-19.7	24.8	-9.4	-36.7	-6.5	-6.0	25.6	44.5	-15.5	-39.2	9.0	11.8	-39.9	-34.9	26.9	-1.6	-81.3	-47.0	-15.5	-31.0	-9.1	-26.0	-21.4	-47.4	17.7	27.0	-7.0	-6.0	-19.8	16.8	6.0	3.8	-68.6	-5.3	-8.2
-37.3	0.0	4.5	-82.5	55.8	-109.1	1.2	30.5	162.6	-13.4	154.0	13.2	1.0	476.2	-10.3	3.6	-23.8	-85.2	-98.5	-64.9	-15.5	16.6	-22.7	47.3	-41.5	236.3	181.2	203.2	-152.5	-43.0	-85.0	21.4	71.2	556.1	25.2	110.7	528.2	19.5	-1.8	644.5	337.1	398.1	-88.2	1041.1	59.0	297.0	71.0	-41.7	224.7	118.0
219.0	316.0	399.5	320.6	306.6	305.2	377.1	298.4	376.5	385.3	319.8	352.2	253.6	254.5	191.8	370.5	461.1	206.9	391.5	332.1	187.2	278.0	202.6	325.0	193.2	230.6	350.3	272.1	369.3	227.8	440.9	194.7	276.0	176.3	334.6	203.0	264.1	449.6	227.5	341.2	364.0	240.1	275.6	282.2	327.0	310.0	315.1	411.0	330.7	272.1
65.9	55.3	52.7	76.4	73.6	6.0	74.3	52.6	65.0	77.2	29.6	73.8	80.0	91.3	177.0	122.4	417.0	58.0	76.4	79.0	61.0	189.1	317.0	21.0	82.0	60.0	23.0	52.0	58.1	100.7	103.8	92.2	142.8	48.5	90.2	92.4	22.0	161.7	150.5	151.0	13.7	67.6	83.0	48.5	41.4	88.0	52.8	43.3	32.0	56.2
236.9	230.0	178.7	158.0	164.4	147.5	288.0	247.6	140.3	197.2	206.0	253.6	224.1	177.4	774.4	292.8	491.9	268.8	195.0	236.0	127.4	335.0	366.3	103.0	257.4	302.0	127.2	187.0	62.7	259.5	214.1	285.1	130.0	256.6	206.0	77.0	174.0	160.5	118.0	175.8	30.0	69.4	67.0	66.2	226.5	180.4	120.8	94.7	178.0	187.0
145.0	153.3	66.8	131.2	160.1	131.1	219.4	174.0	98.0	194.0	118.9	132.5	205.2	63.9	192.7	157.0	741.1	204.2	128.8	78.2	79.0	215.8	230.8	141.8	142.9	161.0	108.8	86.9	125.7	211.7	211.7	236.3	207.7	124.5	124.0	166.6	147.2	238.0	140.8	134.7	135.0	102.0	138.2	123.0	218.8	175.1	90.2	85.4	163.3	146.0
162.0	83.0	73.8	580.5	69.4	102.5	108.8	228.0	65.0	61.0	102.5	45.0	106.0	107.1	78.1	175.0	357.0	122.8	118.0	237.0	170.0	36.1	178.9	56.2	334.0	169.0	124.5	146.0	267.7	143.1	210.9	148.4	37.0	67.0	588.8	14.0	22.0	281.4	332.5	123.5	162.3	152.4	96.8	74.6	65.0	140.2	98.0	384.1	55.6	65.9
16327.7	16220.0	13692.4	21439.7	11245.0	15288.3	11874.2	27045.3	11561.1	12976.0	12264.4	12168.5	13812.2	10844.8	18234.7	13563.8	9314.6	12743.4	12800.5	16886.9	13386.4	10726.1	13379.8	11527.2	15360.8	14200.3	11353.1	17425.5	21045.9	23889.5	15655.3	10093.3	12347.8	14468.2	22564.3	22299.9	13563.8	12401.2	15854.6	16409.2	16887.3	11423.2	16168.8	19376.6	15334.0	16084.3	18269.5	21100.7	23473.4	16672.8
209.2	240.4	213.3	201.2	186.6	226.3	101.0	139.0	224.8	162.9	278.8	338.0	239.7	172.9	46.6	413.8	26.5	191.8	158.0	55.6	124.0	49.7	74.3	272.4	135.4	155.0	173.0	198.5	138.2	225.9	64.0	-8.7	36.0	23.1	225.0	204.0	80.1	0.5	4.3	181.1	144.9	296.4	279.2	138.9	124.9	163.3	98.9	243.0	154.8	210.2
167.0	158.0	80.0	133.5	168.7	62.0	164.9	129.0	185.4	220.2	107.1	167.6	140.2	109.0	122.3	152.0	484.2	144.0	92.4	102.0	55.6	113.7	292.3	120.0	125.0	166.0	112.2	92.0	127.4	141.2	230.6	128.3	59.0	192.5	63.0	243.0	114.4	108.8	91.8	131.2	76.4	121.7	61.6	56.2	103.0	131.3	147.8	80.3	126.6	149.0
476.0	436.0	380.2	295.5	460.3	383.5	392.0	402.5	335.2	417.2	427.9	502.4	550.0	464.7	667.0	828.3	1283.5	799.3	735.3	586.4	435.0	568.0	1015.0	592.0	747.6	597.7	380.9	411.7	462.1	640.3	570.7	1202.7	1011.5	706.1	557.4	624.2	514.4	1402.3	924.0	628.5	537.4	425.7	421.0	467.9	703.3	524.6	639.0	824.3	420.0	537.7
27.0	-3.0	7.5	-2.0	14.6	1.8	20.0	7.4	1.3	53.7	1.8	-5.0	-1.7	10.4	50.9	29.8	96.8	-5.5	14.4	16.0	13.7	-38.1	69.7	-11.1	-13.7	3.8	9.0	4.2	13.7	16.0	18.0	23.9	-5.3	-2.2	25.2	3.0	16.0	14.9	-35.2	-3.0	36.0	10.2	6.6	-51.9	-9.1	-34.5	-3.0	-4.8	14.2	18.0
96.8	48.5	66.8	132.3	147.7	95.0	54.5	176.0	68.5	169.1	62.7	127.4	123.1	104.4	19.0	5.4	485.5	20.4	49.4	101.0	108.0	16.9	96.9	133.2	36.7	74.3	108.0	98.0	86.9	75.1	67.3	62.1	97.1	320.3	98.0	219.8	111.6	124.5	23.5	200.9	194.4	117.1	113.8	102.4	6.4	93.6	156.7	37.2	103.5	99.5
-13.4	28.0	0.0	-9.0	28.0	3.0	0.0	-7.3	0.4	-20.2	0.6	0.4	10.2	-30.2	101.8	21.6	401.2	25.3	54.5	-2.1	68.5	-3.6	103.5	7.8	82.0	99.7	23.0	26.0	-3.9	-23.6	15.4	27.6	19.1	29.0	65.0	65.9	-3.0	24.6	36.4	58.3	52.0	20.0	32.0	11.8	-36.0	50.6	4.5	93.6	-7.7	-10.0
57.0	64.1	21.0	19.0	62.7	25.0	98.0	113.6	14.6	40.7	61.6	54.1	69.0	23.0	23.4	48.5	171.1	31.1	3.8	90.7	23.0	47.3	72.0	54.5	60.0	1.6	63.7	50.0	16.0	76.7	85.0	149.2	52.0	59.3	92.4	103.0	43.8	69.1	7.7	40.0	-28.5	29.6	34.8	-60.7	40.2	27.5	116.0	32.0	66.0	62.7
138.2	210.0	209.2	204.4	383.9	232.2	174.9	111.3	215.7	349.8	322.6	232.6	177.8	302.1	95.3	200.7	152.6	142.9	288.0	142.1	177.8	431.9	141.5	373.6	151.9	176.0	218.3	212.7	194.4	115.0	183.4	154.5	208.6	315.8	147.2	265.0	288.0	92.2	151.5	267.9	214.5	118.0	242.1	227.8	198.9	111.8	232.5	172.8	210.7	334.9
246.8	158.0	77.2	107.0	196.7	102.5	320.9	204.3	151.5	181.5	131.2	168.7	177.8	96.9	308.9	241.9	743.5	150.0	155.7	148.0	150.5	223.0	371.4	167.8	155.4	264.1	121.7	158.9	139.3	213.6	380.8	514.7	191.9	130.0	122.0	107.0	121.3	490.6	151.5	138.2	51.0	53.7	67.0	61.8	167.6	125.0	104.4	152.9	107.1	152.0
-5.0	-30.0	-90.6	-58.8	-46.0	-46.6	-82.2	0.0	-16.6	-44.3	-16.3	34.3	-80.6	-75.2	23.1	-13.9	-22.8	-153.1	-9.4	-48.2	0.4	119.7	-24.3	-92.2	-75.3	-65.4	-49.9	-64.7	-28.5	-62.0	-42.0	-53.8	-63.0	-89.9	-73.1	74.0	-1.5	-6.1	-64.4	-91.1	-7.0	-47.1	-83.3	-77.1	-77.0	-17.9	-28.0	-30.6	-82.3	-110.1
750.5	596.6	355.7	480.3	646.2	497.7	802.3	485.4	596.8	628.6	474.0	597.5	716.7	401.5	832.7	883.0	2000.9	644.2	765.4	581.2	648.4	912.4	1204.9	556.8	697.5	720.2	514.9	492.6	545.8	519.7	920.7	1257.6	776.3	646.4	673.1	822.8	446.4	1119.9	689.8	673.5	410.3	403.2	405.3	309.3	661.2	625.0	694.8	884.5	450.4	620.5
82.6	21.8	54.1	45.0	46.2	28.4	88.0	92.5	59.3	83.0	41.4	52.0	69.0	43.8	75.7	21.6	296.5	65.0	63.9	88.9	31.0	2.2	41.2	74.6	64.0	32.0	51.0	28.4	59.3	28.6	103.8	91.3	-14.0	89.1	44.1	37.6	29.0	135.6	118.0	27.2	57.0	56.2	14.6	29.0	13.7	45.0	45.9	197.0	42.6	43.0
1.8	-22.0	-37.6	-68.6	-25.7	-36.0	-12.1	-22.8	-37.0	-33.6	9.0	-78.7	-3.8	5.4	-26.3	-8.0	21.8	-16.2	-8.1	0.4	6.0	10.4	28.7	-47.1	22.7	-13.7	-40.3	-32.8	-33.9	-38.0	11.5	75.5	109.8	-2.2	-66.0	4.0	-68.7	66.2	25.4	18.5	-28.5	-66.0	-69.7	3.0	37.8	-3.0	25.2	-6.5	1.0	-52.9
-26.5	-66.0	-32.7	-37.2	-79.6	-30.0	-23.5	12.1	-66.0	-3.0	-59.2	-50.1	-44.7	-63.1	32.0	-56.4	-24.5	-35.2	-42.5	-9.1	-17.3	-16.2	-21.6	-48.2	-28.9	-50.7	-32.5	-55.6	-30.6	-56.0	-8.2	-64.0	-7.1	-66.0	-63.5	-64.5	-52.5	-160.2	-23.4	-67.0	-32.2	-21.0	-52.5	-29.3	-29.6	-28.5	-53.4	39.9	-10.0	-36.9
63.2	121.7	158.9	98.0	155.2	101.6	73.6	159.1	104.0	84.0	132.3	234.3	112.5	98.0	209.8	68.1	69.5	71.2	190.0	91.6	96.0	736.5	254.0	108.0	139.7	89.0	136.5	92.0	110.7	135.6	159.1	226.8	88.0	78.1	70.8	123.5	215.8	60.0	50.2	171.7	82.0	109.8	94.2	129.0	91.8	113.0	136.5	151.6	93.5	113.5
-9.0	-27.0	-36.0	-39.6	-45.0	1.8	7.4	4.6	-81.2	1.7	-52.4	-48.4	-36.8	-90.6	-42.6	-46.9	73.2	-23.2	33.0	-42.7	-58.5	9.0	-42.6	-26.4	-24.5	31.2	-23.3	-15.5	9.0	9.0	-54.9	-44.6	-61.0	-78.9	-38.5	11.0	-63.0	-14.4	-41.7	-68.1	-15.5	-4.0	-4.0	4.2	-30.6	-28.5	-0.8	-62.2	-51.9	-53.8
-112.7	-142.7	-175.8	-145.8	-170.8	-137.8	-165.5	-242.8	-114.1	-182.5	-142.0	-104.8	-197.2	-157.1	-308.4	-225.2	-713.0	-138.8	-145.2	-169.0	-144.3	-296.3	-187.9	-155.4	-152.3	-224.4	-158.4	-124.3	-131.1	-191.9	-244.7	-34.0	-205.2	-110.1	-159.1	-181.0	-145.2	-130.5	-137.5	-57.6	-229.6	-143.9	-147.4	-110.5	-108.9	-36.0	-175.4	-106.9	-187.4	-207.7
1469.9	2086.9	2602.5	1323.7	2706.0	1045.4	4448.3	967.7	1173.8	501.5	659.2	1856.5	4851.5	847.9	742.3	4677.7	2477.5	3022.2	1831.1	854.8	2768.9	2220.2	1708.2	3528.2	1124.2	5466.0	896.8	3409.0	438.4	1003.9	5919.9	3072.2	765.3	354.4	1980.8	1089.9	1027.1	832.4	1597.6	4051.9	1757.8	3441.1	317.8	2804.9	1325.7	3444.2	4264.5	1199.0	4567.7	3653.5
157.0	334.4	223.9	177.8	187.5	174.0	145.8	133.0	196.7	376.2	190.0	303.0	122.3	350.7	160.0	133.5	36.2	43.3	133.2	116.2	112.0	152.8	227.4	184.0	102.5	276.0	123.5	205.1	118.0	171.0	97.1	144.0	95.3	145.1	120.0	240.1	241.3	86.5	70.2	238.2	275.1	214.5	114.7	240.6	200.7	226.8	183.4	166.6	238.7	198.8
-1.8	-14.9	12.5	21.0	-13.3	12.5	16.0	5.2	-16.6	2.3	-11.6	-2.1	-1.7	21.0	127.4	-3.0	-31.8	17.9	-13.9	44.0	3.0	-13.7	151.0	9.0	-10.9	-22.9	-8.0	-16.9	-24.2	-43.0	12.2	20.5	-87.6	33.2	72.0	65.9	58.6	98.8	42.0	29.6	49.0	-32.2	58.1	72.9	-24.2	18.5	65.0	28.6	17.0	1.8
459.1	505.2	498.9	555.1	761.0	813.6	896.1	613.1	542.2	513.4	407.9	417.6	439.5	613.1	450.4	356.4	854.2	767.9	548.3	742.9	265.0	315.0	778.5	443.7	753.2	276.0	472.8	483.8	427.6	284.5	500.8	1370.4	791.4	564.0	427.9	546.5	240.4	614.6	526.1	624.2	274.2	230.9	483.8	183.0	387.6	444.8	361.1	900.0	406.3	414.2
43.5	123.5	37.6	30.0	-7.9	50.6	5.2	55.8	43.0	52.8	36.2	50.6	53.4	58.1	-21.6	42.0	250.0	66.6	66.0	70.2	72.8	63.2	45.0	50.8	152.8	62.0	29.6	84.6	67.6	83.0	71.2	92.2	17.2	32.0	21.0	28.4	27.5	62.0	47.6	59.7	36.0	14.8	50.6	57.0	3.9	74.0	18.5	69.0	50.8	58.1
11510.2	14430.4	8297.0	15137.6	8764.0	10367.6	10176.3	14029.2	15585.6	15179.2	9485.5	10412.8	8190.1	12297.9	12832.2	11745.0	10475.4	14401.4	12139.2	18239.1	12483.7	8058.9	13558.2	7860.7	11245.1	9959.9	9103.8	13912.9	15885.1	13656.6	12168.8	10831.8	10750.2	18548.4	21681.5	17632.9	16142.1	11288.9	10936.7	19072.5	15201.7	11098.0	21050.0	19419.3	13695.1	11961.7	15189.0	19326.0	13921.6	12273.2
3.0	38.0	19.0	48.5	-3.0	-0.6	9.7	-68.0	-3.0	68.0	16.0	10.4	26.0	3.0	124.0	53.9	40.2	9.9	19.1	54.1	-7.0	-0.3	31.3	26.0	51.0	76.7	1.8	37.8	-4.8	-10.0	8.1	30.9	-14.0	96.9	52.8	37.6	56.2	42.3	19.3	-54.0	-15.5	57.0	-1.8	-39.5	78.2	-75.5	2.2	-33.9	55.6	-6.5
405.8	525.4	377.3	539.5	437.0	532.8	435.3	295.0	456.5	238.0	347.1	378.0	398.7	233.0	340.0	432.9	243.0	699.6	613.7	369.9	462.5	598.7	258.4	601.8	449.7	289.9	477.5	306.3	782.1	320.4	248.3	390.5	418.2	407.6	517.9	646.0	405.2	482.9	307.7	375.4	447.0	421.7	373.2	459.2	306.6	834.9	718.8	661.6	465.6	354.6
5934.1	10031.1	8105.2	11779.1	6308.3	8858.8	5714.4	7887.6	9749.9	11614.0	8244.6	10070.4	9854.8	13135.2	11043.9	8841.2	7117.9	8599.7	7898.8	11897.7	10832.4	7162.0	11406.1	7339.2	11103.5	9047.2	6034.8	13314.5	12609.2	8584.6	8271.3	6761.0	7275.2	7081.0	12418.7	6825.2	9303.0	7507.9	9121.8	12272.4	6804.0	8058.2	9792.2	8006.7	10818.3	19289.8	11748.5	10809.5	10147.6	11660.2
117.2	52.8	53.4	27.0	3.8	25.0	4.6	16.6	34.8	96.8	49.7	39.0	63.9	55.6	-6.8	82.0	8.4	37.0	38.0	65.0	71.1	3.3	268.7	39.0	109.8	-32.2	62.3	50.0	19.0	89.1	259.7	42.2	125.7	58.1	-3.0	26.0	146.2	67.9	14.2	25.2	48.0	101.0	55.0	81.6	102.2	37.2	57.0	32.0	28.4	44.0
45.0	69.0	61.0	18.0	47.3	50.6	53.2	85.8	17.0	48.5	52.8	52.0	13.7	27.2	229.3	49.4	3.0	32.0	101.3	59.0	21.0	-3.3	119.7	59.7	66.8	33.8	51.0	65.9	53.4	-8.6	42.3	50.6	31.1	45.0	37.8	62.7	125.6	-50.3	53.2	85.4	46.0	44.0	76.0	110.0	3.0	104.2	63.0	52.0	72.0	30.8
35.0	11.3	-47.1	-189.2	-38.0	-18.2	-93.6	76.7	-31.4	5.6	-27.0	-9.0	-28.1	-38.9	3.6	-3.0	-55.9	33.0	-21.0	16.8	2.1	-78.6	57.0	-52.7	-3.6	-9.0	-39.2	-1.0	-5.6	44.1	6.2	29.3	23.9	18.9	41.6	29.6	-4.2	-31.9	-12.8	12.5	-19.9	-10.0	-8.0	-53.6	-115.5	21.0	10.2	86.7	-48.4	-42.6
229.1	197.6	294.5	215.7	493.7	197.6	273.0	371.6	179.7	401.8	271.1	334.0	301.0	296.8	335.4	254.9	-3.1	226.0	362.6	157.0	198.4	329.0	252.9	198.9	229.7	186.0	364.9	287.2	182.5	198.4	207.6	238.2	389.0	217.3	297.0	490.5	305.6	186.8	211.1	305.6	162.3	361.7	218.1	219.1	256.8	426.0	379.5	293.4	391.5	205.2
93.0	64.1	151.0	27.0	69.4	77.0	-21.5	82.4	50.8	65.0	78.1	103.0	84.0	124.0	-9.8	62.3	17.8	42.4	51.1	49.0	85.0	3.7	96.9	52.0	7.7	532.9	29.6	84.6	63.9	40.7	51.1	28.7	82.4	52.6	-5.3	52.0	98.0	45.0	42.0	132.3	-8.0	59.3	128.0	137.6	124.9	82.4	80.0	85.4	89.8	135.4
31.0	49.7	87.0	42.6	50.8	61.0	52.6	43.5	2.1	72.9	79.9	46.4	100.0	56.3	116.0	55.8	112.4	91.6	68.0	115.3	163.0	83.2	142.7	43.8	80.0	54.8	33.4	52.8	65.0	141.2	6.2	54.5	94.4	14.0	102.4	67.6	96.8	2.6	96.8	102.0	90.2	9.0	220.6	48.5	104.7	100.5	96.9	176.1	77.2	63.9
1762.2	1136.0	1503.7	2722.5	1466.9	3601.7	1280.5	687.0	930.0	437.3	1570.7	744.4	1832.9	800.1	622.0	1429.0	896.9	1816.5	1406.3	2177.6	2345.8	1451.7	824.0	709.8	1575.8	1365.7	1642.1	1018.5	1765.3	1928.8	2576.9	2077.9	2701.7	737.4	1323.7	625.0	334.0	2954.1	2547.6	1392.7	1408.8	2577.7	1375.5	1490.2	1862.9	358.8	1454.1	219.0	737.2	2102.3
267.8	300.0	189.1	246.4	214.9	194.2	322.8	448.8	244.9	299.2	204.1	290.0	328.7	229.7	394.0	321.8	116.1	321.6	280.0	294.5	250.0	223.0	221.1	239.4	374.6	224.9	209.8	217.1	276.5	232.5	312.2	350.6	351.3	209.8	267.6	283.0	218.5	225.0	254.0	257.0	216.2	186.4	179.0	190.8	221.3	208.7	249.0	288.0	158.0	275.3
100.0	75.1	90.0	100.0	211.7	138.6	122.8	237.0	79.0	89.2	100.7	41.0	83.0	28.4	526.8	309.3	197.5	115.0	136.5	90.7	195.9	111.6	265.0	122.0	112.5	142.1	70.2	83.5	147.2	87.0	348.0	97.2	161.4	225.9	151.5	10.0	12.5	46.8	54.5	24.3	144.9	43.0	73.0	53.7	84.0	79.0	78.0	228.0	216.4	70.2
3.8	1.5	-5.3	10.8	-8.6	1.8	20.0	4.1	16.0	15.0	0.6	5.4	-18.0	23.0	-5.0	-13.2	-12.5	11.6	-4.3	18.5	18.5	3.7	27.3	-10.0	-37.6	39.9	5.4	-15.5	54.1	14.8	-2.5	-6.5	-17.0	2.2	30.8	39.0	-11.6	1.2	-1.2	8.0	19.3	43.0	-5.0	-22.7	-27.4	-21.0	22.7	21.8	9.0	1.8
133.5	121.7	111.8	110.7	116.2	89.0	155.4	109.1	119.8	160.5	135.8	57.0	176.8	98.0	323.9	206.9	593.7	201.6	133.2	120.4	138.2	-7.2	247.4	147.7	179.0	125.4	113.0	114.9	88.0	106.2	193.6	216.7	110.7	112.0	63.0	109.8	116.2	127.2	72.8	125.4	79.0	111.6	91.8	76.4	124.0	130.0	155.5	212.0	100.7	149.0
310.5	306.0	236.6	198.8	221.4	218.1	309.0	269.2	264.0	291.3	217.3	350.5	309.0	234.7	421.4	356.4	406.5	283.2	266.8	223.0	179.6	75.0	216.4	265.9	337.0	345.0	256.9	226.0	215.8	301.2	275.1	393.2	283.4	204.3	247.2	250.0	286.5	234.0	337.7	281.3	144.0	181.1	223.0	203.6	295.0	181.5	321.9	324.2	123.1	304.3
21.6	-95.1	-47.1	-97.2	8.2	61.0	-127.6	-12.6	-50.0	3.9	37.6	-101.1	-111.1	277.3	-97.7	-51.3	-35.6	-36.0	-77.0	-29.0	-96.9	2.2	-32.1	-69.6	-130.9	-35.4	108.8	-109.7	-63.9	-48.0	-84.4	19.6	15.2	-43.2	-74.0	-128.6	-46.5	-51.7	-139.2	-244.7	-74.1	-88.9	-28.5	-166.1	9.0	-251.0	-74.7	-242.4	-12.4	32.0
287.1	393.6	392.3	488.7	311.8	396.9	128.8	373.5	406.7	190.0	478.0	288.0	305.0	280.3	214.5	237.7	202.2	291.9	277.4	376.4	508.0	96.2	111.0	515.3	184.0	288.9	391.6	355.7	489.1	306.5	462.6	34.2	219.6	321.9	385.8	438.4	392.2	154.8	277.8	216.4	437.5	520.6	504.3	429.3	307.7	388.3	395.7	108.9	477.5	353.9
66.8	46.2	-10.0	1.0	79.0	30.8	36.7	53.9	21.0	40.7	18.0	33.2	9.0	7.8	140.5	3.0	56.7	19.8	67.0	-15.0	43.3	16.3	70.4	21.0	41.0	5.2	39.0	0.0	54.9	39.9	22.5	79.0	88.0	-13.3	42.4	-13.7	50.6	29.3	26.8	26.0	16.0	6.4	23.0	10.4	36.7	-25.5	3.0	-6.5	26.0	20.0
1104.3	932.8	556.7	805.1	846.0	900.6	1045.1	1053.6	892.3	958.2	894.8	826.0	1099.3	566.3	1953.0	1198.9	1166.1	1096.5	1505.0	820.0	1307.9	1422.6	1141.0	887.4	1510.1	789.4	762.4	700.9	269.4	999.3	1289.0	1190.1	1273.9	796.6	945.1	712.8	525.3	1446.1	1049.1	881.3	583.0	751.8	694.5	504.7	1101.3	862.0	958.9	1152.4	802.3	995.2
3006.1	4601.5	3919.7	3120.8	1471.4	2949.4	2404.4	11006.4	3304.6	2936.9	1481.5	3257.6	2466.1	3636.8	2285.1	2996.0	1451.9	2523.0	2850.1	3294.2	4689.7	1826.2	1953.0	1065.9	2453.6	3715.2	3278.1	3782.1	1003.1	4433.8	3314.7	5130.9	3645.2	1979.2	1723.4	6961.1	2770.7	4544.8	2998.1	3062.2	5977.8	4654.3	3889.7	6838.2	3987.2	4925.8	7098.2	886.2	5600.3	3702.5
-28.9	12.5	-50.2	-43.2	-45.0	-22.5	-56.0	-24.0	-59.0	-12.5	1.8	-39.5	-24.2	-33.7	188.0	-29.1	-65.0	-4.9	-52.3	9.0	65.9	96.2	-21.0	-30.6	7.0	-30.4	-36.0	-29.6	-22.1	16.0	-42.9	90.5	3.0	-77.0	-8.4	-8.2	-43.5	13.8	-6.5	-58.8	-110.4	-22.2	-18.2	-46.6	-24.2	-37.9	16.0	-21.0	-43.1	-50.1
83.5	33.0	23.5	-36.0	3.0	16.0	83.0	123.0	-5.3	37.8	21.0	76.4	96.0	27.2	39.4	57.9	70.8	54.9	19.1	34.0	-29.4	62.5	-13.5	19.0	85.0	1.6	19.0	29.6	22.7	-2.1	11.5	90.5	72.9	6.4	69.7	44.0	21.0	-30.3	79.0	17.7	-6.0	2.0	-61.5	-50.1	16.8	27.5	3.8	52.0	45.0	27.2
404.1	354.9	269.6	646.2	487.8	514.2	232.5	1132.1	364.8	360.4	614.3	101.0	221.5	204.0	362.5	411.0	281.3	1112.6	692.9	337.1	744.0	984.5	538.5	382.0	433.7	464.2	387.3	353.6	527.3	397.2	492.8	175.1	260.2	59.3	271.0	112.5	579.1	467.5	579.3	248.0	449.4	341.1	210.0	372.9	346.0	132.5	398.0	340.8	198.9	303.4
-0.6	18.1	1.0	20.0	10.4	23.0	-0.6	27.5	19.0	-16.8	24.0	26.0	-2.3	33.8	2.7	7.2	93.9	19.8	24.3	36.0	-5.0	-17.0	-26.6	23.0	10.0	20.4	5.4	-11.4	28.4	24.1	-0.7	19.2	17.9	17.4	-4.6	0.0	-16.3	24.6	-23.4	24.3	22.7	23.0	-11.4	25.0	-0.3	9.0	24.3	33.8	-5.3	-4.8
4243.3	5294.2	5661.7	3566.9	5490.0	4751.7	5254.8	9749.9	4593.2	7886.6	4650.9	8410.8	3742.7	5693.3	6447.4	3994.6	3304.8	3993.7	4468.1	3644.0	4069.1	4234.4	4128.3	5805.9	4941.2	6346.9	5918.1	4735.7	4574.1	4731.6	4117.6	5738.5	8436.7	3442.4	3499.3	8110.3	4740.7	4908.7	6115.2	3926.3	5811.2	5265.5	5566.9	3875.6	4494.5	3296.0	5389.8	3353.8	5070.7	4490.5
158.0	48.5	116.5	141.7	92.0	114.7	246.8	189.0	328.9	61.0	105.3	103.0	108.9	266.5	447.0	166.5	16.2	24.6	174.0	104.0	199.3	51.4	127.4	193.6	80.0	210.0	154.0	111.8	65.0	129.0	133.8	11.0	17.2	182.0	62.0	33.4	95.5	32.6	224.8	18.5	210.2	118.0	79.0	257.4	131.0	80.1	146.5	76.0	52.7	232.0
466.4	572.2	619.8	315.9	709.8	521.8	468.2	447.9	796.0	862.3	694.9	709.0	444.8	791.8	214.5	539.5	232.5	758.8	1133.9	625.6	646.7	464.3	404.2	640.8	352.3	501.5	611.4	536.8	1211.5	600.2	424.0	569.8	647.1	683.6	442.6	575.9	598.7	293.3	745.4	725.7	700.4	738.2	562.6	553.3	1069.5	383.5	904.7	476.7	593.7	712.2
658.2	538.1	541.0	389.6	383.1	503.9	504.6	380.8	389.5	708.2	436.0	709.8	458.5	365.0	52.8	595.3	-37.6	311.2	387.3	690.0	282.2	750.8	359.0	415.7	435.3	479.8	510.8	461.9	333.9	611.1	447.0	794.8	423.0	285.9	340.8	330.3	786.6	321.6	260.6	489.2	379.4	327.3	323.5	499.6	430.1	131.3	527.9	273.4	261.6	815.2
667.3	583.9	504.8	639.4	669.5	564.6	738.8	518.9	656.0	538.8	479.0	1129.9	646.1	501.1	1389.9	845.7	2800.6	516.7	938.1	709.0	525.7	3578.7	786.6	742.8	859.4	642.6	733.7	433.8	814.7	613.6	622.0	1173.2	891.0	539.9	535.2	645.2	330.2	702.0	572.2	593.6	423.6	698.3	347.2	384.0	464.3	550.9	357.4	861.3	483.4	626.4
518.6	1006.5	215.7	498.4	307.7	1092.4	469.0	235.0	170.6	457.5	288.0	2831.2	397.2	393.4	153.3	322.8	217.9	1521.2	405.1	318.7	195.9	1020.8	352.4	473.2	373.7	723.3	323.4	184.0	297.3	743.2	569.7	2680.1	420.6	270.2	177.6	548.3	1780.9	429.9	460.4	192.5	318.8	274.0	159.9	317.0	195.3	549.3	652.3	1631.8	6883.8	394.9
114.9	219.8	240.3	229.3	190.8	154.5	111.1	263.8	153.7	131.3	195.6	178.2	136.4	200.0	265.0	116.3	174.0	81.2	172.0	182.9	668.1	29.7	111.0	167.8	118.0	205.1	173.0	208.2	210.5	185.6	82.0	155.4	133.5	177.4	144.0	193.0	437.0	148.3	85.3	179.3	307.0	236.6	233.9	305.1	158.0	214.1	187.2	98.0	234.3	192.4
207.6	151.5	211.7	199.6	259.5	367.1	106.0	100.7	202.6	703.2	191.9	184.1	285.3	369.8	485.6	273.3	92.1	402.1	368.6	177.6	243.0	278.0	114.0	321.4	251.3	72.8	395.2	572.4	239.5	181.1	165.5	38.5	236.6	501.7	632.4	373.7	230.0	103.0	396.5	330.6	289.8	272.4	274.7	455.8	165.5	406.2	321.1	272.3	355.3	203.6
10370.6	10796.4	9708.5	12458.0	8862.2	9657.1	11704.7	11100.0	15848.4	14728.4	11795.0	13135.9	10352.1	12527.2	16898.4	14702.9	10587.2	14859.6	13366.1	14659.2	13801.6	12247.9	16457.4	9751.9	15015.5	8565.0	10956.0	14683.6	14208.4	15031.4	12279.4	13330.7	13734.0	13367.3	25571.2	8655.3	12426.2	10339.6	17579.7	17406.7	11800.6	12701.9	14921.1	10295.3	15585.6	27259.3	14342.2	22314.3	8189.6	13918.1
793.9	786.1	330.2	365.1	446.2	429.3	1095.7	459.5	366.3	577.1	465.0	508.5	529.5	334.4	1642.0	870.6	2527.4	371.7	664.6	589.0	221.5	599.8	828.9	546.8	649.9	1139.1	482.2	359.2	525.6	592.7	946.2	1325.1	373.8	322.7	245.1	312.4	218.5	354.8	451.5	190.8	205.3	131.0	200.7	52.0	252.2	401.4	150.4	545.7	446.3	520.0
108.8	318.9	69.4	193.2	157.1	239.7	116.5	19.9	45.0	261.9	239.0	254.4	222.2	191.0	-81.6	204.9	1016.5	-143.5	-1.0	103.0	159.0	-5.5	-20.1	125.0	126.0	141.2	177.2	35.5	103.0	25.4	100.5	703.5	3.8	3.9	2.1	156.9	80.1	5.6	174.0	-33.5	23.5	36.2	-136.3	-149.4	-25.3	103.0	54.5	42.4	158.0	226.0
198.4	206.0	140.5	177.8	190.0	210.0	135.8	131.0	180.9	175.9	231.0	163.3	214.5	195.0	315.8	257.7	46.8	237.0	340.2	238.0	190.0	383.0	521.7	321.4	141.8	194.7	188.4	124.5	152.6	254.0	96.2	401.2	359.7	240.1	206.0	182.0	135.6	56.5	300.4	255.0	112.2	116.2	161.8	113.0	193.6	183.6	155.5	395.4	125.7	213.6
276.0	219.8	158.0	155.8	170.8	128.3	298.0	276.5	185.4	325.7	223.0	223.9	252.7	139.0	65.6	268.7	932.5	395.9	238.0	296.4	168.0	85.9	409.9	186.0	304.1	291.7	140.8	178.0	180.4	285.3	300.6	327.7	304.1	85.0	154.8	148.3	176.0	349.9	82.6	200.1	86.0	157.1	96.8	121.0	215.4	204.1	154.2	220.0	154.8	272.9
13374.0	5144.9	4103.0	16409.8	4614.1	4704.6	11939.3	5121.8	12998.3	5785.6	7315.9	4846.8	5608.6	14435.8	10412.2	10856.6	6333.6	6097.9	11037.2	8502.7	7825.3	4527.0	1177.9	5231.6	4725.6	8477.6	10708.2	3484.6	19418.2	8856.7	5250.0	4169.4	7690.9	9147.8	3191.2	4633.6	1977.4	10370.1	7444.0	2097.3	7061.0	6085.0	5037.7	4721.5	5810.7	1183.4	3314.2	9826.8	5309.4	9581.8
116.5	63.2	65.0	75.5	56.4	113.0	81.0	452.4	83.0	136.4	86.2	119.7	91.0	98.0	117.3	54.5	459.8	140.8	35.0	91.6	92.0	123.1	110.0	70.8	96.0	56.4	68.5	84.6	90.5	87.0	37.4	219.4	163.7	82.0	128.0	104.0	163.7	84.2	23.5	115.5	118.0	78.1	94.2	82.9	74.3	86.9	80.0	67.0	102.5	79.9
385.8	416.1	282.5	409.7	324.5	306.1	537.9	354.4	247.8	423.5	278.8	332.0	273.0	382.4	1066.4	463.1	1472.3	497.9	457.9	311.4	193.4	253.6	585.5	391.7	360.9	503.3	364.9	223.0	381.8	394.9	541.5	616.8	361.3	321.1	247.2	273.0	242.1	180.4	372.0	216.4	217.9	223.0	236.6	223.8	313.5	207.8	270.0	619.9	227.3	244.8
4290.0	3475.2	5901.6	3665.0	7233.2	4812.5	6438.4	2958.2	3683.8	3708.2	5473.8	2763.6	4192.4	6591.5	6996.1	4808.5	7685.3	5771.2	4386.4	4598.6	4305.7	3836.4	2798.4	9774.0	4603.6	6960.6	3771.7	2489.4	4463.1	5319.0	5096.8	6454.9	5014.8	3565.8	2030.9	4409.1	2707.0	7481.6	5080.2	3183.4	5422.1	5830.7	4753.1	2440.4	7749.3	2699.2	2711.2	5106.2	4585.5	4126.2
9.0	9.0	52.7	3.0	14.6	20.0	-33.5	43.5	6.6	-23.4	79.0	-1.3	75.0	17.2	25.7	54.5	-5.9	113.0	72.9	-6.5	-26.6	15.1	176.5	22.0	14.0	20.4	16.0	46.0	45.0	-10.0	17.0	83.5	101.0	155.8	114.4	89.1	-1.5	16.0	242.1	200.1	54.5	107.0	30.8	32.0	16.0	2.0	-0.8	154.2	10.8	3.0
155.0	109.7	88.0	88.0	107.0	125.7	61.0	82.4	98.0	50.8	135.8	67.0	100.0	126.6	68.5	39.6	273.6	133.2	151.0	111.6	96.0	54.1	79.8	211.7	90.0	124.5	148.0	141.0	89.2	102.5	77.4	178.3	29.4	74.6	90.2	94.7	110.7	118.9	100.0	90.0	60.4	129.1	121.0	92.4	115.3	109.2	77.0	75.0	114.7	111.6
254.5	196.9	211.7	199.6	244.8	173.2	191.7	141.0	198.4	220.2	184.4	244.8	220.7	260.2	333.1	462.3	355.5	165.5	291.1	217.1	218.6	123.1	144.0	317.9	203.6	224.9	219.2	258.0	197.1	249.6	186.2	488.3	309.5	273.4	202.0	206.0	208.7	367.4	354.0	200.1	128.0	170.0	210.9	186.0	254.9	158.0	184.4	303.0	209.8	136.5
626.5	970.6	1111.9	784.2	1864.0	1045.4	700.8	773.1	1146.2	862.3	1920.4	625.7	833.8	547.6	589.2	666.9	334.1	391.1	1440.7	1034.4	614.3	599.8	249.6	682.6	690.1	573.4	1167.9	312.7	829.6	793.4	532.0	436.6	482.7	547.7	595.2	753.2	211.4	737.4	713.4	711.0	512.3	768.2	762.8	492.3	618.2	408.9	1191.7	1546.1	611.7	763.7
96.8	88.0	117.2	155.8	144.0	79.0	111.1	108.0	93.0	107.0	168.7	69.0	111.6	91.3	167.0	88.0	314.6	42.4	226.0	100.0	139.3	177.8	74.3	113.0	115.3	137.5	127.2	68.5	172.0	98.0	72.0	146.6	150.5	109.0	217.1	143.0	-4.2	62.0	125.4	32.0	111.3	111.6	138.2	85.4	118.9	115.5	108.0	190.0	127.4	49.7
361.6	223.0	150.0	358.3	400.7	198.4	400.3	200.9	202.6	323.8	194.7	353.8	216.0	222.1	430.9	263.2	1283.5	275.5	320.3	116.2	184.4	370.5	438.8	352.4	357.4	339.0	226.8	235.0	327.3	227.8	374.1	328.8	318.0	206.0	429.4	345.3	183.0	464.9	366.0	233.5	266.8	156.1	198.9	207.5	229.1	269.8	233.5	412.4	162.3	192.4
44.2	70.0	83.0	56.3	70.2	73.0	106.0	155.8	37.6	99.0	41.4	43.0	59.3	131.0	61.9	23.5	22.0	85.8	36.0	100.0	67.6	33.8	3.0	79.0	21.8	72.0	85.8	93.0	52.0	54.9	43.7	148.4	71.2	27.0	35.5	77.0	70.8	36.5	50.2	16.8	72.9	76.4	81.0	61.8	111.6	115.5	74.0	60.4	150.5	49.7
-37.9	-67.9	-62.8	-57.6	-16.6	-69.4	-27.5	-35.4	-40.0	-1.0	-44.2	-33.0	-68.1	-46.0	34.2	-9.0	21.8	-27.0	-46.4	-95.0	-38.2	-44.8	-66.5	-66.0	-11.8	-72.5	-31.4	-68.9	-45.6	-54.0	-30.8	-31.5	-9.4	-26.3	-66.9	-23.0	-76.9	38.4	-58.7	-31.0	-23.5	-34.8	-15.5	-12.4	-25.3	-108.7	-55.4	-31.7	-33.5	-40.7
-28.1	-42.0	-68.8	-49.2	-9.3	-57.2	-41.3	-37.5	-24.5	-23.4	-91.9	-69.0	-89.6	-57.4	41.6	-6.5	3.0	-12.8	-8.7	-49.3	-104.2	-38.1	3.9	-30.6	-5.5	-92.9	-37.1	-38.6	9.0	-6.5	-12.9	22.1	-43.0	-79.8	-29.8	7.0	-6.5	-57.5	-81.6	-55.2	-66.0	26.0	3.0	7.8	-10.0	21.0	-124.4	-30.1	-27.2	-81.6
-10.8	-2.2	-13.1	-21.0	-13.3	-0.6	1.2	11.3	-22.2	-10.8	-6.5	21.0	-15.0	-19.4	-27.5	44.4	14.2	-28.5	-30.1	6.0	-32.2	37.2	19.0	10.4	4.3	3.0	-3.0	-9.0	28.4	-30.7	-5.2	-23.5	3.0	-23.6	21.8	-31.0	-23.5	-40.0	-4.2	10.2	13.7	9.0	-21.0	-1.8	-7.4	6.0	7.5	-19.6	0.0	-7.4
454.3	950.7	593.8	627.3	646.2	699.2	588.5	703.9	622.0	566.9	915.4	526.2	796.1	460.1	900.4	966.5	1025.5	611.8	1185.5	611.6	651.0	810.8	646.9	617.5	945.2	560.7	493.1	880.6	413.9	7.3	829.5	825.3	848.6	652.3	667.4	440.7	308.7	955.8	1000.2	758.1	482.7	483.2	539.6	415.7	487.9	545.8	234.6	415.8	537.3	1165.5
2488.8	1160.6	7414.2	10524.8	9721.9	3010.9	8207.7	11718.3	3208.4	2534.1	1392.3	1568.6	3672.3	5066.6	10833.6	3993.1	5543.8	4574.8	8387.4	6809.4	5089.4	2768.8	12250.4	945.9	6897.2	1982.7	651.5	5869.0	18390.3	1039.0	7523.6	989.0	1621.5	274.4	5594.8	2458.6	68.5	3759.2	9811.7	538.4	3005.3	683.8	14061.6	3054.4	1013.4	4485.4	1569.1	4263.3	7367.6	6015.2
435.5	329.6	275.1	293.4	257.7	276.5	539.4	400.6	277.3	411.7	280.3	331.0	404.1	255.4	149.6	524.6	1818.0	116.0	365.1	285.0	252.0	244.6	516.4	357.7	401.2	486.7	300.4	307.3	364.6	337.9	638.6	607.4	269.6	321.9	355.1	303.1	276.1	394.0	239.4	303.5	159.1	246.3	219.8	231.0	247.6	220.3	217.1	338.5	236.0	374.3
-110.9	-14.9	-27.7	-50.4	144.0	-69.4	-17.3	3.5	-71.6	81.0	-70.3	-69.0	-114.6	11.8	11.5	-8.0	25.0	29.4	-32.1	-60.4	27.0	56.6	78.4	68.5	25.2	-7.5	-126.2	5.4	16.0	24.8	-40.6	-3.9	-1.2	-16.6	27.2	-31.0	89.2	72.0	52.6	17.7	-9.0	65.0	62.7	46.2	45.0	17.2	57.0	-1.5	33.4	-55.7
398.0	317.0	465.3	437.8	402.2	505.3	366.5	262.7	322.5	400.0	332.0	211.9	394.1	414.3	295.0	363.0	285.1	226.0	254.5	284.0	354.2	628.5	372.9	431.7	413.3	198.5	536.2	508.9	282.7	355.7	319.1	410.1	352.2	411.0	174.9	283.0	81.2	345.7	284.6	542.5	297.1	220.2	271.2	199.6	454.3	456.2	276.0	125.0	417.2	362.6
325.0	430.1	577.5	72.0	243.9	333.2	18.0	86.9	602.0	-48.5	1373.2	440.4	902.7	-93.7	-2.5	293.8	42.9	52.7	16.6	519.2	427.2	444.5	-4.2	-38.2	343.0	243.0	-17.3	576.4	-57.4	195.9	193.6	359.1	469.4	52.0	33.2	37.6	57.0	453.4	231.2	552.7	1302.9	785.5	14.6	50.8	585.2	-45.4	-3.0	-33.3	404.3	620.5
24.8	66.0	84.0	53.4	45.0	56.2	48.9	95.3	3.0	45.0	105.3	75.5	57.0	57.0	-49.8	139.3	-32.4	88.0	151.0	101.0	-60.0	324.0	28.0	68.5	93.0	89.0	55.0	21.8	67.6	5.6	28.4	18.3	54.9	187.7	158.0	147.2	76.4	30.9	70.2	108.8	89.1	75.5	112.2	47.3	-22.1	26.0	89.1	14.2	105.3	85.3
-85.2	-118.4	-81.1	-114.6	-118.8	-87.1	-92.5	-131.8	-143.8	-79.4	-114.4	-104.1	-109.7	-83.4	-62.2	-13.9	-318.3	-94.0	-43.8	-169.0	-66.9	-25.0	-161.7	-74.7	-95.3	-68.2	-66.0	-138.9	-121.2	-45.0	-52.2	-49.2	35.0	-66.0	-131.6	-142.3	-79.6	-127.5	-54.6	-197.7	-61.3	-70.6	-130.1	-91.9	-56.6	-70.7	-53.4	0.0	-138.6	-105.7
57.9	88.0	95.0	131.2	144.9	96.0	74.3	156.9	151.5	282.0	129.1	168.7	85.0	244.9	364.5	75.1	16.6	122.8	100.2	122.0	156.1	250.3	121.4	168.7	205.2	26.8	167.0	144.0	82.4	115.0	62.0	66.1	151.5	98.0	20.2	113.5	115.3	17.2	179.3	121.7	69.4	137.0	70.0	75.5	120.6	196.6	105.3	135.6	122.3	139.7
340.0	305.0	177.8	517.9	167.6	466.4	107.0	786.3	330.7	456.6	278.0	386.0	265.0	564.8	56.6	167.4	27.9	220.4	17.2	526.9	351.1	24.5	493.8	344.5	314.9	466.0	197.0	530.1	457.3	707.3	45.0	149.2	1426.0	85.0	94.7	340.9	492.0	32.0	532.8	822.5	454.9	237.3	169.3	568.0	279.2	512.5	232.5	607.0	456.3	367.0
-17.6	-18.6	-7.7	-67.7	-61.0	3.0	-64.2	-81.7	-52.0	-45.2	75.5	-26.0	-12.0	-37.4	-59.8	-39.2	-4.1	-35.2	-8.7	-28.0	32.0	-208.3	-43.5	-57.1	-66.7	-1.2	-29.1	-7.0	-24.2	17.0	-26.6	30.4	63.0	4.7	16.0	-34.0	-68.7	-77.9	-12.8	-39.6	-26.0	-26.0	-54.0	-44.8	13.7	-39.8	-38.9	-50.7	-43.1	-3.0
79.9	157.1	158.9	194.8	171.9	98.0	106.0	94.4	134.7	170.3	208.8	185.8	95.0	177.4	138.2	204.9	33.0	88.9	61.6	156.0	186.2	137.0	98.9	190.9	64.0	160.0	74.6	155.0	127.4	103.5	140.2	111.6	144.9	83.0	112.5	138.0	365.0	39.7	224.8	139.3	259.7	127.2	86.0	210.6	144.9	156.0	240.9	196.0	125.7	165.5
2830.8	2780.8	1856.0	2724.0	1931.7	2661.7	2097.1	3802.1	3031.9	3475.4	1856.7	2519.9	2983.0	2620.6	3341.6	2943.6	3868.3	2659.3	2114.7	5034.0	3351.5	1322.0	2297.7	1365.3	3293.5	2803.5	1841.2	4192.3	3010.0	3559.2	3194.4	2746.1	2511.2	2761.7	4484.8	4456.8	4770.0	4127.7	2173.7	5914.6	3424.6	2886.0	2917.9	4823.8	2984.4	3126.3	2675.8	3277.6	2831.1	3785.9
35.0	45.0	7.5	45.0	-1.5	16.0	-10.5	35.5	60.4	54.5	19.0	-8.0	-1.7	11.8	-19.8	45.9	44.1	-18.2	21.6	73.6	5.0	29.7	-1.9	56.2	51.0	10.9	9.0	30.8	-8.2	25.4	2.5	-30.0	23.9	-27.2	45.0	-3.0	20.0	118.0	0.0	-1.3	2.0	-8.0	-6.0	-34.3	-8.2	-7.2	48.5	34.6	24.0	10.4
132.3	110.5	98.0	32.0	89.0	84.4	-6.7	107.1	277.3	61.0	233.4	210.2	97.0	57.0	0.4	18.3	121.4	13.4	25.4	115.3	23.0	115.1	39.5	39.0	101.6	37.2	-13.7	198.5	41.4	31.1	135.1	99.7	-3.0	70.0	47.0	9.0	9.0	45.6	-24.9	23.5	60.4	1489.9	-10.0	4.2	161.2	27.5	-10.0	31.1	111.3	153.0
-92.4	-66.0	-79.2	-80.7	-109.2	-60.7	-33.0	-129.8	-101.3	-99.9	-55.1	-149.6	-96.5	-100.8	-4.0	-84.5	-22.5	-36.8	-56.2	-83.0	2.1	18.9	-47.7	-102.3	-82.4	-18.6	-118.8	16.0	-179.7	-56.0	0.2	-10.0	-93.5	-9.2	-57.2	-162.8	-132.9	-114.6	-126.8	-69.1	-257.9	-56.5	-28.5	-167.9	-39.4	-56.6	-176.7	-74.3	-85.2	-25.6
18.9	32.0	33.4	49.7	84.6	33.8	38.2	7.4	20.0	52.8	54.5	92.0	71.0	62.7	252.4	72.0	382.5	35.0	126.4	36.0	39.0	189.1	83.9	54.5	64.0	22.1	20.0	77.0	14.8	1.3	77.4	109.4	17.9	21.7	41.6	28.4	-48.0	322.7	-5.9	2.1	20.2	10.2	1.8	-53.6	25.0	14.6	6.8	154.2	54.1	42.0
-24.9	-30.0	-17.9	33.4	-21.9	-14.1	-19.4	-18.4	-6.5	-0.3	6.6	7.8	-13.0	3.0	-39.8	-37.3	29.3	-26.2	-32.1	-37.1	3.0	19.2	-65.1	-13.3	19.8	-2.5	-33.7	-39.9	-21.0	-33.4	-29.9	32.0	12.1	-19.9	7.0	1.0	-16.3	22.1	74.3	-11.0	57.0	-4.0	18.0	-32.7	10.2	-21.0	-11.0	60.4	-39.5	-18.8
494.6	516.4	432.8	563.6	794.8	392.9	576.6	372.5	375.1	408.2	559.6	417.6	461.8	374.6	872.2	519.4	447.0	572.2	481.5	365.0	457.9	751.8	795.6	678.4	477.0	709.0	447.0	416.1	536.5	381.8	745.4	363.4	302.0	462.1	553.7	376.3	497.0	243.0	390.1	288.0	298.9	275.7	411.0	317.0	365.0	438.8	374.2	661.6	427.6	370.7
107.0	178.3	152.0	88.0	190.8	110.5	181.5	81.2	115.5	174.0	179.6	155.8	90.0	115.0	652.5	232.5	124.9	136.5	186.8	149.0	103.8	254.4	307.3	159.8	104.4	171.0	63.7	116.5	75.0	72.8	85.0	173.1	3.8	280.7	64.0	175.1	91.8	329.6	122.6	178.4	69.4	127.2	90.5	33.8	136.0	136.4	156.7	275.5	121.4	154.0
111.8	212.5	166.5	118.0	232.5	211.7	327.7	75.9	127.2	56.2	223.8	149.4	186.2	116.0	157.1	152.0	233.5	88.0	85.8	4.0	24.0	49.1	25.0	222.2	224.9	188.0	128.2	79.0	156.9	80.0	198.9	182.5	-55.0	119.1	84.6	146.2	105.0	264.0	126.3	190.0	34.0	83.5	29.6	65.0	77.4	158.0	88.0	103.6	124.9	145.0
210.9	112.2	138.8	138.2	72.0	65.0	222.1	7.9	142.1	113.6	84.4	73.8	107.0	58.1	10.5	125.6	-0.8	13.4	144.0	408.2	147.7	26.5	130.0	114.0	134.3	200.4	50.0	143.0	90.5	24.8	48.5	103.8	35.0	39.9	282.9	45.0	53.7	26.5	296.3	52.8	50.0	49.7	173.1	14.6	89.2	13.2	-25.0	4.3	27.2	100.3
6742.4	570.1	681.9	3045.6	3215.2	250.9	3308.6	1114.1	2543.2	1486.8	101.6	501.6	664.6	693.0	440.4	8959.4	50.9	826.5	9013.1	7649.6	4881.6	522.5	842.8	1965.4	3558.9	7371.2	1071.1	5512.1	660.3	1540.8	4737.0	1337.7	1129.6	47.3	3775.4	1071.6	84.6	207.9	6340.2	115.5	988.5	79.0	3500.6	1239.5	2457.0	180.4	465.5	3520.4	102.5	150.0
1480.5	1084.4	839.3	904.2	1155.3	618.2	1952.1	1158.2	804.0	1151.0	613.4	1023.1	939.1	648.7	327.3	2077.0	8375.1	1324.9	1737.1	1930.6	1230.5	2046.2	2021.4	875.0	1720.8	1797.2	658.7	1312.1	882.5	1487.4	2099.9	2536.9	1189.7	1156.3	1708.6	939.4	816.6	2350.1	1726.5	1185.1	850.2	954.7	749.2	797.3	1136.7	974.2	1109.3	1783.5	943.9	674.7
-26.5	-2.2	-10.0	-32.2	-23.8	-62.5	-95.7	-201.5	-41.0	-57.7	-41.5	-62.5	-18.0	3.0	-232.6	-79.4	-507.3	-110.8	-3.6	91.6	40.7	-62.9	-36.0	-43.8	5.7	-22.9	-31.4	33.2	-53.1	-94.3	12.2	-94.1	-35.3	-4.6	-21.0	-36.0	-138.3	-0.9	-14.1	22.7	-68.0	-36.0	1.8	-57.2	21.0	-66.0	-69.7	-67.9	-137.1	-58.5
108.8	87.0	97.0	47.3	119.8	37.2	107.0	46.0	98.0	148.0	95.8	268.5	74.0	193.0	287.1	12.1	106.4	41.6	118.0	44.0	201.8	-11.8	148.0	61.0	121.0	159.0	100.5	151.0	68.5	3.0	21.5	109.4	121.4	128.9	23.5	98.0	317.8	64.0	63.9	107.0	14.8	20.0	50.6	112.0	144.9	172.9	196.4	6.3	20.0	195.6
307.6	291.0	293.6	357.4	389.0	310.7	191.7	639.7	354.6	459.3	200.4	348.0	277.4	305.6	369.3	307.3	1263.0	282.2	397.5	447.0	343.8	52.8	325.7	242.1	358.3	336.0	274.0	379.6	288.0	366.9	243.9	785.7	426.2	459.3	468.2	423.5	253.6	472.6	388.5	376.3	259.7	259.3	361.6	331.7	331.0	391.8	363.0	284.9	326.1	276.9
51.0	110.5	105.0	65.0	41.6	99.8	11.1	105.3	73.8	118.0	114.4	124.9	67.0	33.8	426.2	151.0	93.9	154.0	125.2	152.0	103.0	174.0	10.4	37.6	181.0	50.2	74.6	45.0	80.1	136.5	75.9	108.0	170.6	208.8	92.4	67.6	46.4	2.6	170.6	110.5	83.0	90.2	116.3	92.4	125.7	135.1	136.5	154.2	119.7	82.6
-100.2	-94.2	-107.6	-119.8	-118.8	-144.5	-58.4	-78.8	-98.1	27.0	-162.7	-180.9	-115.3	-217.6	-222.3	-85.7	60.8	-109.2	-84.8	-42.7	-167.9	-92.7	-91.7	-125.6	-206.6	-64.3	-129.5	-8.0	-82.5	-47.0	-28.0	-43.6	-56.0	-43.2	-78.4	-3.0	-32.2	-7.3	-138.3	13.7	-61.3	-229.4	-67.2	-37.8	-89.1	19.8	-78.4	-57.1	-53.6	-85.0
1201.2	1819.1	317.0	1333.6	219.0	1347.3	1481.4	1145.5	3379.0	2053.2	1115.7	277.4	1905.4	1167.8	269.6	223.0	581.9	1401.7	868.5	901.4	717.5	863.8	478.9	204.2	422.7	483.2	1514.6	289.1	570.6	556.7	459.5	1139.6	524.7	645.5	324.2	367.7	560.2	506.2	657.1	295.2	675.3	1105.7	376.6	816.9	1285.6	454.7	659.8	159.2	529.8	1833.4
128.0	123.5	100.0	235.6	176.5	126.6	-1.8	19.9	46.2	123.0	234.2	282.7	97.0	52.0	53.2	103.6	-31.0	204.2	201.0	190.0	544.8	88.9	370.0	75.5	275.3	56.4	117.2	32.0	317.0	170.0	-4.8	109.4	269.6	180.9	147.2	348.0	79.0	230.0	178.3	111.3	197.3	217.3	153.3	77.2	116.2	160.1	56.2	197.0	146.2	118.9
-69.6	-22.0	-58.1	-70.3	-82.0	-22.5	-8.6	-34.8	-69.2	-43.5	-84.1	-56.3	-71.6	-76.2	56.2	-32.9	-16.0	-30.8	-82.0	-19.0	-90.6	-94.3	-97.6	-66.7	-92.4	-92.2	-56.4	-87.4	-77.5	-40.0	0.7	30.4	-39.0	-91.8	-99.7	-66.0	-45.0	45.6	-42.5	-142.3	-138.7	-143.9	-31.5	-69.7	-70.4	-91.3	-30.0	-31.2	-66.0	-90.2
48.0	26.0	46.4	52.7	49.7	74.0	74.3	65.9	66.8	66.0	69.4	59.7	56.3	77.0	193.6	93.0	72.4	27.7	109.8	74.3	113.0	108.0	89.1	76.4	46.0	44.1	72.0	71.1	74.0	45.0	58.0	100.5	101.0	27.0	35.5	49.7	55.3	8.6	68.5	72.9	96.9	72.0	5.4	66.2	45.0	74.0	35.5	73.0	43.8	82.6
46.0	18.9	39.0	29.0	47.3	19.0	127.6	75.9	57.0	39.9	54.5	65.0	41.6	53.4	185.0	46.8	86.3	44.1	40.7	10.2	21.0	0.3	107.1	40.2	0.3	65.0	39.0	34.3	54.9	21.6	78.2	16.9	19.8	54.5	8.0	36.2	16.0	47.9	34.6	53.7	16.8	26.0	40.0	37.2	65.0	17.2	21.0	89.1	-3.0	46.2
-16.8	-34.0	-7.7	-16.1	-44.0	10.8	-46.6	-46.0	-19.9	-35.2	-0.6	-30.0	-43.9	-13.1	-72.7	-0.8	-41.6	-3.0	9.8	12.5	-10.9	52.8	-36.5	-22.1	-85.3	-52.4	-25.6	20.3	25.2	4.7	-16.7	35.8	77.2	-30.7	-51.0	18.5	-106.9	10.6	-2.4	-4.0	-94.3	-18.8	0.6	-51.9	-1.7	-25.5	-5.6	-44.9	-57.2	-12.2
308.6	307.0	212.5	279.5	312.9	228.0	360.4	361.6	297.1	302.5	194.7	356.3	131.3	251.6	317.0	370.5	574.8	297.7	446.2	252.6	240.1	279.0	396.2	359.5	283.2	288.0	256.9	272.9	257.7	306.5	343.7	767.4	219.6	407.6	373.3	292.6	270.9	166.6	376.3	312.9	265.9	231.6	254.4	229.4	258.6	262.1	217.9	404.1	220.2	127.2
17.4	5.0	10.8	-44.4	27.0	-5.8	8.5	-80.7	27.0	9.0	-49.6	-13.3	-38.4	-29.1	-170.9	-23.5	-6.6	-10.0	-6.8	14.8	-57.8	26.9	0.4	-52.7	-24.5	-13.7	-18.6	19.6	10.2	19.0	26.6	57.0	63.0	116.0	21.8	34.8	10.8	-8.8	18.8	14.8	11.3	16.0	43.0	10.4	-16.1	1.0	22.7	7.0	68.0	-23.3
-223.6	-326.2	-350.8	-329.7	-137.2	-234.1	-391.6	-168.1	-332.4	-337.6	-167.9	-251.1	-339.4	-353.8	-600.2	-167.9	-1586.6	-142.7	-269.6	-20.0	-433.7	-165.0	-240.7	-324.1	-203.7	-533.8	-263.2	-283.6	-270.3	-417.4	-608.9	36.8	-51.0	-121.2	74.3	-334.7	-482.2	-179.1	-445.8	-6.0	23.5	-194.3	-165.9	-444.1	-353.1	119.0	-548.5	-311.4	-2.0	-251.8
65.9	-45.0	84.0	61.6	39.9	76.0	-20.0	-3.0	65.0	129.0	85.3	43.0	37.0	59.3	50.9	57.0	19.4	166.5	247.8	24.3	425.8	173.1	110.0	73.8	28.0	-25.4	65.9	26.0	80.1	100.7	62.0	-62.4	8.2	141.2	35.5	86.9	22.0	-37.3	0.0	29.6	108.0	84.6	91.8	72.0	54.9	4.5	103.5	89.1	47.3	50.8
29.0	-2.2	-16.3	-21.0	-7.2	-15.5	-2.4	-79.8	-7.7	11.0	-66.9	13.2	-5.3	9.0	144.9	1.4	2.0	-14.1	1.5	11.3	22.0	-36.0	-16.6	0.6	4.3	8.2	-29.1	-19.6	21.0	-11.1	120.8	-3.0	-39.0	-23.6	-16.0	-51.0	-71.5	94.7	-46.5	-9.0	14.8	-50.2	-31.5	19.0	-10.0	3.0	34.3	39.9	45.0	-1.8
-158.9	-149.5	-137.0	-153.6	-144.4	-121.7	-161.7	-162.3	-169.5	-174.7	-153.2	-151.1	-189.5	-159.2	-58.1	-123.9	-347.5	-161.9	-103.1	-162.0	-148.8	-290.8	-120.8	-149.6	-179.4	-171.3	-128.7	-189.4	-75.9	-188.7	-173.7	-187.4	-160.5	-181.9	-143.1	-161.6	-137.0	-269.4	-141.6	-187.2	-255.9	-95.0	-159.7	-190.2	-129.8	-189.4	-225.2	-133.1	-180.0	-174.0
454.3	428.6	388.8	463.7	476.2	310.7	442.8	321.0	424.3	464.5	348.8	500.8	496.2	337.4	439.4	560.3	733.7	526.1	558.3	440.8	374.2	390.4	650.0	340.9	515.5	421.9	372.6	383.8	516.3	403.3	469.9	807.4	460.3	466.8	550.9	397.6	318.5	516.4	364.3	571.3	299.8	287.2	279.2	272.9	367.5	415.5	452.6	652.1	356.1	439.8
663.7	620.9	401.0	513.7	610.9	498.4	896.1	524.8	509.5	600.0	486.0	579.5	650.7	422.8	1065.1	862.3	4222.8	704.7	834.6	613.3	485.2	874.3	964.0	601.8	818.1	696.8	495.4	483.8	655.1	598.6	914.4	977.6	550.9	600.0	540.4	527.4	373.9	1008.8	611.3	484.1	388.3	376.0	445.8	404.2	584.5	529.5	755.2	842.4	533.6	559.0
-65.4	-72.8	-64.4	-49.2	-38.0	-55.4	-73.0	-33.6	-82.8	-43.5	-63.3	-58.1	-48.6	-26.8	-227.5	-102.3	6.4	-77.2	-86.1	-137.0	-64.5	-59.3	3.5	-36.0	-0.3	-95.8	-76.7	-59.5	-54.2	-153.1	-39.2	-36.0	-100.2	-92.7	-135.2	-155.9	0.0	-39.1	-95.6	-142.3	-40.7	-92.0	-133.8	-106.8	-122.1	-100.8	-78.4	-64.7	-80.8	-50.1
18.1	-36.0	19.0	23.5	-2.2	24.0	-6.3	-15.8	42.0	-24.2	1.8	35.5	4.0	27.2	197.1	-13.9	-31.8	49.0	72.0	44.0	43.3	19.2	49.7	11.8	13.0	-51.3	-29.1	32.0	4.0	-23.6	-20.5	-20.0	23.9	-2.2	61.0	28.4	6.6	15.5	52.0	-15.0	9.0	12.5	22.0	-27.7	28.0	26.0	78.0	-31.7	3.0	3.0
-7.5	3.0	23.5	26.0	49.7	7.5	53.2	7.4	61.6	-13.4	16.0	35.5	-9.2	21.0	-164.6	45.0	22.5	54.9	54.5	9.0	12.5	266.0	-0.4	36.2	-59.7	-49.0	24.0	20.3	-9.1	4.7	-28.0	29.8	16.0	45.0	50.0	7.0	-19.4	17.5	40.8	26.0	-1.0	78.1	28.4	80.3	-8.2	50.6	53.7	-29.6	9.0	-4.8
248.7	292.0	140.5	165.0	288.0	171.5	331.5	200.9	241.2	193.2	191.9	142.7	273.0	89.1	627.8	260.4	694.0	323.4	296.3	291.7	137.0	372.4	283.4	2270.5	284.0	358.3	58.3	187.0	240.4	197.6	349.9	885.2	277.9	179.7	155.8	213.4	144.0	612.1	245.2	162.6	40.7	163.0	86.0	115.0	178.0	164.4	121.7	294.4	151.5	191.6
60.6	96.9	50.6	84.7	99.0	61.0	115.7	63.0	89.0	79.0	93.6	107.0	93.0	79.0	37.9	98.0	270.8	144.0	63.9	105.0	77.4	172.1	225.2	63.7	215.6	2.5	28.4	83.5	40.2	110.0	69.7	141.2	128.3	96.9	62.0	137.0	65.0	65.0	138.6	130.0	26.0	61.6	134.7	144.0	140.0	96.9	114.0	47.0	118.0	49.7
512.7	399.1	308.6	360.0	455.3	349.4	621.0	249.9	394.5	338.3	403.9	480.3	584.7	191.0	812.6	435.0	1908.6	389.7	497.8	464.9	446.3	696.0	445.4	293.0	564.6	391.2	375.7	371.0	342.4	411.0	652.3	184.7	496.0	423.5	352.7	308.9	182.0	582.3	390.9	422.1	234.4	318.7	221.4	223.8	352.9	275.3	213.6	256.6	376.4	399.8
58.8	28.0	6.0	7.8	52.0	10.8	65.8	3.0	29.0	46.2	12.5	7.8	31.0	54.9	13.0	77.4	115.5	39.9	85.8	35.0	105.5	31.5	32.0	1.8	39.0	54.8	22.0	47.0	50.8	35.5	24.5	154.5	31.1	49.7	23.5	14.0	21.0	35.8	82.6	5.0	11.3	-11.1	39.0	16.0	52.7	6.0	6.8	52.7	-5.3	21.8
360.9	713.6	626.9	547.9	602.7	467.4	280.0	721.3	330.7	412.4	760.5	365.5	563.0	307.3	648.1	437.1	340.5	626.3	366.9	577.8	978.6	962.1	297.7	439.7	508.8	263.2	425.3	413.9	1087.3	608.6	525.4	292.1	700.9	444.7	464.8	596.1	426.3	208.8	624.5	487.5	536.1	594.0	910.4	502.1	592.9	778.9	504.9	671.1	528.4	408.9
25.4	40.0	72.9	140.5	48.5	24.0	-28.0	16.6	62.7	-8.6	52.0	148.3	71.0	92.4	-17.8	123.5	-27.4	84.6	21.6	39.0	55.6	117.3	-29.3	115.0	100.7	-59.8	77.2	51.0	42.6	-11.1	-22.9	-189.9	-35.3	-3.0	100.2	169.1	19.0	-118.6	-9.4	63.7	40.7	92.4	36.2	56.2	37.8	40.2	27.7	9.9	4.2	-67.7
88.0	41.0	33.4	17.0	27.0	46.4	174.0	106.2	33.4	68.0	29.6	61.0	49.7	23.0	405.0	81.0	142.2	23.9	46.8	64.0	133.5	131.0	200.3	40.2	57.0	72.0	26.0	76.0	34.3	71.2	112.2	179.3	56.3	52.0	16.0	30.8	74.6	-4.9	19.9	2.1	11.3	21.0	40.0	-0.6	54.9	26.0	63.0	-4.2	36.2	6.6
373.0	709.0	1980.4	817.4	1216.2	373.2	887.3	640.6	950.1	229.0	464.0	474.2	168.4	109.0	334.2	1241.5	475.2	643.3	895.1	736.5	1396.4	707.1	878.6	2913.8	189.0	258.6	420.9	1311.3	1222.2	336.3	1687.0	197.5	75.5	831.9	909.4	194.0	93.0	174.0	647.9	369.4	428.7	371.5	309.8	573.3	163.3	4443.2	147.8	834.6	1691.8	1396.0
27.0	32.0	29.6	-2.0	3.0	30.8	47.3	76.7	5.4	31.0	37.6	5.4	19.3	9.0	44.6	17.4	55.6	93.5	69.0	7.0	10.2	73.0	59.4	29.0	47.0	120.8	7.8	22.7	34.3	11.3	75.1	24.6	26.9	33.2	29.6	67.6	26.0	-19.7	12.5	3.0	12.5	58.1	19.0	39.0	18.5	29.0	-18.0	52.7	27.2	16.0
57.9	21.8	22.2	28.0	17.7	44.0	125.2	90.7	17.0	53.7	43.8	40.0	17.7	40.2	250.3	51.1	398.5	125.2	56.4	21.0	113.0	324.0	81.5	48.5	110.7	1.2	42.0	40.2	37.8	71.2	60.0	56.5	48.5	47.3	16.8	-52.5	22.0	67.3	28.2	29.6	54.5	23.0	26.0	52.8	52.7	84.6	11.3	39.0	24.0	39.0
2084.8	1314.8	2285.5	1616.2	730.3	2554.3	1458.4	396.9	849.2	1175.8	1214.9	905.5	969.0	638.8	767.0	1816.8	1042.0	1296.0	813.4	948.1	829.8	1055.0	440.5	553.0	1109.2	1150.0	1112.5	982.2	1267.2	1600.9	1981.1	2466.8	2401.4	915.5	692.9	379.6	568.2	2803.1	2781.1	961.8	2867.5	1794.1	1648.3	665.2	1595.2	280.1	1026.0	486.0	984.5	1182.7
178.0	196.9	112.6	104.0	203.5	123.1	322.8	138.0	179.7	288.0	149.0	172.9	234.1	150.5	117.3	323.8	918.3	210.2	276.5	190.0	113.0	17.8	247.4	136.5	240.1	190.9	137.5	145.0	193.6	282.7	357.7	463.3	213.6	227.8	113.5	150.5	117.1	430.8	223.9	220.2	71.1	85.8	60.4	114.0	207.7	158.0	198.0	208.0	185.2	200.4
243.0	435.2	373.1	291.2	381.7	311.6	352.4	395.0	206.8	469.8	338.6	478.6	322.0	429.3	134.7	342.2	302.5	500.4	425.9	288.9	568.9	52.8	406.4	277.0	395.2	370.3	220.2	495.2	399.0	248.5	591.4	498.9	323.0	823.7	486.8	594.2	425.8	381.8	301.5	356.6	677.6	296.4	387.3	516.2	327.0	421.5	572.5	310.6	739.6	217.1
199.3	249.2	418.5	117.1	110.7	180.0	355.1	191.7	63.9	811.2	253.1	658.4	120.6	413.6	158.0	221.3	218.8	193.6	86.9	80.3	134.7	89.8	144.0	196.2	210.2	250.3	250.3	288.0	94.2	205.2	126.3	356.6	245.9	615.9	167.8	419.6	637.5	225.0	170.6	602.4	681.6	423.7	307.0	518.1	220.4	493.2	246.0	78.0	494.5	189.0
131.2	233.4	122.0	127.4	161.2	118.9	108.0	75.1	115.5	219.2	174.0	137.6	126.6	117.0	82.3	76.7	147.9	86.9	76.4	154.0	114.0	81.8	171.9	176.0	62.0	132.8	127.2	115.7	206.0	109.0	119.8	93.0	90.7	169.7	137.5	167.8	284.3	241.0	106.0	190.0	195.8	106.0	185.0	270.0	174.0	213.2	137.5	160.5	144.0	257.7
95.5	144.0	78.1	30.0	97.0	96.0	132.3	144.0	62.7	56.2	37.6	77.2	68.0	25.0	104.2	131.2	54.8	156.0	108.9	152.0	96.0	32.6	55.5	48.5	82.0	88.0	16.0	89.0	21.8	80.0	151.5	223.0	21.0	16.0	58.0	71.1	1.5	174.0	137.5	105.0	38.0	63.9	-21.0	32.0	50.8	40.2	-28.0	99.1	59.3	79.0
289.9	387.2	159.9	271.0	206.8	233.8	233.5	178.0	292.5	567.8	404.7	296.0	301.0	271.9	277.9	172.1	1151.5	199.8	168.0	198.9	168.0	216.7	415.9	274.2	193.2	268.3	243.0	317.9	284.5	190.8	292.8	324.5	287.1	274.4	174.9	458.1	294.2	253.5	338.7	359.1	266.8	218.0	353.5	255.4	175.0	260.2	287.0	279.6	178.8	269.0
195.1	149.6	106.0	212.5	145.9	130.0	276.5	84.6	129.1	144.0	155.0	189.2	223.0	98.0	390.0	165.5	241.9	82.4	336.9	112.5	368.8	208.7	413.5	214.9	114.4	257.7	134.3	115.7	174.0	136.5	224.9	298.4	139.3	95.8	188.2	91.3	78.1	108.8	280.3	187.3	81.0	128.2	36.2	68.5	109.8	119.0	87.0	281.7	72.0	153.0
46.0	75.9	76.4	108.9	146.8	77.0	87.0	62.0	138.4	76.4	25.0	97.0	49.7	79.0	174.0	87.0	124.9	20.4	160.0	136.5	-206.2	3.0	294.4	83.5	103.5	143.1	91.0	75.0	125.7	123.0	82.8	138.4	89.8	120.2	94.7	111.6	56.2	183.6	102.0	70.2	53.7	68.5	61.6	79.0	57.0	109.2	74.0	139.8	88.0	110.7
267.8	201.4	162.7	175.9	252.2	190.0	367.4	273.4	160.3	215.4	151.0	195.3	227.4	148.7	368.3	100.2	545.2	268.8	194.0	98.0	112.0	257.7	375.8	198.0	197.2	272.7	190.0	149.0	184.7	168.0	349.9	340.5	125.7	180.9	128.0	133.0	105.0	454.7	236.6	174.0	84.0	79.0	140.5	148.0	183.0	190.0	235.6	215.0	159.1	150.0
286.2	216.5	122.0	149.4	147.7	163.9	220.3	249.9	233.9	241.0	232.6	236.0	304.0	186.6	258.7	211.1	189.0	274.6	341.4	114.4	237.3	180.6	384.8	259.1	192.4	189.0	221.1	164.6	224.7	171.0	247.4	386.9	286.2	288.0	209.4	266.0	196.6	82.8	450.6	198.4	223.0	198.9	128.0	106.9	273.8	171.9	257.0	379.7	118.9	225.0
68.5	89.1	63.7	89.1	83.5	127.4	98.0	31.2	106.0	-36.8	68.5	79.0	65.0	74.0	265.0	-9.0	26.0	93.5	69.0	67.6	130.0	34.9	130.0	118.0	51.0	29.8	94.0	79.0	78.0	36.7	88.0	57.0	107.0	95.8	153.7	145.1	79.0	59.0	133.2	137.0	95.8	81.2	27.2	70.8	56.3	96.9	131.1	90.2	81.6	76.0
-10.0	11.3	1.0	14.2	41.6	-14.1	24.8	47.0	4.2	10.0	-3.0	-30.0	0.3	57.0	129.1	4.2	251.0	26.0	22.7	-8.2	3.0	1.4	56.5	-5.3	-36.0	30.5	13.2	-30.6	17.0	9.0	45.0	24.9	-41.0	-28.9	14.8	6.0	16.0	49.1	-46.5	16.8	46.0	-56.5	29.6	-5.8	20.2	27.5	33.2	84.1	-22.2	-1.8
194.2	254.4	211.7	237.7	268.8	242.2	164.9	167.1	219.8	146.0	203.2	194.3	170.2	194.0	66.2	157.0	77.8	245.0	195.0	88.9	172.0	87.3	206.0	316.0	186.0	186.0	240.7	219.3	243.0	129.0	104.7	105.5	98.0	158.0	193.0	235.4	200.4	136.5	112.0	93.0	144.9	212.4	247.4	140.2	192.7	248.7	52.0	375.5	204.2	182.0
210.9	112.2	118.0	159.0	205.2	317.0	105.0	417.1	217.3	169.1	218.3	109.8	158.9	152.4	156.1	109.7	297.7	279.4	253.5	274.0	227.8	265.0	100.7	181.0	196.4	98.8	150.0	135.0	173.0	267.7	116.3	190.0	137.0	163.3	187.3	289.2	207.8	274.9	260.6	178.4	102.2	280.6	271.2	145.0	264.1	258.3	255.0	190.0	334.3	112.5
-0.6	-29.0	-7.7	-49.2	-10.0	-104.0	17.5	-2.5	-44.0	-16.8	-92.8	-119.0	-114.6	-70.1	2.5	-104.2	132.6	-125.2	-75.2	-74.0	-75.1	6.0	-10.0	-36.0	-88.1	2.5	-47.8	20.3	-21.0	-56.0	-38.8	-30.5	-98.8	-69.7	-22.2	-61.5	-54.0	-56.1	3.0	-63.6	-61.3	-166.8	-24.0	-110.5	-125.4	30.5	-11.0	-83.9	-64.2	-79.0
-15.9	-32.0	-21.0	6.6	3.8	-41.3	-49.5	-52.2	11.8	-46.8	20.0	-18.8	-22.6	-22.2	-48.4	-76.8	-19.5	-82.8	-8.1	-77.0	-34.1	39.0	-35.4	-6.5	-0.3	-11.2	-24.5	21.0	-66.8	-37.0	-62.8	-36.0	-58.0	-72.4	-48.5	-34.0	25.0	-75.9	-7.7	-61.2	34.0	-70.6	-63.0	9.0	-24.2	-86.6	-35.0	-60.3	-22.2	-43.5
-5.5	12.5	-10.0	-2.0	-2.2	-33.0	-27.5	-7.3	-21.0	-20.2	-6.5	-12.2	9.0	-21.0	-30.7	23.5	79.0	-29.2	-4.3	-17.0	-21.0	2.5	54.0	-27.4	-34.2	-4.0	-38.1	-6.0	-18.8	-54.0	-2.1	53.0	9.8	0.8	-3.0	-27.0	-11.6	-25.1	1.2	10.2	47.0	1.0	-4.0	-14.9	-39.4	-13.1	-30.0	-17.6	-14.9	-19.9
132.3	118.9	158.9	65.9	62.7	92.0	88.0	61.0	102.0	135.1	158.0	218.8	120.6	159.1	61.3	40.2	152.6	45.0	78.1	106.0	132.3	88.0	228.6	126.0	112.5	171.0	94.0	111.1	83.5	114.0	141.5	112.3	160.3	123.5	58.0	178.6	211.4	171.5	119.8	155.0	123.0	141.0	47.8	168.4	116.2	233.5	163.3	167.8	203.3	156.0
-10.0	219.8	63.7	16.0	121.7	26.0	-4.4	88.0	-17.7	-11.7	141.7	17.0	60.4	25.0	6.8	1.4	35.5	21.7	2.0	2.1	-6.0	176.8	98.9	-47.1	23.5	28.2	49.0	18.9	-85.8	158.0	435.5	-6.1	38.0	-16.6	22.7	19.3	-105.6	-96.8	156.9	-76.5	92.4	-45.5	1.8	14.6	19.3	62.3	-47.6	165.4	66.0	41.0
-8.5	8.0	16.0	68.5	49.7	26.0	13.9	20.4	20.0	0.3	58.1	28.4	75.0	54.9	31.6	32.9	144.8	-18.2	70.0	21.8	54.9	148.4	160.1	76.4	39.0	10.9	39.0	6.6	25.2	24.1	3.9	-44.6	6.8	62.7	68.5	-14.9	1.5	43.7	32.0	18.5	6.4	25.0	30.8	104.7	41.4	66.2	26.0	62.7	9.0	58.1
153.0	101.3	115.7	141.7	127.2	72.0	86.0	263.8	116.3	98.0	140.5	112.5	180.6	92.4	379.0	183.0	35.8	112.0	291.1	175.8	154.3	151.0	343.0	127.0	148.4	202.2	119.8	96.0	186.8	71.2	198.0	45.0	97.1	152.6	115.3	88.0	70.8	166.6	241.2	76.4	191.5	112.5	114.7	96.9	71.1	110.5	197.2	389.3	76.4	171.9
46.0	30.0	12.5	41.4	36.7	9.0	52.0	6.3	70.2	42.4	-19.4	0.4	-8.4	9.0	158.0	52.0	274.6	118.0	17.9	26.0	24.0	55.8	85.5	9.0	-1.0	46.8	-5.0	18.9	-8.2	12.5	75.1	57.0	-57.0	49.7	-14.0	-4.8	-11.6	68.5	44.4	10.2	-19.9	10.2	55.0	-26.0	-3.0	1.0	-46.6	7.7	18.0	65.9
113.4	150.5	34.8	81.5	163.3	37.2	245.9	67.6	13.2	46.2	48.5	69.0	48.5	39.0	390.0	198.5	1076.5	122.8	42.4	132.8	55.6	282.0	83.9	129.0	158.0	324.0	52.0	82.4	109.8	125.0	233.5	427.0	44.2	81.0	14.8	107.0	45.0	376.1	58.1	13.7	39.0	-27.2	44.0	49.7	118.9	95.8	74.0	218.0	86.7	98.8
6950.4	5948.6	9950.8	7106.2	6224.7	12121.7	13946.2	7999.5	13825.8	9554.6	9468.2	9117.0	11761.5	11639.4	6085.9	6638.4	6564.1	5762.9	5769.8	6258.8	4294.9	6026.6	3054.7	7640.0	4656.8	9254.5	17727.2	4608.4	5451.3	9995.9	5035.3	9652.4	10117.1	8387.9	4004.1	8089.7	4859.1	7792.3	6396.7	5492.1	7217.5	8036.2	7385.2	6635.9	12894.6	4866.1	7439.3	1142.6	12360.2	7837.9
82.6	82.0	68.5	90.2	63.9	60.0	64.0	190.8	60.4	89.2	72.0	98.0	96.0	57.0	61.3	203.9	288.0	76.7	108.0	77.4	72.8	-19.9	74.3	94.7	124.0	114.7	88.0	76.0	52.0	47.3	150.5	74.8	74.6	72.9	99.1	120.2	63.4	243.0	181.5	76.4	42.4	34.8	36.2	-4.4	76.7	66.2	53.7	108.9	89.8	74.0
-20.2	-88.3	-50.2	-45.6	-31.3	-60.7	-59.5	-31.2	-45.0	-43.5	-57.8	-62.5	-71.6	-86.5	-140.2	-49.4	-14.8	-46.5	-28.2	-44.9	-39.0	-29.4	-65.1	-25.3	-82.4	-24.1	-36.0	-58.2	-41.4	-7.2	-43.8	-103.7	-9.4	-94.5	-81.1	-39.0	-81.0	-14.8	-5.9	-123.5	-76.1	-22.2	-66.0	-12.4	-49.7	-24.0	-93.4	-30.1	-41.3	-22.2
164.0	152.4	102.0	123.1	171.9	116.3	201.8	213.9	156.9	253.5	135.8	148.3	97.0	122.3	206.0	265.9	352.5	166.5	252.6	193.6	193.4	104.2	292.3	168.7	122.0	191.9	115.5	157.0	149.4	166.0	191.8	262.8	109.8	180.9	194.0	162.9	118.0	328.5	172.9	192.5	136.0	115.3	84.0	152.0	148.4	149.0	245.0	208.0	108.8	125.4
-5.0	-75.7	2.0	-24.8	-65.0	-3.0	-8.6	19.9	21.0	5.6	-27.0	41.0	-14.0	33.8	60.1	-4.0	-549.0	-7.5	-39.3	22.7	22.0	-4.4	195.7	33.4	-62.8	3.0	4.2	32.0	69.4	-23.6	-29.9	-21.0	-0.6	-8.4	66.2	54.5	-42.0	-167.2	-7.1	3.0	-66.0	-3.0	22.0	11.8	-54.9	-70.7	-165.5	3.7	-10.0	-29.1
36.0	43.0	33.4	31.0	5.2	39.0	29.0	21.6	32.0	81.0	18.0	16.0	18.5	16.0	37.4	-3.0	26.3	-4.9	41.6	3.0	75.9	83.2	99.8	20.0	59.0	45.0	34.8	1.0	29.6	35.5	52.0	41.8	39.0	58.1	25.2	-17.3	9.0	12.2	18.8	9.0	46.0	48.5	56.0	35.5	34.3	19.8	66.0	25.2	24.0	19.0
55.6	103.6	40.0	58.1	126.3	43.0	120.4	73.6	32.0	112.4	75.5	68.0	33.0	67.0	114.0	160.8	111.8	167.6	63.9	110.7	48.5	254.4	220.2	92.4	98.0	192.8	65.9	88.0	96.8	113.0	245.6	148.4	57.0	33.2	79.0	56.2	88.0	130.9	86.2	58.3	70.2	90.2	61.6	73.8	16.0	86.9	106.2	104.7	82.9	32.0
6.0	8.0	-11.6	2.0	4.5	-3.0	18.0	-34.2	-8.8	11.0	-4.2	-34.0	-3.0	-21.0	20.0	59.7	-23.2	-6.2	-0.5	-4.8	-1.3	50.2	-14.4	-16.6	-4.3	23.8	10.4	-24.2	-24.2	-7.2	32.8	89.7	-48.0	-57.6	20.2	78.0	-8.8	-14.8	17.7	37.8	-8.0	-3.0	-0.6	-3.0	-52.3	-16.3	-20.0	108.9	12.5	-10.0
35.0	56.2	-16.3	16.0	67.6	27.2	41.7	152.6	-42.0	39.0	77.2	72.0	30.0	-14.7	63.2	24.8	-49.1	63.0	3.0	25.2	37.8	62.5	68.1	34.8	87.0	26.0	45.0	30.8	18.0	72.0	40.3	136.5	-5.9	72.9	122.0	103.0	-36.0	56.5	41.4	66.8	43.3	25.0	-5.0	93.6	105.5	56.2	81.0	51.0	89.8	5.4
35.0	41.0	100.0	113.5	3.8	73.0	-4.9	69.4	190.0	3.0	147.0	-10.0	70.0	-17.9	-28.6	32.0	2.1	33.0	29.8	130.9	146.8	7.3	23.5	-11.1	17.2	-7.0	-41.4	41.4	11.3	22.9	72.0	18.7	45.9	-55.2	-9.2	-81.9	-22.2	-6.5	134.3	-11.0	-19.9	42.0	53.0	-127.2	176.0	-67.6	-15.0	-87.7	30.8	73.0
503.0	627.1	613.1	748.3	740.5	663.5	680.9	584.5	536.0	603.4	864.2	478.6	700.7	601.2	155.2	450.4	249.0	338.9	578.6	457.7	466.1	317.0	330.6	741.2	510.5	401.1	935.9	547.3	486.7	529.8	434.0	369.4	612.5	578.1	580.5	511.8	481.2	372.2	406.2	402.5	493.0	438.3	403.8	405.0	523.5	497.0	339.8	521.8	586.9	546.9
280.6	287.0	163.6	248.1	280.3	223.0	133.5	337.0	236.6	378.9	211.7	298.0	336.3	201.0	276.0	425.1	119.7	348.8	348.0	278.0	309.0	409.4	353.9	258.4	370.3	261.3	249.5	247.4	242.1	304.7	224.0	419.8	384.4	267.1	271.8	304.2	206.9	206.0	361.7	303.5	103.0	198.9	193.6	159.9	320.0	271.3	298.3	413.0	194.4	247.6
788.1	1532.6	757.2	634.1	774.3	879.7	675.5	954.6	1352.2	1386.4	1239.7	1101.0	845.1	1539.8	808.9	714.1	207.7	1155.3	465.2	966.1	1169.7	723.3	532.3	725.5	507.1	976.4	675.9	916.7	1056.4	1006.9	586.5	1470.0	1280.3	1734.6	1234.0	1218.8	1937.0	1602.2	943.7	1457.5	1231.8	1532.0	1343.8	1462.5	1391.7	842.8	1267.3	1017.5	2003.3	796.2
21.0	31.0	10.8	-6.0	9.0	-18.2	12.5	9.8	16.0	60.0	10.8	6.6	1.0	4.2	37.4	74.3	34.1	55.6	26.8	-21.0	32.0	-3.8	74.3	39.0	-14.6	43.3	0.6	1.0	21.0	21.0	20.0	29.8	42.0	16.0	28.4	27.2	-27.2	20.6	-7.1	28.4	-3.0	18.0	10.4	-1.8	7.3	-2.0	19.3	38.1	-16.1	-7.4
-19.3	-27.0	-10.0	-36.0	-26.6	-16.9	24.8	5.7	-46.0	-11.7	14.2	-29.0	-15.0	-14.7	-15.5	10.6	-10.0	-30.8	-6.2	-37.1	4.0	-31.6	-19.2	-74.0	-51.8	-39.4	-12.4	-9.0	69.4	-42.0	-24.8	-96.7	-20.0	25.3	-81.1	-102.4	-6.5	-65.1	9.0	-34.8	-17.7	-67.5	-9.0	-39.5	1.0	-80.2	-62.1	15.1	-31.0	-7.4
1060.1	884.1	1160.9	885.6	946.3	1143.5	1098.5	656.6	1051.3	1300.0	1369.4	727.1	1215.6	1018.0	415.7	699.8	722.6	680.0	896.9	1102.8	1068.3	944.8	777.6	724.0	620.2	774.2	1028.8	1301.5	751.3	2047.7	864.5	468.7	891.9	1836.4	753.6	1274.9	2903.0	756.8	866.5	1190.7	916.0	1424.9	851.4	2158.1	815.4	807.0	490.5	444.3	1158.0	1395.1
-69.6	-127.2	-74.5	-83.3	-70.8	-79.5	-69.2	1006.6	-55.0	-60.2	-105.7	-72.0	-77.8	-107.0	-94.0	-99.1	-71.6	-114.0	-101.2	-89.0	-51.8	-2.5	53.0	-61.6	-148.8	-115.4	-55.3	-72.8	-104.7	-72.3	-77.6	-101.8	-78.7	-100.0	-138.7	-121.8	-102.8	-126.5	-126.0	-108.9	-167.0	-137.8	-60.0	-95.7	-54.0	-115.0	-159.3	-178.5	-123.7	-83.3
-97.2	-104.8	-116.1	-119.8	-113.2	-126.8	-73.0	-25.8	-129.4	-99.1	-110.9	-110.8	-129.1	-119.3	-101.3	-77.5	-214.0	-102.8	-95.7	-71.0	-98.8	14.1	-89.2	-106.0	-42.3	-109.6	-135.3	-69.9	-142.6	-46.0	-68.4	-17.5	-66.7	-106.5	-71.3	-74.0	-49.5	-22.2	-62.8	-14.0	-47.1	-14.4	-43.5	-79.0	-100.1	-141.9	-36.0	-66.0	-58.9	-119.6
11955.5	11334.0	7883.0	15953.7	9633.4	11080.9	11341.0	15066.1	9667.2	13885.2	12846.1	13498.0	10721.8	9943.5	12942.8	13436.6	9594.0	11021.3	11645.9	12651.7	12806.9	9862.8	19156.9	9496.2	8545.6	13071.8	11859.3	11658.8	12362.2	12553.0	15880.5	8172.8	9587.9	10221.9	12067.7	13403.2	14711.0	8793.7	7435.6	13185.3	7447.7	9325.9	11974.6	12623.5	14037.6	6205.7	15317.3	14476.2	9494.2	16272.3
9.0	-9.2	-26.0	22.2	26.0	-33.0	16.5	127.0	-18.8	14.0	-22.5	14.6	6.0	3.0	67.3	13.7	38.7	7.7	19.8	21.8	-12.8	58.8	136.4	41.4	-21.0	16.6	6.6	-33.9	-12.2	-28.9	-36.0	14.5	-11.0	3.9	-63.5	-27.0	33.4	-160.2	68.5	-5.0	-24.8	19.0	3.0	-39.5	21.0	2.0	-3.9	2.5	-32.2	-1.8
841.5	769.5	619.8	950.4	1111.5	1199.1	921.7	98.0	313.4	269.3	507.0	448.8	548.3	581.2	703.2	255.8	30.6	47.0	493.4	321.2	198.4	172.1	324.4	659.6	1980.9	537.4	591.6	458.4	1003.1	883.5	823.2	176.1	1277.9	1990.6	1047.6	356.6	326.3	368.3	483.6	1260.2	608.5	691.3	675.6	275.1	393.1	1154.9	369.6	1949.3	696.1	253.1
289.9	205.2	182.5	163.0	191.7	194.2	452.9	304.2	219.8	247.2	248.5	276.5	316.0	209.4	425.2	447.8	797.8	380.8	535.1	195.3	285.1	486.4	668.6	244.5	347.0	261.3	224.5	152.0	303.5	260.6	317.0	328.8	315.9	292.6	294.0	258.8	232.6	145.1	456.8	277.5	214.5	212.4	178.0	126.0	277.4	239.2	291.7	478.4	220.2	237.0
54.1	57.0	43.0	31.0	6.0	53.7	144.0	24.3	23.5	75.5	36.2	62.3	49.7	7.8	-3.5	59.7	280.3	53.4	48.5	-6.5	84.0	93.5	116.0	58.3	25.2	142.1	48.0	-1.0	49.7	32.0	93.5	3.4	68.9	48.5	42.4	77.0	43.8	23.9	-26.5	77.2	10.2	47.3	49.2	5.4	48.5	39.0	10.2	52.0	10.8	48.5
357.3	437.4	616.1	421.7	337.9	534.2	324.8	311.2	499.3	360.4	430.8	514.7	273.0	585.6	297.3	262.2	52.8	211.1	197.0	239.0	317.0	309.0	115.0	230.3	193.2	268.3	332.1	453.1	255.8	271.2	179.6	292.1	427.0	638.6	205.0	293.8	753.3	250.3	325.3	318.0	503.3	428.3	437.0	649.7	405.5	140.2	411.0	131.4	506.7	411.0
90.5	86.0	79.0	88.0	70.2	87.1	130.0	134.0	94.0	86.0	67.6	120.6	109.8	102.5	210.7	192.1	145.6	168.7	198.0	78.2	92.0	124.9	126.6	86.9	127.0	89.0	82.4	76.0	89.2	105.3	98.8	78.3	157.1	80.0	117.1	121.3	78.1	115.5	89.2	152.0	102.2	54.5	85.0	111.0	127.4	81.2	86.0	25.2	93.5	86.2
-94.8	-124.3	-73.6	-75.5	-93.2	-33.0	-41.3	6.3	-21.0	-48.5	-64.6	-49.2	-66.7	-17.9	60.1	-75.5	-348.2	-62.2	-51.7	-19.0	-86.0	76.0	-77.4	7.8	-21.9	-107.4	-77.6	-67.0	21.8	-68.1	-154.1	-78.8	-17.0	-62.4	-62.2	3.0	-61.5	-3.0	3.0	7.0	-36.0	-117.9	-36.0	-21.0	-95.7	-7.2	-82.2	-24.8	-104.5	-50.1
99.0	103.6	116.5	101.0	174.0	126.6	36.7	239.0	115.5	48.5	118.0	76.4	118.0	68.0	156.1	52.6	44.7	157.0	111.6	144.0	239.2	11.8	83.1	89.1	103.5	83.5	103.8	159.9	105.0	134.7	119.8	156.2	107.0	154.8	353.5	360.0	106.0	77.6	112.0	225.9	293.4	212.4	561.7	122.0	167.6	219.4	226.2	197.0	181.2	100.3
27.0	33.0	-10.0	-69.5	67.6	-73.6	27.5	54.5	-55.0	-54.3	-64.6	-41.3	-47.1	-19.4	21.0	-13.2	17.0	39.0	-26.9	75.1	-21.0	163.6	7.2	636.6	16.6	40.7	4.2	100.0	-7.4	26.0	-20.0	99.7	32.0	59.3	51.0	21.0	-49.5	-31.5	61.6	20.2	36.0	48.5	41.0	18.0	30.0	-2.0	31.1	-5.9	54.9	-88.5
27.0	42.0	41.0	18.0	14.6	-5.8	3.5	-0.5	22.7	25.0	36.2	13.2	30.0	23.0	163.0	17.8	367.5	-38.2	11.3	35.0	-3.0	-40.1	166.5	27.5	72.0	18.2	-4.0	-14.1	7.0	7.3	8.1	16.0	58.0	21.0	-20.0	13.0	3.0	82.0	-29.7	10.2	-66.0	-10.0	19.0	-39.5	69.4	39.0	0.0	2.0	21.0	43.0
-38.6	-3.8	-3.0	-9.0	16.8	-33.0	27.5	-9.5	-73.2	-48.5	-68.6	-64.2	-108.3	-26.8	-26.3	-26.6	17.6	35.0	-64.7	-96.0	-50.2	-176.8	133.8	-41.6	-34.2	5.2	-62.8	-30.6	-8.2	-30.7	3.0	155.4	45.9	-6.1	-29.8	-57.0	-57.0	-32.4	-28.1	-141.3	-76.1	-117.9	-33.0	-79.0	-48.9	4.5	-1.5	19.9	-19.8	-52.9
-6.5	3.0	-53.4	-27.2	6.8	-24.0	40.3	-19.7	19.0	-8.6	0.6	6.6	-47.1	-31.4	49.3	58.8	39.9	-58.5	-17.8	-95.0	-36.8	32.0	-23.8	-29.6	-40.7	-29.1	-60.6	-25.3	-34.9	-45.0	43.0	-10.5	-23.0	10.0	-61.0	-24.0	-37.5	3.4	-61.9	150.0	-2.0	-15.5	-5.0	-31.0	-16.1	-94.5	-34.0	-71.1	-16.1	-26.8
206.0	113.0	56.3	21.0	40.7	60.0	246.8	78.2	70.2	44.1	131.2	122.3	65.0	-13.1	100.3	73.6	187.0	109.0	19.8	68.5	54.1	265.0	103.5	18.0	72.9	95.0	25.0	58.1	37.8	92.4	193.6	171.3	54.9	71.0	1.3	-31.0	1.5	145.1	-14.1	100.0	96.9	140.0	39.0	-7.2	76.7	11.8	-0.8	-50.0	94.4	92.4
61.4	-36.0	21.0	-26.0	-46.0	1.8	25.4	-64.5	23.5	-34.4	58.1	30.8	85.0	-27.9	78.1	19.2	352.5	-17.6	-36.7	28.0	4.0	-12.2	41.7	-25.3	82.0	-27.9	-17.3	-32.8	-30.6	-15.5	8.5	1.9	23.1	-8.4	-29.8	-3.0	-11.6	114.7	2.4	9.0	11.3	42.0	29.6	-60.7	22.0	-13.1	-11.0	-3.0	66.0	23.5
[truncated: 5,777 more rows]
[truncated: 36 more columns]
