# Supplementary material for: Semi-Supervised Methods to Predict Patient Survival from Gene Expression Data
Source: PLoS Biol. 2004 Apr 13;2(4):e108. doi: 10.1371/journal.pbio.0020108 (PMC387275; doi:10.1371/journal.pbio.0020108)
Supplement: Dataset S11 — This is the clinical data for the lung cancer dataset of Beer et al. (2002). The format is the same as in the clinical data above. (1 KB TXT). [file pbio.0020108.sd015.txt]

84.1	1.0
91.8	0.0
93.7	0.0
108.2	0.0
34.6	1.0
68.1	0.0
34.2	0.0
47.0	0.0
39.1	0.0
45.8	1.0
110.6	0.0
91.9	0.0
107.9	0.0
98.7	0.0
43.8	0.0
40.0	0.0
40.0	0.0
30.8	0.0
24.4	0.0
28.3	0.0
25.3	0.0
13.0	0.0
19.5	0.0
34.7	1.0
1.5	0.0
85.2	0.0
79.5	1.0
83.7	0.0
48.2	0.0
9.6	1.0
19.9	1.0
12.5	0.0
15.1	0.0
1.6	0.0
14.5	0.0
17.7	0.0
21.1	0.0
20.2	0.0
25.2	0.0
29.4	0.0
14.9	1.0
28.2	1.0
7.2	1.0
2.6	1.0
10.0	0.0
20.1	1.0
8.4	1.0
63.4	0.0
78.5	0.0
29.6	1.0
82.4	0.0
60.5	0.0
77.8	0.0
70.7	0.0
19.0	1.0
65.4	0.0
16.6	1.0
4.0	1.0
61.8	0.0
54.8	0.0
54.6	0.0
20.6	1.0
52.4	0.0
48.1	0.0
52.9	0.0
87.7	0.0
36.5	0.0
8.7	1.0
10.1	1.0
36.0	0.0
34.1	0.0
30.6	0.0
32.2	0.0
26.8	0.0
10.1	0.0
10.4	0.0
8.3	0.0
12.2	0.0
5.8	1.0
6.1	0.0
8.5	0.0
2.4	1.0
5.4	1.0
21.2	1.0
4.9	0.0
4.5	0.0
