# Supplementary material for: Semi-Supervised Methods to Predict Patient Survival from Gene Expression Data
Source: PLoS Biol. 2004 Apr 13;2(4):e108. doi: 10.1371/journal.pbio.0020108 (PMC387275; doi:10.1371/journal.pbio.0020108)
Supplement: Dataset S12 — This is the gene expression data for the AML dataset of Bullinger et al. (2004). (9.96 MB TXT). [file pbio.0020108.sd016.txt]

0.0821500000	-1.3150000000	1.1660000000	0.2552000000	0.6233000000	1.6750000000	0.8044000000	-2.5310000000	-0.6957000000	-0.2003700000	-0.7006000000	-0.5712360000	-0.0696625000	0.2696730000	-0.2264000000	1.5570000000	0.1676000000	1.1890950000	0.2559010000	0.0752160000	-0.6621000000	0.2093990000	0.1340000000	-0.7864000000	0.2104700000	0.0438400000	-1.0220000000	-0.6130000000	1.3290000000	-0.2272510000	0.0008630000	1.5180000000	0.1976000000	-0.2503000000	1.5230000000	0.6881000000	1.2680000000	-0.7673000000	-1.7560000000	-1.0050000000	-0.0338400000	-1.1570000000	-0.2271000000	-0.1350000000	1.5880000000	-0.2680000000	-1.3770000000	1.9550000000	-0.4999000000	1.3170000000
-0.0287000000	-1.4470000000	0.6651000000	-0.0156100000	-1.1120000000	1.0460000000	0.3765000000	-2.6440000000	-0.6165000000	0.8088000000	0.0325500000	0.4934000000	0.4720600000	0.1380330000	0.0677100000	1.5830000000	0.9138000000	0.4839350000	-0.0437700000	-0.0763730000	-0.2510000000	0.6300990000	-0.7858200000	-0.3989000000	0.7806000000	-1.4540000000	-1.5080000000	1.2560000000	1.2390000000	0.7601000000	0.0546000000	2.0120000000	-1.3920000000	-0.6138000000	1.7280000000	0.4337000000	2.0270000000	-0.0727800000	-2.0320000000	-0.1394000000	-0.0012970000	-0.8929000000	-0.6736000000	-0.3445000000	1.7140000000	-0.9034000000	-2.9780000000	1.1180000000	-0.0623800000	1.3290000000
0.5583000000	-1.3290000000	1.3940000000	0.3924000000	-1.8480000000	0.4817000000	-0.3945000000	-0.5035000000	-0.3426810000	-0.7593000000	0.0855300000	-0.1223960000	-0.4614525000	0.3600000000	0.7997000000	0.4622000000	0.1556800000	0.4126000000	0.6284500000	0.0083930000	0.4680000000	-1.4770000000	0.7371000000	0.1498000000	0.2622000000	-1.1780000000	0.4857000000	0.0411500000	0.3990000000	-0.2872000000	-0.9608000000	1.5080000000	1.4180000000	-0.6291000000	1.1680000000	-0.1317000000	-1.2830390000	-0.6581000000	-1.8010000000	0.2943000000	0.3803000000	-0.6653000000	0.3321000000	0.7491000000	1.1810000000	-0.9318000000	-1.1140000000	1.6850000000	-0.3687000000	1.1530000000
0.5067000000	1.1320000000	-0.4276000000	1.5150000000	-1.0050000000	0.1931000000	-0.7931000000	1.1170000000	-1.1150000000	1.1580000000	-0.8561000000	-1.0060000000	0.3140575000	0.5597530000	-0.5189000000	-0.8674000000	-0.1456910000	0.6146700000	0.6478900000	-0.6672000000	-0.2666000000	0.3180000000	0.5325000000	0.4929000000	0.7293000000	-1.0692800000	2.4370000000	1.1800000000	-1.1600000000	0.2428000000	-0.5177000000	-0.1858000000	0.8669000000	-1.2070000000	-1.4250000000	1.0640000000	-0.2465000000	0.2019000000	-0.2427000000	0.6116071000	1.6630000000	0.2938000000	0.6031000000	0.4992000000	-0.9380000000	-1.0860000000	-1.0230000000	-0.1797000000	-1.0640000000	-0.6551000000
1.3890000000	0.7247000000	-0.0315360000	0.2588000000	0.4901270000	0.3972000000	0.1540000000	0.2234010000	-0.1169064000	-0.6078900000	-0.0316900000	-0.2117840000	-0.1424300000	-0.2005470000	-0.0458200000	-2.9490000000	-0.2252250000	0.3102300000	0.6756560000	0.4587150000	0.2553700000	0.3145170000	0.0716100000	0.3212000000	0.1276000000	-0.1416000000	-1.1950000000	1.0850000000	0.1564000000	-1.1450000000	0.1496000000	0.3485000000	1.5050000000	-0.4628000000	-0.2661000000	-0.8583000000	-0.5462000000	0.6812000000	0.0306500000	1.0640000000	-0.3453000000	-0.5729000000	-0.5826000000	-0.7935000000	-0.0906800000	-0.1742400000	0.0855800000	0.4106000000	0.1566000000	0.6642000000
0.7938000000	0.3878000000	-0.7064000000	1.6120000000	1.0480000000	0.5633000000	0.9741000000	-1.1060000000	0.4710000000	-1.3300000000	1.4460000000	-1.5070000000	-2.7460000000	-0.2555000000	-0.4438000000	-1.3370000000	-0.1560500000	1.0105100000	0.1904650000	-0.0647840000	0.3596697000	-0.0020798000	-0.7081600000	-1.3600000000	-0.6983000000	-1.4550000000	-1.5490000000	1.0510000000	-0.1875000000	-0.3977400000	0.3347000000	0.5846000000	-1.4180000000	-0.4627000000	-0.1630000000	-1.3680000000	0.5719000000	0.6103000000	0.7355200000	3.0290000000	0.0742570000	0.2112340000	-0.3631480000	0.0789230000	4.0270000000	0.6595270000	0.1048650000	-0.1154800000	0.6135890000	0.1133000000
1.2630000000	0.2457000000	-0.0224600000	1.3230000000	1.0780000000	0.2362000000	0.6750000000	-0.5360000000	-2.1560000000	-1.6710000000	1.3670000000	-0.1161000000	0.1196600000	-0.7895000000	-0.5718000000	-1.6100000000	0.0616400000	-0.0623100000	0.3679460000	0.4458350000	-0.1444100000	0.2158430000	0.0076170000	-2.4310000000	0.8864000000	0.0371600000	-2.4770000000	-1.6690000000	0.1742000000	-1.1270000000	1.1120000000	0.5432000000	1.3260000000	0.4060000000	0.1337000000	0.8695000000	0.2896000000	-0.0029920000	-0.1476000000	0.9364000000	0.1865000000	-0.8381000000	-1.3310000000	0.7943000000	-0.9189000000	-0.6806000000	1.0610000000	1.0770000000	-0.0995900000	1.1100000000
1.6100000000	1.0630000000	0.2123000000	0.3136000000	0.4657000000	1.2080000000	-0.7413000000	-2.1260000000	-0.9953000000	-2.2320000000	0.5158000000	-1.0210000000	-1.0320000000	0.5722000000	-0.1801000000	-1.1020000000	-1.0910000000	0.6748000000	-0.0145700000	-0.8884000000	1.1430000000	1.2870000000	-0.0846500000	-0.2619000000	-0.0954900000	0.4083000000	0.5459000000	-0.6416000000	-0.5647000000	-0.0399600000	0.1425000000	0.0153800000	0.8791000000	-0.0298500000	-0.4582000000	-1.4350000000	-0.0863000000	-1.4140000000	0.6595000000	-0.0674600000	-0.1984000000	-0.5050000000	0.1473000000	-0.2926000000	0.7642000000	0.3325000000	-0.3895000000	1.1590000000	0.3885000000	-0.3679000000
-0.1667590000	0.2638000000	-0.3059130000	0.0974845000	1.2750000000	0.3913000000	-0.0112430000	-0.2113900000	-0.2080000000	-2.2910000000	-0.6032400000	-0.1919830000	0.1980600000	0.1235216000	0.2933097200	0.2178000000	0.1047890000	0.8578730000	0.3624460000	0.2776000000	0.1711600000	-0.1275500000	0.1740600000	-0.3482680000	-0.3372000000	0.9896000000	0.5412000000	-0.1913000000	-0.4284000000	-0.1517000000	-0.6902000000	-0.1264000000	0.0083280000	-0.3616000000	-0.7909000000	-0.8211000000	0.2050000000	-0.3386000000	0.1588000000	0.0228000000	-0.1841000000	-0.3597000000	0.0986000000	0.4567000000	0.3755000000	-0.0182400000	-0.1783000000	-0.2693000000	1.1050000000	0.5214000000
-2.1940000000	-0.4765400000	1.2040000000	2.0450000000	-0.8343000000	-0.0340500000	-0.6963000000	-0.0418657000	-0.0665450000	0.0388300000	-0.4211900000	-0.1451330000	0.4118575000	0.0271730000	-0.9741000000	-0.8376000000	-0.1554020000	1.0831130000	0.2700160000	-0.3940700000	0.2624480000	-0.0350710000	-0.0306800000	-0.1387027000	0.1934000000	1.1310000000	-1.8080000000	-0.7337000000	-0.1256100000	0.0729300000	-1.0060000000	-0.7057000000	-0.3710000000	-0.8460000000	1.7110000000	2.3620000000	-0.3224000000	-1.3450000000	-0.9286000000	-0.7496000000	0.1735000000	-0.3151000000	-1.1540000000	0.2433000000	0.3571000000	0.2374000000	-0.0806400000	0.0993800000	1.2350000000	0.0289800000
0.1485800000	0.8483000000	0.3760480000	2.1920000000	-0.4313800000	0.1501880000	-0.9374000000	0.0253153000	-2.2950000000	0.2047100000	-0.3778800000	0.0059970000	0.4133500000	-0.3165640000	-0.3946410000	-1.5350000000	-0.2935720000	0.8289830000	0.1654860000	-0.2218470000	0.3876080000	0.3680490000	-0.2337950000	-0.1313200000	-0.5664000000	2.0730000000	-1.5390000000	-0.0704300000	-0.1449250000	0.2232000000	-1.0740000000	-0.4110160000	-1.3820000000	-0.6487000000	1.8140000000	2.6520000000	-0.5272000000	-0.9437000000	-0.1323000000	0.0156700000	0.2498000000	-0.1219000000	-0.6195000000	0.0615600000	0.1964000000	0.0356400000	-1.0420000000	0.5856000000	0.9547000000	0.0122300000
0.5233000000	-0.0007810000	2.0720000000	1.3860000000	1.0631900000	0.8187000000	-0.9745000000	-0.3124380000	0.4012510000	-1.6360000000	-0.1645000000	0.3254800000	0.7276300000	-0.1648214000	-0.1083000000	0.3672000000	-0.3986800000	0.4196500000	-1.9080000000	0.6900050000	0.2223100000	1.2210000000	-1.5580000000	0.3696000000	-1.8350000000	0.8248000000	-0.2775000000	0.0009596000	-1.9630000000	0.8956000000	-0.3900000000	-2.6530000000	-0.3274000000	-2.1780000000	0.4144000000	0.7301000000	-0.3848000000	0.3397000000	2.1940000000	0.1301000000	0.0301400000	0.0455200000	0.4539000000	-0.1951000000	1.7890000000	-1.7440000000	0.4730000000	-0.1220000000	-0.0079390000	0.7156000000
-0.1715000000	0.8105000000	2.9240000000	1.4770000000	1.2400000000	0.3220000000	0.5938000000	-1.3370000000	-2.7180000000	-1.0430000000	-0.8662000000	0.0436500000	0.2386000000	-2.1370000000	0.4199000000	-0.8026000000	-0.2568090000	0.8866630000	2.2590000000	-2.1230000000	-0.0105100000	0.0343902000	-0.6126000000	-0.7956000000	0.4989000000	-1.1200000000	-0.4487000000	0.7528000000	-0.3254000000	-0.2126000000	-1.8390000000	-1.4460000000	-0.6866000000	0.7105000000	0.4132000000	0.9149000000	1.0400000000	0.0404900000	0.6369000000	-0.1031000000	-0.0550300000	-0.6107000000	-0.7163000000	0.0927700000	0.1346000000	-0.4791000000	0.2668000000	0.0308400000	0.1879000000	-0.1836000000
1.6150000000	2.0310000000	3.6020000000	2.4410000000	0.6879000000	1.1280000000	-0.0580700000	-4.9180000000	-0.5769074000	-0.7499000000	-1.1010000000	-1.4780000000	-0.9264200000	-3.4690000000	-0.6199000000	-0.8694000000	0.0884080000	0.2415500000	0.6880550000	0.2967200000	0.3650520000	0.7100570000	0.1813000000	-0.5450000000	-0.9135000000	-1.0940000000	0.1119000000	1.5520000000	1.4100000000	-1.1310000000	-0.0825200000	-0.7347000000	-0.8630000000	-0.3779000000	-0.8972000000	-0.2404000000	-0.2963000000	0.7061000000	-0.2365000000	0.7495000000	0.9336000000	0.3449000000	-1.3290000000	0.9554000000	-0.7708000000	-1.9190000000	-0.5256000000	0.1994000000	0.0794900000	0.3000000000
1.4660000000	0.8467000000	3.7350000000	1.8000000000	-0.2691000000	0.9412000000	-0.2090000000	-0.6640000000	-2.8160000000	-0.2788000000	-1.0450000000	0.2587000000	0.1095400000	0.3764330000	-1.0640000000	-1.4730000000	0.0499520000	0.2113300000	0.5944250000	-0.1919350000	0.3194930000	0.8913012000	0.1020600000	0.1248000000	-0.5588000000	-0.3000000000	-0.6053000000	1.2490000000	0.9330000000	-0.3352000000	-0.5188000000	-0.5459000000	-0.7522000000	-0.1291000000	-0.3704000000	-0.1947000000	-0.2216000000	0.5199000000	0.1173000000	0.6793000000	0.8173000000	-0.1543000000	-1.1970000000	0.4051000000	-1.0040000000	-1.4050000000	-0.9178000000	-0.2408000000	-0.1977000000	-0.4002000000
0.7361000000	2.0470000000	2.5800000000	0.4892000000	-0.4867000000	2.0780000000	-1.1420000000	-2.0920000000	-0.0609910000	-0.1711200000	0.9054000000	-3.1820000000	-1.0303025000	-1.3160000000	-1.8430000000	-1.7330000000	-0.2344000000	1.6720000000	0.6812650000	0.9902000000	1.3320000000	-0.1126630000	-0.5920000000	0.1096000000	0.8910000000	-0.9622000000	-1.0470000000	-1.0420000000	0.7288000000	-1.2620000000	-1.2220000000	-0.1391000000	-0.2984000000	-0.0273600000	-1.0450000000	-0.2739000000	0.1112000000	-0.4234000000	0.5980000000	0.6710000000	-0.2769000000	-0.7945000000	-0.6082000000	1.0230000000	-0.2703000000	-1.2520000000	-1.6350000000	1.1930000000	2.2510000000	0.0845900000
1.9240000000	-0.4795000000	1.4430000000	0.7196000000	-0.0013050000	-0.2700000000	-1.4060000000	-1.0710000000	-2.6810000000	-0.3360000000	-0.4612100000	0.9957000000	2.1540000000	-0.3178000000	-0.5171000000	-1.4800000000	-0.1590770000	0.4005700000	0.1332360000	-0.1614550000	0.5883000000	0.5023390000	-0.2442800000	-1.2810000000	2.2250000000	-0.6229400000	-0.7540000000	-0.5245000000	-0.3856550000	0.2104200000	-0.2415330000	-1.0060000000	-2.6355700000	-0.4078000000	0.0651730000	0.3507000000	0.4518000000	0.7622000000	-0.9394000000	-1.4690000000	-1.0240000000	0.2601000000	-0.5816000000	0.8545000000	0.4813000000	0.2176000000	0.4916000000	0.4146000000	-1.0330000000	-0.7208000000
0.1399000000	-0.5282000000	0.7927000000	1.1430000000	0.5047800000	-0.0006443000	1.2050000000	0.5002000000	-3.4490000000	-0.2936000000	0.8081000000	0.6020000000	0.1694400000	-0.0475700000	-0.4377000000	0.1498000000	-0.4382193000	0.3859700000	0.4677000000	-0.3652050000	0.1555400000	-0.6092988000	-0.4039380000	-0.2451000000	0.9594000000	0.1932000000	1.3340000000	-0.4237000000	-1.3970000000	-0.7461000000	0.4614000000	0.6162000000	-0.4081000000	-1.2980000000	0.7287000000	0.3215000000	0.3866000000	0.6500000000	0.8434000000	0.2314000000	-0.6325000000	-0.3881000000	-0.8258000000	-0.0227200000	-1.1430000000	-1.3330000000	0.0303400000	0.1604000000	-0.0716000000	0.5740000000
-0.5354000000	0.7512000000	4.4100000000	-0.2806000000	-3.6800000000	-0.0076300000	-0.5085000000	-0.0534000000	-1.2420000000	-0.0407560000	-1.2246400000	0.8734000000	-0.4455025000	0.4040950000	-0.2566600000	-0.2298000000	0.1593120000	0.6753430000	0.8676400000	-0.1279710000	-0.0092100000	0.3212782000	0.3198130000	0.5067000000	-0.0968600000	0.1759000000	1.9010000000	3.0540000000	-1.0980000000	-0.8794820000	-0.7090850000	-2.6160000000	-0.8743000000	-2.3340000000	0.1765800000	-0.9438000000	-0.3601390000	-0.2232710000	-0.0608200000	0.7512000000	0.1843000000	-1.4220000000	1.0370000000	-0.3479000000	0.1858000000	-1.1850000000	-2.1250000000	1.1650000000	-0.8678000000	0.4187000000
-0.7457000000	-0.4547000000	3.7660000000	0.5964000000	0.4115000000	-0.9762000000	-1.1800000000	-1.1270000000	-0.9295000000	-0.4725870000	-0.7527850000	0.2312030000	-0.1933900000	0.5830076000	0.4178000000	0.4053000000	0.3184000000	0.2922800000	0.4053000000	0.9841500000	-0.7519000000	-0.1294130000	2.1330000000	-4.3870000000	-2.0520000000	-1.3540000000	1.8580000000	2.8550000000	0.4251100000	-0.1305000000	-0.2862750000	-2.1630000000	-0.4734000000	-1.7750000000	-1.6720000000	-1.3280000000	-0.8918000000	-1.4410000000	0.1741000000	0.7060000000	0.5291000000	0.3395000000	0.4838000000	-0.4331000000	0.9767000000	-0.8310000000	-0.6990000000	0.9000000000	0.3140000000	0.5916000000
-0.9048400000	0.2734000000	3.9750000000	-0.8645000000	-0.1122160000	-1.4340000000	-1.8410000000	0.2887000000	0.3656000000	-0.0010730000	-0.6228710000	0.1128050000	0.3420700000	0.5626400000	-0.1512000000	-2.1480000000	0.5280290000	0.1761880000	0.2534400000	0.8077090000	-0.3346800000	0.1274100000	2.3110000000	-0.2634140000	-0.5831000000	-0.0602600000	1.2110000000	2.1740000000	0.2490600000	-0.2421648000	2.6780000000	0.9038000000	1.6910000000	-1.3560000000	-0.3447000000	-1.9560000000	-0.7817000000	-0.9229190000	-0.4011000000	-0.2341000000	-0.3060000000	-0.9946000000	-0.4523000000	-0.7742000000	0.3496000000	-1.2440000000	-1.0530000000	-0.1401000000	-1.6080000000	-0.6255000000
-0.0472200000	0.3557000000	3.0640000000	0.1855280000	0.1659000000	0.3467800000	-0.1790970000	-0.0838300000	-0.0710610000	0.0424700000	-1.0680000000	0.1246560000	-0.4422825000	0.2219150000	-0.5008000000	-0.8383000000	-0.3789970000	0.9583330000	-1.0920000000	-0.5635200000	-0.5687700000	-0.1730988000	0.1592800000	0.2916000000	0.1291000000	-0.9123700000	0.0204900000	1.2990000000	-0.1809000000	-0.6020800000	-0.7436500000	-0.6401000000	-0.7554000000	-0.6703000000	-0.1793600000	0.0091460000	-0.3217410000	-0.1291340000	-0.1709000000	-0.0489100000	0.0701700000	-0.2325000000	0.2209000000	-0.1780000000	0.3358000000	0.7390000000	-0.5810000000	0.6400000000	0.2351000000	0.1116000000
-0.1309100000	0.6974000000	2.2490000000	0.6536000000	0.2626000000	-0.8801000000	0.5827000000	-0.7103000000	-0.0319560000	0.2120200000	-0.2593000000	-1.5440000000	-0.2351825000	0.2067200000	-0.2971410000	-1.2930000000	-0.3216950000	0.9639030000	0.7949700000	-0.3917300000	-0.1081800000	-0.0656888000	-0.9707000000	1.2000000000	0.0904900000	-0.2927000000	0.6929000000	1.1740000000	-1.3840000000	0.6770000000	-0.7485000000	-1.4480000000	-1.0250000000	1.3580000000	-1.5750000000	-0.3754000000	-0.3282350000	1.3060000000	-0.0614700000	0.5855000000	-0.1984000000	-0.0090240000	0.0913300000	-1.4750000000	0.7572000000	0.9445000000	-1.5100000000	-0.2267300000	0.5175000000	-0.8599000000
-0.3667000000	0.6543000000	3.6750000000	-0.3666000000	-0.8755000000	-1.2950000000	0.0875800000	-0.1684000000	-1.8350000000	-0.1476610000	0.8826000000	0.1025160000	-0.1663300000	0.2460000000	-0.6422000000	0.3983000000	-0.0111700000	0.4123400000	0.5246700000	-0.0365500000	-0.3519000000	0.0029900000	-0.0778100000	-1.4300000000	0.0786700000	-0.4935000000	0.2731000000	1.7680000000	-1.5230000000	-1.2880000000	-0.7783000000	-0.5075000000	-0.4948000000	-0.2097000000	-0.5250000000	-1.1710000000	-0.2281000000	-0.4987000000	-0.8693000000	0.7717000000	1.5350000000	0.3162000000	0.6185000000	0.4616000000	0.6754000000	0.5517000000	0.5536000000	0.6627000000	0.2477000000	-0.7447000000
1.6660000000	-1.0800000000	1.6740000000	-0.4293000000	1.1150000000	0.4461000000	-1.0830000000	0.2545100000	-0.9222000000	-1.4250000000	-0.2816190000	1.2350000000	0.1467000000	-0.7607000000	-0.2190000000	-1.8990000000	0.0360350000	0.3619000000	0.1089460000	0.5727000000	1.1050000000	-0.3115000000	-0.3076000000	-1.3200000000	-0.2253000000	-1.2960000000	0.4791000000	0.7816000000	-0.2585000000	-0.8568000000	-0.7213000000	1.0470000000	0.5483000000	0.1804000000	0.0360400000	0.1188000000	0.8059000000	0.7353000000	0.5998000000	-0.1353000000	-0.2522000000	0.1702000000	-2.5780000000	-0.3424000000	-0.2166000000	-0.9683000000	-0.4863000000	0.8937000000	-0.0152500000	0.8573000000
0.4212000000	-0.8248000000	1.8340000000	-0.0116800000	0.7974000000	0.1207000000	-0.8395000000	-0.4435000000	0.0314100000	-0.9203000000	-1.9910000000	1.4830000000	1.9870000000	-1.7320000000	-0.3124000000	-0.5879000000	-0.1754310000	0.5975400000	0.0008600000	-0.0762150000	0.9938900000	-0.0071998000	-0.1460550000	-1.3760000000	0.6849000000	-0.4674000000	-0.9427000000	1.5910000000	0.2086000000	-0.7526000000	-0.4771000000	-0.5493000000	-1.0280000000	-0.7675000000	-0.6528000000	0.3129000000	1.0000000000	1.7270000000	0.1749000000	0.5219000000	-0.2760000000	-0.6197000000	-2.5310000000	-0.0742300000	-0.3874000000	-0.9882000000	0.3898000000	0.1668000000	0.4379000000	0.3814000000
0.2080600000	1.0670000000	0.4074000000	0.6947000000	0.9748000000	-0.1329000000	-0.3251000000	-0.2371000000	0.7188000000	-1.8080000000	-1.1090000000	0.0247700000	0.3581600000	0.1986060000	0.2131000000	-1.3310000000	0.1156780000	0.2735300000	0.5497860000	0.2471530000	0.4578800000	0.0110712000	0.1242900000	-0.1987000000	-0.6953000000	-0.0745200000	-0.5849000000	0.7256000000	-0.6115000000	-1.0300000000	3.4970000000	-1.2120000000	-1.1690000000	-0.3546050000	-1.5940000000	-0.9602000000	-0.1811000000	0.0014290000	2.0550000000	0.4177000000	-0.2402000000	-0.4838000000	-0.8845000000	0.1916000000	-0.0685900000	0.0366900000	-0.2123000000	0.1457000000	-0.0222700000	0.1113000000
-1.2060000000	-0.4750000000	0.6788000000	1.0810000000	0.4632000000	0.6445000000	0.2713000000	-0.1357000000	-0.2329160000	0.1955000000	-0.0217200000	0.6452000000	0.0201100000	-0.7153000000	-0.0145600000	-1.2150000000	0.5425000000	0.6526200000	0.3926760000	-3.7260000000	-0.2002000000	1.9810000000	-0.4991000000	-0.6917000000	-0.0032610000	-0.9455000000	-1.7460000000	-0.0943300000	0.3355000000	0.0562700000	0.0957500000	-0.2314000000	0.8063000000	-0.3066000000	1.1140000000	-0.0121700000	-0.4431000000	0.1584000000	0.9258000000	1.4210000000	-0.3561000000	-0.1358000000	-0.1274000000	-0.2433000000	-0.5976000000	0.3457000000	-0.6703000000	-1.8610000000	0.5338000000	0.3963000000
-1.3680000000	-3.0090000000	0.9897000000	0.3920000000	1.3900000000	-0.6386000000	-0.0688770000	-0.1912717000	2.1620000000	2.1150000000	-0.1203000000	1.3390000000	-3.0320000000	0.0707830000	-1.8600000000	-1.5460000000	-0.2037860000	0.8762800000	0.3731800000	-0.2250300000	0.3486300000	0.0788302000	-0.3184900000	-0.5212000000	-0.3257000000	-0.3930000000	0.0906900000	-0.4848000000	-0.0479500000	-0.6832000000	0.0452800000	-0.0038640000	0.4008000000	-0.0011030000	0.0975800000	-0.3487000000	0.4915000000	-0.0771100000	0.6613000000	0.7743000000	-0.0676300000	-0.0682500000	0.6961000000	0.5732000000	0.4940000000	0.1743000000	-0.0527700000	0.2222000000	-0.4127000000	0.0138400000
1.6050000000	-0.2158000000	-1.6270000000	1.3110000000	-0.8630600000	1.7340000000	-0.7296000000	0.3098900000	-0.3599110000	-1.2000000000	-0.8445510000	-0.2061600000	-0.5129925000	-0.4871000000	-0.3574600000	-1.0380000000	-0.1741710000	0.3459700000	0.7639900000	-0.2077000000	-0.2103620000	0.0460700000	0.5157100000	-0.0140700000	-0.6395600000	-1.0804000000	0.9218000000	-0.9147000000	-0.0148400000	0.5029000000	0.1224000000	-0.2908000000	1.1800000000	0.2523900000	0.3617000000	0.1677940000	-0.8024000000	1.4040000000	0.6884000000	-1.0960000000	0.5555000000	-0.8791000000	1.4020000000	-0.9947000000	0.2671000000	0.3674000000	-0.5697000000	1.3220000000	-0.9876000000	-0.1710000000
-0.9526000000	-2.0200000000	-1.3490000000	0.5045000000	-1.0750000000	0.0498900000	1.5600000000	0.7017000000	1.2750000000	0.3493900000	-0.7433000000	0.1149260000	0.1194675000	1.1090000000	0.5358000000	0.8183000000	1.7070000000	-0.0725000000	0.1108200000	-0.5889400000	0.1455500000	-0.6235758000	-2.3990000000	-0.0456800000	-1.7900000000	0.5645000000	-0.3408000000	-1.7020000000	2.2900000000	-0.0032830000	-0.1814400000	-1.5750000000	0.4353000000	-1.6930000000	-0.6325200000	-0.3936600000	0.4900000000	0.5504000000	-2.0660000000	1.5500000000	0.5989000000	1.1890000000	1.5600000000	0.6347000000	1.8370000000	1.9500000000	-1.2910000000	2.3060000000	-0.3722000000	-2.2480000000
-0.2084000000	0.3255000000	-0.6007000000	0.2417000000	0.4147000000	0.8340000000	-0.7212000000	0.9138000000	0.7017000000	-1.4400000000	-0.2159000000	-0.0165530000	-0.2520300000	-0.1029440000	0.4970000000	-0.4455000000	-0.3998140000	1.2358930000	0.3767000000	-0.6399800000	-0.1736900000	-0.4328688000	-0.3597300000	1.6660000000	-0.4883420000	0.7302000000	-0.0122000000	-0.2467000000	-0.3573730000	-0.3045800000	-0.3860100000	-0.5222900000	-1.4810000000	0.0080050000	-0.3138520000	1.1780000000	-0.0184880000	-0.3401500000	0.1734000000	-0.1216000000	0.1715000000	0.2879000000	-0.0017950000	-0.3977000000	-0.1129000000	-0.5026000000	-0.0666600000	-0.7997000000	0.7474000000	-0.2600000000
-0.4123000000	0.8517000000	-0.0812090000	-0.0956440000	-0.2116800000	0.2122000000	-0.0571390000	0.0452300000	-0.2415620000	-0.0211040000	-0.5756500000	0.0912460000	-0.0618100000	-0.1503770000	0.4421000000	-0.1344000000	-0.1496360000	0.9920600000	0.8364560000	-0.1141400000	0.4067200000	0.0799012000	-0.6844000000	0.9042000000	-0.3243000000	-0.3985000000	-1.7400000000	-1.0760000000	0.3805000000	0.3522000000	-1.4120000000	-2.2500000000	-1.7500000000	0.2433000000	-0.3100000000	0.6938000000	0.3589000000	1.1790000000	0.6287000000	0.0887000000	-0.4322000000	0.5262000000	0.1255000000	-0.2094000000	-1.0790000000	0.0306700000	-0.6084000000	-0.5653000000	0.9157000000	0.0882600000
0.3299000000	-0.8768100000	-0.5693000000	0.5800000000	-3.1830000000	1.4750000000	0.1032000000	-0.0368307000	-0.6699000000	-0.0879400000	0.1092000000	-0.0469000000	0.4687975000	0.1268960000	-0.1737000000	0.4298000000	-0.0675580000	0.7053200000	0.2702500000	-0.5540610000	0.2240197000	0.2410402000	-0.4743400000	-0.0100200000	0.5844000000	-0.6786600000	-0.7481000000	-0.5496000000	-0.3039050000	-0.1670120000	-0.2686000000	-0.7457000000	-0.8150000000	-0.6849000000	0.2807000000	-0.4095000000	0.1766000000	-0.0973220000	0.7925000000	0.1684000000	-0.3495000000	0.2909000000	-0.1577000000	0.2483000000	0.4441000000	0.5354000000	-0.7356000000	-0.3706000000	0.4385000000	0.0210000000
0.3121000000	-1.2042920000	-0.3432000000	0.1851000000	0.5482000000	1.2620000000	0.4323000000	-0.3387000000	0.1812000000	-1.2020000000	0.3483000000	-0.3558000000	-0.4829000000	0.0605890000	0.1415000000	-0.3960000000	0.0915350000	-0.8987000000	0.2205160000	-0.1774210000	0.5988000000	0.5439832000	-1.1740000000	-0.5553000000	-0.0288600000	-0.4211000000	0.1876000000	-1.3570000000	-1.3360000000	-0.4863000000	-0.3728000000	-0.5890000000	-1.5450000000	-0.6432000000	2.1730000000	-0.3748000000	1.4560000000	-0.3712000000	2.1630000000	-0.1228000000	0.0682500000	0.5136000000	0.1960000000	0.0830500000	0.9159000000	0.6051000000	-0.0488900000	-1.2110000000	-0.1578000000	-0.3163000000
-0.2774000000	-0.2785000000	1.2750000000	1.6380000000	1.2460000000	-0.6920000000	-0.4982000000	0.0278100000	-1.5230000000	-0.4900000000	-0.3832000000	0.0887000000	0.3423600000	0.1070460000	-0.8800000000	-1.9830000000	-0.0616130000	1.0171830000	0.4900850000	-1.9880000000	0.4694900000	3.8250000000	-1.7290000000	0.3041000000	0.8215000000	-1.3970000000	-0.3150000000	-0.2385000000	0.3283000000	-0.6829000000	-0.4336630000	-1.2540000000	-0.7319000000	-0.9578000000	1.0610000000	0.8486000000	0.1117000000	-0.0158400000	0.3886000000	1.1530000000	0.5136000000	0.0200100000	1.0460000000	-0.3306000000	0.3212000000	-0.0174900000	-0.7985000000	0.2345000000	0.2526000000	0.3861000000
-1.5060000000	-0.3736000000	1.4320000000	1.7890000000	-0.9796900000	0.1094080000	-1.4480000000	-0.0342400000	0.1212670000	0.1359100000	-3.4050000000	0.7946000000	0.6736175000	0.4671630000	0.0139100000	-0.7696000000	-0.1724900000	-0.1420400000	0.0904950000	-0.4408880000	0.3064600000	0.2858790000	0.3834200000	0.4763000000	1.8630000000	-0.3974000000	0.5962000000	-2.0320000000	-0.7894000000	0.1387760000	-1.6000000000	-0.9095900000	-1.0880000000	1.0170000000	1.4750000000	0.0577410000	-0.1981192000	-2.0790000000	0.0098010000	0.1988000000	1.4020000000	-0.0097510000	2.4180000000	-0.7333000000	1.5590000000	1.8700000000	-2.7870000000	0.9417000000	-1.7050000000	-0.4347000000
-0.6066000000	-0.2156000000	1.9740000000	0.7095000000	-0.4015890000	0.8739000000	-0.5823000000	0.1057000000	-3.2280000000	-0.2321000000	-0.4438100000	0.5366000000	-0.5355325000	0.3747750000	-0.0559100000	0.0203300000	-0.5571000000	0.2517000000	0.6976950000	-0.5771600000	0.1512000000	-0.3615688000	-0.5407000000	-1.0930000000	-0.5722000000	0.0995700000	0.3102000000	-1.3380000000	0.2726000000	-0.1047000000	-1.3010000000	-2.6020000000	-0.3277000000	0.0914200000	-0.2099000000	-0.5061000000	-0.5594510000	-0.8006000000	0.0808200000	-0.3942000000	0.0228900000	-0.1077000000	0.9236000000	-0.1553000000	1.1280000000	1.3630000000	-0.8133000000	1.4550000000	0.3148000000	0.5724000000
2.1270000000	1.4910000000	-1.5690000000	1.1950000000	-0.1979000000	-1.3370000000	-0.7069000000	-1.1110000000	-1.2770000000	-0.8387000000	-0.3319000000	0.5980000000	0.5535875000	0.9846000000	0.6173000000	-0.8152000000	-0.0676300000	0.0111600000	-3.0970000000	-2.0010000000	1.1650000000	1.9800000000	-0.4203000000	0.7220000000	-0.1435000000	-2.3520000000	0.5729000000	-0.5786000000	-2.9640000000	0.4870000000	-2.6870000000	-2.8500000000	-1.7010000000	-0.0699000000	-0.4052000000	0.4306000000	-0.2043000000	0.3851000000	-0.4255000000	0.7345000000	0.8486000000	0.3730000000	0.4983000000	0.7884000000	0.5902000000	1.1750000000	-1.2990000000	0.1954000000	0.8565000000	0.7660000000
2.5060000000	1.7260000000	-3.4440000000	1.1860000000	-0.9624700000	-2.5690000000	-0.5860000000	0.0380300000	-2.1720000000	0.0552200000	-0.4760000000	1.0780000000	0.8480285000	1.1180000000	0.6702000000	-0.3533000000	-1.5030000000	0.2520000000	-4.3360000000	-1.9740000000	1.8070000000	2.6420000000	-0.0913900000	0.7560000000	0.1834000000	-1.3080000000	0.5429000000	-0.7877000000	-1.7580000000	0.6130000000	-2.5020000000	-3.8450000000	-1.9090000000	-0.0179400000	-0.3013000000	0.3035000000	-0.0193900000	0.3561000000	-0.8885000000	0.2724000000	0.8695000000	0.4139000000	0.2643000000	1.0020000000	1.0000000000	1.2200000000	-2.3190000000	0.5604000000	0.7565000000	0.6190000000
1.7530000000	0.4879000000	-0.1223000000	0.7821000000	-0.3049000000	-0.2080800000	-0.1138000000	0.4771520000	-1.6400000000	-0.2565400000	-0.5122900000	-0.0079840000	0.2261800000	0.1411290000	0.3634000000	-0.4001000000	-0.2313300000	0.6973530000	0.5168460000	-0.4694650000	-0.5714800000	0.2217652000	0.0798200000	0.4597000000	0.3952000000	-1.6260000000	-0.4854000000	-0.0929000000	0.1450000000	0.2567000000	-0.8118000000	-1.1450000000	-0.8493000000	-1.2040000000	0.0444900000	0.3443000000	-0.4857020000	0.3138000000	0.3932000000	0.0782000000	-0.0157200000	-0.2073000000	0.2170000000	-0.1289000000	-0.3081000000	0.0681600000	0.1911000000	-0.7749000000	-0.0298000000	-0.5662000000
2.1880000000	-0.4511000000	0.1117000000	0.9650000000	-2.6440000000	1.1530000000	-0.0428500000	-0.0048250000	0.1921000000	-0.0359000000	-1.0950000000	-0.6780000000	-0.9790000000	0.0478230000	0.0093280000	0.0508200000	-0.1702850000	-0.9838000000	0.8002860000	-0.7810000000	-0.0214420000	2.5390000000	-0.3662000000	0.3654000000	0.6778000000	-1.6450000000	-0.0077610000	0.3767000000	0.3326000000	-0.8477000000	-0.7612000000	-0.7593000000	-1.1630000000	0.0024430000	0.7591000000	0.8069000000	-0.0670000000	1.0500000000	1.1030000000	-0.4142000000	-0.6561000000	-0.4377000000	-0.0943600000	-0.4603000000	-0.5275000000	-0.1592000000	0.2158000000	-0.9192000000	-0.4482000000	-0.1646000000
1.7890000000	-0.6429000000	0.1309000000	1.1720000000	-1.9190000000	0.7736000000	0.1864000000	0.4347500000	-0.3030350000	-0.0144200000	-0.3634500000	0.1933000000	0.1550075000	-0.4212000000	-0.2675000000	-0.0439600000	-0.2244650000	0.4217330000	0.6325860000	-4.1690000000	-0.2696920000	2.5940000000	-0.1880000000	-0.1612000000	0.6812000000	-2.2370000000	0.2766000000	0.2011000000	0.1220000000	-0.3843000000	-1.5410000000	-1.2440000000	-1.6520000000	0.0198300000	0.9225000000	0.4913000000	-0.0126100000	0.8878000000	0.5162000000	-0.5228000000	-0.4787000000	-0.0553200000	-0.0379700000	-0.2579000000	-0.3811000000	0.1172000000	0.5212000000	-0.1788000000	0.5532000000	0.1958000000
1.0550000000	-0.2167620000	-0.6524000000	0.0169480000	-0.7370000000	0.3083000000	-0.0159000000	-0.4379000000	0.0018770000	0.0403100000	-0.8287500000	-0.0860100000	0.5066075000	0.3761030000	-1.1460000000	-0.2062000000	-0.1167000000	-0.3679000000	0.4302050000	-0.7512180000	0.3946000000	0.7357000000	-0.0002954000	-0.3912000000	-0.0818220000	-0.0609800000	0.7077000000	-1.0500000000	-0.3932100000	0.1904600000	-0.5928000000	-1.2070000000	0.6228000000	-0.1191000000	0.2906000000	0.0723200000	0.6074000000	0.0391000000	1.1440000000	0.0632600000	-0.3797000000	-0.2033000000	1.0130000000	-0.3249000000	0.0809400000	1.0300000000	-0.0668000000	0.1072000000	-0.1947000000	0.2928000000
1.5730000000	-1.0410000000	-0.3445000000	0.7508000000	-1.9280000000	1.0700000000	0.7720000000	0.2480000000	-2.3290000000	0.4192000000	-0.6680000000	0.1490530000	0.2927075000	0.1045460000	0.4121000000	-0.1754000000	-0.2758690000	0.2005800000	0.2967310000	-0.5314450000	0.4257180000	0.3458690000	-0.0463600000	0.6985000000	0.2060000000	-0.7683200000	0.2604000000	0.3429000000	-0.3441350000	0.2505400000	-0.5026030000	-0.7932000000	-1.9514700000	0.2955106000	0.1661850000	0.9610000000	0.0054708000	0.0444800000	1.1490000000	-0.1590000000	-0.3449000000	-0.6906000000	-0.8012000000	-0.7501000000	0.5887000000	0.9579000000	-1.1680000000	0.2899000000	0.4540000000	-0.0564600000
0.0723100000	-0.7762180000	-0.3489000000	0.1134000000	-0.2575000000	0.3108000000	0.4866000000	0.2320400000	-0.5425000000	0.2758000000	-0.2834000000	0.6604000000	-0.2131025000	-0.0392370000	0.2817000000	0.2254480000	-0.6562000000	0.9822000000	0.4649860000	-0.4304170000	0.1299280000	0.4068312000	0.1792000000	0.5337000000	-0.2059000000	-0.2814500000	-0.1786520000	-0.2719200000	-0.0672650000	-2.1530000000	-1.2760000000	-0.0833800000	0.2327000000	-0.0662400000	0.2374000000	0.2522000000	0.0808970000	-0.2492000000	0.8142000000	-0.6738000000	-0.1288000000	-0.2394000000	-0.6720000000	0.1030000000	-0.0681600000	1.0000000000	-0.2879000000	-0.0858900000	0.6912000000	-0.5183000000
0.1153100000	-1.0580000000	-1.3390000000	-0.0198140000	-0.0250700000	1.2420000000	2.1500000000	-1.2950000000	-0.1242160000	0.0399530000	-0.8490000000	-0.5301000000	-0.2238925000	-0.0021900000	-0.2478000000	0.3567000000	-0.0917950000	1.2303520000	0.5085100000	-0.1225300000	-0.2099400000	-0.0256800000	0.1204400000	0.6654000000	-0.0171600000	-0.1106800000	-0.4007000000	-0.0446000000	-0.7284000000	-1.5310000000	0.5048000000	-0.8593000000	1.4260000000	0.7985000000	-0.0858400000	0.1839000000	0.8800000000	-1.4680000000	0.0418700000	0.7989000000	0.2209000000	-0.6157000000	0.3837000000	-0.2473000000	0.5485000000	0.2998000000	0.0758730000	-1.5680000000	0.3799000000	0.6034000000
0.9732000000	0.5402000000	-0.0200200000	0.2423000000	-0.4476000000	-0.9063000000	1.7930000000	-2.5830000000	-0.9146000000	-0.7463000000	0.1055000000	-0.1107000000	0.2349175000	-0.0252970000	-0.7034000000	-0.4969000000	-0.2043000000	0.1515000000	0.4304650000	-1.3760000000	1.0370000000	0.2478290000	0.7071000000	-1.2450000000	0.1439000000	-0.8284000000	0.5933000000	1.1500000000	0.3096000000	-2.6670000000	-1.1700000000	-2.6790000000	-1.1230000000	-0.4715000000	1.2200000000	0.9919000000	0.3490000000	0.6575000000	-0.1521000000	-0.2621000000	-0.8450000000	-0.3477000000	0.5317000000	0.3408000000	0.5906000000	0.2948000000	0.1558000000	0.2288000000	0.0028820000	0.5944000000
0.0533300000	-0.9977000000	0.8171000000	-0.1126000000	-1.3650000000	0.5198000000	-0.0898810000	-0.3514000000	0.1795000000	-0.1272000000	-0.2294000000	0.1517300000	-0.2796000000	-0.1581870000	-0.4323000000	0.5902000000	-0.0683620000	0.2887800000	0.0606900000	-0.0640120000	0.8055897000	1.5600000000	-0.0868250000	0.2166000000	0.4630000000	0.4268000000	1.1060000000	-0.0058570000	-0.9242000000	0.2036450000	-0.3969000000	0.0249200000	-1.1520000000	-0.6033000000	0.6504000000	-0.2839000000	1.4420000000	0.7957000000	-0.5139000000	-1.1320000000	-0.0938400000	0.0275300000	0.2999000000	-0.3130000000	2.1530000000	0.1940000000	-0.0449900000	-1.4910000000	-1.6690000000	-0.7804000000
-1.7970000000	-0.9526000000	1.8340000000	-0.1154000000	-0.5656944000	-0.0888100000	-1.9590000000	0.1006000000	0.0914230000	0.1116900000	-0.8411000000	0.3047870000	0.3119100000	0.0761400000	-0.4171000000	-0.6416000000	-0.0949750000	0.4429130000	0.4170100000	-0.4684890000	0.2612500000	2.9900000000	0.3263480000	1.4880000000	1.0990000000	0.1007000000	1.8360000000	0.5168000000	-3.2790000000	1.4970000000	-1.7830000000	-0.6329900000	-0.9866000000	0.3055000000	1.6620000000	-1.2950000000	2.1170000000	-1.6370000000	-0.9221000000	-0.6091000000	1.0560000000	0.7854000000	-0.1541050000	-1.0320000000	3.6540000000	0.7129000000	-1.3780000000	-3.4650000000	-0.3091000000	0.0834600000
-0.0207900000	2.0560000000	-0.6180000000	-0.3437000000	-0.7586000000	-0.4613000000	0.1895000000	-0.5685000000	0.0693800000	1.4050000000	-0.9855000000	-0.8287000000	-0.1536900000	0.1111130000	0.1156000000	0.5391000000	-0.4263000000	0.8565000000	0.5013560000	-1.2280000000	-0.1030000000	-0.7859000000	0.3291000000	-0.3201000000	-0.2486000000	1.0800000000	-0.0452000000	-0.5237000000	-0.5018000000	-0.7261000000	-0.4576000000	0.0972500000	0.9789000000	0.2220000000	-0.4333000000	-0.2675000000	0.2526000000	0.2170000000	-0.0535900000	0.0023990000	1.4790000000	-0.1241000000	-0.2058000000	0.5573000000	-0.6189000000	0.1854000000	0.0663400000	-0.4096000000	-0.0806000000	-0.5340000000
1.1840000000	1.1470000000	-0.0733800000	0.5519000000	0.3200000000	0.8223000000	0.1301000000	0.1271000000	0.2561526000	0.1773000000	0.2601000000	0.1902980000	-1.7670000000	-0.1345644000	0.0592700000	0.4045940000	-0.1169230000	-2.2310000000	-2.7280000000	0.4829800000	0.2096000000	0.1099770000	0.1537000000	-0.3354490000	-0.5538000000	0.1940000000	-0.1634000000	-0.0318700000	-0.1390000000	-0.4603000000	-0.3208000000	-0.1599000000	0.8658000000	-0.1972000000	-0.2655000000	-0.5507000000	0.3864000000	0.5298000000	-0.2068000000	0.4042000000	-0.1057000000	-0.2283000000	-0.0449600000	0.7601000000	0.3079000000	0.5312000000	0.6712000000	0.1192000000	-0.4278000000	-0.0802200000
0.4188000000	0.3597000000	0.8095000000	1.1860000000	0.1079000000	0.1732000000	0.6960000000	-0.0935447000	1.7140000000	1.2430000000	1.2830000000	-0.0023950000	0.3642575000	0.1657090000	0.3477000000	0.8167000000	1.2870000000	-1.5070000000	-2.0530000000	-0.8901000000	-1.3820000000	-2.6350000000	-2.4710000000	0.1339000000	-0.2561700000	0.5591000000	-0.1013000000	-0.8008000000	-0.3909000000	-1.4800000000	-0.1557000000	0.4292000000	0.4789000000	0.5469000000	-0.4144000000	-0.1826000000	0.0995000000	0.4639000000	-0.0956600000	0.1393000000	-0.2696000000	-0.4832000000	0.8851000000	0.6882000000	-0.1070000000	0.6463000000	0.4513000000	0.2313000000	0.2093000000	-0.4941000000
1.0340000000	-0.6410000000	0.7748000000	-0.9339000000	-0.6207744000	0.3465000000	-0.7708000000	2.3630000000	1.9770000000	1.7570000000	0.0242500000	-0.1588320000	-0.2250825000	0.1009600000	-0.2886000000	1.0800000000	-0.2815000000	-0.8237000000	0.2969660000	-3.6850000000	-1.9660000000	0.1212912000	-0.1722000000	1.9240000000	-0.4822000000	-0.4676600000	-0.2908000000	0.0077320000	-0.1104000000	0.9283000000	-1.8830000000	-0.2693000000	-2.9380000000	2.0370000000	-0.8899000000	-0.4011000000	0.3950000000	-0.4166000000	0.2818000000	-0.4212000000	0.2529000000	0.3223000000	-0.8324000000	0.0717200000	-0.3235000000	-0.1202000000	-0.7072000000	-1.2130000000	0.2098000000	-1.9240000000
0.9450000000	1.1920000000	0.4348000000	-0.4109000000	-1.2430000000	-0.1045000000	-1.2450000000	1.4100000000	2.4680000000	2.3200000000	0.0892700000	-0.0294794000	-2.3410000000	-0.7753000000	-0.8486000000	0.9359000000	-1.2710000000	0.3595930000	-0.5550000000	-1.1940000000	-0.9182000000	-1.1460000000	0.3689000000	0.8950000000	-0.3115000000	-0.6718000000	0.6979000000	0.1714000000	-0.3027000000	0.5180000000	-1.8210000000	-0.9217000000	0.7910000000	1.4530000000	-1.0890000000	-1.1890000000	1.0020000000	-0.4809000000	-0.0295000000	0.4725000000	0.2926000000	0.2249000000	0.0553000000	-0.2756000000	0.5692000000	0.6265000000	-0.0285700000	-1.0770000000	0.4235000000	-1.2470000000
-0.7987000000	-0.2136170000	0.3720000000	-0.5007000000	-0.4981030000	-0.0752800000	-0.7985000000	0.3205000000	-0.0453060000	1.9850000000	-1.7510000000	-0.5146340000	-0.4483925000	0.0544800000	-0.2009910000	1.1330000000	-0.2112450000	1.0271230000	0.7720100000	-0.2596200000	0.0254480000	0.2066912000	0.2645300000	1.2230000000	-0.5522100000	-0.9441000000	0.5365000000	-0.1200000000	2.4420000000	-0.1744000000	-0.0638900000	0.7070000000	0.8297000000	0.1057000000	-1.1370000000	-0.1308000000	-0.3957000000	-0.2110500000	-0.1239000000	0.3171000000	0.0692000000	-0.0314200000	-0.2791000000	1.2410000000	-0.0902000000	-0.6419000000	-0.7549000000	-2.3620000000	-0.2269000000	-0.4433000000
0.0683300000	-0.2645308000	0.1219000000	0.0361700000	-0.1827000000	-0.8915000000	-0.0926700000	0.1550570000	0.5663000000	1.2640000000	-0.3587000000	-0.0178000000	-0.1394625000	0.0405960000	0.1695000000	1.3980000000	-0.1721400000	0.1815130000	-0.2479100000	-2.0300000000	-0.2425500000	-0.5212788000	0.0454100000	1.0950000000	0.4228000000	-0.0040700000	-0.1197000000	-0.2621110000	2.0630000000	0.1236260000	0.5838000000	0.8207000000	0.3364000000	-0.4135000000	-1.4040000000	-0.2071000000	-0.2941510000	-0.3945400000	-0.1441000000	0.5429000000	-0.0650500000	-0.1647000000	-0.4603000000	0.8177000000	-0.6155000000	-0.5922000000	-0.3532000000	-0.1680500000	-0.7421000000	-0.4306000000
0.3190000000	-0.5161000000	1.2070000000	-0.1089000000	-0.4919000000	-0.1256000000	-0.0287900000	0.9642000000	0.7391000000	1.2410000000	0.3282000000	0.9141000000	0.8440000000	0.6467000000	0.3954000000	1.1760000000	-0.1615000000	-1.0420000000	-0.3141000000	-5.2590000000	-0.4653000000	-0.4972000000	-0.3422000000	0.8883000000	-0.4793000000	-0.1975000000	0.2382000000	0.1557000000	-0.1865000000	0.2573000000	-0.4662000000	0.4806000000	-1.2650000000	-0.1686000000	-0.0509400000	-0.1192000000	0.0069330000	-0.4546000000	0.5418000000	-0.3142000000	0.4219000000	0.6332000000	-1.1770000000	0.7367000000	-0.7186000000	-0.1053000000	-0.5253000000	-0.0992800000	0.1608000000	-0.6377000000
0.1916000000	-0.1455000000	-1.5190000000	0.6486000000	0.4277000000	-0.3190000000	-0.1312000000	0.6058000000	-0.0994000000	2.5960000000	-0.1352000000	0.1166610000	-0.1191800000	0.2200600000	0.0429700000	1.6250000000	-0.2762100000	0.1439130000	0.2462000000	-2.2410000000	-0.6043900000	-0.3735648000	-1.2870000000	0.3305000000	1.1250000000	-0.4813000000	-0.3236000000	-0.4803010000	-0.6563000000	-1.0840000000	0.1900000000	-0.4362000000	0.7675000000	0.9526000000	-0.0317200000	1.5320000000	-0.1548000000	-0.0274100000	-0.1910000000	0.3380000000	0.3071000000	0.7124000000	0.8248000000	-0.4061000000	0.3147000000	0.6119000000	-0.1261000000	-0.7961000000	-0.1620000000	-0.1135000000
-0.2053000000	-1.7240000000	-0.1896000000	0.2838000000	-0.9462000000	-0.6399000000	-0.3461000000	-0.0400700000	1.8660000000	0.2991000000	-0.2351000000	1.0810000000	0.5406800000	1.0450000000	-0.1339000000	-0.2354000000	-0.5088000000	-0.5971000000	0.4879760000	-0.4812000000	-0.1866000000	2.1540000000	-1.1610000000	0.5905000000	-0.4821000000	-0.2603000000	0.5974000000	1.5430000000	-0.4153000000	0.9695000000	0.1220000000	0.3578000000	-0.1095000000	0.2336000000	-0.9037000000	-0.9180000000	-0.5019000000	0.1546000000	0.3260000000	1.0110000000	0.3081000000	-0.2286000000	0.1538000000	-0.2351000000	0.5536000000	0.6859000000	-0.7841000000	-0.9871000000	-0.0790300000	-0.5255000000
-0.5409000000	1.3050000000	-0.4591000000	0.8582000000	0.3053000000	0.3406000000	-0.5107000000	-0.2156000000	-1.5940000000	-0.6014000000	-0.9087000000	0.3708800000	0.5817200000	0.4207756000	0.3405000000	-0.4920000000	-1.9410000000	-0.1843700000	0.6585960000	-1.5910000000	0.8638000000	0.3098842000	2.0700000000	-0.0736100000	0.9018000000	0.8316000000	1.0550000000	-0.9612000000	0.2976000000	0.9834000000	0.7788000000	-2.6030000000	-1.1610000000	-2.6890000000	1.7110000000	-0.5021000000	-0.7642590000	0.2795000000	-0.5361000000	1.8160000000	1.3080000000	-0.6067000000	1.2270000000	-0.9523000000	0.1095000000	-1.3710000000	-1.6380000000	-1.5030000000	-0.7271000000	1.4950000000
-0.6928390000	-0.9599000000	-0.7061000000	1.1470000000	-0.5947930000	0.7586000000	-0.6507000000	0.7394000000	1.2680000000	-0.2030300000	-0.9675980000	0.1989740000	0.5317175000	0.4731496000	-1.3480000000	0.3510000000	-0.1651820000	0.0643000000	0.1638300000	0.6164880000	-0.0918200000	0.2259300000	0.3672720000	-0.4003260000	0.5829000000	-0.8153000000	1.4990000000	0.1428000000	1.8720000000	0.0364000000	0.1699000000	-1.7500000000	1.0930000000	0.4355000000	1.2650000000	-3.5850000000	-0.7059000000	-1.1430000000	0.4719000000	0.3769000000	1.2480000000	0.7974000000	-0.0042940000	-0.9872000000	0.1626000000	-0.1011000000	-1.1540000000	0.1528000000	0.0899760000	0.3943280000
-0.8611190000	2.0480000000	-0.2885000000	0.0707800000	-1.0480000000	0.2061600000	-0.9811000000	-0.0653260000	-0.6436210000	0.6192000000	-2.5040000000	1.1970000000	-0.2945025000	-0.2216000000	-2.1660000000	0.3536000000	-0.0652480000	0.3553100000	0.4706800000	0.2420500000	-0.3854800000	-0.9474000000	0.4322400000	-0.7943000000	0.2762000000	-1.4640000000	2.1780000000	0.4831000000	0.8110000000	-0.5810578000	-0.7332300000	-2.4020000000	0.5127000000	0.6048000000	0.1095000000	-1.1100000000	-1.1727000000	-0.3662250000	0.4792000000	-0.2818000000	0.8823000000	1.2650000000	0.0810100000	-0.9579000000	-0.3091000000	0.4062000000	-1.1480000000	0.7232000000	-0.6408000000	-0.8072000000
-0.7291000000	0.7768000000	-1.0190000000	0.3409000000	-0.9417220000	0.3173000000	-0.8679000000	-0.6999000000	-0.4289910000	-0.0100770000	-1.1696700000	0.1162450000	0.4882575000	0.7616000000	-0.5988600000	-0.3729600000	0.1154480000	0.2747200000	0.6973400000	-0.1825200000	0.0191100000	0.3342000000	0.0857100000	-0.6037000000	0.8478000000	0.9076000000	0.1492000000	0.8787000000	0.0235800000	-0.3700010000	-0.7583850000	-2.1340000000	0.1373000000	1.2810000000	0.7361000000	-1.1940000000	-0.4470000000	-0.0326000000	1.1020000000	-0.1882000000	0.4719000000	0.0802500000	-0.1314000000	-0.6133000000	-1.3250000000	-0.7632000000	-1.4580000000	0.7077000000	0.6478000000	0.3374000000
-0.0175400000	1.5240000000	1.3890000000	0.4565000000	-0.9054000000	0.1669000000	0.1817000000	-0.3293000000	-0.0533700000	-0.2401000000	-1.8230000000	0.7606000000	1.0820000000	0.2492000000	-1.2250000000	-0.2136000000	-0.7101000000	-0.8207900000	-0.9806000000	-0.0674300000	-0.7438000000	-0.1187000000	-1.2330000000	-0.9613000000	-1.1240000000	-0.7080000000	0.5596000000	0.0971000000	0.6330000000	-0.8083000000	0.5092000000	-0.3490000000	0.1227000000	1.0870000000	-0.0685100000	-3.8170000000	-1.4430000000	1.4090000000	1.9930000000	0.9962000000	0.0382800000	-0.1303000000	0.4410000000	0.4801000000	0.3859000000	-0.0528400000	0.2561000000	-0.0408500000	-0.2728000000	-2.2290000000
0.0785100000	-1.3460000000	-2.4990000000	1.3040000000	0.9077000000	2.6980000000	1.2940000000	0.1108000000	-1.7170000000	-0.4660000000	-2.8770000000	0.4636000000	-0.7704000000	-0.0597900000	1.6950000000	-0.4306000000	-0.4090000000	-0.6392000000	1.5780000000	2.1630000000	-0.4877000000	0.9964000000	-1.2160000000	-1.0120000000	-1.5410000000	-1.8200000000	1.3740000000	1.5810000000	-1.5660000000	-0.1711000000	-0.3367000000	1.8610000000	-1.9430000000	-2.0750000000	-1.5830000000	-2.3590000000	-1.0230000000	-0.3080000000	2.6300000000	1.3650000000	0.0974400000	0.5168000000	0.3622000000	-0.7098000000	0.2120000000	-0.8387000000	1.4880000000	-0.4167000000	1.1850000000	1.4090000000
0.5814000000	-1.2010000000	-3.6650000000	1.5530000000	0.8675000000	3.1390000000	1.5060000000	0.3826000000	-2.0960000000	-0.0051940000	-6.1200000000	0.5155000000	-1.5460000000	0.2031000000	2.0010000000	-0.2547000000	-0.0841600000	-0.4204000000	2.1380000000	2.4200000000	-0.0899000000	1.3190000000	-1.1220000000	-1.0230000000	-1.0210000000	-1.0440000000	1.9800000000	1.7710000000	-3.1910000000	-0.0231500000	-0.0626700000	1.7710000000	-2.9590000000	-2.7030000000	-1.5150000000	-1.8920000000	-0.8705000000	-0.4751000000	3.0140000000	1.4300000000	-0.4046000000	0.4148000000	0.1471000000	-0.6958000000	0.6300000000	-0.5177000000	2.0290000000	0.0895850000	0.6213000000	0.0399000000
-0.6281000000	0.3709000000	-1.2530000000	0.7900000000	0.7191000000	2.5110000000	0.0631500000	-0.3038000000	0.9561000000	-1.6940000000	-0.0978400000	-0.0915700000	0.1767600000	-0.0101960000	-0.2367000000	-0.0901800000	-0.2648750000	0.0905400000	0.2473300000	0.0424100000	0.8535900000	-0.4258418000	-0.7522000000	0.4523000000	-0.6872000000	-1.0270000000	-1.1340000000	-0.9143000000	-2.7670000000	-0.0937100000	-1.1540000000	-0.9666300000	-1.9240000000	-2.6320000000	-1.7460000000	-2.4650000000	-1.8100000000	2.9780000000	1.5840000000	-0.1692000000	-0.1771000000	0.5212000000	-0.0924100000	-0.4863000000	0.6235000000	1.5240000000	-0.1563000000	2.4030000000	0.0887900000	0.1703000000
3.2340000000	0.2674000000	-0.0026730000	0.4331320000	-1.0676200000	-0.6881000000	-0.4274920000	1.3030000000	-0.6995490000	-2.1300000000	-1.3380000000	0.4202110000	0.9129610000	0.5367200000	-0.2431000000	-0.8566000000	0.4809000000	1.4163700000	0.6606760000	-0.3333000000	-0.4551320000	0.6050000000	-1.5490000000	-0.6218000000	-0.8383000000	-0.9233660000	-0.6159000000	1.5130000000	-1.0360000000	-1.4170000000	0.4097000000	-0.5025000000	-0.9508000000	1.2190000000	-0.9250000000	-2.3540000000	-0.0561400000	0.2181170000	1.3200000000	1.1540000000	0.9898000000	0.2152000000	-0.8645000000	-0.3564000000	0.5244000000	0.1137000000	-1.1560000000	-1.4500000000	2.5690000000	-0.5818000000
-0.7286000000	0.7034000000	-0.6088000000	0.2825000000	0.0166100000	-0.5051000000	0.1877000000	0.7417000000	-2.1770000000	-1.9740000000	0.3627000000	0.7846000000	0.0967800000	1.1800000000	0.9419000000	0.2323000000	0.9219000000	-0.6477400000	0.2785560000	0.3298400000	0.1600100000	-0.0906900000	0.3953000000	0.7609000000	0.4993000000	-0.1819000000	1.1700000000	0.6172000000	0.7091000000	0.8228000000	0.4713000000	-0.8858000000	-0.3691000000	-1.0950000000	0.3086000000	-1.1150000000	-1.2510000000	-0.9701000000	0.8103000000	0.6833000000	0.1184000000	-0.0542200000	0.4951000000	0.3742000000	0.4300000000	-0.7597000000	-0.3847000000	-0.4947000000	-0.4487000000	-0.0631200000
1.1210000000	0.7036000000	-1.1350000000	0.1367000000	0.2068000000	-0.1739000000	-0.1312900000	-0.2551000000	-0.3812000000	-0.2338570000	0.4909000000	-0.3095490000	-0.0648325000	0.4213960000	-0.6540000000	-0.6565000000	-0.1276310000	0.7945700000	0.4902900000	-0.1483000000	-0.1237100000	0.1827620000	0.0364800000	-0.0545000000	0.5899000000	-1.2420000000	0.6774000000	-0.1291000000	0.0569250000	-0.8005000000	0.0959600000	-0.1292000000	0.5965000000	0.2056000000	-0.0397300000	-0.2310000000	0.0361400000	-0.8684000000	0.6290000000	0.7400000000	-0.8219000000	-0.7236000000	-0.0152200000	0.5349000000	-0.5643000000	-0.0600700000	0.1329000000	0.2619000000	0.0929800000	0.2545000000
-0.8818000000	2.3090000000	0.2699000000	-1.1930000000	-0.0976500000	0.3476000000	-0.4396000000	-1.3180000000	-0.2416000000	0.0266300000	0.8904000000	-0.2017000000	-0.6239725000	0.6068660000	-0.4164000000	-0.0199100000	-0.6233000000	0.7914770000	0.5131000000	-0.9047000000	-0.3457500000	-0.0388270000	-0.1400000000	-0.4271000000	0.6823000000	0.2411000000	0.6998000000	0.0512600000	0.9331000000	-0.9081000000	-0.4177000000	0.2352000000	1.2300000000	0.2710000000	0.5356000000	0.0974200000	0.0635200000	-0.7134700000	0.1024000000	0.5254000000	-0.3296000000	-0.2802000000	0.1792000000	1.4820000000	0.5730000000	-0.0226800000	-0.2007000000	0.2653000000	-0.3466000000	-0.5211000000
-0.9335000000	0.6825000000	-0.7887000000	0.3964300000	-0.6913000000	0.7030000000	-0.4562000000	-0.4494100000	-0.6084210000	0.7510000000	-0.2812000000	-0.0247890000	-0.3493125000	0.7820400000	-1.8930000000	-0.5980100000	-0.3390000000	0.3358300000	0.4605000000	0.0421700000	0.4873000000	0.4173630000	1.6730000000	-0.7596220000	1.3230000000	-1.0591500000	1.4750000000	0.2968000000	1.1470000000	-0.9547700000	0.0569000000	1.2770000000	2.4470000000	2.0850000000	2.6590000000	1.5860000000	0.0300800000	-0.4125000000	-1.2100000000	-0.6041000000	-1.9060000000	-0.7306000000	-0.6503000000	1.0850000000	-0.3964000000	-0.9471000000	0.5599000000	-1.8350000000	0.2399000000	-0.4655000000
-2.1120000000	0.5585000000	0.3512800000	-0.9484000000	-0.2497260000	0.1310000000	0.7718000000	-0.7782000000	-0.5521710000	1.9060000000	-0.1451900000	0.9577000000	-0.7214000000	0.6731760000	1.8080000000	-2.9550000000	0.4474100000	-0.5395650000	-1.1470000000	-1.1900000000	-0.5297000000	-3.4670000000	2.3290000000	-0.7335000000	1.5080000000	-1.8820000000	1.2160000000	1.0990000000	2.4710000000	-0.6776000000	0.8379000000	0.0467500000	2.8070000000	1.9720000000	1.2570000000	0.9310000000	-0.0178900000	1.5740000000	-1.5270000000	-1.4280000000	-1.7830000000	-0.8376000000	-0.4943000000	0.2268000000	-0.4204000000	-0.6966700000	1.3340000000	-0.5161000000	-1.0210000000	0.2675000000
-0.4910000000	1.5410000000	-2.2240000000	-0.3519000000	0.1231000000	0.4514000000	0.6692000000	-1.4760000000	-0.8329000000	-0.4553200000	0.7982000000	-0.1549000000	-0.0469225000	0.6248190000	1.2190000000	-2.5700000000	0.6295000000	0.2596520000	0.0780990000	0.0061530000	-0.2480000000	0.2789000000	1.0200000000	-3.1070000000	1.4010000000	-0.8758000000	0.5948000000	0.4593000000	0.3196940000	-0.7211000000	0.5074000000	0.9542000000	-1.7510000000	1.8550000000	1.0650000000	0.3725000000	-2.1230000000	-1.7770000000	-0.8626000000	1.1810000000	-1.0250000000	0.2229000000	0.2832000000	1.0900000000	0.5671000000	0.2184000000	-0.2427000000	0.9303000000	0.2994000000	-0.6840000000
-0.7359000000	1.2510000000	-2.5720000000	0.0308190000	-0.1527000000	0.1306000000	0.3303000000	0.1135283000	-0.3218850000	-0.3006870000	0.0133500000	-0.2607330000	-0.0560700000	0.0814260000	0.2377790000	-1.1980000000	0.7996000000	0.3699200000	0.5947510000	0.4374300000	0.0802800000	0.4061990000	-0.0220500000	-1.6600000000	-0.5713400000	0.5742000000	1.4200000000	0.1413000000	-0.3178000000	-0.3827490000	0.2804000000	1.3030000000	-0.7051000000	1.0220000000	1.0060000000	0.1855000000	-0.0756440000	0.3530000000	-0.9486000000	-0.3436000000	-2.1700000000	-1.0290000000	-0.0507900000	0.6933000000	-0.0169200000	0.3634000000	-0.1617000000	0.3164000000	-0.2236000000	-0.5720000000
0.5844000000	1.2470000000	-0.1019000000	0.0254400000	-0.2424000000	-0.3872000000	-0.2274000000	-0.0334817000	-1.5800000000	-0.1157900000	0.3544400000	-0.3423140000	-0.0140325000	0.2011820000	-0.2612000000	-0.8647000000	0.0048370000	0.4498850000	0.3159160000	-0.2205270000	0.1333100000	0.4423390000	-1.5900000000	0.3856000000	-0.1540000000	-0.5922000000	-0.1746000000	-0.0560600000	2.3980000000	-0.2395000000	-0.5140000000	0.9019000000	0.8906000000	-0.0403500000	-0.4487000000	-0.0569000000	-0.1738000000	-0.3248020000	0.8251000000	0.5000000000	-0.1769000000	-0.8555000000	-0.5052000000	-0.0310700000	0.0107200000	-0.1520000000	0.5940000000	0.1260000000	0.3180000000	-0.8344000000
-0.1313000000	1.0490000000	0.2174000000	-0.7603000000	-0.6912000000	-0.1579000000	0.6459000000	-0.3981000000	0.9058000000	0.1331000000	-1.1750000000	-0.0652100000	0.3567000000	0.7168600000	0.0100700000	0.4256000000	-0.2729000000	0.6219000000	-1.1470000000	-0.4562000000	-0.9926000000	-0.3252900000	0.8515000000	1.2170000000	0.0308100000	0.5536000000	0.5912000000	-0.6333000000	0.3946000000	-0.2077000000	0.2888000000	-0.6243000000	1.1960000000	1.0070000000	-0.6349000000	-0.0351000000	-0.3820000000	-0.2556000000	0.5399000000	0.3578000000	1.0960000000	0.1273000000	-0.0803500000	0.1697000000	-0.0444800000	-1.2900000000	-0.8412000000	-0.1612000000	-0.3762000000	0.3304000000
-0.7730000000	0.4560000000	-0.0922300000	-0.6989000000	-1.5460000000	-0.5405000000	0.7272000000	0.0532700000	1.6520000000	0.9855000000	-0.7547000000	-0.7919000000	0.3930375000	0.2503460000	-0.0465800000	0.5819000000	-0.6515000000	0.2470600000	0.4622460000	-1.4770000000	0.5757000000	0.6049000000	0.6109000000	1.1990000000	0.2734000000	0.5371000000	-0.0502200000	-0.2507000000	0.2351000000	-0.8081000000	-0.1306000000	-1.1740000000	-0.2071000000	0.3470000000	0.0316700000	0.2804000000	0.1325000000	0.0249800000	-0.0066100000	-0.4936000000	0.5185000000	0.2348000000	-0.0388100000	-0.3097000000	-0.0739400000	-0.2327000000	-0.6437000000	0.1193000000	-0.1826000000	0.2409000000
1.1350000000	0.9591000000	-0.7421000000	2.0010000000	-0.3859690000	-0.7070000000	-1.3810000000	0.7374000000	-0.8247420000	-0.3729560000	-0.8503200000	0.6912700000	0.2928200000	0.5443500000	-0.3270020000	-0.4940000000	-0.0303993000	-0.0298900000	0.6774800000	0.2721510000	0.4113900000	0.2268130000	0.4219360000	-0.9320960000	0.4347000000	0.4104000000	1.8810000000	1.8980000000	1.4040000000	0.2052000000	-0.9863000000	-1.5670000000	1.1420000000	1.7010000000	1.4930000000	1.4900000000	-0.8611000000	1.5360000000	-2.2460000000	-1.0090000000	2.0390000000	-0.0178500000	0.9195000000	0.1646680000	-1.0990000000	-1.4230000000	-0.5354000000	0.4626000000	-1.5500000000	-1.1470000000
1.1710000000	-0.2427000000	-0.5389000000	-0.4665000000	-1.0806800000	0.5868000000	-0.4327080000	0.1151000000	-0.1977420000	1.4720000000	-1.0722800000	-0.0088190000	-0.0718625000	0.2815230000	-0.6697900000	-2.2820000000	-0.1215500000	0.2205900000	0.5154460000	-0.6797680000	-0.0308900000	0.6919702000	0.1272000000	0.0161300000	0.7516000000	-1.0895900000	1.2910000000	-0.1455000000	-0.3372700000	-1.1290000000	-0.7380000000	-0.8843000000	-1.7260000000	1.4780000000	0.9779000000	1.3990000000	-0.3442590000	1.3660000000	-0.1054000000	-1.4260000000	-0.4463000000	-0.9129000000	-0.2146000000	0.9235000000	-0.3667000000	-1.1120000000	-0.6305000000	-0.6954000000	-0.8484000000	-0.8698000000
0.6713000000	0.3542000000	-0.1630000000	0.7964000000	-0.1756000000	0.2347000000	0.6315000000	0.1056100000	0.9094000000	-0.2395410000	-0.8055000000	0.1368900000	-0.2455800000	0.1957980000	-1.0520000000	-1.0050000000	-0.0586870000	0.3483200000	0.5659000000	-0.1647480000	0.6300000000	0.9621000000	-1.5570000000	-1.1570000000	0.2230000000	-0.2392000000	0.0964010000	0.1689000000	-0.2367060000	-0.5880800000	-0.4430000000	-1.4420000000	0.2225000000	1.3860000000	0.7023000000	0.0170700000	0.8622000000	1.9110000000	-1.1420000000	-1.3550000000	0.0070990000	-0.0525300000	0.2958000000	1.9650000000	-1.7820000000	-0.1040000000	-0.5430000000	0.7880000000	-0.8560000000	-1.5140000000
2.1630000000	0.4059000000	-0.4293000000	1.2850000000	-1.0290200000	1.7840000000	-1.3320000000	-0.9158000000	-1.8160000000	2.2950000000	-1.0494890000	-0.1215960000	-0.4284200000	0.1930210000	-3.1210000000	-2.2880000000	1.2270000000	-0.0765600000	1.1410000000	-1.2660000000	1.2540000000	0.0858000000	-1.8920000000	-0.6855000000	-0.4551000000	-0.3763000000	-1.1390000000	1.2430000000	1.1690000000	-0.0645700000	-0.5021000000	-0.4412000000	0.4505000000	1.4580000000	-0.9408000000	-0.2150000000	-0.7519000000	2.3070000000	1.7790000000	-1.0300000000	0.0720100000	0.0473800000	-3.5100000000	0.5228000000	-3.1500000000	-1.3330000000	0.0978700000	0.0118800000	-1.8080000000	-1.1310000000
1.1330000000	1.9440000000	-2.2360000000	-1.0250000000	0.2066000000	0.9759000000	-0.3183000000	-0.9693000000	-0.0471280000	-0.1044456000	-0.7547200000	-0.1798500000	0.3722975000	0.4067530000	-0.4111000000	-0.1666000000	0.0919600000	1.2167000000	0.5857200000	-0.1237580000	0.7424500000	-0.1872710000	-0.2767000000	-0.4939000000	0.3826000000	-0.3696000000	0.0890000000	-0.2605000000	0.4294000000	-0.1391700000	-0.2294000000	-0.8266000000	-0.2149000000	0.4672000000	0.8379000000	0.1367000000	-0.3791432000	0.3382000000	-0.5514000000	-0.5144000000	-0.9943000000	-0.8209000000	0.1714000000	-0.1795000000	0.2353000000	-0.0864400000	-0.9275000000	0.3266000000	-0.3314000000	-1.2580000000
1.3110000000	0.3099000000	-0.3413000000	-0.5020000000	-0.5466744000	1.4190000000	-0.4938000000	-0.5088000000	1.2590000000	0.7534000000	0.9202000000	-0.1607930000	-0.0224525000	0.1958530000	-1.3860000000	1.7210000000	-0.2888230000	0.9241300000	0.2922950000	-4.8100000000	0.2411000000	0.0832090000	-1.2720000000	-0.2911000000	-0.2943100000	-0.3183000000	0.3728000000	-0.1412300000	0.8001000000	-0.3264330000	-0.5147100000	1.0850000000	0.4939000000	2.2330000000	0.2927000000	1.3170000000	1.5560000000	0.0539900000	-2.2850000000	-0.4516000000	-0.4215000000	-1.1460000000	-0.0748100000	1.1020000000	0.4101000000	0.0443500000	0.9773000000	0.9533000000	-0.2646000000	-0.9811000000
0.2638000000	0.2768000000	-1.5460000000	-0.0441000000	-1.0950000000	0.2993000000	-0.4599000000	-0.2152917000	0.1660000000	-0.1928650000	-0.3969000000	-0.8191000000	0.3968400000	-0.2104230000	-0.9398000000	1.4500000000	-0.2718720000	3.0280000000	-0.0117150000	0.1218500000	0.6075681000	-0.1560410000	-0.4893000000	0.1514000000	0.8088000000	3.0850000000	0.9023000000	-1.5640000000	-0.2528600000	-0.1749630000	-0.1560280000	-0.2723000000	-1.4870000000	0.9695000000	0.5571000000	0.0159100000	2.0610000000	1.7660000000	-2.2040000000	-1.2620000000	-1.9990000000	-1.4880000000	-0.0863400000	-0.2673000000	2.4090000000	0.1498000000	-2.1110000000	0.6018000000	1.3400000000	-0.5866000000
2.2640000000	-0.9512000000	-0.0047740000	0.4940000000	-0.5847400000	-0.1821600000	0.0801100000	0.0797260000	-0.8050000000	0.1955250000	-0.6390210000	-0.3900000000	0.7847675000	-0.4974000000	-3.8430000000	-0.6772000000	-0.0550130000	0.8215700000	0.0042700000	0.0096720000	3.7340000000	-0.8673000000	-1.2090000000	0.1540000000	0.7114000000	1.8550000000	0.6739000000	0.3674000000	1.2500000000	-0.7240000000	-0.6955000000	-0.6827000000	0.8350000000	-1.3830000000	0.0617600000	1.0480000000	0.2780240000	2.3780000000	-2.7010000000	-3.2400000000	-1.5410000000	-2.1520000000	-1.1760000000	0.6074000000	0.4192000000	0.9064000000	-0.2776000000	-0.4846000000	0.8795000000	0.1430000000
-1.3920000000	1.3350000000	0.4585000000	0.5878000000	-0.8431000000	-0.6538000000	-0.6040000000	-0.5320000000	0.6999000000	-0.3808000000	-0.5232500000	-1.0250000000	0.4298000000	0.1941030000	0.1681000000	1.2200000000	-0.3469480000	0.4907300000	0.3480600000	-0.3868480000	0.6072600000	-0.1764368000	-0.1925890000	-0.6099000000	1.1540000000	-0.7867000000	-0.5480000000	0.5045000000	-1.0200000000	-0.0279400000	0.8105000000	-2.9670000000	0.0410800000	0.1702000000	0.2608000000	0.0916100000	0.7287000000	0.0371600000	-0.4964000000	0.4416000000	0.1616000000	1.5240000000	-0.9126000000	-0.8426000000	0.2982000000	-0.4965000000	-0.3125000000	0.1565000000	0.1256000000	0.9391000000
0.1466000000	0.0465100000	3.5600000000	0.3076000000	-1.7020000000	-0.6720000000	-0.2662000000	-0.5062000000	0.4027000000	-1.5140000000	-0.3702000000	-0.2778500000	0.1056375000	-0.0179070000	-0.8450000000	1.9210000000	-0.1317440000	1.1408800000	0.5122100000	-0.1178980000	0.8100800000	2.3170000000	0.0169350000	-0.9837000000	1.4280000000	-0.2564000000	-1.3010000000	1.5090000000	1.0430000000	-0.6657000000	-0.8962000000	-2.0400000000	-0.5377000000	1.7100000000	0.1151000000	0.4559000000	1.6850000000	0.2134000000	-0.6022000000	1.4660000000	-0.2411000000	0.0662600000	-0.8924000000	0.6117000000	-0.3655000000	-0.1922000000	-0.4903000000	0.6608000000	-0.2372000000	0.3244000000
-1.8850000000	-0.9344220000	1.1540000000	0.9855000000	0.1004300000	1.3190000000	0.6676000000	-1.4850000000	0.3725000000	0.0617890000	0.3896000000	0.1317260000	0.6723300000	-0.4849030000	-0.7892000000	-0.4877000000	-0.2671000000	-0.6004000000	-0.3241750000	-0.6945000000	0.5081000000	0.7312000000	-0.2605000000	-1.6040000000	-0.2209000000	1.7190000000	-0.9024400000	-0.5980000000	-0.3805300000	0.0306000000	-0.1709000000	1.2080000000	1.0690000000	-1.0110000000	-0.0366100000	0.4682000000	1.0970000000	1.7530000000	0.5061000000	-0.1309000000	-0.7098000000	-0.2044000000	-2.0650000000	0.1520000000	0.4438000000	-0.4119000000	0.5190000000	-1.0620000000	0.2591000000	-0.1244000000
-0.4529000000	-1.7680000000	-0.2031000000	0.6682000000	-0.4427000000	1.0110000000	1.5760000000	-0.0767147000	-0.4027000000	0.0593150000	-0.1550100000	0.1763600000	0.8266100000	-0.4460730000	-0.1191690000	-0.6890000000	-0.1045020000	0.6020200000	-0.1704250000	-0.1168000000	0.2539000000	1.0200000000	-0.3989300000	-1.2600000000	0.4115000000	2.5610000000	-0.8164700000	0.2864000000	-0.3087600000	0.2191800000	-1.1120000000	-0.7257000000	-0.4070000000	-2.2060000000	-1.6860000000	-0.6655000000	-0.5654000000	-0.1669000000	0.0854900000	-0.1205000000	-0.8564000000	-0.5841000000	-1.5140000000	1.4030000000	0.5712000000	1.1130000000	1.4450000000	0.9634000000	0.5185000000	-0.8230000000
0.4711000000	-0.4700000000	0.6598000000	1.1700000000	-0.3298000000	0.7475000000	-0.5127000000	-1.5780000000	0.3792000000	0.0072760000	-0.6237000000	0.0604500000	0.4163300000	-0.0787640000	-0.6855000000	-0.1680000000	-0.1713140000	0.8291100000	0.3143450000	-0.1448950000	0.8997700000	0.2178702000	-0.0100250000	-0.3807000000	0.2238000000	0.6895000000	0.0071940000	-0.1043000000	0.4215000000	-0.6447000000	-0.4242000000	0.0386400000	-0.3167000000	-0.3696000000	-0.5009000000	-0.4522000000	0.7320000000	2.0150000000	-0.5502000000	0.9908000000	0.0058740000	-0.5398000000	-1.0050000000	2.1290000000	0.4305000000	0.4348000000	-0.7323000000	-0.3513000000	-0.4492000000	-1.1460000000
0.1427900000	-1.1600000000	-0.7654000000	0.2713760000	-0.1720000000	3.6810000000	0.4060000000	-0.7389000000	0.1568820000	-0.7407000000	-0.6053900000	-0.0310100000	0.0741275000	-0.0447680000	-0.4283290000	-0.5563000000	-0.2437190000	1.1489400000	0.3076350000	-0.0056380000	0.7965581000	-0.0876910000	-0.0681350000	-0.3929000000	0.2566000000	0.0833600000	-0.0559900000	0.0709200000	-0.5726000000	-0.2979000000	-0.5304000000	-0.5464600000	-1.1610000000	-0.5968000000	-0.3841000000	-1.3640000000	0.2652040000	0.9482000000	0.4486000000	-0.6344000000	-0.1703000000	-0.1559000000	-0.6186000000	-0.3465000000	1.7250000000	0.2586000000	-0.4865000000	-0.7424000000	0.5016000000	0.1552000000
0.3810000000	-0.6390000000	-3.8680000000	0.4561000000	-0.3868000000	0.4145000000	-0.0747400000	0.0602800000	0.7872000000	0.0214800000	0.5163000000	-0.2782890000	0.1297175000	0.7437000000	-0.0835600000	0.3209000000	0.5475000000	0.5202700000	1.1480000000	0.1931000000	-0.1012000000	-0.0513970000	0.7979000000	-0.4976000000	-0.6982000000	-0.3515400000	0.4172000000	-0.7073000000	0.5736000000	-1.3900000000	-0.3150450000	0.5197000000	2.1190000000	1.0260000000	-0.2069000000	-0.2491000000	0.1430000000	-0.1286000000	0.6238000000	1.2490000000	0.6249000000	-0.9537000000	0.1066000000	0.8987000000	0.1765000000	-0.3992000000	0.2008000000	0.3608000000	0.0978200000	0.7744000000
1.1930000000	-2.1940000000	-1.5190000000	-0.6668000000	-0.8727000000	0.6076000000	-0.5426000000	0.0993800000	-0.3317000000	-0.4494000000	-1.6470000000	0.1691600000	0.2289940000	-0.2969370000	-0.9315000000	0.0995000000	2.2720000000	0.5133200000	0.3797300000	0.0352240000	4.1600000000	3.7710000000	0.3170850000	-0.3682000000	-0.0627200000	-1.3530000000	-0.5335800000	0.3342000000	-0.4740010000	-1.1020000000	0.1933000000	0.0201500000	2.6920000000	1.3690000000	-1.4720000000	-0.1676000000	-0.4055000000	2.5100000000	0.4783000000	2.3620000000	-0.1766000000	-0.9052000000	0.3781000000	1.4970000000	-1.2450000000	0.1423000000	0.4672000000	-2.5230000000	2.0320000000	1.1290000000
0.3075300000	-0.1757000000	-0.3279000000	-0.3586000000	-0.3315000000	0.7058000000	0.7246000000	-0.7044000000	0.0779000000	0.1678000000	-1.2020000000	0.2572500000	0.7076350000	-0.4136530000	-1.0820000000	0.1014200000	0.4468000000	1.4770000000	0.1648300000	0.0129290000	0.8800781000	-0.0825410000	0.5242000000	-1.7280000000	0.0077900000	0.7066000000	-1.2970000000	1.1870000000	-0.3072500000	1.4180000000	0.7898000000	-0.3741860000	-2.1210000000	-0.4216000000	0.0321100000	3.1190000000	0.8820000000	0.2794000000	-0.2442000000	-1.7090000000	-1.1460000000	0.1773000000	-1.3450000000	-0.1233000000	-0.1435000000	0.1088000000	-1.3940000000	0.6548000000	1.5110000000	1.8960000000
0.2771000000	0.1921000000	0.1285670000	0.1060720000	-0.0199800000	0.3486000000	0.5944000000	-0.1879470000	0.0485700000	-0.0752110000	-0.5878800000	0.2661200000	0.8116740000	-0.2117130000	-1.2100000000	-1.5300000000	-0.0784720000	0.7236900000	0.2249200000	1.9140000000	0.7352181000	-0.0990210000	-0.2700000000	-0.1744000000	0.5020000000	1.2650000000	-1.4780000000	1.3280000000	-0.2664200000	3.4240000000	0.7440000000	-1.1220000000	-0.8554000000	-0.2724000000	-0.1037000000	3.2910000000	0.8002000000	-0.3784000000	0.0820400000	-1.7130000000	-0.9429000000	-0.3285000000	-2.4540000000	0.1509000000	-1.5920000000	-0.2960000000	-1.2040000000	0.5660000000	1.6500000000	1.6650000000
-0.3833000000	-1.6800000000	0.2615000000	0.4498000000	-0.5711000000	0.7522000000	0.2680000000	-0.7260000000	0.2839000000	0.0501700000	-1.5950000000	-0.2432000000	0.5918440000	0.7004000000	-0.7109000000	-0.9304000000	0.3212000000	2.0810000000	0.1186460000	0.9118000000	0.0854600000	0.5076000000	0.1936000000	0.8101000000	0.1095000000	0.3343000000	-2.0270000000	0.9485000000	-0.7527000000	0.9901000000	-0.2214000000	-1.4270000000	-3.5530000000	-0.9328000000	-0.1831000000	2.3440000000	0.3017000000	0.2462000000	0.8616000000	-2.0010000000	-0.8903000000	0.9010000000	-1.4210000000	-0.2195000000	0.7813000000	-0.0664700000	-0.2347320000	0.7435000000	2.0390000000	1.7170000000
-1.3480000000	-1.2620000000	0.2251000000	-0.0566200000	0.0114600000	-0.3663000000	-0.1315000000	0.0661113000	0.3307390000	-0.4253000000	-0.5935000000	2.4270000000	1.0820000000	-0.1498560000	-0.5073000000	-0.7778000000	0.3648000000	0.0135600000	0.0167910000	0.6484000000	-0.5210000000	-0.1996710000	0.3501000000	-0.7034000000	-0.3050000000	0.8988000000	-0.6135000000	1.2700000000	-0.3612000000	1.5820000000	0.9250000000	-0.5671000000	-1.1000000000	-0.7013000000	0.2434000000	2.4710000000	-0.0557700000	0.0196700000	-0.4319000000	-1.4930000000	-0.2289000000	1.3400000000	-0.3351000000	-0.5991000000	0.4527000000	0.3060000000	-0.3700000000	1.8970000000	0.7391000000	1.0540000000
-0.5064000000	0.5045000000	-0.1816000000	-0.4763000000	-0.2332000000	1.1470000000	0.2858000000	-1.3510000000	0.1278000000	-0.2400000000	-1.4220000000	0.2247000000	-0.3524000000	-0.6797000000	-0.7390000000	-0.9485000000	0.0090690000	2.3430000000	0.2475000000	0.0596900000	0.4143000000	-0.6265000000	1.2800000000	0.5236000000	-0.2590000000	1.2990000000	-0.7665000000	0.9270000000	-0.7712000000	0.2107800000	-0.1139000000	-1.7590000000	0.1016000000	-0.8393000000	-0.2516000000	1.0120000000	1.0990000000	-0.2283000000	0.5691000000	-0.6719000000	-1.3710000000	-0.8625000000	-1.3470000000	0.0499600000	0.4818000000	0.1200000000	-0.9320000000	0.2950000000	1.6840000000	1.7380000000
0.2422000000	0.4112000000	-0.4690000000	0.3033000000	-0.4496000000	0.7027000000	-0.6395000000	-0.6355000000	-0.1872400000	-0.0703400000	-1.6640000000	0.7303000000	0.2833000000	-0.2075300000	-1.3430000000	-0.8309000000	-0.5413000000	-0.1255000000	0.3061000000	-0.1747000000	0.3440000000	0.3071000000	0.3791000000	0.1483000000	0.0477200000	-0.3435000000	-0.9059000000	1.0620000000	-0.1105000000	0.4602000000	-0.3953000000	-1.0410000000	0.2783000000	-0.9316000000	-0.5770000000	-0.0352000000	0.1599000000	0.3493000000	1.1410000000	-0.6033000000	0.1388000000	-0.1418000000	-0.6364000000	0.0356300000	-0.1336000000	-0.2113000000	-0.1473000000	-0.8603000000	0.7247000000	1.0560000000
0.5211000000	1.0930000000	0.0419670000	0.1171460000	-0.9128000000	0.1155000000	-0.6247000000	-0.0309400000	-0.4180280000	0.1505000000	-1.1390000000	-0.0456640000	0.0107085000	0.2422600000	-1.4610000000	-1.0880000000	-0.2429560000	0.9734500000	0.9140200000	-0.3079180000	0.4140800000	0.3289000000	0.2349000000	0.7553000000	1.1470000000	-0.6883400000	-0.1748000000	0.0356600000	0.6305000000	0.7713000000	-0.6719850000	-2.0050000000	-0.1747000000	0.7794000000	-0.4409000000	1.5070000000	0.1089000000	0.0269480000	0.9298000000	-0.9972000000	-1.1360000000	-0.6828000000	0.5216000000	-0.6674000000	-0.2506000000	0.6007000000	-1.8080000000	0.2127000000	1.2280000000	0.1783000000
0.1962000000	0.8722000000	0.6130000000	0.3057207000	-0.8474630000	-0.1093000000	-0.5554440000	-0.9225000000	0.4844000000	0.5737000000	-1.4720000000	0.1216700000	0.4780175000	0.4018860000	-1.3450000000	-0.3138000000	-0.1504300000	0.5505000000	0.4674250000	-0.3441550000	0.6472400000	0.0701100000	-0.8089000000	1.0120000000	0.7528000000	-0.7972900000	-0.4587000000	0.1208000000	0.9696000000	0.6414000000	-0.7412000000	-1.8440000000	-1.1380000000	0.7815000000	-0.2439000000	1.2280000000	0.4210000000	0.0486780000	0.8459000000	-0.4981000000	-0.9211000000	-0.2317000000	0.4097000000	-1.1100000000	0.0845400000	0.6258000000	-2.7540000000	0.5228000000	1.1460000000	0.1884000000
0.4031000000	0.9411000000	-0.8911000000	-0.1898000000	-0.9437000000	0.3006000000	-0.6426000000	-1.7440000000	-0.0984230000	0.2286000000	-0.9376800000	0.3300060000	0.4725275000	0.4222630000	-1.6610000000	-0.7600000000	-0.0538690000	0.2187000000	0.4549050000	-0.6904680000	1.6350000000	1.8000000000	0.4580000000	-0.6013000000	0.7291000000	-0.5051000000	-0.4675000000	0.7590000000	0.2919000000	0.1356000000	-0.6730750000	-2.0750000000	0.5827000000	0.8857000000	0.1004000000	0.7162000000	1.0850000000	0.6927000000	1.5090000000	-0.9519000000	-0.4808000000	-0.1698150000	-0.0910600000	-0.6770000000	-0.0651800000	0.1571000000	-1.0370000000	0.1041000000	0.7661000000	0.9307000000
0.0779700000	-1.4390600000	1.0800000000	0.0790500000	-0.1262600000	1.3390000000	0.5542000000	1.3190000000	0.2744500000	1.3860000000	-0.2798680000	0.1663370000	0.8672540000	-0.1704460000	-2.1810000000	0.0598700000	-0.5235000000	1.2240000000	-1.6730000000	-0.1262330000	-0.3873000000	-1.5820000000	0.2698000000	-0.0616900000	0.2608010000	-0.2166610000	-0.6825280000	2.7620000000	-0.0384600000	0.7863000000	0.6818000000	-0.2840760000	-2.5168700000	0.4594000000	0.4861000000	0.6798000000	0.5689000000	0.9064000000	0.7688000000	-1.5290000000	0.4629000000	0.7422000000	-3.7520000000	-1.4700000000	-1.0460000000	-0.1103000000	-3.1260000000	1.3980000000	2.3490000000	1.8740000000
0.7891000000	-1.0100000000	2.2350000000	0.6342000000	-1.7840000000	1.5740000000	0.0483400000	-0.1696000000	2.0280000000	1.0360000000	-7.2530000000	-0.1698000000	0.2310210000	0.0365130000	-1.9710000000	0.8090000000	-0.3542240000	2.8220000000	0.4060000000	0.4672000000	0.8038000000	0.5847190000	0.0579500000	-0.3107000000	1.2120000000	0.5915000000	-0.6989000000	1.0530000000	0.4385000000	-0.3988000000	-0.1213000000	-2.2430000000	-0.6587000000	0.4744000000	0.2880000000	-0.2782000000	0.5509000000	0.2593000000	0.7778000000	-0.3393000000	0.2488000000	0.3302000000	-2.0470000000	-0.7524000000	0.0804300000	-0.5873000000	-2.1720000000	2.1430000000	1.5990000000	0.6813000000
-0.0268200000	0.9849000000	0.7698000000	-0.3359000000	-0.5983000000	0.9374000000	-1.9370000000	-0.1841687000	0.4032000000	0.3544000000	-0.5420800000	-0.4089000000	1.4070000000	0.0881970000	-2.1090000000	-0.0391100000	-1.1770000000	-0.2557000000	-1.0420000000	-0.3349700000	0.3457000000	-0.0651500000	-0.7142000000	-0.9417000000	1.0770000000	0.6075000000	1.0990000000	0.9197000000	0.3995000000	-0.4567000000	-0.5443000000	-2.0400000000	0.9663000000	-0.2526000000	0.0820500000	-0.5022000000	1.8010000000	0.0515300000	-0.4282000000	-0.4562000000	0.1768000000	-0.4428000000	0.7036000000	-0.6544000000	1.0390000000	0.8717000000	-0.6933000000	-0.3903000000	0.0687600000	0.3143000000
0.2663000000	-0.6236220000	0.2651000000	-0.7116000000	-0.6842900000	0.4208000000	0.2866000000	-0.3054000000	-0.1847560000	-0.3702000000	-0.7901900000	0.0693100000	0.1473675000	0.1449000000	-1.0300000000	-0.7487000000	-0.0322400000	1.8040000000	0.7003000000	-0.4150500000	0.0751400000	0.1359040000	0.4957450000	0.1832000000	-0.4359600000	-0.7229900000	0.2351000000	-0.9884000000	-0.3036300000	-0.0640910000	-0.5951450000	0.1686000000	1.7770000000	0.0593100000	0.0804480000	1.2080000000	-0.1447860000	1.8910000000	0.2537000000	-1.2890000000	0.0580846900	0.7382000000	0.0495200000	1.5900000000	-0.5236000000	0.7467000000	-0.3573000000	-0.1113000000	0.9887000000	-0.5447000000
0.0847600000	-1.4560300000	0.7095000000	0.0082850000	-0.3715400000	0.8492000000	-0.3850000000	-1.6070000000	-0.1246950000	-0.1468000000	-1.0240000000	0.2587300000	0.2185850000	-0.0782500000	-1.2660000000	-0.2853000000	-0.0874650000	1.0354040000	-0.1763000000	-0.1785110000	0.5825000000	0.2682500000	0.8536000000	-0.5114000000	0.7540000000	2.6000000000	-0.9095000000	1.0030000000	-0.0591700000	0.2716000000	-0.6549150000	-0.5362000000	-1.1790000000	-1.0860000000	0.2144000000	0.6641000000	1.0130000000	1.9650000000	0.4971000000	-2.7370000000	-2.1570000000	0.6155000000	1.1360000000	-0.1110000000	-0.1433000000	0.3540000000	-0.6220000000	-1.3550000000	0.8101000000	1.0820000000
0.1555000000	-1.2080000000	-0.6467000000	-0.5694000000	0.9567000000	0.2030000000	-0.3462000000	-1.4570000000	-0.5783000000	-0.5720000000	-0.7342000000	0.6577000000	1.4490000000	0.2292000000	-0.7101000000	0.5554000000	0.5510000000	0.7578000000	0.2212050000	-0.8334000000	0.9543000000	0.3294000000	0.3554000000	-1.1860000000	0.6912000000	1.0140000000	-0.7799330000	1.2990000000	-0.0509700000	1.6010000000	0.0039750000	-0.1139000000	-0.5712000000	0.0158800000	-2.0550000000	0.0053310000	0.4558378000	0.2247800000	0.9443000000	0.2023000000	-0.0636400000	0.1917000000	-1.2620000000	-0.3538000000	0.0239500000	0.5862000000	-0.9488000000	1.0350000000	1.4870000000	1.3670000000
-1.4170000000	0.7128000000	-2.0210000000	0.0689100000	0.0840000000	1.4050000000	-0.4509000000	-0.0129100000	-0.4566210000	-0.1122700000	-1.5610000000	-0.1024630000	-0.3091925000	0.4230000000	0.2862000000	1.9490000000	-0.2282620000	0.9232200000	0.8326600000	-0.4963200000	-0.2796700000	0.2976900000	0.3378100000	1.3920000000	-0.2525000000	-0.5173000000	0.5993000000	-0.7153000000	-0.2456000000	-0.1951400000	-0.8320650000	-1.0240000000	1.0430000000	-0.4885000000	0.4971000000	-0.2291000000	-0.1350000000	-0.1613420000	1.1857400000	0.6568000000	-1.6030000000	-0.1617000000	0.1617000000	-0.4513000000	0.1615000000	2.2860000000	-1.7860000000	1.7970000000	0.6228000000	-0.3406000000
-0.1100000000	0.8979000000	0.0617690000	-0.0761740000	0.3182000000	0.2295000000	0.5162000000	-0.3897000000	-0.0638300000	0.8464000000	-0.2458000000	-0.2336380000	-0.0071725000	0.1552530000	0.2544000000	-0.8631000000	0.6585000000	0.6685180000	-2.2510000000	-0.2520800000	-0.1641200000	-0.3499910000	-1.2790000000	0.8455000000	0.2999000000	0.3327000000	-0.1346000000	1.1160000000	0.1197000000	-0.1335000000	0.2770000000	-0.5272000000	-0.0265000000	0.3036000000	-1.2170000000	0.5510000000	0.0991840000	-0.5963600000	0.0779700000	0.0099640000	0.3370000000	-0.7346000000	-0.8472000000	-0.8001000000	0.1266000000	0.3229000000	-0.9421000000	0.9649000000	0.9790000000	-1.2630000000
0.1751000000	0.0190800000	0.2459000000	-0.1708000000	-0.7367000000	-0.2504000000	0.3864000000	-0.4226000000	-0.7237000000	-0.1669300000	-0.7656000000	-0.0152130000	0.4298540000	-0.0838840000	-0.3035000000	-0.5780000000	1.0560000000	0.4307250000	0.0836070000	-0.4238000000	0.6094280000	1.3100000000	-0.4648300000	0.1670000000	0.7664000000	0.0672400000	-0.2471000000	1.7780000000	0.0942400000	0.3590000000	0.0164600000	-0.8557000000	-3.3030000000	0.5381000000	-0.3142000000	0.7545000000	0.7656000000	-0.2529000000	0.2085000000	-0.0895200000	0.6606000000	-0.1031000000	-0.8547000000	-0.5486000000	0.3292000000	0.5944000000	-0.7736000000	1.6450000000	1.3760000000	-0.4990000000
0.0692600000	0.6002000000	-0.3900000000	-0.2837000000	-0.4398500000	0.9447000000	-0.2605000000	-0.0510140000	0.7214000000	0.2107000000	-0.7845000000	-0.0404540000	0.4602375000	0.2088300000	-0.8493000000	-0.1238000000	0.1351170000	0.7412650000	0.4246960000	-0.3457620000	0.5365800000	-0.1548510000	0.2721000000	0.2476000000	0.7211000000	-0.6827210000	0.5095000000	-0.3030000000	-0.1424110000	-0.1944000000	-0.1035250000	-0.7551000000	-0.1294000000	1.0570000000	0.8514000000	1.1730000000	0.0701578000	-0.2589000000	0.1241000000	-0.5609000000	-0.0158300000	-0.5405000000	-0.5981000000	-1.2810000000	0.2738000000	0.5830000000	-0.9550000000	-0.0136900000	1.0320000000	1.0470000000
0.0926200000	0.0022060000	1.3070000000	0.1433060000	-0.7626000000	-0.3463000000	-0.0555000000	-0.8785000000	0.1811950000	-0.6663000000	-0.1717200000	0.0473800000	0.7296800000	-0.0109970000	-1.2920000000	-1.4960000000	0.5097000000	2.3290000000	0.1077210000	-0.1135800000	0.7518100000	0.1381000000	-0.2558350000	-0.4621000000	0.5373000000	1.3720000000	0.2277000000	0.8702000000	-0.0819000000	0.1335300000	-0.0045250000	-0.4688000000	-2.4819700000	-1.2680000000	-0.0089150000	-0.1936000000	0.7145000000	-1.8060000000	0.0043510000	-1.2000000000	-0.5066000000	-0.0972000000	-0.8848230000	-0.0247700000	-0.6060000000	0.8003000000	-0.9267000000	1.1660000000	2.2590000000	0.4119000000
0.1331200000	-0.2483000000	1.4060000000	0.1402100000	-0.4002100000	0.2023080000	0.3360000000	-0.2598987000	-1.1240000000	-0.1038000000	-0.1839200000	0.0721800000	-1.3280000000	0.0275030000	-0.6668000000	-0.3793000000	1.9510000000	0.3137690000	-1.1870000000	-0.2735200000	0.5723100000	-0.0568610000	-0.2832350000	-0.4008000000	0.9176000000	-0.3961910000	-0.5919000000	0.9806000000	-0.3707710000	0.9452000000	-0.1309050000	-0.5575000000	-2.5350000000	-0.3327000000	-0.1821000000	-0.2873000000	0.6508000000	-0.1557700000	-0.7923000000	-1.2320000000	0.0557400000	-0.3449000000	-1.7940000000	0.1045000000	-1.0060000000	0.6546000000	-0.9194000000	1.4020000000	2.1050000000	0.7392000000
0.9954000000	1.1950000000	0.3071000000	-0.3865000000	-0.6825330000	-0.3672000000	-0.8234000000	0.1196000000	0.0051240000	0.3028000000	-0.8404000000	-0.2335000000	0.4363875000	0.0538730000	-1.3340000000	-0.8407000000	0.4269000000	1.1020000000	0.3551650000	-0.0796400000	-0.1079000000	-0.5748000000	-0.4558000000	-0.2750000000	0.1675000000	0.2043000000	-0.8571000000	0.0104000000	-0.7337000000	-0.1140000000	-0.3765000000	-1.2330000000	-0.9350000000	0.1681000000	-0.2952000000	0.7266000000	-0.1593000000	-0.0419000000	-0.3365000000	-0.8165000000	0.6306000000	0.3730000000	-0.2327000000	0.0263330000	0.2982000000	0.3155000000	0.1614000000	0.7705000000	0.9855000000	0.8481000000
-0.3194000000	0.4615000000	-0.6436000000	-0.5883000000	-1.5350000000	0.5851000000	-0.0811600000	-0.1501000000	1.3390000000	1.4650000000	-0.7492000000	0.1414610000	0.6179200000	-1.1140000000	0.2660000000	0.7655000000	0.1208180000	0.9986600000	-0.0534800000	-0.4183000000	1.0560000000	-0.6975000000	0.9764000000	0.7138000000	0.1523000000	0.4271000000	-2.4380000000	1.2340000000	-0.6949000000	-0.0021900000	-1.3480000000	-0.2778000000	-0.5702000000	1.2300000000	-0.1844000000	0.2574000000	1.0670000000	-0.3031000000	0.6783000000	-1.2710000000	0.6944000000	0.6248000000	-2.2320000000	0.1252000000	-0.8120000000	-0.4187000000	-1.5460000000	1.0920000000	1.2770000000	1.0660000000
-0.0679300000	0.2820000000	-0.0731600000	1.0940000000	-0.5069674000	-0.4431800000	0.8563000000	0.1201000000	-0.2728000000	-0.0917300000	-1.0972500000	0.2017270000	0.1588210000	0.2664600000	-0.5605000000	-0.5950000000	-0.0345410000	1.7079630000	0.6852700000	-1.6140000000	-0.2958800000	0.5105900000	0.7075400000	0.4194000000	-0.0301100000	0.7787000000	-1.4360000000	2.1910000000	-0.4513000000	-1.1910000000	-2.8940000000	-2.1080000000	1.7680000000	-0.6125000000	-2.3390000000	1.0020000000	0.7221000000	0.0667830000	-0.4261000000	-0.0320800000	-0.4420000000	-0.3476000000	-0.2943000000	-0.1132000000	0.1786000000	0.2449000000	-2.1210000000	-0.6111000000	2.3390000000	1.4280000000
2.1770000000	0.5353000000	1.7330000000	0.1264000000	0.9545000000	2.1540000000	-0.5505000000	-0.6834000000	0.5615000000	-0.8882000000	-5.1500000000	-2.8050000000	-0.1277500000	-0.1830000000	-0.2123000000	0.1202000000	-0.2335960000	0.7256700000	0.3163700000	0.2709020000	0.7419700000	0.4236090000	-0.3104250000	-0.9109000000	0.9025000000	-0.4477000000	-3.5740000000	2.3140000000	-0.3527000000	-1.0250000000	0.0485300000	-0.0246100000	-3.1040000000	0.1201000000	0.8578000000	-0.2294000000	1.3080000000	0.3841000000	0.2065000000	0.4565000000	-0.6434000000	-0.6580000000	0.5083000000	-0.5806000000	0.7732000000	-0.1445000000	-0.6405000000	1.1230000000	0.0785400000	0.9951000000
-0.4868000000	-0.0909000000	2.4290000000	0.2372000000	-1.3380000000	-0.5924000000	-0.2106000000	-0.0165900000	0.1663000000	0.0220100000	-0.4113100000	-0.2254960000	0.3490275000	0.2664926000	0.0235700000	0.5111000000	-0.0645200000	0.5284900000	-0.0367550000	0.1285800000	0.5129000000	-0.0054700000	-0.4330000000	0.7305000000	0.4199000000	1.2910000000	-0.7666000000	1.5740000000	0.4457000000	0.2635000000	-0.6380000000	-1.5040000000	0.1865000000	-0.4174000000	0.4703000000	-0.5090000000	0.1331000000	-0.3162200000	-0.3120000000	-0.2090000000	-0.1019000000	0.3964000000	0.5728000000	-0.4331000000	-0.0893400000	-0.1421000000	-0.6051000000	0.9399000000	0.6800000000	0.5915000000
0.8454000000	0.7724000000	0.0181800000	-0.6145000000	-0.5891390000	0.0488700000	-1.1810000000	0.1981800000	-0.7852460000	0.2249000000	-0.7601080000	0.4325000000	0.2735600000	0.5232000000	-1.5000000000	-0.7267000000	0.0716190000	0.2717600000	0.2163000000	-0.2453590000	0.0087400000	1.2460000000	-0.2287000000	-0.1928000000	0.5906000000	-1.2600300000	-0.2490000000	1.3590000000	-0.5996000000	0.6731000000	-0.3614000000	-1.5070000000	-0.2918000000	-0.9788000000	-0.1651000000	0.5787000000	-0.4052000000	0.3742000000	1.1500000000	-0.8774000000	0.1337000000	0.6941000000	0.9284000000	-1.3930000000	-0.8377000000	0.7006000000	-0.7454000000	1.3940000000	0.3256000000	0.4752000000
-1.8410000000	1.4800000000	1.9280000000	0.0596000000	-0.8133000000	1.0310000000	-0.9872000000	0.0428483000	0.3097000000	-0.4640000000	-1.5930000000	-1.5060000000	0.2156975000	0.0932200000	0.6529000000	-1.7000000000	-1.6010000000	0.7958000000	0.3148660000	1.2730000000	2.3210000000	0.3590690000	0.9154000000	0.3403000000	0.9208000000	1.0330000000	0.7672000000	-0.0113200000	-0.7305000000	-1.8090000000	-2.4910000000	-0.3484000000	-1.8280000000	0.0483900000	0.9821000000	0.8288000000	0.1779000000	1.1990000000	1.5280000000	0.6168000000	0.0958700000	-0.7538000000	0.5766000000	0.1642010000	-0.2005000000	1.4260000000	-0.5413000000	-1.0680000000	0.3848000000	0.8923000000
0.5613000000	-0.5147000000	1.3330000000	0.0133100000	0.1838880000	1.6030000000	0.4816000000	0.8566000000	-3.6850000000	0.3468000000	0.5496000000	-0.3255600000	0.0456900000	0.2382460000	0.5707000000	0.0122300000	0.1880290000	0.9899200000	0.3550360000	0.0145480000	0.2480500000	0.1698630000	-0.0325690000	0.0011410000	0.7016000000	-0.4816000000	0.1140000000	0.2675000000	-0.8886000000	-0.1749000000	0.1516000000	-0.4485000000	0.1681000000	-0.6478000000	0.4539000000	1.0990000000	-0.6362000000	0.7312000000	0.1166000000	1.4400000000	0.1607000000	-0.0569300000	0.2134000000	0.2015000000	0.5203000000	0.1916000000	-0.2365000000	0.0875600000	-0.1764000000	0.5872000000
0.0378200000	0.1178000000	2.2050000000	-0.9571000000	0.4490000000	-0.6052040000	0.4161000000	-1.7350000000	-1.1910000000	-0.2397000000	1.1990000000	0.3270000000	-0.0517800000	1.3590000000	-0.1828000000	-0.8453000000	-0.8297000000	0.6831600000	-0.0852500000	1.1330000000	1.0300000000	-1.6830000000	0.1557000000	-0.5306000000	0.0758300000	0.6696000000	1.1070000000	-0.7402000000	-0.5084000000	-1.0840000000	0.2628000000	0.5347000000	0.6464000000	-0.6525000000	0.3701000000	0.0419200000	-0.4010000000	-0.1485000000	1.1530000000	1.5570000000	-1.6550000000	-0.6967000000	0.1057000000	1.2320000000	-0.1935000000	-0.2182000000	-0.1832000000	0.0458100000	0.2439000000	1.1250000000
0.1678400000	1.1920000000	1.7560000000	0.2134880000	-1.0828100000	0.8321000000	-1.1680000000	-0.2755500000	-0.0104700000	0.0940200000	-0.9899500000	0.0703540000	0.4070475000	0.3016030000	-1.6360000000	-1.1260000000	-0.1152740000	0.6228100000	0.1664650000	-0.5493000000	0.4924000000	0.4100090000	-0.7185000000	-0.2853000000	-0.5499000000	-1.1380100000	-0.8984000000	-0.3089000000	-2.6150000000	-2.5820000000	-0.4278000000	-2.5480000000	-1.1701200000	1.6640000000	0.5015000000	1.0810000000	-0.0807320000	1.8490000000	0.8142000000	-0.0458300000	-0.4577000000	0.2566000000	0.5610000000	1.8100000000	0.5218000000	-0.3619000000	-2.0080000000	-0.5369000000	-0.4798000000	0.1797000000
3.1510000000	-1.0260000000	-2.9900000000	-0.0864900000	1.1840000000	1.5790000000	0.8757000000	-0.8503000000	-0.1054000000	-0.6181000000	1.8820000000	-1.3680000000	-1.1480000000	-1.7270000000	0.4078000000	-0.4807000000	1.5990000000	-1.8850000000	-0.1736000000	1.5570000000	4.1150000000	-0.0967000000	-0.0527200000	-1.4990000000	-1.7390000000	0.2036000000	-3.4680000000	0.2667000000	1.7130000000	-0.5007000000	0.2028000000	1.7490000000	1.5050000000	-0.3766000000	-1.6530000000	-2.6250000000	-1.8960000000	2.3810000000	0.5558000000	2.9130000000	-0.6271000000	-0.0237100000	0.0676400000	1.5530000000	-2.5500000000	-3.5070000000	0.6058000000	-0.0892100000	0.0538400000	1.1920000000
0.5954000000	0.1064530000	0.1342370000	0.2323900000	-0.0053920000	-0.7772000000	-0.1561480000	0.5084610000	-0.3870474000	-0.2873100000	-0.1814500000	0.0401510000	-0.0561300000	0.4002130000	0.1818000000	-0.1236360000	0.1398590000	0.0938140000	0.4375360000	0.1527500000	0.2112100000	0.2643730000	0.2568530000	0.1286000000	-0.5890000000	0.1028000000	0.3854000000	-0.5124830000	2.6030000000	0.3455000000	0.7650000000	-0.8301000000	1.5070000000	0.0506400000	-0.9957000000	-0.8839000000	-0.9848000000	1.1540000000	-0.0639500000	0.6030000000	0.2221000000	0.2645000000	0.1298000000	0.6179000000	-0.4893000000	-0.9350000000	0.0199800000	-0.2900000000	-0.3120000000	0.1496000000
1.1970000000	-0.4022000000	-0.3044000000	0.1530000000	0.6680000000	-0.4937000000	-0.4529000000	0.1901000000	0.0030490000	-0.4777900000	-0.4249000000	-0.5000000000	0.0562000000	0.5129730000	0.1523000000	0.7298000000	0.2645890000	0.0994140000	0.4065060000	0.4780400000	2.2540000000	0.3575530000	0.4459130000	-0.2569000000	0.0715500000	0.3123000000	0.5100000000	0.9715000000	2.6530000000	-0.5996690000	-0.1243150000	-1.0510000000	1.7100000000	-0.1818000000	-0.6751000000	-0.3564000000	-1.1340000000	-0.1448920000	0.0205900000	-0.2924000000	0.3977000000	0.6210000000	-0.2456000000	0.2805000000	-0.5167000000	-1.3580000000	-0.0004812000	-0.5875000000	-0.7264000000	0.5671000000
1.8760000000	-0.7178000000	-0.7430000000	-0.2006150000	0.5674000000	-0.4933000000	0.0424700000	-0.0805100000	-0.4556000000	1.4760000000	-0.0435300000	0.0617310000	0.5989600000	0.6298800000	0.5336000000	1.2930000000	0.3500290000	-0.1027000000	0.0099000000	0.6243900000	0.2512200000	0.0355300000	0.7319000000	0.8414000000	-0.9962000000	-0.2244000000	0.5182000000	1.2020000000	3.5160000000	-0.0976600000	-0.7042000000	-0.5253000000	1.4230000000	-0.0585600000	-1.4240000000	-1.1340000000	-1.5770000000	1.1470000000	1.2750000000	1.7390000000	0.3839000000	0.5333000000	-0.7344000000	0.2167000000	-1.7800000000	-2.2190000000	-0.5272000000	-1.0040000000	0.0488400000	1.3710000000
0.6742000000	1.1600000000	0.0969500000	-0.0290543000	0.2161010000	-0.4954000000	0.1954000000	1.0400000000	-0.3376000000	-0.8354000000	0.6084000000	0.1526900000	0.0948300000	0.2411160000	-0.0064030000	-0.9929000000	0.3593690000	-0.2926400000	0.3576960000	0.7133630000	0.2388200000	0.4312300000	0.5656700000	-0.9985000000	-1.4240000000	-0.4793000000	0.8624000000	0.5869000000	1.1470000000	0.0874600000	-0.0810600000	0.5568000000	0.0964800000	0.0065590000	-0.5008000000	-1.3200000000	-2.2860000000	-0.0584400000	0.9120000000	1.7670000000	0.9050000000	1.0150000000	0.1448000000	1.2670000000	-0.2264000000	-0.1011000000	-0.2621000000	-0.4351000000	-0.1610000000	0.4705000000
0.6715900000	-0.6849000000	-1.0950000000	-0.2328000000	0.5763000000	-0.9614000000	0.2154000000	1.2780000000	-0.0194724000	-0.1424700000	0.8924000000	0.2055050000	0.3561200000	-0.1800340000	0.8956000000	-0.0989400000	0.1959000000	0.1424700000	-0.0366740000	-0.1279180000	2.0660000000	0.3459912000	-0.0283500000	-0.5733000000	0.5271000000	-0.9361000000	-0.7135000000	-0.4590000000	1.0650000000	0.8426000000	0.2641000000	0.4090000000	-0.3923000000	-0.7253000000	0.7614000000	-0.8598000000	-0.5177000000	-0.4553000000	0.0611300000	0.0841200000	-0.0637900000	0.8666000000	-0.6841000000	1.2910000000	-0.5862000000	-0.1959000000	0.2941000000	0.4151000000	-0.3879000000	-0.0473300000
2.3760000000	-0.4971000000	-0.2303000000	0.0579900000	-0.0187920000	2.3590000000	-1.1130000000	1.1910000000	-0.8057100000	-0.4346000000	0.0641500000	-0.0867090000	-0.0060700000	0.6949000000	-0.5347000000	-1.8920000000	0.1849970000	0.2487100000	0.5794300000	0.5007400000	0.1313140000	0.1661600000	0.5876420000	-1.2750000000	-1.1380000000	-0.2420000000	-1.1940000000	3.1000000000	3.0150000000	-2.4670000000	1.4120000000	-1.9520000000	1.5780000000	1.1670000000	-1.2530000000	-1.3270000000	-0.8306000000	0.6599000000	-0.6957000000	0.5533000000	-1.3170000000	-1.9430000000	-1.7120000000	1.6430000000	-1.7750000000	-1.8450000000	0.0453720000	0.9642000000	0.0542800000	-0.0121700000
2.0060000000	-1.6810000000	-1.8600000000	-0.7714000000	1.5640000000	1.6610000000	1.1560000000	-0.1522000000	0.5197000000	-0.3380000000	-0.0482300000	-2.6720000000	0.3200100000	-0.1479700000	0.3249000000	1.0230000000	0.1201200000	-0.0355300000	0.0865400000	0.1713850000	0.8082700000	0.4397182000	2.3160000000	0.5887000000	0.1651000000	-0.4680500000	-1.1960000000	-0.7340000000	-0.3764460000	-0.1573000000	-0.0553600000	-0.0650100000	-0.8833000000	0.8178000000	0.4494000000	0.5862000000	0.2403000000	1.0650000000	-0.0698400000	0.2611000000	-0.4578000000	-0.8184000000	-0.9100000000	0.9410000000	-0.9452000000	-1.0900000000	-0.1419000000	-0.5350040000	0.1789390000	0.2977000000
0.4897000000	-0.1093000000	0.5715000000	-0.7592000000	-0.3311000000	0.2192000000	-0.7270000000	-0.4940000000	-0.5971000000	-0.3438000000	-0.1960000000	0.0898800000	-0.0512725000	-0.1785000000	0.4392000000	1.8150000000	-0.2436610000	0.8729600000	0.6380800000	-0.2621550000	0.1572700000	0.0885112000	0.1565300000	-0.2069000000	-0.0504200000	-1.2620000000	-0.2510000000	-0.4565000000	0.4884000000	-0.6539000000	-1.0640000000	-0.1765000000	0.5961000000	0.3852000000	0.2119000000	0.3707000000	-1.2640000000	0.5142000000	0.8506000000	0.4776000000	-0.3193000000	0.0320700000	-0.0115800000	0.3285000000	-0.2337000000	0.2346000000	-0.4655000000	0.2406000000	0.3926000000	0.7862000000
0.6327000000	-0.2973000000	0.5105000000	-0.2302000000	0.1459000000	-0.1468000000	-0.5410000000	-0.0263900000	-0.3491760000	0.0119000000	0.1880000000	-0.7622000000	0.1009075000	0.0740360000	0.2371000000	1.1590000000	-0.2626840000	0.8866100000	0.6344300000	-0.5919670000	0.0815500000	0.2325702000	-0.1990300000	-0.1871000000	-0.0006529000	-2.2480000000	0.2008000000	-0.0937200000	-0.1659000000	-0.3471000000	0.0833600000	-0.5358000000	-0.0580900000	0.4040000000	0.6697000000	0.4564000000	-0.2565000000	0.2390000000	0.0993800000	-0.1526000000	-0.5175000000	-0.1992000000	-0.6818000000	0.3223000000	0.2151000000	0.5933000000	-0.3127000000	0.2303000000	0.3954000000	0.2889000000
0.0936060000	-0.8304650000	0.1459000000	0.1953100000	0.1193000000	-2.0050000000	-0.3188810000	0.1037463000	1.5740000000	-0.0163970000	1.3470000000	-0.2677000000	0.3516600000	0.4148000000	-1.0680000000	1.5140000000	0.0079330000	0.0116800000	0.0077850000	0.4174000000	2.0200000000	0.2740420000	0.1090000000	-1.2690000000	1.4180000000	0.1590600000	1.4750000000	-0.6943000000	0.4816000000	-0.3241800000	1.1830000000	1.2490000000	0.8014000000	-0.2667094000	0.4791000000	-0.1361000000	0.8770000000	0.4714000000	-1.7100000000	-0.4782000000	-0.9411000000	-0.5167000000	-0.3314000000	1.7680000000	0.8555000000	0.5638000000	0.6598000000	-0.8542000000	-0.7232000000	0.8364000000
0.7969000000	-0.8412000000	1.5250000000	-0.2920000000	1.0040000000	-0.1186000000	-1.1070000000	-1.2700000000	1.1710000000	-0.4937000000	0.6271000000	-0.0276600000	0.0545300000	0.1395630000	-0.2437000000	0.7328000000	-1.2900000000	0.0374500000	0.2725310000	-1.0470000000	1.5250000000	0.7043430000	0.2627610000	-1.0960000000	-0.5807000000	-0.4639000000	0.0657100000	-1.2170000000	-0.8549000000	-0.9522000000	-0.2627000000	-0.3828000000	-0.2022000000	-1.2350000000	-0.4964000000	-1.1170000000	-0.5805000000	-0.8311000000	0.2363000000	1.4240000000	0.6194000000	-0.3832000000	0.3551000000	2.6070000000	1.0430000000	1.1720000000	0.3402000000	-0.6127000000	0.3833000000	1.1900000000
0.4887000000	-2.0280000000	1.4310000000	-0.6322000000	0.2779000000	0.1431000000	-1.3340000000	-1.1480000000	1.4130000000	-0.5979000000	0.8879000000	1.0860000000	1.5620000000	1.7690000000	-0.4359000000	1.2870000000	-0.2978000000	-1.2640000000	0.5556000000	-1.1790000000	0.7284000000	0.6315590000	-0.0904700000	-0.8875000000	-0.1381000000	-1.2690000000	0.7174000000	-1.7660000000	0.8147000000	-1.4420000000	0.7819000000	1.2150000000	-1.3180000000	-1.0920000000	0.6402000000	-0.3100000000	-0.1679000000	0.0815500000	0.4580000000	1.8310000000	0.3710000000	-0.2906000000	-0.5172000000	2.5550000000	1.4170000000	0.7629000000	-0.4471000000	-1.5380000000	0.1849000000	0.7605000000
0.5074000000	-1.0460000000	1.3090000000	-0.3725000000	-0.1117570000	-0.1162000000	-1.3750000000	0.4722310000	0.1904676000	-0.0965696000	0.6436000000	0.0853300000	0.0503100000	0.2839530000	-0.3072000000	0.7853000000	-0.0692510000	-0.1144100000	0.0711200000	-0.9825000000	1.7800000000	0.3987520000	0.3682000000	-0.8673000000	-0.1939000000	-1.8800000000	1.2730000000	-1.9020000000	0.8589000000	-1.6070000000	0.3771000000	0.5840000000	-0.7763000000	-1.3730000000	0.3964000000	-0.6438000000	-0.6365243000	-0.2463000000	-0.1559000000	1.1890000000	0.1802000000	-0.1424000000	0.4299000000	2.2410000000	1.4980000000	1.0110000000	0.2991000000	-0.8459000000	0.0001394000	0.4327000000
0.6872000000	-1.0040000000	1.4620000000	-1.0160000000	0.6394000000	-0.0263000000	-1.3820000000	-1.8500000000	1.3970000000	-0.1982296000	0.6755000000	-0.1516500000	-0.1600600000	0.3298900000	-0.2143000000	1.0760000000	-0.0139120000	0.1081000000	0.3453700000	0.4760400000	1.0490000000	-0.3219000000	0.5854010000	-1.5840000000	-0.4110000000	-0.9182000000	1.1860000000	-2.0030000000	0.4708000000	-1.2750000000	-0.0629700000	0.8039000000	0.8686000000	-1.3410000000	0.5733000000	-0.6479000000	-0.0687900000	-0.2033000000	-0.0129400000	1.1900000000	0.0011310000	-0.5785000000	-0.1201000000	2.4350000000	1.4940000000	0.8620000000	0.0509900000	-1.4700000000	-0.0749500000	0.2486000000
0.7785000000	-1.8480000000	1.3100000000	-0.5644000000	0.2527000000	0.1089000000	-1.5510000000	-1.6610000000	1.3580000000	-0.8511000000	1.0820000000	0.7826000000	1.8400000000	1.6650000000	-0.0451000000	0.9044000000	0.1450000000	-0.5302000000	-0.2483500000	-0.8244000000	0.6752000000	-0.4186000000	-0.5967000000	-1.2830000000	-0.3516920000	-1.6220000000	1.0910000000	-1.6070000000	0.7382000000	-1.2330000000	0.4384000000	0.8393000000	-1.0400000000	-1.1610000000	0.7817000000	-0.5915000000	-0.2514000000	0.0740200000	0.0334200000	1.0990000000	0.2375000000	-0.3231000000	-0.2678000000	2.5080000000	1.7290000000	1.0380000000	-0.0936500000	-1.0210000000	-0.2346000000	0.3550000000
-0.0037350000	-1.9190000000	0.4080000000	-0.3407000000	-0.4236000000	0.1277000000	-1.6730000000	-0.1607417000	1.5660000000	1.3540000000	0.7985000000	-0.1196000000	1.1870000000	1.3570000000	-0.8063000000	2.0040000000	-0.7502000000	0.0125300000	-0.0262200000	-1.2030000000	1.4160000000	-1.0330000000	-0.1219000000	-1.1810000000	0.0130800000	-1.2090000000	1.1260000000	-1.9370000000	0.2899000000	-1.8870000000	0.4021000000	0.5020000000	-0.1504000000	-1.4120000000	1.5470000000	0.0711700000	-0.1251460000	0.5117000000	-0.9149000000	0.0871100000	-0.8378000000	0.2546000000	0.6369000000	1.6700000000	1.8680000000	1.2660000000	0.0020500000	-0.6559000000	-0.4729000000	0.8957000000
0.7763000000	0.8282000000	-0.3419000000	0.0884700000	-0.8165000000	0.1807000000	-0.6145000000	-1.1780000000	-0.1704230000	-0.1876200000	0.1325000000	-0.0273040000	-0.0146500000	0.1724960000	-0.2529400000	-0.0104960000	-0.2296290000	0.4359200000	0.4793210000	-0.5075080000	0.4431400000	0.0482232000	0.1980710000	-1.1310000000	-0.1542000000	0.3536000000	0.1223000000	-1.0150000000	-0.4166700000	-0.6926000000	-0.3740400000	-0.0092820000	0.6154000000	-0.4215000000	-0.2008000000	-0.4731000000	-0.2340000000	1.1270000000	0.1849000000	0.9429000000	-0.2270000000	-0.2897000000	-0.2313000000	1.1190000000	0.3366000000	2.0700000000	-0.3592000000	-0.3812000000	-0.5661000000	-0.2996000000
-0.6399000000	0.6941000000	-0.6551000000	-0.0667700000	0.1333000000	0.2686000000	-0.3816000000	-0.8826000000	0.4493000000	-0.3144000000	0.0203900000	-0.1671330000	-0.5405500000	0.0687430000	-0.1184000000	1.1280000000	-0.1001910000	0.9063500000	0.7381260000	-0.3312100000	0.0481380000	-0.0551858000	-0.4760000000	-0.8202000000	-0.8808000000	-0.2470000000	0.2456000000	-1.1570000000	-0.5460000000	-0.4199890000	-0.5348000000	-0.4319000000	0.6828000000	-0.5072000000	-0.1215000000	-0.6577000000	-0.4316000000	0.9428000000	0.0512300000	0.6392000000	-0.3577000000	-0.1723000000	-0.3120000000	0.8911000000	0.2009000000	2.2420000000	-0.1388000000	-0.0368300000	-0.7548000000	-0.1212000000
0.2809000000	-0.0291800000	-0.3784000000	-1.3950000000	-1.8100000000	0.6193000000	-1.2400000000	-0.2849000000	0.5100000000	0.0323200000	0.1181000000	1.4420000000	3.6940000000	0.0043260000	-0.5167000000	1.7400000000	-1.0250000000	-0.5419000000	0.0817110000	-0.7520000000	0.3666000000	-1.0410000000	-0.9153000000	-0.0211400000	-0.0216900000	-0.5340100000	0.0017370000	-0.7448000000	-0.4251950000	0.1385400000	-1.0470000000	-0.0258200000	-2.3050000000	-0.5081000000	0.0226180000	0.0583900000	-0.2545000000	0.1571200000	0.0583400000	0.8213000000	0.7194000000	-0.2842000000	-0.1669000000	1.1760000000	0.4380000000	2.8220000000	-0.8297000000	-0.2187000000	-0.1297000000	-0.6711000000
0.2899000000	-0.1272000000	-0.2564000000	-0.6311000000	-1.2920000000	0.4243000000	-1.5490000000	-1.1000000000	0.6600000000	0.0983100000	0.1451000000	1.4940000000	1.5160000000	0.1463460000	-0.9307000000	1.8070000000	-0.8267000000	0.1971300000	0.2796900000	-0.5250000000	0.1976000000	-0.1545268000	-0.5553000000	-0.2526000000	0.2708000000	0.6636000000	0.0362400000	-2.2280000000	-0.3974000000	-0.0456500000	-0.2862000000	0.1797000000	-1.5630000000	-0.2096000000	0.9801000000	0.1599000000	-0.6290000000	1.4510000000	0.7469000000	2.0390000000	0.0239200000	-0.3657000000	-0.1234000000	1.1470000000	0.3545000000	2.8430000000	-1.7200000000	-0.5292000000	0.0538400000	-0.1836000000
1.4280000000	-0.9343000000	-0.9085000000	-0.9501000000	-0.6591000000	-0.7778000000	-1.4340000000	1.1470000000	0.3279000000	0.0792200000	-0.1440000000	1.4970000000	0.5016300000	1.1970000000	-1.1910000000	-0.2703000000	-0.6847000000	-0.2830000000	0.6507000000	0.1789000000	2.2150000000	0.7396000000	-0.0533800000	-0.4625000000	0.3219000000	-0.1853000000	0.5323000000	-0.9292000000	-1.2700000000	-0.9166000000	-0.6271000000	-0.5692000000	0.9045000000	-0.4535000000	0.8202000000	1.0280000000	-0.3929000000	0.5135000000	1.1490000000	1.8130000000	0.9430000000	0.0093870000	1.9000000000	0.2788000000	1.2970000000	0.1079000000	-0.9501000000	-0.7871000000	-0.2511000000	0.1725000000
1.9950000000	-1.2580000000	-0.8215000000	-1.0100000000	-0.5871000000	-0.5408000000	-1.4100000000	1.3180000000	-0.0051280000	-0.0958500000	-0.2561000000	1.5500000000	1.0920000000	1.5510000000	-0.6339000000	-0.4164000000	-0.6848000000	-2.1110000000	0.6006000000	-0.1852000000	1.9370000000	1.1510000000	-0.0984500000	-0.3139000000	0.0555100000	-0.4107000000	1.0400000000	-1.1890000000	-1.5360000000	-0.7340000000	-1.0770000000	-0.8336000000	-0.2529000000	-0.9089000000	1.1160000000	1.1130000000	-0.4753000000	0.3011000000	1.3030000000	1.5410000000	1.0250000000	-0.0700000000	1.4830000000	0.4114000000	1.2810000000	0.6315000000	-0.6675000000	-0.5335000000	-0.3505000000	-0.3749000000
0.3000000000	-2.0350000000	-0.0360320000	-1.7920000000	0.0851700000	0.5915000000	-0.7148000000	0.9300410000	0.9222000000	-0.7206000000	1.1050000000	1.7470000000	0.2217000000	0.6557000000	1.0020000000	0.6849000000	0.1583637000	-1.0716600000	-0.1575840000	0.1408300000	0.9217000000	0.1632800000	1.2360000000	-1.3340000000	-1.3280000000	0.0640700000	1.7950000000	-2.7210000000	-0.1379000000	-0.6142000000	0.3323000000	1.3550000000	-1.2220000000	0.6709000000	0.5196000000	-1.0860000000	-0.4925000000	0.0879200000	0.4833000000	0.1743000000	-0.8956000000	0.6008000000	1.5950000000	2.0680000000	-0.0930100000	0.0182700000	1.2270000000	-1.5000000000	-1.6870000000	0.0548600000
-0.4076000000	-0.0796500000	0.0541600000	0.2588300000	0.2210410000	0.0348500000	-0.1874000000	0.1107000000	-0.5419074000	0.2538000000	0.2326000000	0.1153400000	-0.0527600000	0.1541760000	-0.0784150000	-0.2031100000	-0.1534700000	0.2612700000	0.0535360000	0.2754300000	0.4435300000	-0.1410570000	0.1436510000	-0.0338200000	-0.8428700000	-0.1031500000	0.6851000000	-0.6134000000	1.5760000000	-0.7654490000	-0.2541150000	0.0695000000	2.0440000000	-0.6492700000	1.7380000000	1.8770000000	0.5138000000	2.0810000000	-0.5413000000	0.0736500000	0.4967000000	-1.1450000000	-0.7235000000	1.4580000000	-1.1260000000	-1.3680000000	0.5216000000	-1.1930000000	-1.3950000000	-1.2850000000
1.6100000000	1.0780000000	-0.9425300000	-0.3451600000	0.4807600000	-0.1782000000	-0.2138140000	1.5700000000	0.0843330000	-1.2090000000	-1.9620000000	0.1710200000	0.0953800000	-0.1473840000	-0.0219020000	-0.1089800000	0.1254400000	-0.1045930000	0.2561860000	0.5701860000	0.3529150000	-0.8506600000	0.5509900000	-0.9225000000	-0.0500700000	0.4021890000	1.0320000000	-0.6177300000	0.2897000000	-0.4888420000	-0.6761000000	0.4798000000	2.3160000000	-2.7030000000	1.7590000000	1.6820000000	1.3430000000	1.2790000000	-0.3690000000	0.8950000000	1.5230000000	-3.3040000000	-2.0740000000	3.2390000000	-3.8850000000	-0.9621000000	0.9659000000	-0.1576000000	-2.3870000000	-0.4055000000
0.1412000000	1.2970000000	0.3001100000	0.1474800000	-0.5456000000	-0.6723000000	-0.4825000000	1.3410000000	-0.6836874000	-0.1443000000	-0.3935000000	0.2245500000	0.1021900000	0.1665230000	0.2413250000	-0.3345960000	-0.1799193000	0.0112200000	0.1372160000	0.0966300000	0.2908000000	-0.0478770000	-0.7129000000	-0.8030000000	-0.1415000000	-0.1456320000	0.8299000000	-0.6636000000	0.6732000000	-0.5709490000	-0.4755000000	-0.0326700000	2.2430000000	-0.4299000000	1.4950000000	1.4240000000	0.8997000000	1.0590000000	-0.0855100000	0.8585000000	0.4716000000	-1.2980000000	-1.3480000000	1.3770000000	-2.6470000000	-0.3212050600	0.6284000000	-1.0690000000	-1.6370000000	-0.3720000000
2.1420000000	2.1760000000	-0.7137000000	-0.2244700000	0.3926810000	-2.1420000000	-1.4800000000	2.2460000000	-0.3283000000	-0.9580000000	-0.0582000000	0.3657800000	0.5126200000	0.5005430000	-0.7270000000	-0.9395000000	0.0431307000	-0.6421500000	0.2740660000	0.5056200000	0.8723000000	-0.2427570000	0.4917430000	-0.6304000000	0.7701000000	-0.9701000000	1.6040000000	-2.2430000000	0.9989000000	-1.6390000000	-0.3319000000	0.0339500000	2.4300000000	-1.2350000000	1.7850000000	1.6320000000	1.1080000000	1.5950000000	0.1551000000	1.3950000000	0.9182000000	-1.1420000000	-1.2590000000	2.0380000000	-1.7560000000	-0.8639000000	0.8170000000	-0.8279000000	-2.3000000000	-0.6673000000
2.3540000000	0.1514000000	1.3860000000	0.1061300000	-0.5996400000	0.1069000000	-0.6013070000	-0.0205700000	-0.5660590000	-0.3362256000	-1.2532200000	0.0697700000	-0.0178300000	0.2716100000	-3.0960000000	-3.0650000000	-0.1914090000	0.4129800000	1.2850000000	-0.2758320000	2.1310000000	0.2022330000	0.9543000000	-1.2180000000	1.9710000000	-1.3400000000	-0.6698000000	-1.0310000000	-1.8430000000	-0.8902000000	-2.1630000000	-0.5924000000	1.9440000000	0.8904000000	1.8650000000	1.7200000000	1.7550000000	1.4280000000	-0.3672000000	-0.0962400000	0.3250900000	-0.2192070000	-0.0936000000	1.6490000000	0.5364000000	0.5547000000	-0.4313000000	0.0407200000	-0.4332000000	0.5763000000
2.6320000000	0.6024000000	2.8290000000	-1.9750000000	-0.8734000000	0.9179000000	-1.9000000000	-0.7353000000	-0.5807990000	-0.2441000000	-0.4883000000	0.0078300000	0.0076300000	0.1672700000	-2.2740000000	-2.0270000000	0.2579000000	1.5460000000	0.7930300000	-0.2407720000	3.0150000000	0.2521900000	1.5890000000	-1.4060000000	2.1370000000	-0.8392330000	-0.9283000000	-0.7308000000	-1.5880000000	-3.3830000000	-0.3767000000	-0.3548000000	2.2260000000	1.1840000000	1.7460000000	2.0280000000	1.7960000000	1.6740000000	2.0660000000	2.2780000000	-1.0660000000	-2.4720000000	-1.6400000000	0.4321780000	-0.0040100000	0.0152700000	-1.0630000000	-0.2577000000	0.5833000000	0.9059000000
2.6550000000	0.9670000000	2.4740000000	-1.3810000000	-1.2490000000	1.5320000000	-1.4920000000	-0.2147000000	0.0191800000	0.0904600000	-1.0980000000	0.0011370000	-1.5380000000	1.4010000000	-2.5440000000	-2.5000000000	0.5505000000	-0.2287000000	2.4560000000	-0.3149000000	3.2110000000	-2.0940000000	1.9000000000	-1.2570000000	2.5540000000	-1.4500000000	-0.4554000000	-0.8979000000	-1.7480000000	-3.1730000000	-0.5439000000	-0.5380000000	1.7970000000	0.8568000000	2.1480000000	2.0750000000	2.0030000000	1.5690000000	2.0390000000	2.1050000000	-0.6638000000	-2.0600000000	-1.5950000000	1.8950000000	0.1968000000	0.6291000000	-0.7419000000	0.0391100000	0.2142000000	0.0347100000
-0.0459630000	1.6790000000	0.0072780000	0.9096000000	-0.3283000000	0.4670000000	-0.4913000000	-0.5602000000	-1.1680000000	-0.5352000000	-2.0160000000	0.0926400000	-0.0726900000	0.1787440000	0.1439000000	-0.9106000000	-0.1761460000	0.8410700000	0.3566050000	0.1423520000	0.8868600000	-0.4193870000	-0.0764390000	-0.6598000000	-0.4203000000	-1.2710000000	-0.9019000000	-0.8404000000	-1.3670000000	-0.6188000000	-1.4570000000	-1.7890000000	-1.1870000000	-0.5177000000	-0.1970000000	-0.7672000000	0.5709000000	-0.4307000000	0.0077140000	0.9257000000	0.2818000000	0.2832000000	0.3975000000	1.2040000000	1.1740000000	-0.5963000000	0.3926000000	0.6877000000	0.6967000000	0.5473000000
1.5540000000	-0.2966000000	-0.2428000000	0.0054850000	0.6686000000	0.6429000000	-0.4794000000	0.2947600000	1.0190000000	-0.9981000000	-1.5130000000	-0.0692400000	-0.2215000000	0.8121000000	0.0498100000	-0.3047000000	0.0684997000	0.5495100000	0.8504860000	0.4453100000	0.3303480000	0.5241730000	0.4885010000	-0.4052000000	-0.1038000000	-2.0200000000	-0.4413000000	-0.6618000000	-0.8870000000	-3.5120000000	0.5253000000	-1.4380000000	1.1280000000	-0.5881000000	1.3690000000	-0.0616700000	1.0870000000	0.6489000000	1.7110000000	1.8690000000	-0.0816500000	-0.4083000000	1.1200000000	1.4690000000	-0.4761000000	-0.6068000000	-0.0457900000	-0.5288000000	-0.6057000000	0.2078000000
1.5610000000	-0.9405000000	0.9032600000	1.0280000000	1.3700000000	1.5590000000	0.9758000000	-2.0550000000	-0.9688800000	-0.4803010000	-0.7032000000	0.9247000000	-0.1328100000	0.5676230000	-0.1091320000	-1.1620000000	0.0549427000	-0.0182300000	0.7050950000	0.2068530000	0.1125110000	0.6698700000	0.3299220000	0.4722000000	0.7766000000	-0.8986000000	0.6511000000	-0.2854000000	0.9704000000	-1.9530000000	-1.1520000000	-1.8830000000	-1.2280000000	0.1043000000	1.2730000000	-0.2403000000	-1.3250000000	0.4793000000	0.9147000000	2.2400000000	-0.6422000000	-0.8099000000	1.1410000000	1.7240000000	-0.6367000000	-1.7710000000	-1.0780000000	-1.0490000000	0.2477000000	0.3212000000
-0.3426000000	-0.1447000000	0.3582000000	0.1675000000	0.4346000000	2.7070000000	0.0596300000	-0.7484000000	0.4436000000	-0.1711200000	-1.3510000000	0.1293800000	0.4431600000	0.0859790000	0.0868000000	-0.6367000000	-0.2908730000	0.9658700000	0.4997150000	-0.2556250000	0.5380200000	0.0675412000	-0.3751500000	-0.6239000000	0.4126000000	-1.1140000000	0.1860000000	-1.9730000000	-2.6330000000	-1.0360000000	-1.5960000000	-1.4590000000	-1.1360000000	0.9052000000	0.7929000000	0.5446000000	-0.7002000000	1.4500000000	0.9336000000	1.1360000000	0.3747000000	0.0920400000	0.3314000000	-0.0535300000	0.2803000000	-0.5655000000	-0.2955000000	-0.7365000000	0.7226000000	0.1751000000
0.6310000000	0.5019000000	0.4867000000	1.1280000000	0.4451000000	1.9730000000	0.4692000000	0.3962000000	-0.7995710000	-1.9000000000	-1.5900000000	-0.0701560000	0.0041075000	0.8269400000	-0.4446000000	-1.8920000000	-0.0525510000	0.7631400000	0.8791800000	-0.0943800000	-0.0708270000	0.7608800000	0.6755900000	1.0840000000	0.9085000000	-1.3526200000	0.5039000000	-0.9956000000	-1.4570000000	0.2600000000	0.3455000000	-3.7980000000	0.6830000000	1.4500000000	0.3594290000	1.0240000000	-1.7250000000	-0.2867000000	0.4855000000	0.8835000000	-0.4954000000	0.3619000000	0.0072970000	-0.1066000000	0.1802000000	-1.3080000000	-1.0110000000	-1.0680000000	0.9365000000	1.5330000000
0.0658900000	-0.9052000000	1.3820000000	0.1290000000	0.8841000000	1.1520000000	-0.0608600000	-2.1070000000	0.8791000000	-0.5347000000	-0.0238600000	-0.1777000000	0.1015700000	0.2176100000	0.2273000000	-0.3582000000	-0.1795740000	1.1896500000	0.7818350000	0.0084700000	0.4392400000	0.1102012000	-0.3905300000	0.1132000000	-0.0033360000	0.7715000000	1.2320000000	-0.1294000000	-0.8875000000	-1.0980000000	-0.7073000000	-1.5450000000	-2.0100000000	0.4743000000	0.4080000000	0.5828000000	-2.3630000000	-1.5640000000	1.2950000000	0.5036600000	-0.0722200000	0.5111000000	0.2345000000	1.2070000000	0.6004000000	-1.1490000000	-1.3620000000	0.5306000000	1.4570000000	0.2772000000
1.4410000000	1.4810000000	1.1400000000	1.0700000000	0.5384000000	1.0160000000	-0.4685000000	-0.3825000000	-1.8920000000	-0.0473300000	-1.5150000000	0.2055370000	-0.9057000000	0.1275950000	0.7616000000	-1.1450000000	-1.1970000000	-1.7490000000	0.8347860000	0.1633000000	2.1060000000	-1.1750000000	-0.4079000000	1.1650000000	0.5117000000	-3.1520000000	-0.2719000000	-0.2194000000	-0.8926000000	0.2062000000	-1.6780000000	-3.2660000000	-1.4870000000	-1.8990000000	0.8640000000	1.6490000000	-0.0311500000	1.0840000000	1.1590000000	0.3387000000	0.7128000000	-0.0678600000	0.2105000000	-0.4154000000	0.6894000000	-0.0974720000	-0.7194000000	0.1466000000	-1.2220000000	-0.6748000000
0.3985000000	0.4614000000	1.2150000000	-0.8984000000	-3.2200000000	1.2500000000	-0.4163000000	0.2910800000	-0.1371830000	1.1570000000	-2.1950000000	0.2052240000	0.1829575000	0.4864630000	-0.0661000000	0.6584000000	-0.0041890000	-0.2340700000	0.4672050000	-0.5278280000	0.2092010000	0.8103502000	0.4913800000	0.1923000000	0.0407400000	-5.3730000000	-0.5658000000	-0.3933000000	0.8375000000	0.3143000000	-0.4702000000	-1.1050000000	-0.0917000000	0.4584000000	0.7141000000	1.2610000000	0.1949000000	1.0230000000	1.0540000000	0.6636600000	0.2018000000	0.3162000000	0.0485700000	0.2837000000	-0.2686000000	0.2697000000	-0.1293000000	-0.0832800000	0.3618000000	1.1790000000
0.4457000000	0.7896000000	1.0120000000	-0.1342000000	-1.6150000000	0.3301000000	-0.0400800000	0.3289000000	0.5269000000	0.2401000000	-1.6190000000	0.3157740000	0.4149775000	0.6982500000	-0.0139000000	-0.6204000000	0.3872000000	-0.6231000000	0.6409300000	-0.9352000000	0.9994000000	-1.1240000000	1.4110000000	-0.2518980000	0.7745000000	-0.6577000000	0.3179000000	0.4384000000	-0.5677000000	-0.7010000000	-0.3935000000	-1.8390000000	1.6820000000	-1.5720000000	0.8838000000	0.8746000000	-0.1623000000	0.2541000000	0.8955000000	0.7675000000	-0.8814000000	0.4100000000	-0.1587000000	0.6634000000	-0.0918000000	-0.5215000000	-0.6235000000	0.7795000000	-0.0194800000	0.9891000000
0.8647000000	-0.7594000000	2.6160000000	-0.1960793000	-0.6134000000	1.0950000000	0.9249000000	0.1181960000	-0.0675720000	-0.1854856000	-3.5730000000	0.3788000000	0.8885400000	0.2898860000	-0.2429000000	-1.3860000000	0.1550710000	0.7832000000	0.4311050000	-0.3488650000	0.8601700000	-0.4101498000	0.0968700000	-0.1660297000	2.1790000000	-0.4935000000	1.0590000000	-0.0834030000	-0.3354550000	-0.1373500000	0.8558000000	-0.5012100000	-1.7970000000	-2.0060000000	0.6871000000	2.7220000000	-0.2851000000	2.0430000000	0.9707300000	-0.8482000000	-0.5151000000	-0.7678000000	-1.1690000000	1.5910000000	1.2710000000	0.6907000000	-1.5700000000	-2.4890000000	-0.4552000000	-0.2287000000
0.8376000000	-0.6355000000	2.6410000000	-1.5910000000	-0.5451200000	0.6260000000	0.4888000000	2.0400000000	-2.3440000000	-0.2139156000	-1.6490000000	-0.1893000000	0.7730200000	-0.0477300000	0.6290000000	-0.0055230000	0.1375510000	0.7729800000	0.5523850000	-0.3275850000	0.6894400000	-0.2808988000	0.0751200000	-0.0538797000	1.2080000000	-1.9230000000	1.8020000000	-1.2550000000	-0.4158150000	0.8548000000	-0.3328000000	-0.4133600000	0.6658000000	-3.3710000000	0.1605000000	2.5340000000	-0.6956000000	1.5950000000	0.2263000000	0.6263000000	0.2839046900	-0.9693000000	-0.9969000000	1.2430000000	1.1970000000	2.0620000000	-3.0770000000	-2.8750000000	1.1870000000	-0.0511900000
-0.1916000000	3.0240000000	1.5800000000	-0.4026000000	-0.1225000000	0.1668000000	-0.3084000000	-0.8214000000	-0.5105000000	-0.0731800000	-0.4784000000	-0.7805000000	-0.4946000000	0.1361000000	-0.2082000000	-0.5247000000	-1.3330000000	0.5776000000	0.3144260000	0.0924700000	1.0200000000	-1.3690000000	-0.8528000000	-0.5265000000	1.3650000000	-0.2903000000	-0.6616000000	-0.3541000000	-1.1650000000	-1.9930000000	0.6869000000	-0.6602000000	1.3610000000	-1.1040000000	-0.1098000000	2.1620000000	0.0221200000	1.6680000000	0.9520000000	0.1550000000	-0.4630000000	-0.1616000000	-0.2302000000	1.3990000000	-0.2854000000	0.1959000000	-0.8351000000	-0.7421000000	0.8760000000	0.4295000000
2.3190000000	3.1790000000	1.7040000000	-3.9920000000	-0.5297500000	1.6240000000	-1.5870000000	-0.1125000000	-0.4070680000	-0.1208956000	-3.3580000000	0.2804700000	0.3848400000	0.1121230000	-0.6733000000	-1.0780000000	-0.0001820000	0.6131500000	0.6867900000	-0.1313400000	1.0812040000	0.0144700000	0.5192200000	0.3820000000	1.3800000000	-1.7460000000	-1.6410000000	-1.1360000000	-2.8010000000	-0.3664000000	0.3654000000	-2.0050000000	0.4430000000	-1.5810000000	1.8520000000	2.4540000000	-0.3004000000	1.4890000000	1.3510000000	-0.5375000000	-1.0610000000	-0.5861000000	0.6723000000	2.0170000000	-0.0518600000	0.5224000000	-0.6446000000	-2.0690000000	1.5210000000	1.0660000000
0.6343000000	1.9580000000	-0.9589000000	-2.2690000000	-0.4205000000	1.2480000000	-0.4694000000	1.3400000000	1.8760000000	2.1760000000	-0.3969100000	-1.0170000000	-3.0890000000	-1.3940000000	0.9727000000	1.1070000000	0.1660300000	-0.7294000000	0.0451460000	0.0881870000	0.3540880000	-0.4646270000	-0.4358000000	-0.5378000000	-1.4150000000	-1.0920000000	-1.1430000000	-2.4410000000	-0.8195000000	1.2300000000	-0.9183000000	-1.4870000000	-0.4718000000	-0.6247000000	0.2500000000	-0.3323000000	-1.6520000000	1.8450000000	0.3397000000	1.0290000000	1.0540000000	1.7460000000	0.4095000000	0.4466000000	-0.0026280000	0.0196500000	-0.0323700000	-0.6604000000	0.6587000000	0.6762000000
2.6480000000	-1.2230000000	-3.3520000000	-1.3290000000	-3.1030000000	4.3120000000	-0.1579000000	2.4120000000	0.2993810000	1.5460000000	-2.0510000000	0.2320000000	-0.4701000000	-0.9944000000	-0.2987000000	2.1010000000	0.4694000000	-0.1549000000	0.2709120000	0.4047040000	3.3880000000	-0.0468910000	0.5157000000	-1.4280000000	-1.8270000000	-4.5050000000	-0.2015000000	-2.7170000000	-1.7210000000	-0.8584000000	-2.4880000000	-2.2340000000	-2.6750000000	-3.3800000000	1.0680000000	-1.5170000000	-1.7400000000	6.4280000000	2.7490000000	0.1811000000	2.8050000000	3.7010000000	-0.6901000000	2.1780000000	-1.0920000000	1.6190000000	-1.7730000000	-2.0070000000	1.5920000000	1.5380000000
2.3180000000	-0.8916000000	-1.6500000000	-2.2060000000	-0.3729610000	4.4040000000	-0.7863000000	0.8782580000	1.2200000000	1.2630000000	-1.9190000000	-1.1330000000	0.3625090000	-0.6178000000	-0.2541000000	2.0950000000	0.2749100000	0.0602800000	0.3745920000	1.7730000000	2.9400000000	-0.0527130000	-1.8270000000	-0.7306000000	-1.9670000000	-3.0900000000	-0.0657200000	-3.0310000000	-1.8730000000	-0.4946000000	1.5610000000	-2.8310000000	-3.1530000000	-3.9030000000	1.3620000000	-1.7350000000	-2.2450000000	6.3780000000	2.9640000000	2.4070000000	3.1870000000	4.0330000000	-0.5563000000	2.4760000000	-0.5954000000	2.4920000000	-1.7630000000	-2.1330000000	0.1379000000	-0.4476000000
3.8840000000	1.8890000000	0.5128000000	-0.9449000000	-1.8100000000	0.7855000000	-1.6620000000	0.5783000000	-0.3248000000	1.8310000000	-2.7180000000	-2.0100000000	0.1205610000	0.0857100000	-0.7166000000	-0.3981000000	-0.3865000000	0.2783000000	0.6772080000	1.5220000000	3.0070000000	-0.8011000000	-0.3931000000	-1.0180000000	-0.9006000000	-2.4150000000	-0.2172000000	-0.6997000000	0.8162000000	-0.5851000000	-3.2780000000	-2.2560000000	-0.8341000000	-2.6800000000	2.6650000000	2.2360000000	-2.2390000000	2.9520000000	1.7760000000	2.1790000000	2.4610000000	0.8229000000	-0.2858000000	3.7530000000	-1.0610000000	-2.2000000000	-1.0710000000	-0.4976000000	-0.1196000000	0.8640000000
4.7680000000	2.0720000000	0.8205000000	-0.0622900000	-0.7978800000	1.5740000000	-2.4700000000	0.7159000000	-0.1941000000	2.2850000000	-3.7330000000	0.2660100000	-0.1644190000	0.1402680000	-0.2539000000	-0.2494000000	0.3643510000	0.0254900000	0.7049080000	0.0595700000	0.9195310000	0.4596712000	0.7347900000	0.0060800000	-0.6735000000	-2.3630000000	-0.6800000000	-0.4966000000	1.1020000000	-0.6269000000	-2.4290000000	-2.5090000000	-0.8389000000	-3.3370000000	2.8000000000	2.4680000000	-2.0060000000	3.1650000000	1.3750000000	1.8940000000	2.3850000000	0.6440000000	-0.7156000000	3.5660000000	-1.3920000000	-2.8640000000	-2.0900000000	-1.1240000000	-0.5654000000	0.8401000000
3.0650000000	0.1555000000	0.2623000000	-0.1384950000	-1.0376670000	1.2920000000	-3.6060000000	-1.2010000000	-2.2820000000	2.3520000000	-1.3484090000	0.2201040000	0.0452600000	0.4786800000	1.3890000000	-1.5980000000	0.0402410000	-0.0479400000	0.6375900000	-0.1649080000	-1.1960000000	0.7286600000	0.9064000000	1.6470000000	-0.4867000000	-0.4099000000	0.5877000000	-4.9800000000	0.0060800000	1.2760000000	-2.3660000000	0.0931700000	-0.6361000000	-1.0740000000	1.2530000000	0.1864000000	-1.6090000000	2.9510000000	1.4310000000	-1.4640000000	-0.3836000000	0.7068000000	-2.0400000000	2.5170000000	-3.1020000000	-1.6340000000	-0.2357000000	-0.0507300000	0.5961100000	0.6279000000
3.6560000000	1.1910000000	2.0370000000	-0.0138400000	-2.5170000000	3.0110000000	-3.7850000000	0.5393000000	-1.3960000000	4.8150000000	-1.1456390000	0.2280110000	0.1235800000	0.4974900000	2.3660000000	-0.9300000000	-2.6390000000	-0.2555600000	-0.4830000000	-1.5150000000	-0.0361800000	0.7235100000	1.7210000000	1.7520000000	-0.1980000000	0.0128200000	0.6055000000	-5.1420000000	0.0858200000	1.4000000000	-2.2010000000	0.2489000000	-1.6020000000	-1.4790000000	1.5780000000	0.3581000000	-1.4160000000	3.1610000000	1.3680000000	-1.5200000000	-0.0018530000	1.0400000000	-3.2840000000	2.8150000000	-2.4430000000	-1.6670000000	0.0510000000	0.3290000000	-2.4740000000	0.6816000000
3.4250000000	1.6430000000	-1.7670000000	-1.9890000000	-0.9995300000	3.9000000000	-2.9000000000	-1.1070000000	-2.9330000000	2.6500000000	-4.0640000000	-0.8774000000	-0.0379125000	-0.1178000000	-0.2331000000	-0.3266000000	0.0457710000	0.5898000000	0.9463700000	0.1756000000	0.5946930000	0.1834000000	3.8030000000	0.0930800000	1.7010000000	-2.0750000000	-1.4880000000	-5.3800000000	-0.1537800000	0.2271000000	-2.0890000000	-3.0180000000	-1.1220000000	0.0701600000	1.6400000000	2.8480000000	-0.1133000000	0.1198480000	1.7680000000	-0.1905000000	0.2016000000	0.9850000000	-0.1196000000	2.3170000000	2.5280000000	-1.1120000000	-1.5950000000	-1.8250000000	0.4176000000	1.7760000000
0.8877000000	0.4427000000	1.4620000000	-0.5382000000	-1.7820000000	1.2650000000	-0.2910000000	-0.1120000000	-1.0050000000	-1.4220000000	-0.6920000000	-0.3181000000	0.6328000000	0.2944000000	-0.3649000000	-0.0336460000	-0.6468000000	-0.3540000000	-0.5593000000	0.2558000000	0.8025000000	0.5796000000	1.0100000000	-0.5632000000	-0.0609040000	-0.6190000000	-1.2020000000	0.1082000000	0.4660000000	-0.7572000000	-1.7920000000	-0.1589000000	-2.0470000000	0.5579000000	0.3615000000	0.5433000000	0.4884000000	1.6340000000	1.1890000000	0.0812500000	0.0153300000	-0.0092930000	-0.9739000000	0.6871000000	-0.3601000000	0.0222100000	-0.3788000000	-0.4198000000	0.6153000000	0.4828000000
3.1900000000	1.0260000000	1.6950000000	0.4781000000	-2.1520000000	2.0830000000	0.1273000000	-0.3347000000	-1.5800000000	-1.4530000000	-1.1810000000	-0.0028430000	-0.0567400000	-0.6003000000	-0.7046000000	-1.1170000000	0.0321970000	0.8738800000	0.5763310000	0.1138250000	0.8106360000	1.0030100000	-0.1866000000	0.7519000000	-1.0190000000	-1.8780000000	-0.9432000000	0.2443000000	0.5372000000	-0.4421000000	-1.7130000000	-1.1230000000	-3.5680000000	-0.0489900000	0.9477000000	0.5775000000	-0.9424000000	2.0230000000	0.9484000000	1.0030000000	0.0354900000	-0.8151000000	-1.0180000000	1.5560000000	-0.7049000000	-1.6560000000	-0.0166500000	-2.1710000000	1.1460000000	2.2270000000
0.7429000000	0.3078000000	1.6360000000	-0.6031000000	-1.4130000000	0.4113000000	-1.1440000000	0.4251000000	-1.0690000000	1.1160000000	-1.7710000000	-0.0880200000	0.0509100000	-0.1724000000	-0.6147000000	-0.3082000000	0.6293000000	-0.7639000000	0.3748000000	0.3010000000	1.1160000000	-0.3303000000	1.1380000000	-1.0250000000	-1.7190000000	-1.9220000000	0.2119000000	-0.9486000000	1.1240000000	-0.1710000000	-1.2840000000	-0.2846000000	-1.0280000000	-0.8679000000	0.2838000000	0.4906000000	-1.3890000000	1.3230000000	1.2990000000	2.1240000000	0.2986000000	0.0069970000	-0.4057000000	0.7344000000	-1.3070000000	0.0555000000	0.0244800000	-1.6150000000	0.8325000000	0.9771000000
1.4790000000	-1.2250000000	0.7179000000	0.2632000000	-0.5367000000	1.1100000000	0.0273800000	0.1014000000	-1.2900000000	1.6470000000	-0.9846000000	-0.8297000000	-0.1678000000	-0.9202000000	0.3125000000	-0.4690000000	-0.0046830000	0.5056700000	0.5650760000	-0.1039720000	1.2790000000	0.8396012000	0.6660000000	-0.8647000000	-0.5442000000	-1.5220000000	-0.2678000000	0.1137000000	-0.4295000000	-0.3907000000	-0.7082000000	-0.4674000000	-0.2887000000	0.6914000000	-0.0869200000	0.2458000000	-0.2010000000	2.0830000000	0.6568000000	1.3240000000	-0.2431000000	-0.1268000000	-1.5660000000	1.4060000000	-0.6335000000	-0.3472000000	-0.6133000000	-0.0932600000	-1.3650000000	-0.5887000000
1.6390000000	0.3996000000	-2.7320000000	-1.3530000000	1.4800000000	0.4611000000	0.1009000000	1.8080000000	0.7038000000	2.5440000000	0.3959000000	-0.8442000000	-0.8393000000	-1.1990000000	1.1780000000	0.7075000000	-0.2649000000	-0.0841000000	0.6136000000	0.3167000000	0.6523200000	-2.5830000000	0.2735000000	-0.1197000000	0.0537300000	0.3465000000	-0.5638000000	-0.0643500000	-1.3990000000	0.6993000000	-0.1543000000	-0.8784000000	-0.5677000000	-2.7840000000	-0.4080000000	0.6768000000	0.2529000000	1.3670000000	-0.1832000000	0.0267500000	0.8638000000	1.3040000000	-1.6430000000	2.5090000000	-0.4616000000	-1.1040000000	0.7664820000	-0.9693900000	-0.2212000000	0.7703000000
2.3920000000	0.8287000000	-2.1600000000	-1.6750000000	1.1350000000	0.9102000000	0.0059650000	1.7690000000	0.4229000000	2.7080000000	-0.4270000000	-0.5641000000	-3.7230000000	-1.9240000000	0.9341000000	0.9136000000	-1.6530000000	0.6540000000	0.1974260000	-0.2162000000	1.9460000000	-1.5950000000	0.8806000000	0.0693700000	0.2558000000	0.0136000000	-1.0470000000	0.0677400000	-1.4000000000	0.4063000000	-0.1682000000	-1.1270000000	-0.2016000000	-2.0440000000	0.4921000000	1.0360000000	0.7060000000	2.0020000000	0.6489000000	0.5328000000	1.3620000000	1.7700000000	-1.9020000000	2.6220000000	-0.9005000000	-1.3590000000	0.3938000000	-1.8090000000	0.0218400000	0.9294000000
0.2960000000	-0.1571000000	0.4397910000	0.5860000000	0.3061000000	1.4530000000	-0.6838000000	-0.1478000000	-0.6160670000	0.0024140000	-1.3010000000	0.0786800000	-0.2353000000	0.1454500000	0.2304000000	-0.4261000000	-0.0334610000	0.4201800000	0.5296500000	-0.0354480000	-0.0552220000	0.4731842000	0.7128000000	0.6647000000	-0.7599120000	-0.8197900000	0.4836000000	-0.3762790000	-0.2657000000	-0.5360920000	-0.4506200000	-0.0282600000	-1.2860000000	-1.7270000000	0.9535000000	0.6873000000	-0.5543380000	0.1131750000	-0.7948000000	-1.0470000000	-0.0187000000	0.3407000000	0.7850000000	0.8751000000	-0.2891000000	-0.1288000000	0.1592000000	-0.8818000000	-1.2780000000	0.1738000000
0.4162000000	-0.3889000000	0.4039000000	0.6193000000	-0.5017000000	1.4140000000	-0.4186000000	0.3344000000	-0.5769150000	0.1856000000	-0.5576000000	-0.4147000000	-0.6698000000	0.3109400000	0.3416000000	-0.7799000000	0.0443870000	0.3128400000	0.5819900000	-0.3367000000	-0.3504620000	0.1561042000	1.0450000000	1.4040000000	0.3822000000	-1.4760000000	0.6656000000	-1.3830000000	-0.0530400000	-1.4500000000	-0.9508000000	-0.8060000000	-1.4140000000	-1.0690000000	1.6550000000	1.5630000000	-1.0710000000	0.3758000000	0.2752000000	-0.5798000000	-0.2907000000	0.4557000000	1.3070000000	1.5120000000	-0.4731000000	-0.4418000000	-0.0028620000	-1.0030000000	0.0152000000	0.3028000000
0.9920000000	0.6989000000	-0.2843000000	-2.1140000000	-2.3970000000	0.5284000000	-0.4658000000	-0.1988000000	0.6942000000	0.7224000000	-0.3548000000	2.0830000000	-2.3030000000	0.6597000000	0.4534000000	0.5359000000	-0.2893540000	0.4582000000	-1.1590000000	0.3541000000	1.2400000000	0.5543900000	1.4430000000	-0.0633400000	-0.7459000000	-2.0790000000	0.0075340000	0.0340300000	-0.6781000000	0.4276000000	-1.4000000000	-1.4270000000	-1.3140000000	0.9087000000	-0.2776000000	-0.0108100000	-2.2680000000	-0.5863000000	1.8700000000	0.8301000000	0.2952000000	0.8116000000	0.1429000000	-0.3410000000	-0.0271900000	0.9981000000	-1.3340000000	0.1121000000	1.0970000000	0.8337000000
0.6873000000	-1.2690000000	-2.4300000000	-0.0769520000	-0.6587200000	2.4770000000	-0.0654300000	0.6236000000	0.1155000000	1.0330000000	-1.5050000000	0.0434600000	0.3156900000	-1.4430000000	-0.7593000000	-0.0017610000	0.0009370000	0.6972440000	1.5210000000	-0.2656300000	0.7477180000	0.2366290000	2.5200000000	1.0870000000	0.0549800000	-2.6360000000	0.7064000000	-0.3021000000	-0.4602000000	1.0810000000	0.3130000000	-1.5710000000	-4.3400000000	0.0009606000	1.2810000000	1.4280000000	-1.1390000000	0.4326000000	0.8780000000	0.4030000000	0.2421000000	0.4045000000	0.0778200000	-0.3841000000	0.1177000000	-0.2450000000	-1.0500000000	0.5110000000	1.0450000000	0.5806000000
0.4816000000	-0.4975000000	-1.8760000000	-2.0420000000	-0.5929800000	2.6860000000	-0.0831600000	1.2090000000	0.6448000000	1.4300000000	-1.1450000000	0.0828970000	0.6547000000	-3.1300000000	0.2380000000	0.0385000000	-0.1269640000	0.5078040000	0.4552460000	1.1730000000	0.6253480000	0.0734600000	2.4320000000	0.9758000000	0.3872000000	-4.5440000000	-0.0343500000	-0.4809000000	-0.1250000000	0.5717000000	-0.7818000000	-1.8750000000	-3.4280000000	0.2819000000	1.3760000000	1.2640000000	-0.5686000000	-0.0641500000	1.5640000000	0.2262000000	0.2943000000	0.3427000000	-0.9099000000	-0.4639000000	-0.9851000000	-0.0327900000	-1.7830000000	0.4962000000	0.9852000000	0.4258000000
0.3379000000	1.7880000000	-3.0680000000	-5.4020000000	-1.6970000000	2.5390000000	0.2761000000	0.5222000000	1.6670000000	1.6090000000	-0.4619000000	0.4490000000	0.5476575000	-3.1780000000	0.3013000000	0.9928000000	1.2770000000	0.5313900000	1.1930000000	-0.6840000000	1.1510000000	-2.6540000000	2.5250000000	0.3020000000	0.8014000000	-2.0880000000	0.9198000000	0.1223000000	0.1212000000	0.0149500000	-0.5256000000	-2.0430000000	-0.7220000000	0.2261000000	0.9387000000	1.1210000000	0.0156100000	-0.1810000000	0.6615000000	0.2094000000	0.1385000000	0.5859000000	-0.2547000000	-0.4207000000	-0.0468700000	-0.0995900000	-1.9120000000	1.2380000000	0.7944000000	0.9190000000
-0.4410000000	1.7250000000	-2.9500000000	-2.5690000000	-1.8590000000	2.0200000000	0.1772000000	-0.1098000000	1.7340000000	1.1630000000	-0.9468000000	0.7601000000	1.2940000000	-0.7213000000	-0.1246000000	0.7469000000	0.9014000000	-0.5388000000	0.3832900000	-1.2940000000	1.5290000000	-2.9860000000	2.5710000000	-0.3602000000	1.4960000000	-1.8290000000	1.2240000000	-0.0018550000	-0.5200000000	-0.2453000000	-0.9668000000	-2.3590000000	2.2820000000	0.1799000000	0.9325000000	1.0570000000	0.4234000000	-0.5392000000	0.2393000000	-0.0707600000	0.1213000000	0.4087000000	-0.2159000000	-0.7059000000	-0.2771000000	0.0012060000	-1.3200000000	1.2080000000	0.7252000000	1.0640000000
0.6308000000	-2.2840000000	-0.6204000000	-3.4360000000	-0.1640000000	3.4500000000	-1.3350000000	1.3220000000	-0.2592990000	0.6403000000	-1.3536100000	2.5890000000	0.7589000000	0.3767130000	-0.9707000000	-0.1423000000	0.7053000000	-0.7979000000	0.6296700000	-0.0480500000	0.5155230000	-0.2303000000	1.3170000000	0.9097000000	-0.7669000000	-1.4182800000	2.5650000000	-2.9800000000	0.4409000000	1.4610000000	-1.5820000000	-0.8600000000	-1.1360000000	0.6078000000	1.6780000000	-1.5590000000	-1.9320000000	0.5498000000	2.6710000000	1.2300000000	1.7830000000	0.9576000000	-0.5140000000	-0.0559500000	-0.3642000000	-1.2710000000	-3.1150000000	-1.5700000000	0.5105590000	1.1900000000
1.4500000000	-0.6074000000	-0.6866000000	-0.7473000000	-0.3972000000	0.2101000000	-0.7391000000	0.2879000000	0.4938000000	0.6051000000	-1.1810000000	1.2570000000	0.7157000000	-0.8446000000	-0.8669000000	-0.2594000000	0.1571000000	0.2789000000	1.2070000000	0.2788000000	3.2690000000	-0.6265000000	-0.6825000000	0.3038000000	0.8392000000	-1.8730000000	-1.3100000000	-1.2830000000	-1.1250000000	-0.5552000000	-1.3390000000	-1.9950000000	-0.2242000000	-0.8901000000	0.8106000000	-0.6307000000	0.9234000000	2.2240000000	2.7070000000	0.0122700000	0.0383600000	0.4887000000	-0.1229000000	0.0081570000	-1.0170000000	-1.1880000000	-1.2020000000	1.2990000000	1.6910000000	2.3890000000
1.3860000000	-0.1507000000	-0.5159000000	-1.1580000000	-0.8735000000	0.3658000000	-0.3714000000	0.1496000000	0.0835300000	0.5768000000	-1.4340000000	-0.7015000000	-0.7606000000	-1.3610000000	-0.8092000000	-0.4967000000	0.9118000000	1.3460000000	1.0300000000	0.5885000000	3.0110000000	1.7090000000	0.3772000000	0.6780000000	0.6594000000	-2.0870000000	-1.4590000000	-1.4070000000	-1.2940000000	-0.5310000000	-1.2470000000	-2.0120000000	-1.3110000000	-0.8149000000	0.6857000000	-0.1845000000	0.9406000000	1.7510000000	3.1670000000	-0.4326000000	-0.1635000000	0.3849000000	-0.2727000000	0.0023340000	-1.0250000000	-0.9276000000	-1.4800000000	0.9614000000	2.4830000000	2.6240000000
1.3480000000	-0.2562000000	-2.7820000000	-2.0000000000	-0.6009000000	0.2793000000	-1.2100000000	1.6550000000	0.5711000000	-0.0036560000	-1.7990000000	1.1690000000	2.1580000000	1.2760000000	1.0290000000	-0.2122000000	0.4554000000	0.3672000000	0.6488000000	-0.2040000000	1.4540000000	-3.2600000000	1.7700000000	-0.2178000000	0.5727000000	-0.4335000000	-0.5519000000	-1.8940000000	0.2275000000	-0.1658000000	-0.9273000000	-0.7385000000	0.7102000000	-1.2680000000	-0.2140000000	0.7088000000	-0.5681000000	0.5883000000	1.3420000000	0.9527000000	0.3498000000	0.1532000000	-0.6815000000	1.1130000000	0.5574000000	-0.2833000000	-0.6134000000	-0.1363000000	0.4537000000	1.1670000000
0.3622000000	-2.0410000000	-3.4690000000	-3.3840000000	0.3754000000	2.9570000000	0.9424000000	0.3134000000	1.9690000000	2.8190000000	-7.4790000000	2.9770000000	0.5452000000	2.0770000000	1.5080000000	0.7701000000	0.1951960000	0.5703100000	0.4926400000	0.1018820000	3.2200000000	-0.3474110000	2.1630000000	1.2400000000	1.9270000000	-2.6750000000	1.6660000000	-3.1550000000	-0.8633000000	1.1130000000	-0.5633970000	-1.8740000000	-0.8903380000	-2.2530000000	-1.7010000000	1.2980000000	-0.2909000000	-0.9444000000	0.0979700000	0.6270000000	-0.0399600000	1.4980000000	1.6600000000	1.8140000000	0.4206000000	-0.4641000000	0.3989000000	-0.2361000000	0.6180000000	0.6305000000
1.7840000000	0.8037000000	-0.0405300000	1.0810000000	-3.0640000000	0.5902000000	-0.2941000000	-0.0040400000	0.0168970000	0.0421500000	-0.6691000000	0.3603000000	0.6349675000	0.4124500000	-0.6859000000	-0.3294000000	-0.2874390000	0.7448700000	0.5571750000	-0.3202380000	0.7683800000	-0.4927358000	0.1902410000	-0.6344000000	0.3810000000	-0.7332000000	-0.3115000000	-0.4439400000	-0.2827200000	-0.1554000000	-1.2090000000	-2.6960000000	0.7296000000	-0.4083000000	0.6143000000	0.3831000000	-0.4319610000	1.4230000000	-0.0719400000	0.1191000000	0.2681000000	0.3805000000	0.2969000000	0.0809400000	-0.3773000000	-1.9360000000	-0.3560000000	0.0980000000	0.4451000000	0.3796000000
0.2992300000	0.5756000000	-0.6386000000	-0.0678920000	-4.0730000000	1.3970000000	-0.8144900000	0.1589000000	0.5338000000	1.3990000000	-3.8850000000	1.9700000000	1.1101300000	0.5594000000	-0.6979000000	0.1336000000	-0.0259890000	0.1313500000	0.2900490000	-0.4570660000	0.9393900000	-0.0889898000	0.6219600000	-0.0842800000	0.3672000000	-0.9760000000	1.2330000000	-0.3029000000	0.5630000000	-0.2423000000	-1.8530000000	-1.7480000000	-0.9213700000	-0.2622000000	0.8825000000	0.5993000000	-0.6776000000	1.3070000000	-0.3278000000	-0.7608000000	0.4173000000	0.2767000000	1.6000000000	0.2211000000	1.2880000000	0.7062000000	-0.2259000000	0.0111400000	-0.6218000000	-0.5533000000
0.9586000000	-0.2144000000	0.6694000000	0.2767000000	-0.2492000000	2.2330000000	-1.1520000000	-1.1350000000	-0.4328330000	0.7411000000	-2.0790000000	0.9387000000	-0.1413000000	0.4313330000	-1.1630000000	-0.3275000000	-0.0867990000	0.7658800000	0.6091750000	-0.3443250000	0.6812600000	0.1335742000	0.2709010000	-0.6527000000	0.0487100000	-0.4835000000	0.5641000000	0.6596000000	1.6450000000	-0.3928000000	-1.8380000000	-1.6490000000	-1.0960000000	0.6023000000	0.3860000000	0.8698000000	-0.9341000000	0.8033000000	-1.4540000000	-0.4103000000	0.5408000000	0.0431900000	0.6615000000	0.3616000000	-0.1916000000	-0.3393000000	-0.4173000000	0.4687000000	-0.9103000000	-0.1067000000
-0.8892300000	-0.0554400000	0.7490370000	0.7337000000	-0.8453920000	1.2950000000	-0.7374010000	-0.3881000000	-0.8536640000	0.1751000000	-1.4730000000	0.2569900000	-0.4537100000	0.4164700000	0.0010200000	-0.4725000000	0.1784290000	0.3830400000	1.3459900000	0.4073700000	0.1581730000	0.5470300000	0.7173200000	0.5109000000	-1.8450000000	-0.0228900000	0.8148000000	-2.0570000000	1.9730000000	-0.8550228000	-6.0100000000	-1.3430000000	-0.2441000000	0.3250000000	0.9396000000	1.1770000000	-1.4150000000	1.3450000000	0.2864000000	0.5393000000	0.3604000000	-0.0442000000	0.4772000000	0.5582000000	0.3650000000	-0.3037000000	-0.9557000000	0.4583000000	0.3483000000	1.2100000000
0.6605000000	1.0480000000	0.8033000000	0.9646000000	-0.9593000000	1.2330000000	0.3878000000	-0.1012000000	-0.6614500000	-2.4780000000	-0.8932000000	-0.0764700000	-0.6062200000	0.5485210000	0.0999400000	-0.8966000000	0.1734000000	0.3614400000	1.0671300000	0.1235130000	0.1678810000	0.7437600000	0.6313300000	-0.4894000000	0.0700100000	-1.2245300000	-0.8736000000	-1.3790000000	0.7448000000	-0.4725000000	-0.8340000000	-0.8021000000	-0.4244000000	-0.7614000000	0.1193000000	1.1810000000	-0.8888000000	1.9430000000	0.4610000000	-0.3950000000	-0.2669000000	-0.4175000000	-1.1980000000	1.4290000000	-1.1310000000	-1.6320000000	-1.5170000000	1.6250000000	0.6040000000	0.0755900000
0.5658000000	0.6728000000	-0.2934000000	0.3609000000	-0.1180000000	0.7233000000	0.2861000000	-0.2299000000	-0.9388400000	-1.2860000000	-0.9359000000	1.4040000000	-0.2656500000	0.2005000000	-0.3428000000	-0.9773000000	0.0285817000	-0.2101900000	0.8921500000	0.0797900000	0.0578410000	0.4346642000	-0.0613300000	-0.4827000000	-0.2232000000	-1.1920000000	-1.2430000000	-1.3500000000	1.0230000000	-0.5787000000	-1.3480000000	-0.8903000000	-1.4270000000	-0.4876000000	0.7601000000	1.4160000000	-1.1610000000	2.1400000000	0.8188000000	-0.5152000000	-0.3521000000	-0.3237000000	-1.0250000000	1.6650000000	-1.1260000000	-1.2180000000	-1.4450000000	1.6380000000	0.4458000000	0.3284000000
3.1600000000	-1.0770000000	-1.7870000000	-2.5180000000	-0.7962000000	2.7080000000	-1.1060000000	-1.0790000000	0.2664490000	-0.2149000000	-0.5961310000	1.0470000000	0.7077000000	3.0190000000	-0.2729000000	0.3836000000	-0.1097870000	-0.6921000000	-0.6274000000	0.0627600000	2.9890000000	-1.3670000000	-0.6125000000	-0.7083000000	-1.3130000000	-0.2720000000	2.2150000000	-3.3940000000	-1.7720000000	1.0350000000	-0.5618000000	-0.7180000000	-2.7940000000	1.5210000000	-2.4760000000	-2.7600000000	-2.8390000000	2.9820000000	1.7410000000	0.1922000000	-0.3047000000	0.6307000000	2.0750000000	0.8791000000	3.3530000000	2.9630000000	-0.5019000000	-2.6040000000	-0.8358000000	-0.2392000000
0.0528200000	-0.5932000000	0.0734800000	0.1739000000	-0.4800000000	2.4810000000	-0.2319000000	-0.4469000000	0.8670000000	-0.1077000000	-0.4629500000	0.1972430000	0.3361600000	-0.0265940000	-0.3358000000	-0.1573000000	-1.5800000000	-0.0379200000	0.5565660000	0.1029000000	1.2010000000	0.4272802000	-0.1713000000	0.3063100000	-0.2699320000	-0.5556400000	-0.9365000000	-0.7730000000	-0.4567450000	0.4372380000	-0.3927130000	-0.9571000000	-0.2934000000	0.4027000000	-0.1243100000	0.0235460000	0.1068678000	1.4200000000	0.4191000000	0.1701000000	-0.6078000000	-0.1095000000	-0.2481000000	-0.3080000000	0.2648000000	-0.2680000000	-0.3080000000	-0.4470000000	0.4451000000	0.2196000000
1.3110000000	-0.2086000000	-0.3747000000	-1.8530000000	-1.9740000000	2.4360000000	0.2877000000	-1.2220000000	-0.1673000000	-0.3143156000	-0.7870000000	0.1215400000	0.5127300000	0.4120730000	0.3519000000	-0.1716000000	0.5600000000	1.3012100000	0.8785650000	1.1720000000	0.9276100000	0.3874312000	0.8583000000	-0.0784400000	-2.2170000000	0.7678000000	-0.3886000000	-1.3230000000	0.4938000000	-0.9395000000	-0.9020000000	-1.2230000000	-1.4970000000	0.8846000000	0.3373000000	-2.3950000000	-1.0570000000	2.3580000000	1.0850000000	-0.1450000000	-0.5479000000	0.0074840000	0.0818300000	0.0299100000	0.2357000000	-0.1650000000	-0.7230000000	0.4640000000	0.5860000000	0.4886000000
1.9230000000	-0.4995000000	-0.0226500000	-0.0233300000	-0.6872000000	0.1770000000	0.7158000000	0.3898000000	-0.4073810000	-0.6010000000	-1.4690000000	0.6637000000	1.1390000000	0.1338860000	-0.7510000000	0.5955000000	-0.4169000000	0.2959000000	0.8345000000	-2.1890000000	0.4403000000	-0.0625500000	0.0134300000	0.2660000000	-1.1680000000	-0.7091200000	0.0428800000	0.2714000000	0.4942000000	0.5550000000	-1.3330000000	-0.8457000000	0.4070000000	-0.6989000000	0.0487700000	-0.1325000000	-0.4494000000	0.9611000000	0.9525000000	0.2595000000	0.6606000000	-0.0770700000	-0.5897000000	1.0670000000	-0.8698000000	-0.7456000000	-0.5416000000	-1.3580000000	0.6965000000	-0.1250000000
1.2630000000	-0.1988000000	0.0790100000	0.1023000000	-0.1906000000	0.2167000000	0.8245000000	0.2805000000	-0.6886000000	-0.3503000000	-1.2470000000	0.3274000000	0.8283000000	-0.4121000000	-0.6743000000	0.4951000000	-0.7843000000	-0.2645000000	0.7562000000	-0.4997000000	0.1450000000	-0.0228900000	0.1841000000	-0.3758000000	-1.0870000000	0.0114800000	0.3121000000	0.3356000000	0.7045000000	-0.0427800000	-1.0340000000	-1.6240000000	0.1042000000	-1.1740000000	0.0990100000	-0.2012000000	0.1419000000	0.9423000000	1.1060300000	0.1417000000	0.9118000000	0.3062000000	-0.1635000000	1.5450000000	-0.2276000000	-0.1103000000	0.1597000000	-0.6293000000	0.6327000000	0.2983000000
2.7230000000	1.3190000000	0.0632100000	0.1905000000	-0.3894000000	1.2690000000	0.3997000000	-1.4590000000	-0.4784000000	-0.8501000000	-1.0220000000	0.2486000000	-1.4810000000	-0.6279000000	-0.7401000000	-0.7046000000	-0.2868790000	0.6997800000	0.4106710000	-0.5600650000	0.8978380000	0.4986190000	0.1951000000	-1.4740000000	0.5309000000	-0.9903000000	1.4410000000	0.8138000000	0.1077000000	-1.0380000000	-1.8570000000	-0.5862000000	-1.3320000000	0.2505000000	1.7410000000	0.5300000000	0.3411000000	1.1000000000	1.5180000000	0.2799000000	-1.5620000000	-0.8206000000	-0.3033000000	1.6980000000	-0.8434000000	-0.9411000000	-1.1740000000	0.1519000000	-0.8511000000	-0.0285200000
0.8226000000	0.9746000000	1.7520000000	-1.2700000000	-1.1770000000	0.5591000000	-0.0521400000	0.0888800000	0.0927900000	0.6651000000	-1.0220000000	0.1191860000	0.0898100000	-0.0303100000	-1.4130000000	-0.4295000000	0.0205160000	0.5061500000	0.9453600000	-0.3743920000	0.5815900000	-0.1585348000	1.6080000000	0.6941000000	0.1905000000	-1.6380000000	0.3480000000	-0.4575000000	0.5183000000	-1.0580000000	-1.2340000000	-0.1936000000	0.6061000000	0.0591700000	0.7069000000	0.7896000000	0.1547000000	1.4240000000	-0.1024000000	-0.1164000000	-1.4230000000	-0.1660000000	-0.2656000000	1.8730000000	-0.6548000000	-3.2440000000	0.0075020000	0.3735000000	-0.4594000000	1.1290000000
1.7200000000	-0.9376000000	0.1692000000	-0.6365000000	0.4956000000	1.1210000000	-0.1363000000	0.4197000000	-0.3734000000	1.1130000000	-0.3613000000	-0.4895000000	-1.6420000000	-0.2559000000	-0.0091740000	0.0103200000	-0.3901000000	-0.4723000000	1.8090000000	0.4245000000	-0.0258400000	0.8847340000	0.0311550000	-0.9353000000	-1.6080000000	-0.4961000000	-1.5150000000	-1.5600000000	-1.1670000000	-1.2560000000	-0.0148800000	0.0299800000	-0.4163000000	-0.6163000000	-0.2586000000	-0.4958000000	-0.4357000000	0.3707000000	2.4680000000	2.3360000000	-0.3038000000	-0.7974000000	-1.0900000000	1.4660000000	-0.8872000000	0.4431110000	1.1370000000	-0.2079000000	0.8871000000	0.7997000000
3.9270000000	-0.9734000000	-2.4870000000	-1.1620000000	0.7238000000	3.1420000000	0.4529000000	-1.4490000000	0.0478000000	-0.1679000000	-0.6721000000	1.2600000000	0.2485600000	-1.0600000000	-0.2570000000	-0.4055000000	-1.7620000000	0.3639000000	0.2112060000	0.1717000000	1.2040000000	-0.9465000000	2.0650000000	-2.3310000000	-1.1870000000	0.1763000000	-1.0350000000	-2.0750000000	-1.1880000000	-0.3140000000	0.8185000000	0.0603400000	0.9300000000	-3.2780000000	-0.0642100000	-0.5134000000	-1.6940000000	1.2510000000	2.7070000000	3.5740000000	-1.4530000000	-1.6190000000	-0.4847000000	2.5620000000	-0.9238000000	-2.1330000000	1.3300000000	-0.7276000000	0.1675000000	1.9410000000
-0.0947900000	-0.5458000000	0.3301800000	-1.6070000000	0.8784000000	-0.6053000000	0.5024000000	-0.4495000000	-0.2019450000	-0.0366900000	0.4165000000	-0.1749600000	-0.0209600000	0.2989920000	1.4420000000	-0.4479000000	0.0469360000	0.3904450000	0.4354710000	-0.1660370000	-0.0164300000	0.4219402000	-0.1981100000	-0.1840000000	0.7514000000	-0.0607800000	0.7159000000	0.0349380000	0.7092000000	-0.9730000000	0.2034000000	0.3070700000	-2.7230000000	1.0090000000	-0.1451770000	0.5775000000	-0.3990230000	-0.3267220000	0.0244700000	-0.0715400000	-0.2805000000	0.3519000000	0.2413000000	0.2513000000	0.8291000000	0.3164000000	-0.8626000000	-0.6396000000	-0.6945000000	-0.7600000000
-0.3992800000	-0.0485800000	0.7022000000	-0.8695000000	0.0836400000	0.9779000000	0.7267000000	0.2566300000	0.2976000000	-0.1980156000	-1.5660000000	0.5082400000	0.1872700000	0.3908950000	-0.1061000000	0.5604000000	0.0851230000	0.4967500000	0.5585390000	0.0969940000	0.9313600000	-0.0001000000	0.3078000000	0.1574000000	-0.0242000000	-0.9408300000	0.8272000000	0.7397000000	0.7566000000	0.2133000000	-0.7892000000	-1.5580000000	-1.3480000000	0.3394000000	-0.3179000000	-0.4661000000	-0.4700000000	-1.1380000000	0.3738000000	0.0368200000	0.4059000000	-0.0927200000	0.8836000000	1.2600000000	0.3225000000	0.4928000000	-0.8172000000	0.8898000000	0.2318000000	0.6434000000
1.0390000000	-0.1582000000	1.2150000000	-1.6470000000	-0.7067100000	1.2880000000	0.4411000000	0.5471000000	-0.0757210000	0.0592700000	-3.3450000000	0.3240410000	0.6186900000	0.0839960000	0.0822700000	0.8048000000	-0.1734190000	-0.0797100000	0.2768110000	-0.8500000000	0.4364580000	0.4755502000	-1.1470000000	0.3977000000	-0.1386220000	-0.6872600000	1.5960000000	1.1110000000	-0.5599350000	0.9717000000	-0.1738000000	-1.6150000000	-2.7500000000	0.3018000000	0.1995000000	-0.4248000000	-0.5796000000	-0.0382100000	0.5242000000	-0.3358000000	0.5993000000	-0.0353600000	0.5500000000	1.2530000000	0.3559000000	0.4951000000	-0.6459000000	0.8641000000	0.5872000000	0.2957000000
2.2320000000	-1.0294200000	1.3580000000	0.1773187000	-4.9530000000	1.9670000000	-0.3539240000	0.0971710000	-1.6560000000	-0.0769500000	-0.4416600000	0.2877240000	0.6709575000	0.3609730000	0.1676000000	0.8841000000	-0.0026590000	-0.0150900000	0.1734890000	-0.3230570000	0.2932697000	0.7095500000	-0.2799700000	0.7106000000	-0.1169920000	0.0098220000	1.7430000000	1.5170000000	1.6090000000	0.7046000000	-1.4710000000	-0.8101000000	-2.5510000000	0.1747000000	0.3284000000	-0.0268800000	-0.1918000000	-0.9493000000	-0.0199300000	-0.7009000000	0.4531000000	-0.3725000000	0.1639000000	0.7329000000	0.1097000000	0.3500000000	-0.3310000000	1.2530000000	-0.1639000000	-0.3884000000
-0.4746000000	0.4313000000	-0.2119000000	-0.1916000000	0.9485000000	1.0230000000	0.4176000000	-0.1294000000	-0.4255000000	-0.2582000000	-1.0670000000	1.2540000000	0.0631900000	0.1437760000	-0.1782000000	-0.8327000000	-0.2021310000	0.8593200000	0.7168600000	-0.2014620000	0.3929300000	-0.5088858000	0.1490210000	-0.4002350000	0.7454000000	-0.2571510000	-1.1360000000	-0.7766200000	-0.2589930000	-0.2231000000	-0.4636950000	-0.7881900000	0.1888740000	0.7560000000	-0.0556600000	-0.0644000000	-0.4294000000	-0.2500000000	0.0984400000	0.2344000000	-0.0304900000	0.1919000000	-0.2028000000	0.9783000000	0.4241000000	-0.7936000000	-0.3316000000	-0.1776000000	0.6974000000	1.3480000000
0.4560000000	0.3720000000	0.6048000000	0.1331000000	0.3882000000	0.8255000000	-0.6068000000	0.6043000000	-0.4588000000	0.6565000000	-3.1010000000	1.6370000000	0.9541000000	0.8287200000	-0.6986000000	-0.6371000000	0.2246790000	0.0877900000	1.0488200000	0.1120290000	0.1834630000	0.5659800000	0.8929030000	2.3460000000	-1.5560000000	-1.0311000000	0.2337000000	0.3402000000	1.1250000000	-0.5073948000	0.1753000000	-2.3540000000	0.1288000000	0.2709000000	0.0765600000	1.8250000000	-1.1430000000	-0.1865820000	0.2913000000	0.4713000000	0.4843000000	-0.0862800000	0.9751000000	0.3552000000	-0.1061000000	-1.3770000000	-0.4418000000	0.1730500000	0.1453000000	0.6128000000
0.2195000000	-2.4700000000	1.2420000000	0.2746000000	2.0000000000	1.0020000000	0.4148000000	0.3198000000	-0.2963000000	-0.1980000000	-0.2442000000	-0.1917300000	0.2190410000	0.0393300000	-0.0900400000	-0.7995000000	0.2362400000	0.9371550000	0.5867760000	0.1780100000	0.5083997000	-0.0368810000	-0.2458700000	-0.3624000000	-0.1160000000	-0.6012000000	-1.4740000000	2.8670000000	1.1750000000	-0.6375000000	-1.1660000000	-1.3010000000	-1.5150000000	-0.9054000000	-0.4387000000	1.2520000000	0.1652000000	-2.2990000000	0.8630000000	1.3160000000	-1.0940000000	-0.6185000000	-0.8022000000	-0.0660900000	0.3427000000	-0.4100000000	-1.0880000000	2.4010000000	1.7040000000	1.8300000000
0.7099000000	-1.1360000000	1.3660000000	1.4930000000	0.0210700000	0.9654000000	0.1931000000	-1.0200000000	-0.1072970000	-5.0570000000	0.4401000000	-0.1259300000	-0.3194190000	0.0389580000	-0.2387000000	0.0388100000	-0.2214000000	1.1734900000	0.5374100000	-0.1458640000	0.2462800000	0.5833390000	-0.0654400000	-1.1120000000	1.5960000000	-0.2687000000	0.6789000000	0.4464000000	-0.6677000000	-1.2490000000	-1.8610000000	-2.1900000000	-0.5679000000	-1.3840000000	1.0210000000	1.8230000000	0.2667000000	-0.7719000000	1.1930000000	-0.8245000000	-0.3924000000	-0.2510000000	0.5103000000	1.7490000000	1.7650000000	1.1970000000	-0.5245000000	0.2585000000	0.7965000000	0.7901000000
-0.7427000000	-0.4218000000	1.4270000000	1.2270000000	-1.9710000000	0.4947000000	-0.0905000000	-0.3764600000	0.5534000000	-1.0980000000	0.0905100000	-0.2851600000	-0.2339425000	0.4385900000	-0.6601670000	-0.5197530000	-0.1348910000	-0.0714700000	1.0486200000	-0.3915640000	0.1578330000	0.7795000000	0.8110500000	-0.5153000000	1.7750000000	0.2989000000	0.3876000000	0.6771000000	-0.3440000000	-1.0320000000	-1.0400000000	-1.4800000000	0.7767000000	-0.4692000000	0.5205000000	1.5880000000	0.5414000000	-0.1512000000	2.2880000000	-0.2368000000	-0.6987000000	-1.1960000000	1.0600000000	1.2630000000	-0.3284200000	-0.4199100000	-1.6880000000	0.2838000000	1.4000000000	0.9293180000
-0.1699000000	-0.9539000000	0.5339000000	1.6500000000	-0.1877000000	0.4626000000	0.2354000000	-1.0600000000	-1.0440000000	-0.9494000000	-0.8496000000	0.4013000000	2.0000000000	1.1040000000	-0.3405000000	-1.4760000000	-0.2240040000	0.7135240000	0.3755850000	-0.5596010000	0.3137400000	0.6219490000	-0.0586400000	-1.3570000000	1.6630000000	-0.7180000000	0.5917000000	0.1771998000	-0.4000000000	-1.8060000000	-2.2850000000	-3.8870000000	-0.4772000000	-1.4780000000	1.5260000000	2.2770000000	0.6615000000	-0.4441000000	1.4810000000	-0.8117000000	-0.4566000000	-0.4483000000	0.6011000000	2.0120000000	2.1000000000	1.5650000000	-1.1370000000	0.6682000000	-0.2437000000	0.9458000000
-0.5922000000	-0.9882000000	0.6476000000	1.4200000000	0.3630000000	0.2703000000	-0.3929000000	-1.4900000000	0.8480000000	-1.7110000000	0.4621000000	0.7400000000	2.6090000000	0.2982430000	-0.7207000000	-1.4330000000	0.0246370000	0.8619600000	0.3739700000	-0.3597740000	0.5654300000	0.1122190000	0.0748500000	-0.4950000000	2.4930000000	0.0701900000	0.9748000000	0.4263000000	-1.2380000000	-0.6971000000	-1.3820000000	-2.5890000000	-2.1050000000	-1.4410000000	1.4120000000	2.5360000000	-0.1040220000	-0.3270000000	1.3010000000	-0.5066000000	-0.9685000000	-0.1431000000	1.4060000000	2.2540000000	2.4160000000	1.7780000000	-2.0460000000	1.1120000000	1.2120000000	1.5700000000
-0.4456000000	-0.1967000000	0.4641000000	0.7765000000	0.8465000000	0.0008261000	-0.0473900000	-1.1320000000	-0.3655000000	-0.1595000000	-1.0240000000	-1.1030000000	2.4360000000	0.3838330000	-0.1792000000	-0.7887000000	0.0742810000	-0.1204000000	0.5916850000	0.8125000000	0.5201030000	0.4111990000	-0.2608000000	-2.1430000000	2.5230000000	-0.0169100000	1.2220000000	0.4612000000	-1.3830000000	-0.9692000000	-1.2100000000	-2.4620000000	1.7140000000	-1.2050000000	0.3016000000	2.0570000000	0.7185000000	-0.8561000000	1.3940000000	-0.9127000000	-0.8016000000	-0.5342000000	1.2170000000	1.9120000000	2.3310000000	1.1950000000	-1.3270000000	0.6813000000	1.1470000000	1.1130000000
1.4790000000	-0.5187000000	1.1900000000	-1.3950000000	-0.0265000000	-0.3952000000	-0.1604000000	-0.9534000000	0.3035000000	0.1398000000	-0.0624200000	-0.0713650000	0.3122900000	0.2593600000	0.6477000000	-0.5718000000	0.1216380000	1.0667700000	0.2433200000	0.2483180000	0.8911897000	-0.2818800000	0.2543400000	0.0511940000	1.0670000000	0.0690700000	-1.5610000000	1.3120000000	-0.2455100000	-0.8852000000	-0.5707000000	-1.6180000000	1.2250000000	1.1610000000	-0.6294000000	1.3250000000	0.7695000000	-0.1637930000	-0.4677000000	-0.4547000000	-0.5376000000	-0.2892000000	0.5291000000	1.4990000000	1.8600000000	0.9643000000	-1.1930000000	0.8743000000	1.1450000000	1.3660000000
1.8740000000	-1.0690000000	1.3840000000	-2.3100000000	-1.9440000000	-0.9663000000	-1.0610000000	1.8100000000	-0.9496000000	-0.4213000000	-1.7680000000	0.3603000000	2.3540000000	1.6480000000	-0.6994000000	-1.0020000000	2.4200000000	1.3920000000	1.5310000000	-0.8057000000	2.9060000000	-1.9210000000	3.5600000000	-0.7689000000	-1.2680000000	-0.5887000000	-1.7220000000	0.9145000000	1.4810000000	-1.9270000000	-3.1910000000	-2.6440000000	1.3430000000	0.5212000000	-0.3311000000	2.6570000000	0.3118000000	1.5520000000	2.6860000000	-1.0260000000	-0.7503000000	-0.7350000000	0.8904000000	0.6575000000	1.2250000000	0.1615000000	-1.5830000000	1.7990000000	2.3360000000	3.5920000000
1.3350000000	-1.0800000000	1.3150000000	-0.9482000000	-1.8190000000	-0.3158000000	-0.5030000000	1.3210000000	-0.3278830000	-0.5958000000	-1.1890000000	-0.3081000000	0.9826010000	0.8414000000	-0.6969000000	-0.7304000000	1.7540000000	1.1300000000	0.9977000000	-0.6412000000	1.4730000000	0.0065920000	1.0790000000	0.1773000000	-0.5742000000	-0.3104000000	-1.5690000000	0.3267000000	1.1780000000	-0.9497000000	-1.3290000000	-1.0360000000	0.5053000000	0.4674000000	-0.0609000000	2.3780000000	-0.2310000000	0.6664000000	1.1730000000	0.3528000000	-0.7161000000	-1.0800000000	-0.0033800000	0.1527000000	0.1585000000	-0.2082000000	-0.9842000000	0.9178000000	0.4478000000	0.8934000000
0.7961300000	-2.7830000000	1.9060000000	-1.8330000000	-1.7340000000	-0.4221000000	-0.4624000000	1.9110000000	-0.4544000000	-0.3211000000	-1.8510000000	0.0785400000	1.4100000000	1.3790000000	-0.1332000000	-0.8177000000	2.6810000000	1.9520000000	1.5570000000	-0.6595000000	2.7300000000	-1.1390000000	2.5650000000	0.2924000000	-0.9931000000	-1.5620000000	-1.4350000000	0.7958000000	1.7920000000	-1.5480000000	-3.9950000000	-2.5620000000	-2.0910000000	0.9225000000	0.3662000000	3.1570000000	-0.4160000000	0.9065000000	2.6110000000	-2.1080000000	-0.5340000000	-1.0170000000	0.6167000000	0.4088000000	1.0050000000	0.4138000000	-1.7810000000	2.2190000000	1.3000000000	2.8080000000
2.4280000000	-3.1050000000	2.0850000000	-1.8910000000	-2.3530000000	-0.0627200000	-0.4408000000	2.1640000000	-0.3208000000	-0.0655600000	-1.4250000000	-0.1079000000	1.4420000000	1.6180000000	-0.3866000000	-0.7841000000	3.0110000000	1.1611400000	2.0030000000	-2.2740000000	2.8810000000	-0.4140100000	2.3830000000	0.2539000000	-0.6226000000	-1.5360000000	-1.5780000000	0.8103000000	1.9720000000	-1.2040000000	-2.0710000000	-2.2880000000	-2.6820000000	0.9890000000	0.5587000000	3.1610000000	-0.4655000000	1.1100000000	1.1990000000	-0.2936000000	-0.5115000000	-0.7092000000	0.7222000000	0.0632700000	0.6691000000	0.3003000000	-1.6050000000	1.9300000000	0.7644000000	1.6370000000
-0.3013000000	0.3095100000	0.6063400000	-0.2178720000	-1.0083500000	0.2223800000	-0.6366870000	0.0870700000	-0.5584780000	-0.1942156000	-0.9840800000	0.0894700000	0.2706375000	0.8830800000	-0.3275500000	-0.9707000000	0.3274910000	0.5774900000	0.8339400000	-0.4114340000	0.2191530000	-0.0457000000	1.2760300000	-2.5030000000	0.6774000000	-0.4898000000	0.1188000000	0.5563000000	1.6420000000	-2.3400000000	-1.4590000000	-2.6390000000	0.6089000000	1.8160000000	1.5630000000	1.3010000000	0.1686000000	1.4400000000	-0.0425900000	-0.1016000000	-2.0460000000	-0.0211400000	0.1822000000	1.2120000000	-0.0269200000	-1.7090000000	-1.3110000000	0.8464000000	1.3200000000	1.0950000000
0.4677000000	-0.1604000000	1.2100000000	0.0297680000	0.4670000000	0.1939790000	0.1686290000	0.4909000000	0.3407340000	-0.3349700000	-0.3791780000	-0.0787000000	0.0587300000	0.2372180000	0.6691000000	-0.7494000000	0.0527340000	0.6134200000	0.2398150000	0.1459840000	0.4587797000	-0.1494900000	-0.7200200000	1.3710000000	0.2360000000	-0.6282000000	-0.0765200000	-0.1760000000	0.2348000000	1.2410000000	-1.9220000000	-2.9850000000	-1.1910000000	-0.2863000000	0.8124000000	0.2961000000	-0.1818000000	-0.3843560000	0.7837100000	0.0400700000	0.2792000000	0.0065300000	-0.0181200000	-0.4670000000	0.8688000000	0.3219030000	-0.0049140000	-0.4460000000	0.2511000000	0.8333200000
2.1780000000	-0.9185000000	-0.4157000000	-0.4033000000	-0.6954000000	0.5160000000	0.3038000000	-0.9852000000	-0.7065400000	-0.2048910000	0.1608000000	-0.0364160000	-0.3975600000	1.4260000000	0.0299800000	-0.6215000000	0.0051390000	0.2404800000	0.7991200000	-0.1753000000	-0.7607000000	1.0439300000	1.0210000000	0.1758000000	-0.0377200000	-0.1079000000	0.5457000000	-0.0207900000	-0.2721390000	-0.7132000000	-0.4216130000	-1.3800000000	-0.7102000000	-0.7871000000	1.2430000000	-0.2736000000	-0.6485000000	0.1999000000	0.0223200000	0.1113000000	0.0013950000	-0.4562000000	-0.1899000000	1.8150000000	-0.2710000000	-1.0850000000	-0.7098000000	0.7653000000	-0.7727000000	-0.4981000000
1.3780000000	0.0838200000	0.0656400000	1.3010000000	0.6860000000	0.5603000000	0.2841000000	0.5126400000	-2.1710000000	-1.6100000000	0.2391000000	1.5920000000	-0.1307200000	0.1827710000	0.0552800000	-1.2290000000	-0.8566000000	-1.4840000000	2.1310000000	0.4050000000	-0.7004000000	0.0725130000	0.4077000000	-0.7909000000	-0.6541390000	0.1293000000	0.3679000000	0.2754000000	-0.8367000000	-0.8490000000	-0.4235000000	-1.5090000000	-0.0089260000	-1.8760000000	1.7760000000	-0.0914000000	0.5797000000	1.1030000000	-0.1404000000	-0.7195000000	-0.3684000000	-0.8780000000	0.1044000000	2.4940000000	0.2632000000	-1.2250000000	-0.1605000000	0.6035000000	-1.2510000000	-0.4079000000
1.2730000000	0.0920300000	-0.0431500000	-0.2238000000	-0.3007000000	0.3435000000	0.8253000000	0.3983000000	-0.0657500000	0.7655000000	-0.5777000000	-0.3138000000	0.0361400000	-0.4502000000	-0.8625000000	-1.5950000000	0.0307660000	0.7610800000	0.4451460000	-0.0812550000	0.8048080000	0.1237100000	1.0560000000	0.3152000000	-0.6044000000	-0.8736000000	0.0520300000	1.3180000000	1.0020000000	0.5521000000	-1.9770000000	-1.4300000000	-1.7300000000	1.6880000000	-1.1600000000	-0.4853000000	-0.9272000000	2.1930000000	1.2030000000	0.4086000000	-0.0802800000	1.1690000000	-1.5190000000	0.5565000000	-0.4467000000	-0.9764000000	-0.3474000000	0.3166000000	0.5256000000	0.3962000000
0.8096000000	0.5825000000	2.0270000000	0.4647000000	-2.2800000000	0.7231000000	-0.5662000000	-0.7431000000	0.8608000000	0.8230000000	-4.3600000000	-0.7703000000	0.3246700000	0.1513000000	-1.8210000000	0.4385000000	-1.8710000000	0.3661100000	0.2935000000	-0.2924980000	1.9280000000	1.4230000000	-0.2076000000	0.2483000000	0.7267000000	-0.7623500000	-0.7079000000	0.4826000000	-1.0670000000	-0.3188000000	-0.3853000000	-1.8090000000	-3.7000000000	0.5093000000	-0.0459900000	-0.0992200000	0.9269000000	2.4520000000	0.3947000000	-0.4383000000	-0.0251900000	0.4172000000	-0.3515000000	1.2410000000	-0.3416000000	1.9210000000	-0.5793970000	0.5267000000	-0.7773000000	-0.2107000000
0.2182000000	1.6060000000	2.2290000000	-0.0056770000	-0.6483730000	-0.2833000000	-0.0665200000	-2.7140000000	-1.3500000000	-0.5953000000	-0.9555000000	-0.0102440000	-0.0008700000	0.5350930000	-1.6240000000	-0.7309000000	-0.5903000000	0.5149800000	0.8252700000	-0.3032100000	0.0592400000	1.5920000000	0.3141000000	0.6083000000	-0.0776950000	-0.9179100000	0.3792000000	1.0850000000	0.4736000000	-1.1990000000	-0.5272000000	-0.4953000000	-0.3397000000	0.6534000000	0.0321000000	-0.8481000000	0.3600000000	-0.2373720000	0.8468000000	0.5088000000	-0.0411100000	0.0152600000	-1.1120000000	-0.3033000000	-0.2695000000	1.2430000000	-1.0220000000	1.0440000000	-0.3292000000	0.3954000000
0.2255400000	1.4910000000	1.4430000000	-0.6121000000	-0.7256200000	-0.9617000000	0.8271000000	-2.0190000000	-0.1410000000	0.0797600000	-0.8524400000	0.1699370000	0.4141400000	0.1209430000	-1.3950000000	0.3148000000	-0.2346330000	0.0185200000	0.3518410000	-0.3215480000	0.4866280000	0.4799990000	0.2126100000	-0.5004000000	0.4731000000	-0.9782000000	0.1225000000	1.6290000000	-0.6782000000	0.2225190000	-0.3649000000	-1.4710000000	-0.9964000000	0.2147000000	-1.3270000000	-0.1379000000	0.3113000000	0.0626900000	0.1601000000	0.6011000000	-0.1098000000	-0.0584600000	-0.5811000000	0.2060000000	-0.1492000000	1.6700000000	0.4270000000	0.6540000000	-0.7119000000	-0.0393600000
-1.2430000000	2.4620000000	-1.0430000000	-1.0670000000	-1.2110000000	0.2773000000	0.2041000000	-0.3619000000	0.9470000000	-0.1937000000	-0.7709000000	-0.2780000000	-0.0630900000	-0.3014000000	-0.6477000000	-0.1162000000	0.9193000000	0.5561000000	-0.2402000000	0.4620000000	1.8870000000	-1.0230000000	1.0600000000	-1.3050000000	-0.2207000000	-0.4489000000	-0.6263000000	0.3292000000	-1.7800000000	-0.7972000000	-0.7587000000	-1.4781600000	-0.7583160000	-0.9430994000	-1.0420000000	-0.9896000000	-0.7025000000	1.2220000000	0.7483000000	0.2373000000	-0.1706000000	0.8878000000	0.9795300000	0.2972000000	-0.5640000000	0.3983000000	-0.4897000000	2.6640000000	1.5330000000	1.5970000000
-0.6071000000	2.3610000000	-0.9233000000	-0.7290000000	-1.0480000000	0.3234000000	0.2702000000	-0.3168000000	0.9681000000	-0.3456000000	-1.0210000000	-0.0729400000	-0.3190000000	-0.0553700000	-0.8237000000	-0.1092000000	0.3864000000	0.3682000000	0.1629000000	0.3700000000	1.8760000000	-1.5200000000	1.1710000000	-1.7690000000	-0.2821000000	-0.9973000000	-0.4637000000	0.3568000000	-1.3550000000	-0.6246000000	-1.0490000000	-2.4230000000	0.1325000000	1.0430000000	-0.5098000000	-0.8300000000	-0.7659000000	1.4830000000	0.7089000000	-0.0180700000	-0.1830000000	0.9604000000	0.7347000000	0.5028000000	-1.0160000000	0.2209000000	-0.6341000000	2.5880000000	1.2190000000	1.5000000000
0.8663000000	1.7940000000	-0.9129000000	-1.7320000000	-0.6610500000	-0.9172000000	-0.2154000000	0.0521470000	0.1453630000	0.1419600000	-0.8277800000	0.3271460000	0.5670010000	0.0586860000	0.3458000000	-0.9917000000	-0.0594240000	0.4352500000	0.2312000000	-0.3842880000	1.0161300000	0.1025102000	3.2810000000	0.1338000000	0.8952000000	-0.3450000000	-0.9463000000	3.0310000000	1.0940000000	0.4668000000	-1.3940000000	0.4361000000	-1.4610000000	1.7460000000	-2.0040000000	-0.3837000000	0.9964000000	1.9050000000	-0.5637000000	-0.1907000000	-1.3880000000	-0.1853000000	0.0600800000	0.6492000000	0.2480000000	1.5290000000	-0.4218000000	1.3980000000	0.7916810000	-0.7482000000
1.6270000000	-1.0000000000	1.7450000000	-0.5892000000	0.9738000000	0.6651000000	0.4509000000	0.3389000000	-0.8302000000	0.1321000000	-0.2431000000	0.0463660000	-1.6550000000	-0.9946000000	0.0820900000	-0.7414000000	1.0080000000	0.7749000000	0.2731360000	-0.0552100000	0.7904000000	-0.8055000000	0.1025000000	-0.1783000000	-1.1090000000	-0.4131000000	-0.1214000000	-0.8899000000	0.9449000000	-0.5693000000	-0.8688000000	-0.0529700000	-1.4280000000	-0.4302000000	-0.5745000000	-0.9298000000	-0.3430140000	-0.3502000000	0.2912000000	0.6912000000	0.7073000000	-0.0613600000	-0.5730000000	1.5830000000	0.3199000000	-0.3419000000	0.6041000000	-0.5059000000	0.0011860000	0.0257400000
1.6130000000	0.5841000000	1.6690000000	-0.1788000000	-0.8537000000	0.7666000000	0.4804000000	0.2974000000	-1.1430000000	0.4006000000	0.2134000000	-3.2650000000	-2.0620000000	0.6649000000	0.0135700000	-0.3099000000	1.6700000000	0.2204000000	-1.1120000000	0.9343000000	-0.0419720000	-0.2380000000	0.4220000000	-0.9307000000	-1.0550000000	-0.5555000000	-0.1318000000	-1.0790000000	1.0010000000	-1.2320000000	-0.4622000000	0.1086000000	-0.4467000000	-0.2516000000	-0.7819000000	-0.8332000000	-0.7640000000	-0.2416000000	0.6068000000	1.1850000000	0.6239000000	-0.0317500000	-0.8384000000	1.4910000000	-0.0035290000	-0.4122000000	0.9037000000	-0.1493000000	0.1928000000	0.4123000000
0.8338000000	0.0248000000	-0.4194000000	-0.6161000000	-0.3970000000	-0.4927000000	-0.7619000000	0.3911000000	0.8440000000	0.2883000000	-0.1669000000	-0.7780000000	-0.4341000000	-0.8695000000	0.3873000000	0.8778000000	0.2993000000	-0.8139000000	-0.3242290000	0.5270000000	1.1100000000	0.8467000000	-0.0333100000	-0.2055000000	-0.5981000000	-0.1323000000	-0.6346000000	-0.9872000000	-1.1210000000	0.1675000000	-0.5951000000	-0.3132000000	-0.0215200000	-0.9874000000	-0.9628000000	-0.0709900000	0.5431000000	1.2150000000	0.8390000000	1.1310000000	0.3440000000	2.0480000000	0.0367600000	0.6758000000	-0.0183700000	0.0129100000	0.1819000000	-0.4451000000	0.5730000000	0.6565000000
1.7380000000	-0.0562300000	1.2740000000	0.9679000000	-0.1490000000	-0.6827000000	1.4430000000	0.0630800000	-0.3310000000	-0.6187000000	-0.4529000000	-1.6210000000	0.3919000000	0.3195000000	0.2942000000	-0.6793000000	-1.0390000000	-2.7080000000	0.7467000000	1.3430000000	1.8720000000	0.0966800000	-1.6580000000	-1.3100000000	-0.9408000000	0.1360000000	0.9457000000	-1.4260000000	-0.7090000000	-0.2712000000	0.6603000000	-1.2120000000	-1.4940000000	-1.0110000000	-0.2274000000	-1.4690000000	-1.8470000000	2.3390000000	0.7943000000	0.8233000000	0.1374000000	-0.1733000000	0.3991000000	1.4640000000	0.0109500000	-0.3298000000	0.1722000000	0.4032000000	1.0550000000	0.0938200000
-0.3343000000	0.2376000000	0.4904000000	-0.1773000000	-1.5850000000	-1.1430000000	1.2050000000	0.7839000000	-0.6332000000	0.2771000000	-0.7581000000	-3.0620000000	-1.6920000000	-2.1570000000	1.3610000000	0.4596000000	3.3530000000	-2.3750000000	0.6956000000	3.8320000000	2.3210000000	1.4980000000	-0.0014920000	-0.3874000000	-2.3320000000	-1.3220000000	0.2655000000	2.9660000000	-1.3310000000	1.5920000000	-0.8460000000	-1.2740000000	-1.7260000000	0.0926700000	-1.5250000000	-3.0590000000	-2.6440000000	-0.0183300000	-0.1579000000	0.3631000000	1.8220000000	2.4260000000	-0.2801000000	2.3300000000	0.0997400000	-1.2050000000	0.2610000000	-0.6890000000	0.7901000000	0.4496000000
-0.0687900000	0.5239000000	5.1490000000	-1.0690000000	-0.9779000000	-0.2066000000	0.1522000000	-0.1338220000	-0.0839200000	-0.2971700000	-1.0143500000	-0.0598340000	0.7260000000	-1.1790000000	-0.2207000000	-0.1352000000	0.0385530000	0.4016200000	0.8075250000	0.1835200000	1.2026700000	0.1217092000	4.0570000000	-0.7243000000	0.9621000000	-2.4490000000	1.7630000000	0.4141000000	0.4949000000	-1.3500000000	-0.6731750000	-6.2280000000	-0.7052500000	2.4660000000	-0.9466000000	-4.7820000000	0.9583000000	2.0940000000	0.5392000000	1.5290000000	-1.1620000000	-0.9364000000	0.0499600000	1.0930000000	2.1670000000	-2.2460000000	-2.9270000000	2.5210000000	0.9632000000	0.6017000000
-1.8290000000	-1.4160000000	4.4550000000	-0.4547000000	-0.2197000000	-1.1920000000	-1.0110000000	-0.0565700000	-0.2807000000	-1.0180000000	-2.0350000000	-0.0512740000	3.2110000000	0.4048200000	-0.0754100000	-0.7039000000	1.6280000000	0.5704000000	0.2713250000	0.0482800000	1.1854300000	0.1846880000	3.1600000000	-0.3705000000	0.4290000000	0.4747000000	1.2080000000	0.6029000000	0.5807000000	0.0114800000	-0.3200000000	-1.4570000000	-1.0580000000	1.7380000000	-1.0330000000	-1.8910000000	0.7131000000	2.2030000000	-0.2630000000	0.0339800000	-1.3670000000	-0.5786000000	-1.2770000000	0.4689000000	1.7400000000	-1.8170000000	-0.5141000000	1.9370000000	1.1210000000	1.4080000000
-1.0410000000	-0.4597000000	5.1660000000	-1.7410000000	-1.0305600000	-1.2880000000	-2.2780000000	-3.1130000000	-3.0190000000	-0.2566000000	-1.2628900000	0.0826260000	4.0670000000	0.3449130000	-0.1822000000	-1.4810000000	0.6140010000	2.3370000000	0.7954750000	1.5770000000	5.1990000000	0.0195280000	3.0660000000	-1.6510000000	1.5920000000	-2.5550000000	2.4400000000	0.9189000000	0.8327000000	-3.3140000000	-3.1410000000	-4.5170000000	-1.9910000000	2.7690000000	-1.2760000000	-2.2350000000	1.3090000000	3.2000000000	1.0690000000	0.4930000000	-1.1620000000	-0.5316000000	0.0117800000	1.3930000000	3.1160000000	-1.3350000000	-1.7610000000	3.1850000000	1.4240000000	1.7180000000
-1.1370000000	0.6204000000	0.5152000000	-0.1795000000	-0.5574000000	-1.3080000000	-0.1103000000	0.7357000000	-1.1330000000	0.4959000000	-2.3450000000	-0.3587740000	0.5070000000	1.9300000000	-0.0411500000	-0.1367000000	0.8209000000	1.7290000000	-0.2486000000	1.0470000000	2.8700000000	-0.3667000000	-0.2147000000	0.2528000000	-1.5930000000	0.8040000000	-1.0900000000	-0.0468600000	1.0920000000	0.2617000000	-0.3478000000	-1.1800000000	-0.2442000000	1.1570000000	-0.9125000000	-2.3050000000	-0.1596000000	2.0810000000	-0.2168000000	0.0412400000	0.7773000000	-0.0033070000	-0.4370000000	0.5011000000	-0.1201000000	0.8762000000	-0.6848000000	-0.2548000000	2.1300000000	-0.3962000000
-0.7417000000	1.0380000000	0.4910000000	1.1620000000	-2.6700000000	-0.2783000000	0.6035000000	-0.7415000000	-0.6206000000	0.5807000000	-2.1170000000	-0.3516000000	-1.4700000000	0.1490000000	-0.2863000000	0.0551800000	-0.0662400000	-0.8515000000	-1.4230000000	-0.7986000000	2.6590000000	2.2690000000	0.7001000000	-0.0277800000	0.1267000000	-1.3090000000	-0.9629000000	0.1096000000	0.5725000000	0.9262000000	-0.9283000000	-1.9070000000	-0.0817800000	-0.6017000000	-0.2600000000	0.0427500000	-0.0361400000	2.5830000000	-0.5783000000	0.4357000000	0.7078000000	0.4451000000	-1.8850000000	0.9026000000	-1.7330000000	-1.5700000000	0.9756000000	-0.5234000000	0.1087000000	0.3802000000
-0.8837000000	1.7340000000	-0.0139600000	1.1110000000	-1.3580000000	-0.5313000000	0.2575000000	-1.3030000000	-0.8606000000	-0.1643000000	-1.6910000000	-0.0226560000	-0.0332700000	0.3020000000	-0.3733000000	-0.5538000000	-0.6722000000	0.5298000000	0.9161360000	0.3358020000	1.9710000000	1.4070000000	0.0901200000	-0.0914200000	0.0850200000	-1.0210000000	-1.0780000000	0.0289500000	0.7278000000	0.7746000000	-0.8330000000	-1.6870000000	0.5486000000	-0.2123000000	-0.7557000000	-0.1479000000	-0.1868000000	2.5950000000	-0.3989000000	0.6880000000	0.6351000000	0.3875000000	-1.5020000000	0.8279000000	-1.3690000000	-1.5680000000	0.8970000000	-0.3040000000	0.3191000000	0.7806000000
-0.1101000000	1.7130000000	0.0806900000	1.1080000000	-1.5980000000	-0.1326000000	0.5082000000	-0.6118000000	-0.7369000000	-0.0446200000	-1.2160000000	-0.3699000000	-0.7480000000	-0.0128270000	-0.1707000000	-0.5302000000	-0.3216000000	0.7367700000	-1.8310000000	-1.0720000000	2.3340000000	1.8760000000	0.5268000000	-0.1812000000	0.0222200000	-1.4530000000	-1.1910000000	0.1571000000	0.8180000000	0.3797000000	-0.5128000000	-1.5030000000	0.4758000000	-0.1991000000	-0.7055000000	-0.0707000000	-0.4006000000	2.0840000000	-0.6787000000	0.9432000000	0.6313000000	0.3737000000	-1.4030000000	0.8461000000	-1.5580000000	-1.8600000000	0.8752000000	-0.4608000000	0.6322000000	0.9048000000
-0.3769000000	1.7210000000	0.1748000000	1.3270000000	-1.9340000000	-0.4405000000	0.1503000000	-0.8677000000	-0.7498000000	-0.3635000000	-2.1270000000	-0.3038000000	-0.0217300000	0.2878000000	-0.4935000000	-0.2860000000	-0.5005000000	-1.4180000000	0.6407660000	0.5126620000	2.3780000000	1.5390000000	0.4909000000	-0.3730000000	-0.0315800000	-1.1630000000	-1.2630000000	0.3993000000	0.9432000000	0.6880000000	-0.3356000000	-1.4580000000	1.0010000000	-0.0599400000	-0.4793000000	-0.1275000000	0.0226100000	2.8100000000	-0.7035000000	0.4914000000	0.6505000000	0.0939100000	-1.6850000000	0.7703000000	-1.4950000000	-2.1650000000	0.8264000000	-0.4606000000	0.1415000000	0.9720000000
-1.4150000000	2.6500000000	-1.2030000000	0.7119000000	-0.5032620000	-0.9068000000	0.0910200000	-0.9750000000	-0.1465500000	-0.6100700000	-1.0340000000	-0.0618540000	-0.4518500000	0.2769306000	0.5312000000	0.3097000000	0.4431220000	0.6924900000	0.8500800000	0.9472200000	1.0033900000	0.0830930000	0.6043810000	-0.2582000000	0.1572000000	-1.0070000000	0.5867000000	0.8392000000	-0.3680000000	0.1488000000	-0.9097000000	-1.4200000000	-0.8882000000	0.9839000000	-0.6104000000	0.3623000000	-0.6216000000	0.6689000000	0.4603000000	1.1483830000	0.5133000000	1.0540000000	0.4521000000	0.4322000000	-0.1021000000	-0.7628000000	-0.3038000000	0.4822000000	1.4620000000	1.4830000000
1.2550000000	2.7890000000	-2.8130000000	-0.3121000000	-2.3200000000	-0.6117000000	0.1511000000	0.2515700000	0.3190000000	0.0632900000	-0.7639000000	-0.9460000000	-0.0561500000	0.2591530000	0.1323000000	0.0027480000	0.5760517000	0.3777100000	0.7959050000	0.5987700000	1.0082380000	0.3908030000	0.6637210000	0.9519000000	0.3843000000	-2.4810000000	1.4260000000	0.8122000000	-0.5779000000	0.2498000000	-1.9930000000	-0.7988000000	-1.6110000000	1.1880000000	-0.0813700000	0.5504000000	-0.9795000000	0.4829000000	0.2073000000	1.6040000000	0.5644000000	0.9988000000	0.2411000000	0.5362000000	0.2800000000	-0.9307000000	-0.1957000000	0.7553000000	0.3733000000	0.6539000000
0.2006000000	2.2220000000	0.2453000000	0.8857000000	-2.5050000000	-1.1410000000	-1.3390000000	-1.3020000000	-0.9573000000	-1.4140000000	-0.4148800000	1.9250000000	-1.0060000000	-0.4257000000	-0.2580000000	-0.8795000000	1.0720000000	0.4133100000	0.6739300000	0.8843800000	0.9188500000	0.2582030000	1.7050000000	-1.2000000000	-0.8827000000	-0.7260000000	0.9757000000	0.2592000000	0.4340000000	-0.7862000000	-2.2160000000	-3.4240000000	-0.8662000000	-0.7381000000	0.4956000000	-0.5037000000	-1.9430000000	1.0480000000	1.2220000000	0.9373000000	0.9314000000	0.2757000000	1.8460000000	-0.1338000000	0.1460000000	-0.1877000000	-0.9928000000	-0.2998000000	1.5400000000	1.4770000000
-1.2460000000	5.0260000000	2.4540000000	-3.4050000000	-0.5623980000	-1.4640000000	-0.3513000000	0.4577000000	-0.3144100000	-0.5891300000	-3.2560000000	-0.0039440000	-0.4665700000	0.3802680000	-0.2062000000	-3.4060000000	0.5723830000	0.7662500000	0.6383600000	0.4075200000	0.8448800000	0.3431700000	0.6493000000	-0.1944000000	-1.1270000000	-1.2960000000	1.3570000000	-1.1780000000	1.0660000000	-0.1854000000	-1.4200000000	-0.0450400000	-0.9044000000	0.1217000000	-1.6710000000	-1.0050000000	-0.5496300000	2.2630000000	0.4341000000	0.7451000000	0.0562000000	-0.1594000000	1.2160000000	1.4690000000	0.1178000000	-0.4829000000	-0.6379000000	-0.6909000000	0.8811000000	0.6217000000
2.7150000000	2.8140000000	0.1902970000	1.2340000000	-0.7930000000	-3.4630000000	0.0460500000	-0.6899000000	-0.4800000000	-0.8377000000	-2.2670000000	0.4779000000	0.2821400000	0.5880930000	-2.1170000000	-1.5140000000	0.0914670000	0.4238400000	0.8204500000	0.4637420000	3.4280000000	0.4887410000	0.5750610000	0.2599000000	0.1733000000	-2.2880000000	0.3718000000	1.2310000000	1.5500000000	-1.2190000000	1.2510000000	-2.9120000000	0.3829000000	1.3240000000	-1.0510000000	-0.5386000000	-1.1370000000	2.1310000000	-0.2006000000	-0.3036000000	0.0264600000	-0.7312000000	-0.5658000000	1.2240000000	-2.6360000000	-1.2870000000	-0.7837000000	1.4040000000	0.7934000000	1.7000000000
0.9699000000	2.2710000000	-0.1633000000	-0.2360000000	-0.9099000000	-0.8256000000	-0.8478000000	1.4410000000	-1.1510000000	-0.7116000000	-0.6488000000	-0.3839000000	0.3160000000	0.3562110000	-1.0340000000	-1.4940000000	1.8700000000	0.0437200000	0.7233960000	0.1902300000	-0.1351420000	0.6385600000	0.5868000000	-0.2455000000	0.0139700000	-0.7926200000	0.4854000000	0.1209000000	0.1168000000	-0.7865000000	-0.6250000000	-0.4692000000	0.8075000000	-0.2444000000	0.8363000000	1.0560000000	0.1592000000	0.4536000000	0.3670000000	0.6430000000	0.4131000000	-1.3800000000	-1.0820000000	1.2980000000	-0.9893000000	-0.3580000000	0.0079400000	-0.4430000000	-0.8800000000	-0.4984000000
0.9534000000	2.0040000000	2.8070000000	0.3865000000	-2.5750000000	0.2339000000	-2.2580000000	0.3457000000	-0.5514000000	0.8679000000	-0.9973000000	0.8755000000	0.5465000000	-0.2649000000	-1.5980000000	-1.1690000000	-0.9541000000	-1.2170000000	1.0540300000	-1.2350000000	1.1630000000	0.4723000000	0.5683000000	-1.0280000000	0.3195000000	-1.8720000000	0.4260000000	-0.9135000000	0.4363000000	-1.3970000000	-0.9404000000	-0.9906490000	2.0210000000	-1.0820000000	0.7919000000	0.8176000000	-1.3970000000	1.0090000000	0.3286000000	1.1490000000	1.0660000000	-0.6030000000	-0.2076000000	0.8735000000	-1.4030000000	-0.8975000000	-0.1845000000	-1.1200000000	0.2236000000	1.1670000000
-0.1167000000	0.9813000000	0.3431000000	0.0893800000	-0.7836830000	0.4598000000	-0.5075000000	-0.9514000000	0.3725000000	-0.2982000000	-0.8355000000	-0.2924940000	0.2287175000	0.1379260000	-0.5903000000	-0.4588000000	-0.1819930000	1.1573700000	0.4406700000	-0.0493280000	0.9696000000	0.1040690000	0.1519100000	-0.4271180000	-0.0206100000	0.1502000000	0.3398000000	-0.7497000000	0.0181800000	-0.9001000000	-1.1120000000	-0.6177000000	-0.3761000000	-0.5000000000	-0.3323000000	-0.1485000000	0.2776000000	1.2770000000	0.3734000000	0.5314000000	0.1195000000	-0.4311000000	0.0022260000	1.9190000000	0.1191000000	0.2234000000	-0.7446000000	0.4844000000	0.4224000000	-0.5930000000
0.4638000000	2.5400000000	-1.5690000000	0.8759000000	0.6960000000	0.5663000000	0.3851000000	-3.3210000000	2.3040000000	-0.8897000000	-2.7560000000	-0.2108200000	-0.4976000000	-0.0163264000	-2.1530000000	0.3226870000	0.0903320000	1.0838800000	0.3889100000	0.9415100000	0.8989400000	-0.3168300000	0.0612500000	0.7773000000	0.4077000000	-0.0733600000	0.6641000000	-0.3714360000	-0.3409700000	-0.1678000000	-0.7303000000	-2.7580000000	-0.2907000000	-1.4950000000	-1.5800000000	0.2878000000	-0.2808450000	-0.2958640000	1.6370000000	0.3607000000	0.5165186900	0.5028500000	1.2418200000	1.3020000000	0.8234000000	-0.3473000000	-0.7433000000	-0.1003000000	0.5847000000	0.6453000000
-0.8667000000	2.2370000000	1.3930000000	-1.9630000000	-0.7870530000	-0.1578200000	-0.5975369000	0.3705000000	-0.1658920000	-0.4621600000	0.0505100000	-0.0421200000	-0.1185000000	0.3715850000	-1.6550000000	-2.3590000000	0.2865420000	1.2745900000	1.1070500000	0.0834520000	0.9067800000	-0.0420588000	0.6247700000	-0.0889100000	1.3440000000	-0.5378000000	0.8160000000	-0.7395000000	1.5110000000	1.1160000000	-0.4735000000	-1.4530000000	-0.6249000000	-1.2960000000	-0.5991000000	-0.4274000000	0.3947000000	1.5630000000	0.1046000000	0.3306000000	-0.5984000000	-0.3580000000	-0.1156000000	0.6994000000	-0.2278000000	-0.4205000000	-1.6390000000	-1.7140000000	-0.0574400000	0.4791000000
-0.1702000000	0.4667000000	1.3260000000	1.1760000000	-1.3020000000	1.3840000000	0.6280000000	0.1917783000	-0.1961000000	-0.7848000000	-0.4432200000	-1.3560000000	-1.8030000000	0.2455680000	-1.0530000000	-0.9213000000	0.1061420000	0.4785400000	0.7028900000	-0.3260980000	2.5470000000	0.5872582000	0.3590600000	-0.6386000000	-0.8221000000	0.4567000000	0.2663000000	0.0168000000	0.2237000000	-0.6606000000	-0.8081000000	-1.3040000000	-0.4996000000	1.1570000000	0.2532000000	0.0819600000	0.0030690000	1.1960000000	-0.4131000000	1.0880000000	0.6290000000	0.8084000000	0.3297000000	0.4148000000	-1.0970000000	1.7020000000	-0.0151600000	-0.0941500000	1.5890000000	0.5105000000
-2.6770000000	0.9631000000	2.1210000000	-0.3828000000	-0.4264420000	1.7910000000	0.6034000000	-1.3110000000	-1.9580000000	-1.2550000000	-1.3520000000	-0.3327000000	-2.5910000000	0.9798000000	-1.0220000000	-1.8830000000	1.0380000000	-0.2806000000	0.9591000000	1.4120000000	1.1240000000	1.2350000000	1.3920000000	0.4367000000	-0.9738000000	-0.5290000000	-0.3854000000	1.2120000000	0.8550000000	-0.4433000000	-1.2440000000	-0.7640000000	-0.3133000000	0.4288000000	-2.3970000000	-2.0940000000	-1.6790000000	0.6928000000	3.3120000000	1.4280000000	-0.7847000000	-1.0140000000	0.9190000000	-0.4879000000	-0.8571000000	-0.2278000000	-0.3919000000	-0.2298000000	0.7302000000	1.5490000000
-3.2940000000	1.3070000000	2.1410000000	0.4540000000	-0.7359000000	1.5670000000	0.9331000000	-1.3260000000	-1.3020000000	-2.0650000000	-1.4760000000	-0.1630000000	-0.7181000000	0.7156000000	-1.1790000000	-1.6040000000	1.3720000000	-0.1668000000	0.9459600000	0.9360000000	1.3060000000	1.2280000000	1.3070000000	-1.2000000000	-1.2700000000	-1.1240000000	0.1525000000	1.5890000000	0.6988000000	-1.1480000000	-3.6060000000	-1.4340000000	0.4416000000	0.5917000000	-2.7280000000	-3.2360000000	-1.6650000000	0.5677000000	3.1270000000	1.4620000000	-0.4358000000	-1.0930000000	1.6050000000	-0.3770000000	0.1558000000	0.3180000000	0.1340000000	0.5840000000	0.3391000000	1.3670000000
0.0829900000	1.6610000000	2.0480000000	0.4721000000	-2.1070000000	0.6635000000	-0.8018000000	-0.3027000000	0.3642000000	0.2824000000	-1.2560000000	-0.3159000000	-0.2571025000	0.2129600000	-1.2100000000	-0.0841000000	-1.1750000000	0.2593000000	0.7375500000	-1.0190000000	-0.2183000000	-0.5381000000	0.6378000000	0.4836000000	-1.0300000000	-1.5960000000	-0.0475300000	-0.8270000000	-0.9882000000	-0.6300300000	-0.4379000000	-1.2800000000	0.5546000000	-0.1743000000	0.6944000000	2.9160000000	-0.2708000000	0.4817000000	0.5751000000	0.0930700000	0.7782000000	-0.4545000000	0.0208800000	-0.3480000000	-0.3512000000	-0.2640000000	-0.7950000000	-0.8910000000	-0.1369000000	0.6946000000
-1.3090000000	0.2131227000	2.5340000000	1.6940000000	-4.6090000000	-0.5065000000	-0.8287000000	0.9913000000	-0.5406510000	0.6485000000	-1.0798100000	-0.1314760000	-0.3595525000	0.2921280000	-0.4895000000	-0.3320000000	-0.1814810000	0.8508130000	0.6541100000	-0.4740900000	-0.7204120000	0.6033300000	0.6277900000	0.6201000000	-0.2865000000	-1.3466000000	0.1319000000	0.2144000000	-0.2137000000	-0.9870000000	-0.2725000000	-1.2450000000	2.0640000000	-0.0298500000	-0.0491700000	-0.5104000000	-0.3923000000	0.2331000000	0.4376000000	0.3730340000	-0.1634000000	-0.8670000000	-0.3997000000	0.6884000000	-0.9848000000	-0.5675000000	-0.1375000000	-0.0455100000	0.9525000000	-0.1039000000
-0.2852700000	0.6413000000	1.4300000000	0.4194000000	-0.8995920000	-0.4649900000	-0.2304000000	0.1088100000	-0.3785710000	-0.0565510000	-0.3281000000	-0.3067400000	-0.7213225000	0.5856980000	-2.5980000000	-0.7717000000	0.1156690000	0.8185700000	1.0239100000	0.0456300000	0.3321980000	0.5810670000	0.3418400000	1.1240000000	-0.4598250000	-2.2090000000	1.6860000000	-0.0178900000	0.3570000000	0.4357000000	0.5092000000	-1.0140000000	-1.1780000000	0.3168000000	0.6775000000	1.4270000000	-1.9730000000	-0.3182000000	1.4950000000	1.2541200000	-0.0127100000	0.2947000000	0.4890000000	0.2633780000	0.6829000000	-1.1860000000	-1.3430000000	0.2452000000	0.2921800000	0.1568000000
0.4499000000	1.5120000000	0.0016880000	1.3960000000	-1.9350000000	-0.2074000000	-1.7560000000	-0.4568000000	-0.6779310000	0.1284000000	-1.0020000000	-0.2157300000	-0.6192825000	0.4145800000	-0.3017000000	-0.4312000000	0.5544000000	0.7745130000	0.9895500000	0.0358400000	0.1217000000	0.4107000000	0.5110010000	0.4072000000	1.9350000000	-2.1400000000	-0.0719600000	-1.2240000000	-0.0686100000	0.2701000000	0.6976000000	-2.1110000000	0.9812000000	-0.1048000000	0.5479000000	0.3517000000	-0.0142000000	-1.1530000000	0.2416000000	1.1170000000	0.1167000000	-0.4019000000	0.4294000000	-0.0914800000	0.7043000000	-0.4144000000	0.3446000000	-0.9524000000	-0.3244000000	-0.4008000000
1.9390000000	0.5080000000	-0.3562000000	0.4272000000	-0.5388000000	0.5705000000	-0.5387000000	0.2689800000	-1.1390000000	-0.6585000000	-4.4590000000	0.0192100000	0.6901000000	1.0390000000	-0.0405100000	0.0849800000	0.2736000000	1.1505000000	0.8837300000	-0.5701500000	-0.9272000000	-0.0492388000	2.1630000000	0.9907000000	-0.1838000000	-0.7676000000	-0.0194100000	0.0340800000	0.2359000000	0.6587000000	0.8332000000	-1.0500000000	2.0840000000	-0.4452000000	0.3395000000	1.0670000000	0.8333000000	0.0857100000	1.1260000000	1.3670000000	-0.7577000000	-0.6014000000	0.1870000000	-1.1990000000	0.5919000000	-1.9540000000	-1.4720000000	-2.6900000000	-0.4988000000	-0.2313000000
-0.2399600000	-0.6120000000	3.3850000000	0.0141000000	-1.1286800000	1.8580000000	-0.3918542000	-0.0357560000	-0.7618000000	0.2915000000	-0.9195100000	0.4861000000	0.1000775000	0.6337860000	-1.7060000000	-1.4090000000	-0.0674390000	-0.2650300000	0.2428960000	-0.4219000000	-0.0684490000	0.8013200000	2.1240000000	1.6970000000	-0.4527020000	-1.0259260000	0.4634000000	1.0620000000	3.4050000000	-0.5685000000	-1.3070000000	-0.7011000000	-2.1700000000	2.5980000000	0.1103000000	1.1550000000	-1.0449900000	-0.2142610000	-0.1630000000	-0.0969600000	-0.8819000000	0.0444900000	0.0788400000	0.1329000000	-1.7010000000	-3.6250000000	-0.5720000000	0.1945830000	0.1250000000	-0.0064090000
-0.9315900000	1.2140000000	3.6590000000	-1.6270000000	0.8426000000	1.4160000000	1.1520000000	-3.5230000000	-1.2350000000	-0.0481100000	0.5657000000	0.2978600000	-0.4043525000	0.8805160000	-1.2430000000	-2.3900000000	0.2116410000	0.1238300000	1.5550000000	-0.2527500000	-1.0360000000	0.3744700000	2.9020000000	1.2860000000	0.8329000000	-0.4123000000	1.5980000000	1.8100000000	3.7360000000	-2.4160000000	-2.0460000000	-0.2092000000	0.5565000000	2.9500000000	1.5200000000	1.0720000000	-1.2980000000	-3.5410000000	-0.7390000000	0.8878150000	-1.5270000000	1.0620000000	-1.0830000000	0.9239000000	-1.0620000000	-2.1550000000	0.3609000000	2.4690000000	0.3820000000	0.6235000000
0.4221000000	0.0350300000	4.7500000000	-2.7860000000	-0.2187000000	-0.1525000000	-0.4117000000	-0.6057000000	-0.2786860000	-0.1657900000	-0.6243290000	0.1978870000	0.2714100000	0.0703430000	-0.1575000000	0.0789900000	-0.0130830000	0.3408600000	0.6202710000	-0.3009650000	0.6300880000	0.8688212000	-0.1411400000	0.4048000000	1.1330000000	-0.3580000000	-0.1663000000	1.2320000000	0.2420000000	-0.4252000000	-1.9520000000	-1.3780000000	-2.0550000000	1.3160000000	0.2616000000	2.1250000000	0.1244000000	0.1459600000	2.0640000000	-0.1177000000	0.2314000000	-0.3093000000	-1.0490000000	-0.3048000000	-1.0980000000	-0.5228000000	-2.0130000000	1.4530000000	0.3323000000	-0.0521700000
-0.3966000000	0.9424000000	4.7100000000	0.0925000000	-0.8737900000	-0.1231000000	0.0886600000	-0.0493200000	-0.0667110000	2.5470000000	-1.6070000000	-3.0750000000	0.0736475000	-4.1750000000	0.0058320000	0.8643000000	-0.2006130000	0.3866200000	-0.3847000000	0.7655000000	0.3058300000	0.5654360000	0.3253000000	0.0666700000	1.1770000000	-2.6580000000	0.7005000000	1.6020000000	-0.0111000000	0.0626500000	-0.6799000000	-0.5360460000	-1.8680000000	0.8987000000	1.6150000000	1.9880000000	0.4113000000	-0.7413000000	0.7242000000	-0.4589000000	0.4322000000	0.0966000000	0.4169000000	-0.0609700000	-0.2552000000	0.1841000000	-0.9719000000	2.0480000000	-0.9269000000	0.0026950000
-0.5152000000	0.1017000000	2.1550000000	-0.8592000000	-1.1100000000	0.9202000000	0.3700000000	-0.0899800000	1.1390000000	1.2420000000	-1.2540000000	-1.3990000000	-1.1170000000	0.3157330000	-0.1648000000	0.2287000000	0.5822000000	-0.2030000000	0.0268550000	-0.5117480000	0.4214700000	0.4346000000	-0.4744000000	-0.4307000000	0.2007000000	-0.8795000000	-0.1789000000	0.3466000000	-0.9885000000	-0.6978000000	-0.6803000000	-1.5240000000	-0.7657000000	1.4840000000	1.1680000000	1.1180000000	0.9069000000	-0.9227000000	1.0540000000	-0.1613000000	0.6268000000	0.1152000000	-1.7950000000	-0.6504000000	0.3464000000	0.3947000000	-0.8083000000	1.1980000000	0.4977000000	-0.1007000000
0.6406000000	-0.4975000000	1.5100000000	0.3286000000	-0.7843000000	0.3220000000	-0.6842000000	-1.2170000000	0.7947000000	0.1690000000	-0.7312000000	-0.3343000000	-0.1444000000	0.1860660000	-0.7470000000	-0.4595000000	-0.3140000000	-0.1342000000	0.4255000000	-0.1563000000	1.3000000000	0.3604000000	0.1164000000	-0.3594000000	0.7280000000	-1.9080000000	-0.0385300000	-1.6440000000	0.0848300000	-0.2549400000	-0.5839000000	-0.4621000000	-2.5930000000	0.9317000000	1.7020000000	0.9541000000	-0.0016500000	0.2177000000	1.8900000000	0.0190700000	0.3031000000	-0.9015000000	-0.7360300000	-0.0780500000	-0.3933000000	-0.3610000000	-0.6289800000	0.4550000000	-0.1069000000	-0.3614000000
2.5280000000	-0.3323000000	1.2580000000	-0.2592000000	-1.0343300000	1.2430000000	-0.6000000000	-0.9410000000	0.6529000000	-0.1817010000	-2.3710000000	-0.2214920000	-0.5114925000	0.3661480000	-0.0918800000	1.9100000000	-0.1211900000	0.4837100000	0.5335300000	-0.1782080000	-0.0080220000	0.6439800000	0.4121400000	-1.1170000000	-0.4162000000	0.6776000000	-0.4188000000	0.9387000000	-0.1544000000	-0.1227000000	-0.9522000000	-2.0090000000	-0.7326000000	2.1900000000	-0.3289000000	-0.8481000000	-0.8640000000	-0.3306020000	0.2088000000	0.4723480000	0.6519000000	0.1453000000	-1.7240000000	0.8077000000	-1.2920000000	-1.3130000000	-1.7570000000	0.9688000000	0.5348000000	0.4214000000
3.0540000000	-0.2719000000	2.1610000000	-1.1180000000	-0.9266000000	2.0410000000	-0.4986000000	-1.3050000000	0.7094000000	-1.2460000000	-0.6156000000	-1.5610000000	-0.0194925000	0.0379000000	-0.5664000000	2.0230000000	-0.3005240000	0.8745600000	0.2233260000	-0.1334480000	0.3100980000	0.3443590000	-0.1627900000	-0.2279000000	-0.0954400000	0.3663000000	-0.0880100000	0.6515000000	0.2003000000	-0.2469000000	-1.4290000000	-1.9990000000	-1.8920000000	2.1690000000	-0.6291000000	-1.1030000000	-1.4480000000	0.5132000000	0.1966000000	0.4216000000	0.4107000000	0.2540000000	-1.5550000000	0.5595000000	-0.5957000000	-0.7775000000	-2.3890000000	0.9635000000	0.2386000000	0.0111400000
-0.1215000000	0.3245000000	1.3720000000	0.4243147000	-0.0733000000	0.2440000000	-0.1795500000	-2.3600000000	-0.0587360000	-0.1003700000	0.0721200000	-0.0466300000	0.4080975000	0.3221760000	-0.2658210000	-0.9926000000	-0.1008680000	0.8949400000	0.2587050000	-0.4136610000	0.1998297000	0.6903590000	-0.7878900000	-0.3106000000	1.2730000000	-1.5890000000	-0.2865140000	0.4448000000	0.5886000000	-0.2686000000	-1.2880000000	-0.4083000000	-1.2000000000	1.6840000000	0.9642000000	0.9669000000	0.3300000000	-0.1786020000	-0.4231000000	-0.5121000000	-0.8510000000	-0.9257000000	-0.4553000000	0.7168000000	0.1506000000	0.8378000000	-0.6972000000	0.4488000000	-0.8371000000	-2.1120000000
-1.0580000000	-1.1780000000	1.9290000000	0.1657147000	-0.6918500000	0.3397000000	-0.1006240000	-0.0557690000	0.1586040000	-0.0699100000	-0.0941000000	0.0496400000	0.6299075000	0.2388460000	0.7986000000	-0.8059000000	0.0052820000	0.6258000000	0.2333350000	-0.5844110000	0.4222597000	0.3185602000	-0.5250000000	0.1973000000	1.0440000000	-3.0640000000	0.3262000000	0.2597000000	-0.1470650000	0.2233000000	0.1147000000	0.5286000000	-1.0050000000	0.9774000000	1.0430000000	1.0410000000	1.0120000000	-1.1800000000	-0.2472000000	-0.0032390000	0.0918500000	-0.4718000000	0.2086000000	0.1976000000	0.5474660000	2.0710000000	-1.4800000000	0.0327100000	-1.0520000000	-0.9317000000
-0.7628100000	0.4936000000	0.8304000000	0.3217000000	0.6768000000	-0.6389000000	0.2058000000	-1.4430000000	-0.6172000000	-1.4040000000	0.8989000000	0.1887000000	0.9997000000	0.9573000000	0.7820000000	-1.9470000000	0.5000770000	0.0153600000	-0.4795000000	0.6927000000	0.2733000000	-0.6365000000	0.1105000000	-1.5360000000	1.1930000000	0.0342700000	0.8659000000	0.4284000000	-0.0597300000	-0.6810000000	0.3905000000	0.4334000000	-0.5300000000	0.4751000000	0.8808000000	0.0275700000	-0.8979500000	-1.7020000000	-0.2855000000	0.7975000000	-0.5594000000	0.1330000000	0.9063000000	0.5284000000	0.1412000000	0.0074710000	0.4894000000	0.9685000000	0.1795000000	0.8041000000
-0.3234300000	-0.3338000000	1.8180000000	-0.6646000000	-0.6615000000	0.0577400000	-0.2015000000	-0.3463717000	0.1615000000	-0.1164060000	0.6725000000	-0.1985290000	0.3605315000	1.0580000000	-0.0613000000	-0.4718000000	0.1636270000	0.1948200000	-0.9628000000	-0.2518900000	0.1348700000	0.2556190000	-0.6029000000	-0.4612000000	0.5203000000	-0.6855210000	0.9777000000	0.5192000000	1.5000000000	-0.2142000000	0.4153000000	0.8572000000	-3.1740000000	1.2490000000	0.3426000000	0.1364000000	-0.2968800000	-0.6584500000	1.4520000000	0.0243200000	-0.0766000000	0.1398000000	-1.1670000000	-0.3088000000	0.9510000000	1.0010000000	-1.0920000000	1.4010000000	0.4873000000	0.3839000000
-0.1396000000	-0.6287000000	2.0320000000	0.3024200000	-0.2501800000	-0.0181800000	-0.1384000000	-1.8950000000	0.4151800000	-1.4050000000	1.5000000000	-0.1117390000	0.4165740000	0.4047090000	0.4518000000	0.3253000000	0.6648000000	0.1322200000	-0.2795390000	-0.0200000000	0.2758600000	0.3258590000	-0.2078000000	-0.7142000000	0.0802100000	-0.6376210000	0.1716000000	0.3121000000	1.8020000000	-0.2738160000	0.8502000000	0.9901000000	-2.3360000000	1.5450000000	0.1445000000	-0.2707000000	-0.9336000000	-0.5655680000	0.6602000000	-0.5278000000	-0.3757000000	-0.3103000000	-1.8130000000	-0.5399000000	0.7369000000	0.7452000000	-1.9540000000	1.5080000000	1.1370000000	0.7288000000
0.0218600000	0.1188000000	2.3910000000	0.5469000000	-1.3190000000	2.3980000000	-0.4179000000	-1.4020000000	1.7590000000	-0.5147000000	-0.7669000000	0.0199840000	0.6509875000	0.4770030000	-1.0730000000	-1.0750000000	-0.2387000000	0.2301000000	-0.0089000000	-0.3709480000	1.0800000000	-0.5963000000	-1.2090000000	-0.5725000000	0.1353610000	-1.1403200000	0.2424000000	1.4210000000	0.6327000000	-0.3450570000	1.1470000000	0.5808000000	-2.0509200000	2.0010000000	1.4240000000	0.2950000000	-0.3327500000	-0.1249580000	-1.1760000000	-0.0500500000	0.2360000000	0.4374000000	-0.2169640000	0.0818400000	-0.7684000000	0.4745600000	-1.8190000000	1.6450000000	0.5112400000	0.0705100000
-2.0780000000	0.0122900000	1.3490000000	-0.1316000000	0.0965100000	0.5948000000	-0.1744000000	-1.7550000000	1.7620000000	-0.1441060000	0.5474200000	-0.0800650000	0.3370315000	0.4930490000	0.3388000000	1.7600000000	0.4138000000	0.2704150000	-0.3636000000	-0.2191000000	-0.3349000000	-0.2918000000	-1.2150000000	-0.7432000000	0.2440290000	-0.3029000000	-0.0493000000	-0.0698000000	-0.1749000000	-0.9382000000	0.2413000000	0.6611000000	-2.9730000000	1.6040000000	0.1696000000	-0.5646000000	-1.3880000000	-1.3140000000	0.0293100000	0.7043000000	0.0863800000	0.6098000000	-0.3279000000	0.5922000000	0.7250000000	0.7113000000	-1.0590000000	1.6940000000	0.4983000000	0.3159000000
-1.0340000000	-0.9162000000	1.3040000000	0.4589000000	-0.3330170000	-0.5627000000	-0.2099000000	-0.1489000000	0.7740000000	-1.1930000000	0.7511000000	-0.4830000000	0.1023775000	0.5349060000	0.1052000000	0.1377000000	0.0936720000	0.0481750000	0.1927110000	-0.0790700000	-0.3604000000	0.4871400000	1.4760000000	0.1359000000	-0.1867000000	-0.7959000000	0.4308000000	0.2843000000	0.1601000000	-0.0631200000	-0.1216000000	0.2572000000	-1.3280000000	1.2850000000	0.0516700000	0.4724000000	-0.9215000000	-1.3400000000	0.7694000000	0.1994000000	-0.0525400000	0.3928000000	0.2112000000	0.7023000000	-0.1039000000	0.2403000000	-0.4657000000	0.8263000000	-0.3066000000	0.1959000000
-0.3665000000	-1.6070000000	1.2290000000	-0.3104000000	-0.9313000000	0.1790000000	0.1178000000	-0.5682000000	0.2527000000	-0.5210000000	0.2178000000	0.1986000000	0.9556000000	2.4770000000	0.3579000000	0.1944000000	0.1058230000	0.5935600000	0.1455800000	-0.6284000000	-0.4117000000	0.2324000000	-0.0416400000	0.1661000000	-0.2214000000	-0.2636000000	0.4810000000	-0.3815000000	0.5694000000	-1.3450000000	-0.0714100000	0.1425000000	-2.8070000000	-0.1388000000	-0.1231000000	-0.5283000000	-0.4882000000	-0.9428000000	0.1746000000	0.0136100000	0.0646900000	-0.4209000000	-0.6266000000	0.2375000000	1.1630000000	0.5856000000	-0.2195000000	1.6300000000	0.0646100000	-0.2538000000
-0.8004000000	-1.0370000000	1.2400000000	-0.5324000000	-0.3273000000	-0.2740000000	-0.2212000000	-0.5132000000	0.0997300000	-0.8390000000	0.1028000000	0.3507000000	1.0020000000	2.4360000000	-0.0980300000	0.0824600000	0.1770000000	0.2885800000	0.7895000000	-0.3103000000	-1.1900000000	0.7167800000	1.0560000000	0.0744300000	-0.8021000000	-0.3643000000	0.3803000000	-0.3972000000	0.7877000000	-1.3800000000	0.2919000000	0.1497000000	-1.8730000000	0.0065110000	-0.2498000000	-0.6420000000	-0.7929000000	-0.9255000000	0.6749000000	0.8869000000	0.1640000000	-0.5506000000	-0.2193000000	0.2788000000	1.0200000000	0.2519000000	0.0398400000	1.1930000000	-0.0820900000	-0.4315000000
-0.0663800000	-1.0460000000	1.2300000000	-0.8923000000	-1.1540000000	-0.0589200000	-0.5121000000	-0.9201000000	0.0037960000	-0.4489000000	0.0708700000	-0.0002459000	1.1500000000	2.8370000000	0.2730000000	0.1405000000	0.0273770000	0.5673300000	0.3178150000	-0.2243000000	-0.9096000000	0.6028800000	1.0100000000	-0.0569500000	-0.4025000000	-0.0717200000	0.6249000000	-0.3436000000	0.6383000000	-1.2220000000	-0.2415000000	-0.0456300000	-2.2050000000	0.3956700000	-0.3902000000	-0.6064000000	-0.7363000000	-1.1390000000	0.7535000000	0.4775000000	0.0036040000	-0.4880000000	-0.4117000000	0.5184000000	0.9372000000	0.3205000000	-0.0055410000	1.3880000000	-0.0194800000	-0.4179000000
-1.1740000000	-1.0470000000	1.1890000000	1.4570000000	-1.2440000000	-1.4450000000	-1.3100000000	-0.3723000000	0.7436000000	0.5968000000	0.7826000000	0.7445000000	1.3210000000	1.4170000000	-0.6202000000	-0.4937000000	-0.1611000000	-0.8323000000	0.4893000000	-0.7435000000	0.1631000000	0.9733000000	-1.6700000000	-0.0529300000	0.7445000000	-2.0500000000	-0.3881000000	0.0144400000	0.0293000000	-0.0259600000	-0.3105000000	-0.4626000000	-3.3890000000	0.9341000000	0.8408000000	-1.0660000000	-0.7523000000	0.4161000000	1.8630000000	0.4865000000	0.8606000000	0.3530000000	0.6933000000	0.4354000000	0.0442200000	-0.0815000000	-1.6410000000	1.8160000000	-0.1355000000	0.5571000000
-1.0970000000	-0.3896000000	0.9662000000	1.6900000000	-0.5814000000	-0.2071000000	-0.7963000000	-0.6933000000	0.9606000000	0.3339000000	0.8387000000	0.1061300000	0.3015800000	0.1036330000	-0.5771000000	-0.2167000000	-0.2311000000	0.0557350000	0.1408110000	-0.3374000000	0.2032000000	0.6123000000	-2.3680000000	-0.2092000000	0.6482000000	-1.6660000000	-0.4783000000	-0.2308000000	-0.5370000000	-0.0562300000	-0.4987000000	-0.7469000000	-3.1850000000	0.5189000000	0.7936000000	-0.9547000000	-0.8306000000	0.3709000000	1.4250000000	0.1683000000	0.7504000000	0.2117000000	0.8731000000	0.4822000000	0.4079000000	-0.0007715000	-1.3720000000	2.0810000000	0.0192700000	0.6528000000
-0.0907900000	1.0710000000	0.2941580000	0.2211407000	-0.2930800000	-0.2223000000	0.0309860000	-0.1823207000	0.2968700000	-0.2745060000	0.5036800000	0.0452710000	0.5237840000	0.4066960000	-0.5883000000	-0.6258000000	0.2740570000	-0.0089300000	-0.1595390000	-0.0540010000	0.1750197000	0.5357290000	-0.7273400000	-0.4782000000	1.3410000000	-2.4120000000	0.2577000000	0.5762000000	1.0750000000	-0.7652000000	1.1040000000	0.7141000000	-2.1350000000	0.3899000000	0.5126000000	0.1893000000	-1.3660000000	-1.9280000000	0.4723000000	0.0762800000	0.2044000000	0.3127000000	-0.2789000000	1.8040000000	0.7590000000	0.3712500000	-0.6628000000	0.9632000000	-0.6687000000	-0.4822000000
-0.0888600000	0.6270000000	0.2584080000	0.2139900000	-0.1033100000	-0.0794600000	0.1896600000	-0.1474607000	0.4789500000	-0.0963960000	0.5610500000	-0.0952740000	0.4462440000	0.3203490000	-0.3955000000	-1.0710000000	0.2743080000	-0.1834700000	-0.3851790000	-0.0534410000	0.0703797000	0.3918790000	-0.6524400000	0.0307700000	1.8110000000	-0.5630010000	0.5156000000	0.7031000000	1.2060000000	-0.4223000000	1.0370000000	0.6941000000	-6.0140000000	0.7479000000	1.0250000000	0.0013040000	0.0161100000	-3.0010000000	0.6413000000	0.4102000000	0.5533000000	0.2937000000	-0.1639000000	1.4490000000	0.1239000000	0.2272000000	-0.5748000000	1.0400000000	-0.4838000000	-0.7912000000
-1.7430000000	0.5543000000	-1.8430000000	0.2230560000	0.5256000000	0.1748000000	-0.9124000000	-0.2584007000	0.5056000000	-0.1661360000	0.0146300000	-0.1266090000	0.4410040000	1.2210000000	-0.0942000000	0.3543000000	0.2608730000	0.2611300000	-0.2106290000	0.0013260000	0.3000397000	0.3810790000	-0.7794300000	-0.4081000000	-0.6496000000	-0.5359310000	0.3478000000	0.2143000000	1.2800000000	-0.1408760000	1.0120000000	0.9593000000	-3.5660000000	1.4670000000	1.4430000000	0.0494700000	1.1160000000	-1.3800000000	0.1684000000	0.3424000000	-0.3385000000	-0.8381000000	-0.3798000000	-0.3757000000	0.6861000000	0.8344000000	-0.2736000000	0.9244000000	0.0174200000	0.3860000000
0.0623000000	0.2653000000	0.2781000000	0.5934000000	-0.7755000000	0.6438000000	-0.4335000000	-1.5600000000	-0.3385830000	-0.2571500000	-0.8525900000	-0.1060460000	0.2365675000	0.6169100000	-0.4274500000	-0.2208000000	-0.1215500000	0.7901400000	0.6560250000	-0.0984680000	0.4802200000	0.2017730000	0.3921410000	-0.4751000000	0.1733000000	0.2021000000	0.8967000000	-0.1558000000	-0.1494900000	-0.5709610000	-0.6867000000	-0.5408000000	0.2639000000	0.5469000000	0.4206000000	-0.4476000000	-0.5455000000	-0.7901000000	-0.3607000000	0.0733200000	-0.2236000000	-0.7462000000	1.7800000000	0.1082000000	0.8830000000	0.7223000000	-0.2207000000	0.9563000000	0.4003000000	-0.1511000000
-1.5700000000	0.1238000000	-1.9480000000	-0.0370600000	-0.8260000000	-1.2830000000	-0.7009000000	-0.4059000000	0.9220000000	1.2300000000	-1.0620000000	0.4380000000	0.5909000000	1.5770000000	-0.2817000000	0.8038000000	-0.4937000000	1.3770000000	0.1718000000	0.8180000000	-0.0514000000	-0.1143000000	0.5057000000	0.4410000000	0.1424000000	-1.3410000000	0.8418000000	-0.1057000000	-0.4118000000	-0.2751000000	0.2464000000	-1.2790000000	1.4400000000	-0.3670000000	0.5107000000	1.1420000000	-0.7474000000	-1.2890000000	1.5230000000	0.8982200000	0.2605000000	0.4889000000	1.3320000000	-1.1880000000	-0.4741360000	-0.1776000000	-0.4516000000	0.8884000000	0.5484000000	-0.3210000000
-0.7434000000	0.0605500000	-3.3240000000	0.0306800000	-0.9358660000	-0.9319000000	-0.0451600000	0.6639000000	-0.5573430000	2.2880000000	-2.6960000000	0.3084090000	0.1703775000	2.7150000000	0.0010110000	0.4685000000	0.0957730000	-0.3927700000	0.3707150000	-0.0870050000	0.0306830000	0.7631400000	0.8158900000	-0.2027000000	0.6887000000	-1.2210000000	0.1482000000	0.3997000000	-0.4765000000	-0.3617000000	-0.4922000000	-0.9304000000	-0.7767000000	-0.3226000000	0.6431000000	1.5140000000	-0.9631000000	-2.0810000000	0.5138000000	0.4368000000	0.4079000000	0.8852000000	1.5180000000	-1.1850000000	0.4905000000	-0.7833000000	-0.4453000000	0.8437000000	1.0840000000	0.6963000000
-0.1755100000	-0.2817000000	-4.7260000000	0.0484100000	-4.1970000000	-1.6270000000	-0.0084320000	0.8746000000	0.9085000000	2.2180000000	-3.4530000000	0.9855000000	1.7290000000	2.5500000000	-0.1393000000	0.5552000000	1.0630000000	0.7186000000	-1.9140000000	0.1964000000	1.5240000000	0.5272000000	1.9010000000	0.2445000000	0.6040000000	-2.5630000000	0.1204000000	0.6609000000	-0.4952000000	-0.6275000000	-0.5670000000	-1.2220000000	-0.9495000000	0.0206000000	0.7753000000	1.6220000000	-1.1930000000	-1.6390000000	1.6300000000	0.8340000000	0.7851000000	0.9655000000	1.7070000000	-1.1820000000	0.1507000000	-0.8420000000	-0.6211000000	1.2040000000	1.5450000000	1.2930000000
-0.1937000000	-0.2908000000	-2.1110000000	0.5934000000	-2.5760000000	-0.5133000000	-0.2315000000	0.5026000000	2.2940000000	2.2030000000	-1.8450000000	0.4224000000	1.7400000000	0.4940830000	-0.7483000000	0.7222000000	0.1278000000	-1.3390000000	-0.0164400000	-0.4076000000	1.0030000000	0.8578690000	0.3291000000	0.4249000000	1.0490000000	-1.5300000000	-0.0312100000	0.0092890000	-0.5159000000	-0.3101000000	-0.3446000000	-1.3440000000	-0.2721000000	-0.3800000000	0.4157000000	1.3750000000	-0.9374000000	-2.1720000000	0.8194000000	0.3674000000	0.6705000000	0.8958000000	1.3090000000	-1.1200000000	0.6521000000	-0.3957000000	-0.5747000000	1.8070000000	1.0210000000	0.4719000000
-1.2490000000	-0.1905000000	-3.0950000000	0.4886000000	-1.0630000000	-0.7190000000	-0.0552300000	0.7178000000	0.9427000000	2.6160000000	-2.4910000000	0.2562190000	1.3420000000	2.3790000000	-0.2561000000	1.2740000000	-0.3000000000	-1.3960000000	-0.8535000000	-0.8614000000	-0.1737000000	0.2944000000	1.0250000000	0.4667000000	0.7761000000	-2.4660000000	0.6656000000	0.1710040000	-0.4141000000	-0.4263000000	-0.7309000000	-1.5430000000	0.3567000000	-0.1072000000	0.8935000000	1.3410000000	-0.7259400000	-1.9040000000	1.4500000000	0.1292000000	0.3952000000	0.6576000000	0.8770000000	-1.2380000000	0.9788000000	-0.0878800000	-0.6109000000	1.1760000000	0.9612000000	-0.1743000000
-0.5573000000	-0.0023720000	-1.7900000000	0.4098000000	-1.5090000000	-0.4469000000	-0.1581000000	0.2569000000	0.6888000000	2.2970000000	-0.7010000000	0.0734400000	0.1473275000	1.6310000000	-0.3169000000	0.5846000000	-0.6328000000	-0.1616660000	-0.8214000000	-0.2822000000	-0.9266000000	-0.5635000000	0.7955000000	0.4797000000	0.5461000000	-1.5730000000	0.1806000000	-0.0409200000	-0.4771000000	-0.4423000000	-0.6898000000	-1.0330000000	-0.5483000000	0.1328000000	0.4145000000	1.0740000000	-0.8747000000	-1.5310000000	1.8200000000	0.3932000000	0.4713000000	0.6226000000	1.2410000000	-1.3050000000	0.3719000000	-0.6559000000	-0.8109000000	1.1150000000	0.8572000000	-0.0062700000
-1.6010000000	0.3231000000	-2.4340000000	0.2212000000	-1.4330000000	-0.9654000000	-0.0276500000	0.4594000000	1.2510000000	2.2350000000	-2.1380000000	0.7352000000	0.4532000000	2.1720000000	-0.7905000000	1.0400000000	-0.1572480000	-0.8556000000	-0.6800000000	-0.3718000000	-0.7591000000	-0.0210300000	1.2720000000	0.4330000000	0.8584000000	-2.0000000000	0.5138000000	0.3893000000	-0.2578000000	-0.5121000000	-0.6916000000	-0.9227000000	-1.1840000000	0.2020000000	0.5537000000	1.2850000000	-0.6694000000	-1.2990000000	2.0430000000	0.6504000000	0.2815000000	0.7789000000	1.3310000000	-1.5590000000	0.2351000000	-1.2990000000	-0.7226000000	0.7994000000	0.8574000000	0.4670000000
-1.0560000000	0.6670000000	-2.5790000000	0.2511000000	-2.4080000000	-0.9955000000	-0.5437000000	-0.2947000000	1.1320000000	1.4470000000	-1.7310000000	0.5392000000	0.5776375000	2.5360000000	-0.3795000000	1.0060000000	-0.0614600000	0.0015100000	-0.6290000000	-0.5708000000	0.6588000000	0.3590700000	1.5540000000	0.6368000000	1.0110000000	-1.4519200000	0.7357000000	0.1382000000	-0.3869000000	-0.3702000000	-0.0297100000	-1.2970000000	1.9790000000	-0.0240900000	-0.1394000000	1.1540000000	-0.9751300000	-0.0282700000	1.5820000000	0.7533000000	-0.0116100000	0.5618000000	1.7500000000	-1.1490000000	-0.2380000000	-1.0550000000	-0.9508000000	0.7053000000	0.8293000000	0.2369000000
-2.6420000000	-0.1884000000	0.3682490000	-0.0842200000	-0.7205900000	-2.0190000000	0.1319000000	0.1850000000	0.6179000000	4.5650000000	-0.6376500000	0.0925590000	0.6962375000	0.5754000000	-2.4250000000	1.3470000000	-0.1360480000	0.0082230000	-0.2852400000	-0.2595100000	-0.2377319000	-0.2707110000	-0.4075000000	1.0910000000	0.8394000000	-0.2269000000	0.3858000000	-0.4237000000	-0.3688000000	-0.9381000000	-0.3216000000	-0.6308000000	0.0119200000	-0.0160000000	0.0066820000	1.8310000000	0.2436000000	-0.3166100000	-0.0486000000	-0.4706000000	0.4495000000	-0.5252000000	0.7562000000	-1.4790000000	0.3432470000	-0.6086000000	0.3953000000	1.4300000000	0.8744000000	-0.6551000000
-0.1581000000	-1.2770000000	-0.7363000000	0.7290000000	-0.0969100000	-0.1326000000	-0.5208000000	0.5272000000	1.3690000000	0.7474000000	-0.5568000000	-0.0722160000	-0.2742625000	0.5033180000	-1.0270000000	0.5368000000	0.0949600000	1.4130000000	-0.0351500000	1.2260000000	0.0514280000	-0.5032000000	0.0867700000	-0.2979000000	-0.0324700000	0.1433000000	1.8460000000	-2.4930000000	-0.6507000000	-0.4009000000	0.3145000000	-0.9636000000	0.9601000000	3.3130000000	0.5169000000	-0.3654000000	-0.6603000000	-0.0928300000	0.0235700000	1.2970000000	0.2546000000	0.2830000000	0.0903700000	0.9124000000	0.2542000000	-1.1230000000	-1.7940000000	-0.0294900000	-0.4084000000	-0.5879000000
-1.0520000000	-0.3782000000	-1.1850000000	-0.3341000000	-3.2030000000	-0.5877000000	0.0200900000	0.0621100000	3.9920000000	2.2350000000	-2.0170000000	-0.0947660000	-0.1363025000	0.5158180000	-0.9597000000	1.5050000000	0.0505180000	-0.6150300000	0.4370800000	-0.2556980000	0.0653020000	0.5500012000	0.5307000000	0.6858000000	-0.4766320000	-1.1996000000	1.2470000000	-0.3288000000	0.0045330000	-0.5662000000	-1.5300000000	-1.2490000000	0.3098000000	2.8340000000	0.7286000000	0.4804000000	0.7545000000	1.8200000000	-0.4997000000	0.2613000000	-0.1446000000	-0.2332000000	0.8051000000	0.4472000000	-0.2470000000	-2.1050000000	-0.6167000000	0.0636720000	-1.2060000000	-0.6021000000
-0.2972900000	1.6870000000	-0.1008000000	0.1168550000	-0.2608830000	0.9679000000	0.3457000000	-1.1710000000	-0.7929510000	-0.4590100000	-0.1320500000	-0.4689500000	-0.5589825000	0.5969160000	0.2776500000	-0.7117000000	-1.5110000000	0.7559270000	0.5663730000	0.0121400000	-0.5292200000	0.4156900000	0.4482200000	-0.2767000000	0.6537000000	-0.4843220000	0.4851000000	-0.4705870000	0.3995000000	-0.5579100000	-0.4993000000	0.6646000000	1.7170000000	0.0073280000	0.1850000000	0.2628000000	-1.1285700000	-0.6161120000	0.8957000000	0.6627000000	-0.2932000000	-0.5928000000	-0.1235000000	0.0516100000	0.0090590000	-0.1553000000	-0.6503000000	-0.0103300000	0.1987000000	0.3203000000
-1.3360000000	1.9340000000	-0.0543300000	-0.5850000000	-0.4579000000	0.9464000000	0.1421000000	-0.4508000000	-0.3069000000	0.1694000000	0.8422000000	-1.1120000000	-0.5502725000	0.6687660000	-0.2097000000	-0.5522000000	-0.9536000000	0.3384870000	0.5051530000	0.0048700000	-0.0383500000	0.3513400000	0.6588000000	-0.7193000000	0.5302000000	-1.9860000000	1.4310000000	-0.0579100000	0.1959000000	-1.7300000000	-0.2418000000	0.7990000000	0.8467000000	0.5868000000	0.2435000000	0.4722000000	-0.0716400000	-0.9622000000	0.5982000000	0.4742000000	-0.2977000000	-0.3634000000	-0.1330000000	0.1391000000	0.1459000000	0.4332000000	-0.0728700000	0.3491000000	0.0171900000	0.3897000000
-1.1220000000	-0.2035000000	2.1280000000	3.1300000000	-0.9703000000	0.0290200000	-1.0520000000	-0.4982000000	-1.5790000000	-1.5480000000	-0.8562000000	0.1292400000	-0.4597025000	0.7213000000	-0.7790000000	-0.7995000000	-0.0167600000	0.8949500000	0.9057550000	-0.0519900000	0.4080900000	0.2970200000	0.2962010000	-0.8640120000	0.1066000000	-1.2136200000	0.6350000000	-0.4795200000	-0.4536000000	-1.0067900000	-0.4428550000	-0.8486800000	0.3872000000	0.8043000000	0.8219000000	0.3617000000	-1.1299400000	-0.3344200000	-0.4253000000	0.1106000000	0.1667000000	-0.0639000000	0.8935000000	0.1895000000	0.2285343000	0.2176000000	0.5386000000	0.4236000000	-0.3584000000	-1.3310000000
-0.6790610000	-0.6713000000	2.3090000000	2.1930000000	-0.7716490000	1.3670000000	-1.4340000000	-0.8380000000	-1.3920000000	0.0380300000	-1.7380000000	0.7074100000	-0.6743200000	0.5173700000	-0.4069170000	-0.9595700000	-0.0109220000	-0.0058200000	1.1214700000	0.0689800000	0.3648940000	0.1199270000	0.1950920000	-2.0830000000	-0.1885000000	-1.0680000000	-0.2061000000	-1.4040000000	1.8810000000	-1.4260000000	-2.6450000000	-0.3707000000	-0.4700000000	-0.1359000000	2.6560000000	-0.4074000000	-0.5043000000	1.0550000000	-0.0525000000	-1.2830000000	0.7126000000	-0.7180000000	2.2240000000	0.1314000000	-2.1390000000	-0.5865000000	-0.1296000000	1.6670000000	-0.5945000000	0.1930000000
-0.8294000000	-0.9354000000	2.6800000000	2.5330000000	-0.9514090000	1.6900000000	-2.1240000000	0.1133100000	-0.8967200000	0.0065000000	-0.8232600000	0.6866800000	-0.5719100000	0.8646700000	-1.9610000000	-3.5410000000	-0.0479590000	0.0029400000	0.9905700000	-0.0710500000	0.2837630000	0.3365970000	0.3157720000	-3.7580000000	-0.5121200000	-1.5330000000	-0.2406000000	-0.4781660000	0.7488000000	-1.9480000000	1.3040000000	-1.1030000000	-0.9184000000	-0.7384000000	2.8810000000	-0.8469000000	-0.2088000000	0.6096000000	2.2790000000	1.9520000000	1.3400000000	0.4085000000	0.0598300000	0.0859100000	-2.1470000000	-0.6810000000	0.0249600000	2.0090000000	-1.3230000000	-0.5504000000
0.0646700000	0.4143100000	-0.1326000000	1.8750000000	-0.5992000000	-0.6209000000	-0.7581000000	-0.9451000000	-0.4652000000	-0.1839000000	0.0449200000	1.8850000000	-0.2996000000	0.5134000000	-0.5809000000	-0.7544000000	0.0150110000	0.4253300000	0.8205450000	0.1107700000	0.3754900000	0.1064700000	0.3421330000	-1.4790000000	-0.0194900000	-0.8077000000	0.9409000000	-0.5866000000	0.0953000000	-0.7290000000	-0.2895000000	-1.1780000000	-0.9039000000	-0.1169000000	0.3138000000	0.1346000000	-0.5343000000	0.1801000000	-1.1880000000	0.1385000000	0.4286000000	0.3070000000	1.0520000000	0.5314000000	0.7342000000	-0.2735000000	0.0934800000	2.1170000000	-0.2745000000	-0.4219000000
0.3116000000	-0.3645000000	0.0033510000	2.2460000000	-0.9482000000	-0.4030000000	-0.8022000000	-0.6492000000	-0.1232000000	-0.9550000000	0.0628300000	1.4420000000	-0.1611700000	0.1743000000	-0.3840000000	-0.7745000000	-0.1825290000	0.3939600000	0.5893750000	0.1651700000	0.4305200000	0.0262000000	0.1741330000	-2.0210000000	0.0538100000	-0.5984000000	1.1330000000	-0.3933000000	0.3926000000	-0.8227000000	-0.2932000000	-0.9923000000	-1.1640000000	0.2124000000	0.3841000000	0.4169000000	-0.5360000000	0.6984000000	-1.6120000000	0.3718000000	0.4069000000	0.4743000000	1.1230000000	0.6867000000	1.0840000000	-0.1252000000	-0.0182300000	2.2910000000	-2.4870000000	-1.4330000000
-0.0883300000	0.5847350000	1.4030000000	0.7166800000	-0.8453320000	1.4650000000	-0.9281000000	-0.2631000000	-0.8422000000	0.1781000000	-0.9291000000	0.5138000000	-0.7244600000	0.7996800000	-0.7079000000	-0.3324000000	0.0142600000	0.6475100000	1.1532000000	-0.1065200000	0.3130930000	0.6991970000	0.5354200000	-0.8634200000	-1.0380000000	-0.1494000000	0.6895710000	0.8057000000	1.6720000000	-0.1727000000	-0.3422000000	-1.7260000000	0.0383400000	0.8904000000	-0.0489000000	-0.3101000000	-0.3510000000	0.4574000000	-0.3542000000	-0.2642000000	0.8889000000	-0.3747000000	0.0496100000	-0.8563000000	-0.1555000000	-0.8242000000	-0.9713000000	1.5020000000	-0.4482000000	0.4264000000
-0.7784890000	1.1940000000	0.7942500000	0.4163900000	0.5044000000	0.6456000000	-0.1276000000	0.3995000000	-1.2531700000	-0.2268900000	-0.7096000000	1.0150000000	-0.0574600000	0.7388600000	-0.4217920000	-2.1820000000	-0.5723000000	0.1961900000	0.9692300000	-0.4217000000	-0.0824970000	0.6623400000	0.5710000000	-0.3618000000	0.6816000000	-2.7680000000	-0.1089000000	0.0915500000	-0.2026000000	-0.5718000000	-0.9944000000	-1.0490000000	1.4540000000	-1.1820000000	1.2170000000	0.5997000000	-1.3341600000	-0.5167000000	1.3020000000	0.7077000000	-0.4513000000	0.5911000000	0.8135000000	-0.2175000000	-0.3117000000	-1.7570000000	-0.8954000000	0.3496000000	0.3977000000	0.3242000000
-0.4368000000	-0.0068110000	0.0730100000	0.7133000000	-0.4816000000	-0.2053000000	0.2995000000	0.9105000000	-0.4906000000	-0.0902200000	-1.4610000000	1.2900000000	1.1540000000	0.7125700000	-0.8313000000	-0.3579000000	0.0312700000	0.0826100000	0.8554200000	-0.3987000000	-0.1248770000	-0.4079000000	0.0970800000	-0.2389000000	-0.3005000000	-1.5114600000	0.2379000000	-1.3410000000	0.7393000000	-0.4550000000	-1.8010000000	-1.6940000000	0.8561000000	-0.0118600000	1.4620000000	0.5976000000	-1.3590000000	-0.2695600000	0.1375000000	0.5715000000	1.0210000000	0.9040000000	0.6473000000	-0.8336000000	-1.2850000000	-0.5055000000	0.1035000000	-0.3255000000	0.4235000000	0.6551000000
0.4216000000	1.5250000000	-1.0100000000	0.3537000000	0.2278000000	-0.1759000000	-0.3252000000	0.1889000000	-0.0482300000	-0.0779500000	-0.9872000000	0.4477000000	-0.2991800000	-0.0147000000	-0.7170000000	-0.1545000000	0.0629907000	0.1574000000	1.0208600000	0.1181350000	-0.4907000000	0.0230512000	-0.1406000000	-0.5833000000	0.4021000000	-1.4300000000	0.4756000000	-0.5630000000	0.2919000000	-0.7193000000	-0.0678700000	-2.6550000000	0.6017000000	-0.4552000000	0.6354000000	0.0902100000	-0.7687000000	-0.0798950000	-0.4938000000	-0.0768500000	0.2582000000	0.1106000000	0.5750000000	-0.3040000000	-0.3012000000	-0.1929000000	0.0960900000	1.0940000000	-0.5769000000	0.1947000000
0.5761000000	0.1820000000	0.4248000000	0.5651600000	0.0732400000	-0.1275000000	-0.5368910000	0.0913300000	-0.4518000000	-0.3015000000	-0.6022300000	0.6500900000	-0.4490800000	0.6069900000	-0.5295000000	-0.6390000000	-0.0002863000	0.0192200000	0.8996400000	0.1761700000	0.3087790000	0.1644800000	0.4534430000	-1.2630000000	-0.4541000000	-1.4350000000	0.5674000000	0.2059000000	1.6680000000	-0.8505000000	-0.2101000000	-2.1830000000	1.1430000000	1.0620000000	0.1572000000	0.5480000000	-2.1990000000	-0.5774000000	0.0999700000	0.6100000000	1.0490000000	-0.6246000000	2.4430000000	-0.3032000000	0.7716000000	-1.0550000000	-0.3851000000	1.6030000000	-0.8250000000	0.4155000000
-0.4780000000	0.6324250000	-0.3833000000	0.6380000000	-0.5986420000	-0.5566000000	-0.6308960000	-0.3133700000	-0.9936200000	-0.3857200000	-0.7337500000	0.2922000000	-0.3266900000	0.6957000000	-0.4468120000	-0.8988200000	-0.0279300000	0.5001100000	0.8894400000	0.2239800000	0.1697930000	0.4858400000	0.1198000000	-0.9629000000	-0.7925000000	-1.1943200000	0.7106010000	0.5854000000	0.5903000000	0.1420000000	-0.9875000000	-0.7950800000	2.2510000000	0.7651000000	0.5688000000	-0.3964000000	-1.4344300000	0.0181400000	0.2715000000	0.5315000000	-0.4604000000	-0.5770000000	1.4630000000	-0.1616000000	-0.2448000000	-0.7375000000	-1.7380000000	0.2535000000	-0.8095000000	0.9701000000
-1.3850000000	2.5550000000	2.0210000000	1.5510000000	-1.0200000000	-0.2907000000	-0.2889000000	-1.1910000000	-0.8379000000	-0.4887000000	-0.6849000000	2.3660000000	-2.1270000000	0.7186000000	-1.1180000000	-0.7952000000	0.1734000000	-0.9428000000	0.3908000000	-0.7370000000	-0.2484000000	-0.3662000000	-0.1043000000	-1.8340000000	-0.4316000000	-1.5090000000	1.7000000000	-0.5767000000	0.8001000000	-1.4830000000	-0.6156000000	-0.9208000000	1.0120000000	0.7780000000	1.8020000000	0.4784000000	-1.4570000000	-0.8640000000	-0.3526000000	1.8120000000	1.8930000000	0.5548000000	0.9662000000	-0.2577000000	-0.4339000000	-0.5837000000	0.4093000000	-0.1197000000	-0.0616200000	0.9449000000
-2.3210000000	2.7680000000	2.0280000000	1.9460000000	-0.6470000000	-0.6537000000	0.1640000000	-1.8780000000	-1.1070000000	-0.4487000000	-0.9330000000	3.2650000000	-0.0500900000	0.6715000000	-1.4590000000	-1.0070000000	0.0032830000	-1.6650000000	0.9130300000	-1.0450000000	-0.6505000000	0.0796600000	-1.4070000000	-1.5680000000	-0.2272000000	-0.1595000000	1.9340000000	-0.2773000000	1.7830000000	-1.1050000000	-0.4362000000	-0.4804000000	1.3370000000	1.3020000000	1.8370000000	0.9318000000	-1.3490000000	-0.9306000000	-0.4902000000	1.4550000000	1.1490000000	0.2562000000	0.2506000000	-0.4553000000	-0.5925000000	-1.7050000000	0.2607000000	-1.1720000000	-0.0072110000	1.0190000000
-2.5440000000	3.1320000000	2.6290000000	1.8180000000	-0.0283200000	0.0229700000	0.1987000000	-1.7970000000	-1.4040000000	0.0529600000	-0.5922000000	3.4930000000	-0.7624000000	0.9912000000	-1.5000000000	-1.2430000000	0.1920000000	-1.8200000000	-1.3240000000	-1.5130000000	-1.9640000000	-1.0590000000	-1.0710000000	-2.2820000000	-0.8572000000	-0.9935000000	2.6320000000	-0.5753000000	1.7820000000	-1.8180000000	-0.9172000000	-1.2720000000	0.3373000000	0.9024000000	2.5170000000	0.6908000000	-1.9920000000	-1.9920000000	-0.7952000000	1.6230000000	1.9050000000	0.4342000000	0.5136000000	0.2407000000	-0.7955000000	-0.9892000000	0.8217000000	-0.5183000000	-0.1492000000	0.3383000000
-1.1280000000	1.8100000000	1.2660000000	0.9905000000	-0.1234000000	-0.5111000000	0.1396000000	-1.8440000000	-0.5074000000	-0.5781000000	0.1856000000	0.3586900000	-0.7762200000	0.4488900000	-0.4132000000	-0.3677200000	0.0219297000	0.1758800000	0.8550000000	0.1292000000	0.1684100000	-0.0978200000	-0.9978000000	-1.8860000000	-0.3267000000	0.1281000000	1.1820000000	-0.6534630000	1.5340000000	-0.3892000000	-0.3657000000	-0.6518000000	-0.0951500000	0.2349000000	0.8606000000	-0.1826000000	-1.1080000000	-1.4690000000	-0.2427000000	0.9293000000	0.9624000000	0.3778000000	0.5081000000	0.1582000000	-0.2870000000	-0.5977000000	1.0800000000	0.5733000000	-0.3037000000	0.0678800000
-0.3899000000	1.5870000000	0.4348000000	0.5047900000	-0.5242420000	-0.3467300000	-0.9057000000	-1.2860000000	-0.8303810000	-0.3381900000	-0.2417000000	0.1185700000	-0.3239725000	0.6469300000	-0.4965000000	-0.9990000000	0.0665590000	0.7351900000	0.8100500000	0.2507600000	0.1062200000	0.1807300000	0.5416820000	-0.1890000000	-1.6560000000	-0.9178000000	1.9010000000	-0.0386500000	0.1062000000	-0.4310000000	-0.6186000000	0.3643000000	0.7400000000	-0.4069000000	1.1010000000	-0.0064860000	-1.5290000000	0.2681000000	-0.2165000000	1.0050000000	-0.8195000000	-1.0280000000	0.9133000000	0.3393000000	-0.2539000000	-1.8030000000	-0.8416000000	0.3034000000	-0.1705000000	0.7370000000
0.2384000000	-0.0656500000	-0.3538000000	0.5865000000	0.5716000000	-0.2361000000	-0.0503600000	0.1427000000	0.4326000000	-0.2111000000	-0.7294000000	0.0830200000	0.2017900000	0.5773100000	-0.0131900000	-0.9577000000	0.0499080000	0.1737000000	0.8810900000	-0.1123180000	0.5592500000	0.1291512000	0.5272000000	0.6667000000	-0.0318700000	-0.4877900000	-0.2234000000	0.1341000000	-0.2391300000	-0.1893000000	-0.0568600000	-0.6350000000	0.7707000000	-0.0652400000	-0.8546000000	-0.5968000000	-0.4257000000	-0.5752000000	1.1020000000	0.8252000000	0.3052000000	-0.2904000000	0.3100000000	0.0900400000	0.1408000000	-0.6489000000	-0.5389000000	-0.0358900000	0.4912000000	0.5867000000
0.5863000000	0.2282000000	3.2910000000	0.8983000000	-0.9798000000	1.2010000000	-0.7825000000	-1.0120000000	-0.5028830000	-0.3261800000	-1.3450000000	0.1644000000	0.5653000000	0.6137700000	-0.3043000000	-0.9488000000	-0.1696980000	0.4330100000	0.5681250000	-0.4437780000	0.5953630000	0.7662900000	0.4470300000	-1.6530000000	2.4580000000	-1.2867120000	2.3090000000	0.1439570000	0.1003200000	-1.2370000000	-1.2420000000	-0.5136000000	-2.3660000000	0.1722000000	-0.2561000000	1.2020000000	-0.8813000000	-1.2520000000	2.2000000000	0.3326000000	-1.3820000000	-1.5520000000	1.4330000000	1.3530000000	-0.5018000000	-1.5680000000	-1.8170000000	3.3260000000	0.2356000000	0.5231000000
0.5249000000	1.2490000000	0.7041410000	0.2162407000	-0.5903490000	1.8140000000	-0.4138300000	-0.7548000000	-1.8860000000	-0.3635400000	-1.1320000000	0.3448500000	0.2807275000	0.5093930000	-0.9317000000	-0.6042000000	-0.0682603000	0.1660100000	0.5721850000	-0.2372050000	0.4135440000	0.3869712000	0.2360220000	-0.1285000000	0.5389000000	-0.3833000000	0.3513000000	0.1558000000	-0.5873000000	0.5644000000	-0.3511000000	-0.9352000000	-0.8155000000	0.5635000000	0.5122000000	0.2940000000	-0.4509000000	0.6285000000	0.4619000000	0.8279000000	-0.5930000000	-0.4906000000	0.5917000000	-0.0761800000	-0.4834000000	-0.8321000000	-0.3651000000	-0.0631200000	-0.1451000000	-0.4735000000
0.0689060000	0.4115000000	0.7923000000	1.2080000000	0.4737000000	0.0199800000	-0.6357160000	0.2533510000	-1.1670000000	-0.4664610000	-1.5510000000	0.3777800000	0.1627200000	0.3151400000	-1.1980000000	-1.6250000000	-0.2288883000	0.1107800000	0.5080050000	0.3444320000	0.7726380000	0.4788630000	0.3091030000	-0.4159000000	1.7850000000	-0.8509100000	0.4590000000	-0.7175000000	-0.2790500000	-0.6782600000	-0.1924000000	-0.7263910000	0.6171000000	-0.4508000000	0.4499000000	1.0520000000	-1.5560000000	0.6882000000	-0.6094000000	0.5416000000	-1.0270000000	-0.9180000000	1.6390000000	0.4815000000	1.3820000000	-0.9484000000	-0.3115000000	0.4945000000	-0.5594000000	-0.0228600000
-0.3475000000	0.4946000000	0.5124000000	0.1690600000	-0.5562000000	0.6131000000	-0.6381000000	-1.1600000000	0.0588100000	-0.1109000000	0.8189000000	-0.5520460000	-0.4492725000	0.4570090000	-0.6529000000	-0.1225000000	-0.0017400000	0.7899370000	0.2556380000	0.2101300000	-0.2263000000	0.0920290000	0.1385000000	0.2263000000	-0.2113250000	-0.4857200000	-0.0178000000	-0.3137780000	0.2698300000	-0.5917010000	-0.0222870000	0.2996000000	0.8053000000	0.7004000000	-0.0463800000	0.1509000000	-0.8925600000	-0.6799400000	0.2138000000	0.1318000000	0.2589000000	0.5883000000	0.5806000000	0.2637000000	0.0674800000	0.0867600000	0.1597000000	0.3497000000	0.9948000000	0.1573000000
0.0575200000	0.3965000000	0.4243000000	0.5856000000	0.0196900000	0.2280000000	-0.0542400000	-0.5502000000	0.8847000000	0.4690000000	0.0797700000	-0.1666990000	0.3480675000	0.5682530000	-1.8850000000	-2.1370000000	0.0208100000	0.8251200000	0.5040650000	-0.0236700000	0.3175300000	-0.0921580000	0.1763610000	-0.2556000000	1.5180000000	-0.8774000000	0.6333000000	-0.1265800000	0.1123500000	-0.8846000000	-0.4521000000	-0.1063000000	1.2280000000	0.2375000000	-0.0487110000	0.0219500000	0.5351000000	-0.6715000000	0.5059000000	0.6809000000	-0.1370000000	0.1823000000	0.0904700000	0.1848000000	-0.2404000000	-0.8702000000	-0.3962000000	0.5348000000	-0.1031000000	0.9034000000
-0.0737400000	1.0050000000	0.0360300000	0.1903000000	-0.0055710000	1.0630000000	-0.9715000000	0.8465000000	-2.4300000000	0.8897000000	0.3105000000	-0.1729530000	-0.3162725000	0.1406330000	-0.0363300000	-0.1098000000	-0.9053000000	0.4270830000	0.5901360000	-0.6736000000	-1.6030000000	0.7699200000	0.2151000000	0.4782000000	-0.4043000000	-0.4976000000	0.3541000000	-0.1194000000	0.3635000000	0.3372000000	-0.8063000000	-0.6075000000	-1.3990000000	0.6173000000	0.7320000000	0.5298000000	-1.5780000000	-0.5337000000	1.3300000000	-0.1113000000	-0.1362000000	0.0361500000	-0.2725000000	0.0975800000	-0.0206300000	-0.1993000000	-0.9144000000	-0.3164000000	-0.2793000000	-0.2988000000
-0.1874000000	2.0990000000	0.5243000000	-0.5083000000	-1.5230000000	0.8200000000	-0.5192000000	-0.1933700000	-0.0511920000	0.1208300000	-0.5038400000	0.0576370000	0.1001975000	0.2675430000	-1.3450000000	-1.1300000000	-1.1830000000	0.4635940000	0.2305610000	-0.6268380000	0.5752280000	0.3074000000	-0.0655800000	-0.0015900000	0.2349000000	-1.1394100000	-0.3177000000	-0.0072200000	0.3596000000	-0.4716000000	-0.6971000000	-0.7163000000	-2.2140000000	0.5255000000	1.3810000000	1.3780000000	-0.0041040000	0.9155000000	0.9759000000	-0.8721000000	0.0409600000	0.0173400000	-0.4103000000	0.8238000000	-0.3634000000	-0.1822000000	-0.9152000000	0.0758300000	0.3859000000	0.5254000000
0.0544300000	1.7450000000	-0.2268000000	0.2295000000	-0.4084000000	-0.7171000000	-1.5780000000	-1.9130000000	-0.3604000000	-3.4040000000	0.0326800000	1.2160000000	0.0784900000	0.5751000000	-1.3390000000	-1.2820000000	-0.1595740000	0.8153400000	0.1785050000	-0.6185780000	0.9273900000	0.4700490000	2.5660000000	-1.6720000000	2.5290000000	-1.3200000000	0.0573800000	0.4139000000	-2.1820000000	-1.8960000000	-2.5350000000	-3.5540000000	-1.9820000000	1.5060000000	1.4390000000	2.4270000000	2.4040000000	-0.2794000000	0.0599800000	0.8700000000	-0.1199000000	-0.6746000000	1.8620000000	1.5310000000	0.8287000000	0.8039000000	-1.4570000000	0.3089000000	0.8170000000	1.0260000000
-2.6320000000	5.7790000000	-1.7950000000	-1.4620000000	-2.7730000000	-0.8186000000	-2.8180000000	-2.8950000000	-1.0320000000	-1.8780000000	-2.9930000000	2.6860000000	1.3960000000	2.2750000000	-2.5690000000	-2.5180000000	0.4214420000	0.1876700000	0.6207350000	-0.1050000000	2.2140000000	1.7130000000	2.6310000000	-1.4850000000	2.2430000000	0.0983000000	1.0560000000	0.5434000000	-0.8607000000	-0.8120000000	-2.5140000000	-2.4830000000	0.2391000000	-0.0468500000	0.6578000000	1.2900000000	0.1837000000	0.8761000000	0.3395000000	-0.6775000000	-0.1854000000	-0.3040000000	3.6970000000	-0.6836000000	2.7720000000	0.3535000000	-1.4980000000	0.8855000000	1.1140000000	0.6771000000
-0.2243000000	-0.0293500000	-1.1980000000	-0.4032000000	-1.1272730000	1.2380000000	-2.4650000000	-0.2405400000	-0.6265530000	-0.0870500000	-2.2670000000	-0.0903460000	-0.0715825000	1.8650000000	-2.1920000000	-2.4620000000	-0.1803400000	0.7614500000	0.8234700000	-0.2334580000	3.1050000000	1.6020000000	1.9080000000	-0.4157000000	1.2860000000	-1.2536800000	0.7262000000	-0.3833000000	0.1210500000	-0.7078110000	-0.6251450000	-0.5434000000	0.4163000000	-0.0316000000	2.1680000000	1.9860000000	-0.8521100000	-0.1037020000	-0.0292000000	-0.3542000000	-0.5171000000	-1.6760000000	1.8790000000	0.3807000000	1.5060000000	-0.6212000000	-1.8680000000	0.4327000000	0.1308000000	-0.2887000000
-0.2198500000	-0.0088800000	0.3229000000	0.0253100000	-0.7961700000	2.8300000000	-0.3626000000	-0.6476000000	0.5743000000	-0.1576756000	-0.8306000000	0.0711500000	0.1387675000	0.5855430000	-0.6664000000	-0.8939000000	0.0996120000	0.0546150000	0.5914860000	-0.3675040000	0.2549230000	0.2334890000	0.5906500000	-0.2898000000	-0.1824000000	-0.7766000000	-2.1550000000	0.3325000000	0.8334000000	0.5981000000	-0.8454000000	-1.5710000000	0.8952000000	1.8810000000	0.8539000000	1.7060000000	-1.1880000000	-1.2710000000	0.5296000000	-0.2734000000	-0.6713000000	1.1850000000	-1.0930000000	0.7705000000	-1.0670000000	-0.6544000000	-0.4044000000	2.4280000000	0.2036000000	0.8992000000
-0.3882000000	-0.5882000000	-0.9624000000	1.2390000000	0.3160000000	1.5320000000	-0.1650000000	-0.0453500000	-0.1220000000	0.2183000000	-1.3925200000	0.0905340000	-0.1642225000	0.7713300000	-0.7388000000	-1.2350000000	-0.3072800000	0.2205300000	0.8981300000	-0.0330900000	0.0127030000	1.2350000000	0.7153900000	0.3808000000	0.3662000000	-1.4740000000	-1.2370000000	0.5201000000	1.6330000000	-0.6963210000	-1.7500000000	-2.4160000000	0.3538000000	1.6000000000	0.9515000000	1.0900000000	-0.9436000000	-0.5332000000	0.1042000000	-0.4358000000	0.0273100000	0.3007000000	-0.7580000000	-0.8439000000	0.1339000000	1.6850000000	-0.8748000000	1.0230000000	0.5122000000	0.4564580000
-0.6145000000	0.1205000000	1.2759300000	1.7340000000	-1.4420000000	2.5350000000	0.6217000000	-0.2914100000	-1.5610000000	0.7860000000	-1.1400000000	-1.2170000000	-0.8107825000	-0.4528000000	-1.2780000000	-0.5626000000	-1.5550000000	0.5058000000	1.0041100000	-1.0480000000	1.1010000000	1.7930000000	1.6940000000	-1.5900000000	-0.4324000000	-2.2740000000	-1.9190000000	1.0700000000	1.6830000000	-1.5250000000	-2.3740000000	-0.9437390000	-0.0268900000	2.0160000000	0.6763100000	0.2966000000	-0.7991000000	-0.0166720000	0.7906000000	-0.5214000000	0.3222800000	-0.3340000000	-0.7686000000	-0.5445000000	-0.7297000000	0.9775000000	-1.3070000000	1.9600000000	0.4846000000	1.2100000000
-0.0433400000	-0.0343900000	1.8780000000	0.9857000000	-1.1260000000	1.2010000000	-0.0341000000	0.6349000000	0.1778000000	0.2421000000	-1.6890000000	-0.1882000000	-1.6430000000	0.5614000000	-1.1400000000	-0.8024000000	-1.5540000000	-1.1470000000	2.4370000000	-1.9390000000	0.6284000000	1.2710000000	0.8445000000	-0.8583000000	-1.2150000000	-2.4220000000	-0.6855000000	0.1900000000	1.4550000000	-1.6650000000	-2.0430000000	-1.6170000000	0.1407000000	1.3520000000	-0.3166000000	0.1712000000	-0.9177000000	0.3837000000	1.3550000000	0.0711300000	-0.3348000000	-0.2834000000	0.5619000000	-0.5820000000	-0.5022000000	1.2140000000	0.6921000000	0.0230800000	0.3071000000	1.0020000000
-0.7175100000	0.5105000000	0.5424000000	0.5247000000	0.2668000000	-0.0979500000	-0.0611700000	1.0920000000	-0.4262000000	0.1860000000	-2.1850000000	-0.0651400000	-0.2249900000	0.4577900000	-0.6140000000	-0.5275000000	0.1614890000	0.7837600000	1.2203800000	0.0252550000	0.1434400000	0.1910570000	1.0970000000	-0.8295000000	-0.2431000000	0.3697000000	0.0833400000	-0.3352000000	0.0557000000	-0.6482048000	-0.6343450000	-0.8539300000	0.2125000000	-0.4915000000	0.8192000000	-0.2110000000	-0.8369920000	-1.4750000000	-0.4171000000	-0.3521000000	-0.3430000000	0.0723900000	-0.0622600000	-0.4082000000	0.1866000000	0.1549000000	-0.0483530000	0.5129000000	0.3549000000	0.7835000000
-0.4776000000	0.5594000000	0.3212000000	0.4695000000	-1.1970000000	0.1359000000	0.2987000000	1.0270000000	-1.5480000000	-0.5891000000	-2.8280000000	0.6705000000	1.0320000000	0.0141200000	-1.4630000000	-1.1700000000	-0.1161000000	0.7527200000	2.3270000000	0.1745000000	0.8602000000	0.5393000000	1.1660000000	-0.6065000000	-0.7690000000	0.5917000000	-0.3716000000	-0.1341000000	0.5297000000	-0.5335000000	-0.7090000000	-2.3800000000	0.4735000000	-0.1054000000	0.6913000000	-0.1840000000	-1.2440000000	-0.8354000000	0.5740000000	0.6420000000	0.1991000000	-0.0921010000	0.1228000000	-0.6811000000	-0.1043000000	-0.2280000000	-0.3308330000	0.5209000000	0.5610000000	0.6705000000
-1.1220000000	-0.0714200000	0.2574000000	1.4700000000	0.5428000000	1.5220000000	0.7319000000	-1.5070000000	-0.7402000000	-1.1710000000	-3.0020000000	-0.0050000000	0.9937000000	0.8113000000	-0.7950000000	-0.5926400000	-0.0507610000	1.7823900000	1.2061600000	0.2737000000	0.4252200000	1.1830000000	2.0260000000	-1.5260000000	0.6096000000	0.4954000000	-1.4120000000	0.8166000000	0.8644000000	-0.6678000000	-0.5083000000	-2.4960000000	0.3702000000	0.1313000000	-0.0490400000	-0.0387900000	-0.3142000000	0.3293000000	1.5670000000	0.3017000000	-0.6422000000	-0.4569000000	0.1005000000	-0.9434000000	-0.4116000000	-0.8894000000	-0.8844000000	0.7366000000	1.2530000000	2.1760000000
0.2354000000	0.6544000000	-1.1290000000	0.4625000000	-0.9414000000	1.1180000000	-1.1340000000	0.5687000000	0.6496000000	-0.4251000000	-1.4790000000	0.1656000000	0.0435000000	0.3981000000	-1.3000000000	0.2653000000	-1.4970000000	0.0967100000	2.5140000000	0.3576000000	0.6322000000	0.2030900000	0.2363000000	-0.0824800000	-1.7890000000	-0.9382000000	-1.1690000000	-1.0300000000	-0.4932000000	-1.0490000000	-1.4370000000	-1.7040000000	0.5415000000	-0.7004000000	-0.0827100000	-0.1289000000	-0.9918000000	1.0550000000	1.4270000000	1.4790000000	-0.0919200000	0.3015000000	0.2558000000	0.5099000000	-0.5603000000	0.0499600000	-0.5921000000	0.1099000000	1.1660000000	1.5040000000
-1.7440000000	-0.0567100000	0.9571000000	0.9134000000	0.0735100000	0.8758000000	-0.3254000000	-1.6990000000	-0.2291960000	-0.7820900000	-0.2054000000	0.1645600000	-0.2219800000	0.0324076000	0.2457000000	-0.0857600000	-0.4171470000	0.5678400000	0.5855600000	0.3694410000	2.9290000000	-0.3086100000	0.2802000000	-1.0710000000	3.3890000000	0.1976000000	-0.2948000000	-2.7510000000	-0.9064000000	-0.8982540000	-2.1510000000	-2.4490000000	0.3643000000	-3.3850000000	1.5310000000	3.7710000000	-0.7176800000	2.3000000000	2.1410000000	-0.6882000000	-0.0751200000	-0.8087000000	2.0180000000	-0.3963000000	0.6165000000	-0.8542000000	1.4030000000	-0.0742500000	-1.2620000000	-2.1840000000
-0.8169000000	1.2970000000	-0.6491000000	0.5402000000	0.7233000000	2.8420000000	-0.1756000000	0.2644000000	-0.2177000000	-1.6300000000	-0.7006000000	0.0672500000	0.0309275000	0.3043460000	-0.0614600000	-0.4680000000	-0.1618040000	1.1949700000	0.6400750000	-1.9540000000	0.1569000000	0.3879800000	1.9150000000	-0.6958000000	1.0900000000	-1.6810000000	-0.6890000000	-0.9355000000	-1.8690000000	-0.7539000000	-1.2100000000	-0.9645000000	-0.2708000000	-1.9050000000	1.7560000000	1.7960000000	0.3658000000	-1.2400000000	0.4716000000	0.9956000000	-0.1853000000	-0.1689000000	0.3084000000	-0.3785000000	-0.0066870000	-0.1974000000	-0.5894000000	1.9550000000	0.4806000000	-0.4868000000
0.9012000000	0.8352000000	-0.5940000000	0.0543000000	0.2274000000	1.1310000000	1.2880000000	-0.2835000000	-1.9110000000	-1.3740000000	-0.8305000000	-1.2020000000	-0.3267000000	0.6471400000	-1.6330000000	-2.2670000000	0.2667000000	1.0064900000	1.1060000000	-0.4897000000	1.5150000000	0.3731000000	0.7341000000	-1.1630000000	1.1280000000	-2.1020000000	0.5127000000	0.2452000000	-0.0069570000	-2.3890000000	-0.0507300000	-1.5330000000	1.6760000000	-0.3881000000	1.0260000000	0.8723000000	0.3144000000	-0.4321000000	0.9243000000	0.5503000000	-1.0500000000	-1.2260000000	0.6041000000	1.1850000000	0.5400000000	-1.4540000000	0.2162000000	0.2242000000	1.0120000000	1.3170000000
0.0020450000	0.3510000000	-0.4542000000	-0.2449000000	-0.6498000000	0.9695000000	0.1473000000	-0.2627000000	-0.2518000000	0.1395000000	-0.6207000000	-0.2608000000	-1.3930000000	-0.5253000000	-0.9445000000	-0.8020000000	0.2875000000	1.0520000000	1.9100000000	-0.3688000000	0.8028000000	-0.5131000000	1.9840000000	-0.3486000000	0.0358800000	0.0976700000	-1.7380000000	-0.1122000000	-0.4273000000	-0.8246000000	-1.1070000000	-1.2790000000	0.8444000000	-0.8435000000	1.2360000000	1.3660000000	-0.9459000000	-0.4415000000	0.9839000000	-0.3061000000	-0.5320000000	-0.5476000000	-0.7023000000	0.2118000000	-1.1910000000	-0.9191000000	-0.6152000000	0.8689000000	2.4830000000	2.3380000000
-0.8171000000	0.1138000000	-0.4264000000	-0.2041000000	0.1860000000	1.0850000000	-0.0879100000	1.1610000000	0.0200300000	-0.5557000000	-0.7509000000	-0.9650000000	-0.5971000000	-0.9354000000	-0.1187000000	-0.8972000000	0.1163000000	1.0240000000	2.0430000000	-0.0190400000	-0.4994000000	-0.1833000000	2.0570000000	-1.6520000000	0.0318100000	0.0835900000	-0.3058000000	-0.1673000000	0.1196000000	-1.0030000000	-1.2770000000	-1.4650000000	0.8174000000	-1.3440000000	1.9630000000	1.4560000000	-0.0160000000	-1.6320000000	0.8008000000	-0.5772000000	-0.4941000000	-0.6907000000	-0.2554000000	0.1317000000	-0.1665000000	-0.8992000000	-0.0932300000	1.1720000000	1.2050000000	2.5230000000
-0.6785000000	-0.4035000000	-1.0890000000	-0.5914000000	-3.0960000000	2.1840000000	0.1488000000	-0.5342000000	-0.6723000000	0.4070000000	-1.7200000000	-0.2698640000	-0.0223090000	-0.1538000000	-0.6861000000	-0.5616000000	0.9880000000	0.2498000000	3.6830000000	0.2096000000	1.9830000000	-0.0286200000	3.4990000000	-3.1190000000	0.3144000000	-0.5198000000	-1.8850000000	0.3303000000	0.2362000000	-1.5110000000	-1.4550000000	-1.6450000000	1.4680000000	-0.9760000000	2.5370000000	2.0140000000	0.0155700000	-1.9540000000	1.4630000000	-0.4296000000	-0.9505000000	-0.8291000000	0.1382000000	0.2833000000	-0.6779000000	-1.5250000000	-0.3667000000	1.6930000000	1.8500000000	3.5000000000
0.7542000000	1.1880000000	-0.5041000000	-2.0450000000	-0.6643900000	2.2530000000	0.0063910000	0.0538160000	-1.3050000000	0.0446000000	-0.8206000000	-0.0001240000	0.1310375000	0.2953800000	-0.6514000000	-0.3819000000	0.9306000000	0.9758000000	0.9610200000	-0.6061840000	0.3480000000	-0.2981600000	0.7746200000	0.3791000000	0.7325000000	-3.8470000000	-1.1400000000	0.0094700000	-0.3366400000	0.7551000000	-0.7374000000	-1.0720000000	0.4481000000	-1.6800000000	1.7070000000	1.9770000000	0.4027000000	-0.1598000000	0.4946000000	-0.1504000000	-0.6843000000	-0.6330000000	-0.4616000000	0.2365000000	-0.5257000000	-0.8325000000	-0.6865000000	1.1970000000	0.3456000000	1.7500000000
0.0765200000	-0.1382770000	-0.6376000000	0.7067000000	-0.4052830000	0.2130300000	0.0809000000	-0.1471000000	-0.0121700000	-1.5340000000	0.1839000000	-0.3001230000	0.0467275000	0.4355800000	1.3240000000	0.2136000000	-1.8450000000	1.0261000000	0.9554800000	-0.2812240000	0.7024000000	-0.2340200000	0.8145000000	-0.2170000000	1.1620000000	0.3292000000	-1.5060000000	0.0013820000	0.3292000000	-0.0110100000	-1.0130000000	-0.8447000000	0.9620000000	-0.9419000000	0.0595800000	1.3240000000	0.0116500000	-0.5109000000	0.5125000000	-0.2605000000	-1.2150000000	-0.8951000000	-0.3987000000	-0.0366300000	1.7550000000	-0.4636000000	-0.7006000000	1.3310000000	0.3775000000	2.2600000000
-1.7370000000	0.2142000000	0.4300000000	-0.6167000000	0.2024000000	0.9467000000	1.7570000000	-1.0900000000	-0.8566000000	-0.5623000000	-1.4980000000	0.3234000000	-0.0597000000	0.7459000000	0.0366500000	-1.2030000000	0.6687000000	-0.3945000000	3.7420000000	0.3463000000	-1.1210000000	0.8061000000	1.4760000000	-0.7703000000	1.2870000000	-0.4611000000	-0.2594000000	-1.4120000000	0.1539000000	-1.2170000000	0.6002000000	-0.2880000000	1.6640000000	-0.6722000000	0.5225000000	1.1640000000	0.5983000000	0.0697700000	1.4240000000	0.9372000000	-0.1607000000	-0.3194000000	-0.5780000000	-0.0489500000	-0.3832000000	-1.1520000000	0.9371000000	0.1301000000	0.2782000000	1.0020000000
-0.8569000000	0.7120000000	1.1800000000	-0.2559000000	0.5582000000	2.4130000000	0.1153000000	-0.2671100000	-0.4778000000	-0.1075000000	-1.9000000000	-0.2498000000	0.4931000000	-1.4400000000	-0.5135000000	-0.6770000000	-3.4620000000	0.7533000000	4.0570000000	-0.6658000000	-0.5652000000	-0.9631000000	2.6340000000	-1.2250000000	2.0960000000	-1.4720000000	-0.7928000000	-1.7020000000	1.0280000000	-2.3450000000	-1.4800000000	-0.7453000000	0.3933000000	-0.9286000000	2.4020000000	2.8210000000	0.4080000000	0.0974100000	2.4030000000	0.4628000000	-1.1800000000	-1.1380000000	-1.5060000000	-0.4143000000	-0.6785000000	-1.3020000000	-0.5883000000	-0.0041120000	0.3458000000	1.3420000000
-3.2410000000	1.3440000000	2.1180000000	-0.7461000000	-1.4610000000	3.2880000000	-0.5470000000	-1.3820000000	-0.8559280000	1.0370000000	-0.8719400000	-2.4160000000	-0.7282425000	-0.5165000000	-0.8078000000	-1.1370000000	-2.3920000000	0.8660000000	5.1120000000	-0.1271000000	-1.3280000000	-0.6424000000	4.4310000000	-2.2110000000	-0.0884190000	-1.4960000000	-0.4326000000	-1.5910000000	1.5490000000	-1.2690000000	-0.4540000000	-0.4471000000	1.7600000000	-0.7774000000	2.4990000000	3.2330000000	0.7392000000	0.8826000000	2.5660000000	0.8910000000	-1.2510000000	-1.1380000000	-1.6170000000	-0.4091000000	-1.5180000000	-2.9110000000	-0.3470000000	0.8070000000	0.4200000000	2.0460000000
-0.5062000000	-0.6662000000	-1.2420000000	0.3339000000	0.4030000000	3.7380000000	-0.1129000000	-0.3127040000	1.1430000000	0.3163000000	-1.9570000000	-0.3012140000	-0.2559800000	0.3388900000	0.5553000000	-0.3869390000	-0.5117000000	1.0943400000	1.3179800000	-0.2186740000	0.3733800000	0.0398500000	0.8761000000	-1.3140000000	0.6677000000	-0.4667930000	-1.2540000000	1.2550000000	0.0483900000	-0.7632700000	-0.6283600000	-0.2665000000	1.5860000000	-1.9620000000	2.1630000000	1.2760000000	-0.8391000000	0.6343000000	2.6020000000	-0.2813000000	-0.5942000000	-0.6839000000	-0.8155000000	-1.1200000000	-0.7206000000	-0.9724000000	-0.7964000000	-1.5680000000	1.9400000000	1.3790000000
-1.7680000000	0.0446100000	-1.2270000000	0.2447000000	-1.3560000000	2.0270000000	1.5740000000	-0.5191000000	0.2918000000	-1.6040000000	-0.9671000000	-0.4422000000	-0.2466115000	0.3723800000	0.2441000000	-1.2130000000	0.7631000000	3.4170000000	2.9130000000	-0.0873940000	-0.7316000000	-0.7955000000	2.4350000000	-1.7420000000	-0.6581000000	-1.0800000000	-0.8357000000	-2.0160000000	0.3717000000	-0.7019048000	-0.9421000000	-0.7873000000	-0.0385700000	0.5645000000	0.4752000000	-1.4230000000	-1.9000000000	-0.7125000000	1.6230000000	-0.8831000000	0.0639800000	-0.4876000000	-0.5983000000	-0.7862000000	-0.4504000000	-1.6210000000	-0.7172000000	1.5810000000	3.1040000000	2.9530000000
-1.4320000000	0.6340000000	-1.9470000000	-0.7738000000	0.2693000000	4.3210000000	-0.2717000000	-0.3567000000	-0.0117500000	0.3405000000	-0.3267000000	-0.8998000000	-0.1867000000	-2.3790000000	-0.4645000000	-0.8760000000	-0.1344000000	-0.0876500000	1.5520000000	0.9762000000	0.4280900000	0.0612800000	2.0540000000	1.4390000000	1.0290000000	2.2830000000	-0.3835000000	-0.2184100000	0.9819000000	1.0660000000	1.2240000000	-0.7281000000	0.5146000000	-1.1590000000	0.9834000000	0.1672000000	-0.4479200000	-0.1933000000	2.3400000000	0.6841000000	-0.7508000000	-1.0840000000	0.5119000000	-0.5540000000	-0.2982000000	-2.2650000000	-2.0290000000	-0.4909000000	-0.4609000000	0.5117000000
-0.4541000000	0.8528000000	-2.0300000000	0.2520000000	-0.1659000000	5.0740000000	-0.2929000000	-0.0138500000	-3.5320000000	0.5583000000	-1.7010000000	0.8100000000	-0.2818000000	-0.4014000000	-0.3857000000	-0.8802000000	-0.6046000000	-0.2118000000	-0.9072000000	0.3740000000	-0.1664000000	0.0597600000	2.4690000000	-0.3272000000	-0.7808000000	-2.1010000000	0.4806000000	1.6520000000	0.9810000000	-2.2680000000	-2.1170000000	-1.9850000000	1.0200000000	-1.0840000000	2.8950000000	0.8603000000	-0.9116000000	-0.4972000000	3.7290000000	1.0090000000	-0.1927000000	-1.4040000000	1.4040000000	0.0931300000	-0.3571000000	-1.7480000000	-1.5970000000	0.3202000000	-0.3978000000	1.0670000000
-0.0252300000	0.8947000000	0.0365400000	-1.5000000000	0.6829000000	2.2270000000	0.1050000000	-1.6800000000	-0.1051000000	-0.3746300000	-2.0590000000	0.0917800000	-0.0596100000	0.7968600000	0.1322000000	-0.1333000000	0.5703000000	0.5441900000	0.9502200000	1.4200000000	0.5115030000	0.7227530000	1.1140000000	-0.8838000000	0.2226000000	-1.1549800000	0.2530000000	0.2105000000	0.3246300000	-1.2460000000	-0.1644000000	-2.1420000000	0.7362000000	-1.0550000000	0.2486590000	0.6577000000	-0.4742000000	-0.0927400000	0.1526000000	1.0210000000	-0.1963000000	-0.0799100000	0.3734000000	-0.3545000000	0.0593100000	-0.5834000000	-0.7014000000	0.0565800000	-0.2404000000	0.0861800000
0.2319760000	0.0890200000	0.0408400000	0.9532000000	1.0670000000	0.5189300000	-0.3287000000	-0.1017000000	-0.3949600000	-1.9770000000	-1.0378100000	0.4072000000	-0.0339625000	0.2229230000	-0.4665000000	0.6390000000	-0.2117310000	-1.6300000000	1.0257500000	-0.2746090000	1.2430000000	0.1970430000	0.2319000000	-0.6708000000	0.9156000000	-0.5702130000	0.7900000000	-1.2730000000	-0.5686000000	-1.1200000000	-1.8520000000	-1.4780000000	0.0921600000	-2.2430000000	2.3520000000	2.0060000000	-0.0272100000	-1.0390000000	0.9586000000	0.8276000000	-0.3153000000	-0.2649000000	0.3094000000	-0.2145000000	-0.4207000000	-0.4604000000	-0.7264000000	-0.9404000000	-0.3124000000	0.1212000000
-0.5952000000	0.4496100000	2.3840000000	0.5065700000	0.1550000000	2.2800000000	-0.3349000000	-0.4159900000	0.1600000000	-0.3638500000	-0.3259000000	-0.1811400000	-0.6605025000	0.4680800000	-0.3607000000	-0.4583000000	-0.0275870000	0.6988300000	1.1130200000	-0.4738540000	0.2692490000	0.4619070000	0.8479900000	-0.5976000000	0.5028000000	-1.2420930000	1.3370000000	-0.4393000000	-0.0233900000	-1.1550000000	-1.3300000000	-0.3193000000	-0.2326000000	-1.7280000000	1.9430000000	2.6220000000	-2.6560000000	-0.7275000000	-0.4521000000	1.0480000000	-1.1790000000	-0.4557000000	-0.1133000000	0.3237000000	-0.0694700000	-1.1300000000	-1.9730000000	-0.8702000000	-0.9242000000	1.0390000000
0.0305200000	0.7105000000	0.1363000000	0.1963700000	-0.4357660000	2.0290000000	-0.1400530000	-1.8430000000	-0.6832280000	-0.5115300000	-0.3485600000	-0.5975500000	-0.8772925000	0.2186400000	-1.0630000000	-0.0282890000	-0.2635710000	0.9685470000	0.9760730000	-0.1976140000	-0.1542600000	0.3074900000	0.6649900000	-0.1795000000	0.4770000000	-1.4650000000	-1.4820000000	-1.1270000000	-0.4512000000	-0.2955000000	-0.6526170000	-0.6972000000	2.4230000000	-0.9484000000	0.9423000000	1.4820000000	-0.7178200000	-0.5022220000	0.3640000000	1.5110000000	-0.9339000000	-0.5795000000	-0.7902000000	-0.7601000000	-0.1813210000	-0.7760000000	0.4989000000	0.4319000000	0.9510000000	1.2840000000
-0.2931000000	0.4368000000	0.4302000000	0.8999000000	0.9020000000	2.0110000000	0.3461000000	-1.6040000000	-1.0310000000	-0.5351600000	-0.3315600000	-0.3182540000	-0.6325125000	0.3932500000	0.1363000000	-0.2022000000	-0.0927000000	0.7831170000	1.0276330000	-0.4546240000	-0.0530500000	0.3232900000	2.4140000000	-1.1130000000	-0.1469440000	-0.8533000000	-1.0660000000	-1.3050000000	-2.1570000000	-1.1240000000	-0.6934000000	-0.2712000000	2.2810000000	-0.5054000000	2.2320000000	2.0650000000	-0.0388700000	0.1766000000	0.0199700000	1.1570000000	-0.8380000000	-0.4231780000	-0.2832000000	-0.6712000000	-0.2784000000	-1.1180000000	0.7559000000	0.4209000000	-0.6580000000	0.4995000000
0.5444500000	1.0290000000	-0.7196000000	-0.0847533000	0.6288000000	0.9251000000	0.1536056000	0.3483260000	-0.3252000000	0.0774340000	-0.1728000000	-0.0328870000	0.2667800000	0.1007630000	-0.1979000000	0.9426000000	-0.0933040000	0.4276590000	0.4154270000	-0.3847270000	0.2227510000	0.1657300000	-0.0488700000	0.7594000000	-0.1055200000	-0.4224000000	-1.7040000000	0.1117000000	-0.2896960000	0.3743000000	-0.6962000000	0.7477000000	0.0423700000	-1.8740000000	0.9081000000	1.7530000000	0.5840000000	-0.0103920000	0.9229000000	-0.2052000000	-0.6331000000	-0.3607000000	-1.6410000000	-0.5173000000	-0.5275000000	-0.1962000000	0.4738000000	-0.9052000000	-0.7552000000	-1.1480000000
0.5875000000	0.7804000000	0.4168070000	0.7245000000	-0.5994000000	2.4790000000	0.5907000000	-0.3590040000	-0.6774000000	-1.7710000000	-1.8000000000	-0.0733700000	0.0628885000	0.1377500000	-1.3570000000	-0.8266000000	-1.3630000000	1.2238400000	0.8511800000	-0.6364000000	2.0530000000	0.1332400000	0.6463000000	-1.5220000000	0.6980000000	0.0257500000	-0.4396000000	1.4600000000	-0.3922000000	-1.3550000000	-1.8280000000	-1.2610000000	-0.0274700000	-1.9010000000	0.8223000000	0.8621000000	0.3172000000	1.2140000000	0.3230000000	0.7290000000	-0.9769000000	-1.0220000000	0.2138000000	1.0740000000	-1.0500000000	-1.0900000000	0.5619000000	-0.8801000000	1.6060000000	1.2600000000
0.2662000000	0.1971000000	0.5129000000	1.3610000000	-0.4297000000	3.0590000000	0.7724000000	-2.9130000000	-0.4927000000	-1.4110000000	-1.2000000000	-1.0530000000	-0.5468000000	-1.1500000000	-2.3890000000	-0.0979300000	-1.1690000000	1.1090000000	1.0610000000	-1.3780000000	3.2380000000	0.4910000000	1.3000000000	-2.0530000000	1.0760000000	0.0381800000	-0.6792000000	1.8340000000	-0.5588000000	-1.7710000000	-1.8090000000	-1.8110000000	-0.7190000000	-1.8560000000	1.0280000000	1.1950000000	-0.2884000000	1.6650000000	1.0080000000	2.0780000000	-0.8645000000	-1.7980000000	0.4932000000	0.9973000000	-1.2940000000	-1.6470000000	0.0203700000	-1.1960000000	1.8420000000	1.5850000000
0.3500000000	0.0159200000	0.8737000000	1.0090000000	-0.3979000000	3.1480000000	1.0810000000	-3.4280000000	-1.1090000000	-0.0778000000	-1.1700000000	-0.1059700000	-0.5177125000	0.2831700000	-2.2520000000	-0.1501000000	-1.7630000000	0.3172000000	0.9282100000	-0.8419920000	2.0590000000	-0.2032000000	1.0880000000	-1.7160000000	0.8261000000	-0.0071170000	-0.5905000000	1.8890000000	-0.6561000000	-2.0580000000	-2.7840000000	-1.3440000000	-0.9663000000	-2.1540000000	1.3230000000	1.2280000000	-0.1877000000	1.8500000000	1.4580000000	1.3970000000	0.0794600000	-1.4440000000	0.3809000000	1.1980000000	-1.1950000000	-1.7110000000	0.3371000000	-0.9249000000	1.5120000000	1.2540000000
0.3251000000	-0.3140000000	1.4990000000	0.9462000000	-0.4547000000	3.4690000000	0.9183000000	-3.1800000000	-1.0750000000	-1.7060000000	-1.3530000000	-0.0553000000	-0.4197415000	0.1835200000	-2.1530000000	-0.5650000000	-0.5196460000	1.0361940000	0.8350400000	-0.7537180000	3.3740000000	0.3900000000	0.5691800000	-0.5671350000	-0.1096320000	0.0184200000	-1.0510000000	1.6690000000	-0.8756000000	-1.2800000000	-2.1630000000	-1.3970000000	-0.7958000000	-1.9210000000	1.1940000000	1.3800000000	0.3608000000	1.6050000000	0.5897000000	1.2020000000	-1.1250000000	-1.4290000000	0.2645000000	1.0710000000	-1.0560000000	-1.3950000000	0.2416000000	-0.9234000000	1.5520000000	1.2400000000
0.2193000000	-0.3548000000	1.1330000000	0.8784000000	-0.3606000000	3.3800000000	1.0950000000	-3.0020000000	-1.1320000000	-1.4810000000	-1.3030000000	-1.2940000000	-0.3887000000	0.1193600000	-1.8880000000	-0.4598000000	-1.0690000000	1.0070000000	0.8462000000	-1.5000000000	2.9980000000	0.8321000000	1.5910000000	-0.6862350000	1.0530000000	0.2861000000	-1.0220000000	1.5060000000	-0.8249000000	-2.0030000000	-2.5710000000	-1.0489800000	-0.6461000000	-2.1380000000	1.2800000000	1.1300000000	0.1875000000	1.5450000000	0.7804000000	1.1720000000	-1.2410000000	-1.6340000000	0.1782000000	1.2100000000	-1.2080000000	-0.0787300000	0.1113000000	-0.9177000000	1.5160000000	1.2550000000
0.4079000000	-1.1230000000	1.3290000000	2.0740000000	-0.5920000000	3.1530000000	1.4240000000	-1.9340000000	0.5440000000	-0.1817100000	-0.3659000000	-0.4710000000	-0.4231000000	-1.7360000000	-2.1490000000	0.1638000000	-1.9380000000	0.4661000000	-0.0032080000	-1.6830000000	2.8560000000	-0.0672700000	-0.2173000000	-0.4634000000	1.1650000000	-0.8302000000	-0.9015000000	1.5340000000	-0.9392000000	-1.9610000000	-1.7070000000	-1.5810000000	-3.5100000000	-1.9290000000	2.0470000000	1.2600000000	0.2923000000	1.6600000000	-0.2239000000	1.6560000000	-1.3250000000	-1.2260000000	0.4459000000	0.6520000000	-0.2502000000	-1.0700000000	-0.3960000000	-0.8850000000	1.4410000000	1.1990000000
0.3738000000	-1.7000000000	1.1370000000	1.7640000000	-0.9081000000	3.1850000000	1.4240000000	-2.7240000000	0.6999000000	-1.1570000000	-0.2960000000	-0.7081000000	-0.3732000000	-1.1000000000	-2.3280000000	-0.0893200000	0.0472600000	1.4250000000	0.8897000000	-0.6441000000	2.8830000000	-0.1494000000	-0.8354000000	-1.2100000000	1.5790000000	-0.6251000000	-1.7490000000	2.0070000000	-0.3931000000	-1.5140000000	-0.9999000000	-0.7790000000	-3.3390000000	-1.3190000000	1.5120000000	1.5150000000	0.0921400000	1.6810000000	1.0760000000	1.8730000000	-0.9108000000	-1.2710000000	-0.4191000000	0.7540000000	-1.1110000000	-1.8690000000	-0.9189000000	-1.1050000000	1.2880000000	0.9987000000
0.4081000000	-0.8820000000	0.9609000000	-0.0638300000	-0.0667500000	2.5190000000	0.2513000000	-2.2340000000	0.2253000000	-0.4235000000	-0.1117000000	0.0158470000	0.3231900000	0.1167430000	-0.7375000000	-0.2360000000	-0.1290140000	0.5753690000	0.4352370000	-0.5057380000	1.0701480000	0.0946890000	0.2017700000	0.1059000000	1.1750000000	0.4392000000	-1.1750000000	0.9673000000	-0.2908000000	-0.3391000000	-0.5719250000	-0.7867000000	-2.0760000000	-0.9350000000	0.5357000000	1.1510000000	0.2906000000	1.0800000000	0.5274000000	0.0964100000	-0.2655000000	-0.4051000000	-0.2148000000	0.7663000000	-0.5989000000	-0.4546000000	-0.5926000000	-0.9056000000	-0.2876000000	-0.5980000000
-0.4428000000	-0.0438500000	1.7360000000	-0.2797000000	-0.4516000000	1.5570000000	-0.3096000000	-1.2910000000	1.5830000000	1.2660000000	-1.3020000000	-1.1190000000	0.0332600000	0.2339000000	-0.0903900000	0.5771000000	-0.3183000000	0.6441050000	0.0946810000	-0.1529580000	0.8816100000	0.2217490000	-0.2540000000	0.8286000000	1.3210000000	-1.1690000000	-0.9515000000	0.0019740000	-0.3722000000	-1.8740000000	0.3991000000	0.1869000000	-1.8940000000	0.2747000000	0.9674000000	0.7671000000	0.5342000000	1.4330000000	0.0700800000	0.4911000000	-0.2648000000	-0.4955000000	-0.8061000000	-0.0420400000	-0.4632000000	-1.2220000000	-1.2010000000	0.3760000000	0.7511000000	1.1390000000
-0.4977000000	1.7260000000	2.5630000000	0.3108380000	-2.2160000000	4.3270000000	-0.3438270000	-5.2870000000	-0.5244580000	2.5020000000	-1.1465900000	-0.0950490000	0.0419275000	0.4425300000	-0.0903300000	0.9442000000	0.1047710000	0.5322400000	0.8057800000	-0.5509940000	0.1331230000	0.2846200000	0.8624000000	0.3636000000	0.9971000000	-0.9750830000	-1.7170000000	0.1682060000	1.8440000000	-0.8738500000	-1.3800000000	0.7869000000	2.0230000000	1.4770000000	0.5894000000	0.9412000000	-0.0467400000	-0.0613000000	1.7300000000	1.8200000000	-0.8358000000	-0.1204000000	-2.5130000000	-0.6700000000	-1.6820000000	-4.6670000000	-0.5260000000	0.9200000000	0.2531000000	0.7367000000
-1.6630000000	0.6806000000	-0.3396000000	0.3457000000	-0.0942200000	0.5871000000	-0.3922000000	-0.0801300000	-0.0682200000	-0.3099000000	-1.2030000000	0.8947000000	0.0789200000	1.6330000000	-0.3250000000	-0.4665000000	-0.0169100000	-2.1380000000	0.5095200000	0.1837000000	0.2112130000	0.5345000000	0.7005000000	-0.7076000000	0.0548800000	-1.6690000000	0.6503000000	0.0958100000	-0.0253300000	-1.1730000000	-0.4121000000	-0.8242000000	1.5750000000	0.2045000000	0.2672000000	0.0449600000	-0.9529000000	0.0265100000	0.7839000000	1.2020000000	1.0320000000	0.0253600000	1.9560000000	-0.3462000000	0.1456000000	-0.0901300000	0.5528000000	-0.2271000000	-0.4041000000	0.3045000000
-2.4210000000	-0.0373000000	1.9630000000	0.5268000000	-1.2650000000	2.5370000000	-1.1700000000	-1.1170000000	0.0979200000	-0.0154300000	-1.8660000000	0.4759000000	0.1713175000	0.4572100000	-1.6110000000	-0.0343400000	0.0892500000	1.9300000000	0.5529400000	-0.3932950000	-0.3223000000	0.2052000000	0.4346000000	-0.4721000000	0.0613600000	-0.2509000000	-3.0360000000	1.6050000000	0.9031000000	-0.1781000000	-0.5056000000	-2.9640000000	-0.1681000000	0.6680000000	1.7820000000	-2.5560000000	1.0190000000	-3.8300000000	0.5934000000	-1.0450000000	0.6145000000	0.7068000000	1.1580000000	-1.7660000000	1.0440000000	0.7273000000	-2.4170000000	1.4130000000	2.0640000000	2.0720000000
-2.9150000000	0.1668000000	2.4740000000	0.8330000000	-2.3010000000	3.2140000000	-0.7369000000	-0.8419000000	0.1540000000	0.3773000000	-2.3740000000	-0.2254220000	-0.1841425000	0.3838200000	-1.7890000000	0.2508000000	0.0766490000	0.7588840000	0.5748800000	-0.1884760000	-0.3945900000	-0.8793000000	0.9817000000	-0.4916000000	0.1218000000	0.5616000000	-3.7550000000	1.6600000000	1.4000000000	0.2303000000	-0.5542000000	-2.6460000000	-0.4066000000	0.7114000000	1.6720000000	-2.8200000000	1.0000000000	-4.9940000000	1.2940000000	-1.5350000000	0.8659000000	0.8973000000	1.5960000000	-1.8480000000	1.2130000000	0.9138000000	-3.2540000000	1.9250000000	1.9930000000	2.1030000000
-0.8664000000	0.5165000000	2.0980000000	-0.2203000000	-0.3183000000	2.5410000000	-0.5162000000	-1.0830000000	0.3257000000	0.5620000000	-0.3796400000	0.0262170000	0.0264675000	0.1769530000	-1.6620000000	0.1735000000	-0.3723290000	0.1789240000	0.3189810000	-0.7943600000	0.4127280000	0.7337790000	-1.9620000000	-0.5865000000	-0.5371000000	-0.2313000000	-0.9697000000	2.1940000000	-0.4323000000	0.8294000000	-1.0500000000	-2.2880000000	-2.3380000000	-3.1170000000	2.0680000000	-3.1610000000	-0.1978972000	0.0882280000	3.5440000000	0.3119000000	0.9310000000	0.5494000000	0.1787000000	-1.1690000000	-0.7814000000	-0.9001000000	-1.7370000000	1.4770000000	-0.4871000000	-0.3845000000
-1.0760000000	0.1749000000	0.6264840000	0.4910000000	-5.1140000000	2.5890000000	0.1202000000	-0.7658000000	0.6711000000	0.8054000000	-0.1128000000	-0.0168260000	-0.4474725000	0.4525100000	-0.0746500000	-0.4782000000	-0.3012330000	0.1028740000	0.6923700000	-0.6179440000	-0.5959060000	0.6860800000	0.5232400000	-0.5743000000	-0.2769000000	-2.9830000000	1.2930000000	-0.3609000000	2.1020000000	-0.4663000000	-1.2080000000	-0.7240000000	-0.0123200000	-2.2770000000	1.7190000000	1.1550000000	-0.5007000000	-6.0090000000	2.0150000000	0.6302000000	-0.5618000000	-0.3374000000	0.4750000000	-1.2460000000	0.1298000000	0.5921000000	-1.1490000000	0.1311000000	0.5262000000	1.1440000000
-2.9460000000	1.2900000000	-2.1830000000	0.0899400000	-1.1253100000	2.9310000000	-1.1250000000	-1.9760000000	-1.8330000000	0.0723100000	-1.2554600000	0.8510000000	-0.0898625000	0.4829400000	-0.4557000000	-0.9772000000	-0.0575600000	0.5081100000	0.9544500000	-0.3098340000	-0.2518970000	0.8093200000	2.4110000000	-1.2110000000	-0.1566000000	-2.4020000000	2.3230000000	-0.7197000000	2.2240000000	-0.6593538000	-0.8409700000	-2.1740000000	-0.1791000000	-3.5010000000	1.8390000000	-0.2425000000	-1.1440000000	-1.9490000000	1.7300000000	-0.1306000000	-0.1005000000	-0.0811300000	0.2412000000	-1.2740000000	0.7201000000	1.4830000000	0.3384000000	0.5464000000	0.4164000000	0.9720000000
0.3820000000	1.2150000000	0.1277000000	-0.0649400000	0.4892000000	0.2954000000	-0.0287800000	-0.7188000000	-0.0608500000	-0.1136000000	-2.0930000000	-0.7409000000	-0.1260000000	0.6537000000	-0.5156000000	-0.6771000000	0.0204600000	1.2200000000	-2.4090000000	0.1011000000	0.5307000000	-0.0311600000	0.6318000000	-1.0060000000	-0.7910000000	0.5358000000	-0.0876000000	0.4039000000	-1.0320000000	-1.8700000000	-1.4240000000	-2.1320000000	-1.4740000000	0.4316000000	-0.6587000000	-0.7749000000	-0.3648000000	0.0956000000	0.6730000000	0.8920000000	-0.2159000000	0.3785000000	0.6438000000	2.6340000000	0.7217000000	-0.8390000000	-0.3621000000	0.3449000000	2.1520000000	1.4710000000
0.7047000000	1.4740000000	0.7265000000	0.3617000000	-2.3360000000	-0.0224120000	-0.6472600000	-0.4080000000	0.0523680000	0.1982000000	-2.2810000000	0.4369000000	-0.0782100000	0.6174000000	-1.2880000000	-0.6854000000	-0.6698000000	-1.2040000000	-0.6023000000	-0.0451600000	1.0740000000	0.4206000000	0.3506000000	-0.6939000000	-0.8584000000	-2.0020000000	-0.1090000000	0.7095000000	-0.9726000000	-0.4599000000	-0.9654000000	-2.3280000000	-1.9320000000	0.7002000000	-0.1731000000	-0.4763000000	-0.7672000000	0.3172000000	1.3140000000	1.4680000000	-0.1533000000	0.1681000000	0.5094000000	2.5990000000	1.0110000000	-0.5734000000	-0.4815000000	0.6106000000	2.2290000000	1.9140000000
0.3901000000	1.3250000000	0.5399000000	0.4022000000	-0.4427000000	0.2525000000	-0.4647000000	-1.2500000000	-0.9087000000	0.1925000000	-1.7600000000	0.2432000000	0.5011000000	0.9628000000	-1.9060000000	-1.0080000000	-0.5094000000	-1.5980000000	-0.4350000000	-0.1078000000	0.7798000000	0.4020000000	0.6979000000	-0.6237300000	-1.3180000000	-2.8500000000	0.7281000000	1.0660000000	-0.8115000000	-2.5130000000	-2.3770000000	-2.6280000000	-2.4750000000	0.8263000000	-0.2270000000	-0.6782000000	0.0559000000	0.9943000000	0.1377000000	1.2750000000	-0.0591800000	0.0841900000	0.9305000000	2.7920000000	1.4410000000	0.2637000000	-0.2383000000	0.8767000000	2.5540000000	1.7940000000
0.5368000000	0.2768000000	0.7006000000	0.3059000000	-0.7380000000	0.7983000000	-0.3630000000	-1.3420000000	-0.4210000000	0.6163000000	-2.0610000000	0.1964740000	0.0741775000	0.7224500000	-0.6938000000	-0.8523000000	-1.0720000000	-0.5609000000	0.7084900000	-0.0220900000	0.9465000000	0.4457000000	0.8018300000	-0.6643000000	-0.8629000000	-5.2700000000	0.4986000000	1.4620000000	-0.0590700000	-1.5600000000	-0.8138000000	-1.7380000000	-0.6023000000	0.6100400000	0.1155000000	-1.0900000000	-0.4407000000	-0.3352000000	0.7292000000	1.1630000000	-0.0037420000	0.2396000000	0.3590000000	1.9360000000	0.8519000000	-0.9149000000	-0.6209000000	0.3501000000	2.3200000000	1.0250000000
0.1484000000	0.3113000000	0.5141000000	0.1554000000	-0.4245000000	0.1018000000	0.0256000000	0.1506700000	-0.2535000000	0.6708000000	-2.6530000000	0.3276910000	0.7606300000	0.3751000000	-1.7720000000	-0.6757000000	-0.1604690000	-0.5464000000	0.2595010000	-0.3077450000	0.4901000000	0.9992000000	-0.2728000000	-0.6029000000	0.7825000000	-0.7277000000	-0.0250600000	0.5654000000	-0.8017000000	0.0820400000	-0.6825000000	-1.9250000000	-0.2379000000	-0.4379000000	-0.4052000000	1.1010000000	-0.3453000000	0.3271000000	0.3265000000	-0.0814600000	-0.5644000000	0.5980000000	0.3593000000	0.6354000000	1.1730000000	0.6715000000	0.3025000000	-0.0885100000	0.7005000000	1.7240000000
-0.2608000000	0.6661000000	1.2310000000	0.1253000000	-0.4887000000	0.5406000000	-0.3556000000	-1.3040000000	0.0523500000	-0.5514000000	0.7284000000	-0.1652060000	-0.7052325000	0.0718800000	-0.4474000000	-0.6219000000	-0.2353000000	0.6878800000	0.7345700000	0.1953700000	0.3689000000	0.1802630000	-0.9230000000	-1.7610000000	0.2876000000	-1.3340000000	0.6451000000	0.9506000000	0.2244000000	-0.9678000000	0.3526000000	0.2275000000	2.1190000000	1.1690000000	0.0449500000	-0.2243000000	-0.8072000000	-0.4537000000	-0.8993000000	1.3880000000	-0.0262600000	0.3791000000	0.5425000000	0.6975000000	0.5743000000	-0.1604000000	-0.2904000000	-0.6914000000	-0.7273000000	0.0222100000
2.0990000000	-0.0142100000	0.6616000000	0.2719960000	-0.6975930000	2.0260000000	-1.4620000000	-0.2980977000	0.0539920000	-0.0047200000	-0.5369000000	-0.4552260000	-2.1160000000	0.0035830000	-0.4517000000	-0.2653000000	-0.3099090000	1.0835400000	0.2034350000	0.0138520000	0.5739200000	0.4265390000	-0.0661350000	-0.7508000000	0.3906000000	-0.4435700000	0.3441000000	-0.5414000000	0.7024000000	-0.4315510000	0.3166000000	1.0900000000	-0.0838100000	0.9763000000	0.4720000000	-0.1953000000	0.6808000000	-0.0780700000	-1.2780000000	0.2003200000	-1.1110000000	-0.6629000000	0.3735000000	0.3285000000	1.0300000000	-0.2014000000	-0.1594000000	0.3976000000	-0.4683000000	-0.3018000000
-0.1089100000	1.2600000000	0.3192000000	0.0245100000	1.1020000000	1.7560000000	-1.3960000000	-2.5210000000	-1.3340000000	-0.5107900000	0.5657000000	-0.2673960000	-0.4691925000	0.4482060000	-0.6382000000	0.0193300000	-0.1286300000	0.6727970000	0.4012230000	-0.5925000000	0.1574100000	0.2076200000	0.0502700000	-0.3570000000	1.2390000000	-0.7137620000	0.3798000000	-1.0030000000	-0.0753100000	-0.6433210000	-0.5462020000	-0.0577300000	1.0260000000	0.0020330000	0.2902900000	1.5510000000	-0.9004100000	-0.3759220000	-0.2006000000	0.6034000000	-0.9455000000	-1.1800000000	1.8450000000	0.2993000000	-0.0187820000	-0.5315700000	-0.3220130000	0.1132780000	0.1074000000	-1.1170000000
0.4120000000	1.9180000000	1.7620000000	0.1680000000	0.5111000000	0.6394000000	-0.9398000000	-1.5190000000	-2.2300000000	-2.9420000000	-0.2908000000	-0.0019060000	-0.1237125000	0.4060630000	-1.2770000000	-1.3620000000	-0.0845500000	1.1181400000	0.7528950000	-0.0977100000	1.2890000000	1.0410000000	0.1868000000	-1.1420000000	0.9529000000	0.5177000000	0.0413100000	1.5230000000	0.9537000000	-1.6380000000	0.5819000000	-0.5752000000	-0.2756000000	1.4780000000	-0.5858000000	0.3300000000	0.5341000000	-0.6105000000	0.6659000000	-0.3801000000	-1.1260000000	-1.3090000000	-0.5733000000	-0.0512100000	0.8446000000	-0.9671000000	-1.7700000000	1.4340000000	0.9639000000	0.3355000000
1.5780000000	1.1670000000	0.6579000000	0.5012000000	-0.6877000000	2.0610000000	-0.6156000000	-1.9980000000	-0.1010030000	-2.2760000000	-0.3906000000	-0.0727300000	-0.1018000000	0.1932130000	-0.9645000000	-0.7860000000	-0.1185580000	0.8862100000	0.2600900000	-0.4410280000	0.6875500000	-0.0245210000	-0.0595300000	-1.1570000000	1.0880000000	-0.3894800000	-0.2683000000	0.1972000000	-0.5659000000	-1.5640000000	-0.4337000000	-0.7038000000	-0.8101000000	0.2299000000	0.6376000000	0.6454000000	1.6230000000	1.1320000000	1.0360000000	0.9183000000	-0.8696000000	-0.6092000000	-0.4889000000	0.3272000000	0.3600000000	-0.4137000000	-0.6667000000	0.1743000000	-1.3980000000	-0.6301000000
1.2020000000	1.0990000000	3.2250000000	1.8420000000	-0.6784000000	1.2060000000	-1.6660000000	-4.6060000000	-2.5040000000	-1.1070000000	0.1197000000	-0.1304000000	-0.1801325000	0.3472000000	-1.3470000000	-1.5050000000	-0.1114990000	0.5318100000	0.6741600000	-0.4270580000	0.5873130000	0.7891200000	0.6045000000	-1.0200000000	0.3552000000	-1.0080000000	0.9496000000	0.1761000000	0.4990000000	-2.6520000000	0.0922100000	0.1341000000	1.1470000000	0.9458000000	0.8495000000	1.0680000000	0.2354000000	-0.9362000000	0.5272000000	2.2780000000	-1.7150000000	-1.3710000000	-0.4290000000	1.3020000000	-0.2501000000	-1.2930000000	-0.6778000000	-0.4038000000	-0.6618000000	-0.6322000000
0.3005000000	2.8300000000	2.0890000000	1.4930000000	-0.6153000000	0.1560000000	0.0757600000	-2.3930000000	-1.3700000000	-1.6130000000	0.4288000000	-0.3144000000	-0.4038225000	0.0532200000	-2.6100000000	-1.4500000000	-0.3590000000	0.5488000000	-1.0270000000	0.7046000000	0.7953000000	0.2316730000	0.5672530000	-3.0330000000	1.0820000000	-1.9010000000	0.5479000000	0.1144000000	0.6283000000	-1.8880000000	0.1855000000	0.3973000000	2.1830000000	1.9590000000	2.2470000000	0.9646000000	-1.1200000000	-1.2030000000	0.3415000000	2.7480000000	-0.8624000000	-1.6480000000	0.1633000000	1.0360000000	-0.5548000000	-0.5645000000	1.0050000000	-0.7186000000	-0.4265000000	0.4070000000
2.6660000000	-0.8012000000	1.9070000000	1.6630000000	-0.7074700000	1.6290000000	0.3791000000	-1.6730000000	-2.4320000000	-1.9030000000	0.0370800000	-0.0911950000	-0.0658825000	0.3840230000	-0.6158000000	-2.1600000000	-0.0420040000	0.4515400000	0.4016900000	-0.3107120000	0.1512400000	0.8031200000	0.1177800000	-0.8840000000	0.2455000000	-0.5497000000	0.0329200000	-0.0185900000	-0.5357000000	-0.4770000000	0.3195000000	0.2534000000	-1.0070000000	1.3100000000	0.3598000000	0.3226000000	-0.4533000000	0.5031000000	1.1071100000	0.8775000000	0.1997600000	-1.3280000000	-0.8087000000	0.0043990000	-0.5878000000	-1.4480000000	-0.4325000000	-0.3305000000	-0.7435000000	-0.9059000000
0.8793000000	-1.1350000000	3.4960000000	1.6350000000	-0.3365000000	1.8390000000	0.8305000000	-1.3770000000	-0.4368360000	-1.4830000000	1.4020000000	-0.1198200000	-2.8200000000	0.1030000000	-1.3060000000	-2.1810000000	-0.1683560000	0.2003740000	0.2599350000	-0.4830800000	0.3264340000	0.8064700000	-0.0401100000	-1.0720000000	1.0390000000	-2.9960000000	0.9034000000	1.0280000000	1.6680000000	-2.0330000000	-0.1760000000	1.1770000000	-2.9370000000	0.3103500000	3.1610000000	1.6500000000	-0.8948000000	-0.7924000000	-1.0940000000	1.5850000000	-0.4769000000	-1.0180000000	-1.6850000000	1.2260000000	-0.8063000000	-0.3920000000	0.3279000000	-0.8370000000	-1.2470000000	-2.0110000000
3.1350000000	1.3590000000	1.2380000000	-0.0120500000	-0.4160000000	1.0230000000	-0.0729000000	-0.3929000000	-1.6130000000	-0.9907000000	-0.6279000000	-0.8590000000	-0.8671000000	-0.1414000000	-0.6127000000	-0.9292000000	0.1745110000	0.2797200000	0.7423400000	-0.1469970000	0.0121210000	0.9735400000	0.3625700000	-1.6860000000	0.0937900000	-2.2750000000	-0.1078000000	0.1357000000	2.2900000000	-2.1950000000	-0.2762000000	-1.0030000000	-0.2896000000	-0.1256000000	2.2750000000	0.6139000000	0.5600000000	1.1930000000	0.5238000000	2.5550000000	-0.3831000000	-0.7747000000	-0.3114000000	0.8337000000	-1.2790000000	-1.1600000000	0.0487600000	-1.0020000000	-0.6142000000	-0.3626000000
0.5129000000	0.8779000000	1.8500000000	0.6580000000	-1.0461300000	1.2970000000	-2.0440000000	-0.3754900000	-0.6253330000	-2.6220000000	-0.7961490000	-0.0466860000	-0.0812825000	0.5705800000	-0.6039500000	-3.0540000000	-0.0644050000	0.3599300000	0.4379900000	-0.4391980000	0.0721300000	2.2200000000	-0.9862000000	-0.1444000000	1.8680000000	-2.1600000000	-0.9046000000	1.1120000000	-0.1261800000	-1.2520000000	-1.7250000000	-1.4420000000	0.8106000000	1.7380000000	0.5953000000	1.8350000000	1.4010000000	0.8686000000	-0.7340000000	-0.8960000000	-1.2470000000	-0.9385000000	-0.9972000000	0.3599000000	-0.0532900000	0.2930000000	-1.7440000000	1.3720000000	-0.4630000000	-0.2024000000
0.3813000000	1.1340000000	0.2991000000	-0.7316000000	0.7445000000	1.4240000000	-0.3025000000	-1.0470000000	-1.4730000000	-1.2910000000	-0.7395000000	-0.2070950000	0.5524875000	-0.4230000000	-0.1493000000	-0.5318000000	-0.1342000000	1.2120000000	0.1573550000	1.1280000000	0.4451400000	-0.3324610000	0.2211000000	-0.7786000000	-0.2272000000	0.6696000000	0.7712000000	2.2230000000	-0.3614000000	-0.6347000000	-0.0321800000	0.2567000000	0.6514000000	0.5134000000	-0.2459000000	0.2079000000	0.6000000000	-0.6886000000	0.5798000000	0.6238000000	-0.4041000000	-0.6067000000	-0.2464000000	-0.3253000000	0.3315000000	-0.5422000000	-0.7312000000	-0.9262000000	0.2078000000	0.4234000000
-0.5747000000	-0.3547000000	0.6681000000	1.5860000000	-2.4660000000	1.1740000000	-0.3384000000	-0.4388600000	-0.8429580000	-0.5157900000	0.3466000000	-0.7046000000	-0.3162015000	0.2389800000	-2.5090000000	-2.6070000000	-0.1925600000	2.5340000000	1.8700000000	-0.3536000000	0.0664900000	0.8692000000	0.6362000000	-3.3250000000	1.2900000000	-2.2130000000	-2.0320000000	0.6141000000	1.4200000000	-1.6880000000	-1.2850000000	0.9461000000	-1.3500000000	1.7160000000	2.2840000000	1.3950000000	0.6324000000	0.0278200000	1.6700000000	-0.3548000000	-1.0810000000	-2.4400000000	-1.1030000000	0.2711000000	-1.7960000000	-3.3660000000	-3.1710000000	1.8550000000	1.6720000000	0.7128000000
-0.6944200000	0.5914050000	0.9273570000	0.3731400000	-0.1525000000	1.5190000000	-0.4658530000	-1.2670000000	-0.6875000000	-1.8080000000	-0.7262300000	-0.0313300000	-0.8360900000	0.6794700000	-0.4850800000	-1.2750000000	0.0649400000	0.5262470000	2.3550000000	-0.0411340000	-0.2159070000	0.6001100000	1.3160000000	-1.0940000000	1.3940000000	-1.0591610000	0.5906610000	-0.3818970000	0.9261000000	-0.4921000000	-0.0536300000	0.3812000000	1.1800000000	1.0420000000	1.3020000000	0.3444000000	-1.1726000000	-0.6687920000	0.6474000000	0.8684000000	-0.9355000000	-1.6970000000	-0.8458000000	0.0232700000	-1.2840000000	-2.2950000000	-1.8700000000	2.3650000000	0.6264000000	1.0210000000
-1.1260000000	1.0280000000	0.4496000000	2.1360000000	-1.2610000000	0.9143000000	-0.0629300000	-1.8020000000	-1.4840000000	-0.3179300000	1.2280000000	-1.3680000000	-1.9170000000	0.6388700000	-2.3110000000	-1.9010000000	-0.8697000000	0.6481000000	2.2480000000	-0.2404640000	-0.1198970000	1.5560000000	1.7350000000	-2.8150000000	1.8500000000	-2.4850000000	-0.8017000000	0.7428000000	0.9257000000	-2.3550000000	-0.7281000000	0.2448000000	2.0760000000	0.9035000000	1.1840000000	0.5200000000	0.7541000000	-0.7695000000	0.6779000000	1.3260000000	-1.1530000000	-2.1190000000	-0.5913000000	0.5298000000	-0.7454000000	-1.8190000000	-1.1500000000	2.1510000000	0.3399000000	1.0230000000
-0.6641100000	0.5187000000	0.1445000000	1.5710000000	-1.4460000000	0.8262000000	-0.1820000000	-0.2441400000	-2.5010000000	-0.3144900000	1.0550000000	-0.2702200000	-0.4552225000	0.6942100000	-2.5570000000	-1.6760000000	0.0549800000	-0.5020000000	1.8530000000	-0.1962000000	-0.0715570000	0.3926000000	0.7636000000	-0.5582000000	0.8543000000	-1.1036610000	-0.2983000000	0.7212000000	0.4471000000	-0.9550400000	-0.5930250000	0.0601500000	0.4928000000	0.8149000000	0.1596000000	0.5154000000	-1.1599900000	-0.5103220000	0.2453000000	0.2783000000	-1.2760000000	-1.3850000000	-0.4809000000	0.0601900000	-1.1330000000	-1.9450000000	-1.3740000000	2.0120000000	0.8893000000	0.6309000000
-0.9946000000	0.7444000000	0.2212000000	1.9740000000	-2.2960000000	0.8379000000	0.0276800000	-1.4260000000	-1.0003370000	-2.1030000000	1.1140000000	0.0823800000	-0.6671600000	0.6973700000	-1.1820000000	-1.5730000000	0.0901400000	0.5170500000	1.9630000000	-0.0281340000	-0.0575070000	0.8533000000	0.6903000000	-2.1220000000	1.3970000000	-0.9229000000	-0.5643000000	0.5042000000	0.3841000000	-2.3120000000	-0.3617000000	0.3062000000	1.6300000000	0.8119000000	1.0390000000	0.2474000000	0.5375000000	-0.5171000000	0.5223000000	1.1070000000	-0.6686000000	-1.3600000000	-0.8919000000	0.6462000000	-0.9970000000	-1.3840000000	-1.2630000000	2.0300000000	0.3953000000	0.9329000000
-1.0300000000	1.1890000000	1.0730000000	2.4650000000	-0.8185300000	1.5140000000	0.0861700000	-2.7350000000	-3.5100000000	-2.4580000000	1.3810000000	0.4711000000	-0.4410700000	0.5058900000	-2.3460000000	-3.5130000000	-0.0583090000	0.8439000000	2.3090000000	-0.7550000000	-1.6270000000	1.3670000000	1.5110000000	-0.9836600000	1.6670000000	-1.1693930000	-0.8063000000	1.0110000000	0.2943000000	-1.0050420000	-0.7453000000	0.1971000000	1.9200000000	0.8459000000	1.4500000000	0.6373000000	0.5794000000	-0.1691320000	0.5923000000	0.4203000000	-1.3470000000	-4.0110000000	-1.0860000000	0.5081000000	-1.4670000000	-3.8210000000	-2.2820000000	2.2680000000	0.5693000000	0.5588000000
-1.5200000000	2.2090000000	0.6820000000	0.1244600000	-0.3996000000	0.0182400000	-0.2597130000	-0.1989700000	-4.1230000000	-0.3738070000	-0.3233800000	-0.3036000000	-0.3334125000	0.6448500000	-0.7713000000	-1.5390000000	0.2813820000	0.7075670000	0.8099530000	0.1786960000	-0.2840810000	0.1766700000	2.8920000000	-0.9225000000	1.4670000000	-0.2012000000	0.7044000000	0.4549000000	1.7100000000	-1.8090000000	0.2650000000	-0.8202000000	3.1830000000	0.2876000000	1.0620000000	0.8261000000	-0.0968400000	-2.6570000000	0.1360000000	0.3220000000	-1.1520000000	-0.5165000000	0.4088000000	0.3209000000	0.3987000000	0.2950000000	-1.5510000000	-0.0860500000	1.2700000000	0.9966000000
-0.2956000000	0.0293700000	1.1200000000	0.2315000000	-1.4192700000	-0.3431000000	-1.7540000000	0.3857000000	0.3146000000	0.3149000000	-1.3555400000	1.2520000000	0.4077475000	0.8878300000	-2.2470000000	-1.2010000000	-0.0653790000	-0.3731600000	0.5354250000	-0.6627780000	0.0908930000	1.0494000000	0.9303000000	0.0534500000	1.7700000000	-1.6286600000	1.5520000000	-0.6962000000	-0.0739600000	-0.0925800000	-0.6381000000	-0.8052000000	0.3624000000	0.5485000000	1.1690000000	-0.1380000000	-0.5889000000	1.4710000000	1.0430000000	-0.8891000000	0.6860000000	-0.0736200000	0.4537000000	-1.1900000000	-2.6690000000	0.3229000000	-1.0130000000	2.2670000000	-1.1520000000	0.6215000000
0.6248000000	0.5628000000	0.7816000000	0.4779000000	-0.8090000000	0.8273000000	-0.5700000000	0.0390600000	-1.3910000000	-0.0557500000	-1.4580000000	-0.0770700000	-0.5921000000	1.2770000000	-0.1278000000	-0.9213000000	0.7873000000	-1.6080000000	1.0780000000	-2.0250000000	0.9795000000	0.7983900000	0.7946000000	-0.4553000000	0.5591000000	-2.1230000000	0.8305000000	-1.4610000000	-0.2751000000	-1.9310000000	-0.1969000000	-0.7350000000	0.1337000000	0.2987000000	0.7864000000	0.3842000000	-0.1817000000	-0.8303000000	0.6411000000	0.6081000000	0.1792000000	-0.1994000000	0.0189400000	0.5120000000	0.6278000000	0.0060920000	-0.6699000000	0.0940800000	0.5981000000	-0.1173000000
-0.1647990000	0.8241000000	1.4080000000	0.3944480000	-0.8359330000	1.0020000000	0.2994000000	-2.0960000000	-0.4634110000	0.2226000000	-0.4296000000	-0.1357400000	-0.0873625000	0.6688400000	-3.4470000000	-0.2366860000	-0.1929520000	0.6164000000	0.9099800000	-0.5505000000	-0.2595500000	0.4864600000	0.5478300000	0.1711000000	-0.0844700000	-0.7267000000	0.4770000000	0.5625000000	0.3423000000	-0.6839000000	-1.4490000000	-0.6116000000	0.3021000000	-0.2678000000	0.2819000000	0.2386000000	0.0817300000	-0.7638000000	0.4076000000	0.2786000000	-0.1174000000	-0.2258090000	0.2724000000	0.3974000000	-0.6778000000	-0.7405000000	-0.8725000000	0.2505000000	0.7216000000	0.3551000000
0.1176000000	-0.1824000000	-0.0985900000	-0.0752800000	-0.9884900000	0.0881000000	-0.8721000000	-0.0711000000	-0.6292000000	-0.3449000000	-1.0240000000	0.1384310000	0.5887375000	0.3854330000	-0.7334110000	-1.6800000000	0.9561000000	0.4415900000	0.5301260000	-0.5562880000	1.3700000000	0.2250590000	1.6690000000	-0.5741000000	0.0883000000	-0.8931200000	-0.3493000000	2.0310000000	0.3021000000	-0.2882000000	-0.6747000000	-0.9878000000	-0.2641000000	0.3799000000	0.6166000000	0.6114000000	-0.0025100000	0.8639000000	0.6783000000	0.0253200000	-0.2666000000	-0.3892000000	-0.0358700000	0.1082000000	-0.1290000000	-0.0717100000	-0.1287000000	-0.9647000000	0.4593000000	0.4839000000
-0.3147000000	-0.4838000000	1.1910000000	0.1723000000	-0.7106000000	1.0290000000	-0.6165000000	-0.0944800000	0.0454400000	-0.5733000000	-0.9975000000	0.2363970000	0.5804475000	0.3090860000	-1.0090000000	-1.1480000000	0.0174360000	0.5276400000	0.5356810000	-0.4647350000	0.5223680000	0.5691590000	1.6540000000	0.3242000000	0.5636000000	-1.6830000000	0.4711000000	0.4216000000	1.2380000000	0.0581800000	-0.8593000000	-0.3135000000	-1.9420000000	0.4433000000	0.6860000000	0.3497000000	1.3350000000	0.1763000000	1.1450000000	0.1937000000	-0.4172000000	-0.2509000000	-0.1945000000	0.1676000000	-0.5216000000	0.2456000000	-0.9514000000	-0.4504000000	0.0076790000	1.5070000000
-1.6740000000	-0.3424000000	2.5770000000	0.0417000000	-1.5550000000	1.2440000000	-1.1290000000	-0.9921000000	0.9378000000	1.0110000000	-1.1054800000	0.2924940000	0.6987575000	0.6913000000	-1.9300000000	0.5375000000	0.0329110000	0.2840500000	0.3398250000	-0.6773280000	0.5380300000	0.1455090000	0.4454000000	0.1471000000	1.0370000000	-0.9097000000	1.2910000000	1.2860000000	1.2580000000	-0.2620000000	-1.9010000000	-2.1220000000	-0.9939000000	1.4960000000	0.7988000000	1.3130000000	-0.2624420000	-1.5420000000	-1.0070000000	-0.5605000000	-0.8514000000	0.0629900000	0.1053000000	-1.4670000000	-0.0367900000	0.6105000000	-1.0480000000	1.1790000000	0.9615000000	-0.5749000000
-2.0880000000	-0.1174488000	0.7113000000	0.9526000000	-0.7105470000	1.9660000000	-0.6973000000	-0.2372000000	-0.6186560000	-0.1300600000	-1.0280000000	-0.0287960000	-0.1978425000	0.6024660000	-0.4431000000	-0.8506000000	0.0300840000	-0.0434160000	0.2912550000	-0.2889500000	-0.3153810000	0.7867600000	0.4808800000	-0.2638190000	-1.3300000000	0.2815000000	1.0200000000	0.1666000000	-0.7605000000	-0.3748000000	-1.1280000000	-0.6685000000	-0.8728000000	1.2220000000	-0.1640000000	-0.6682000000	-1.4480000000	-1.0330000000	1.7530000000	0.6367000000	-0.4742000000	-0.2488000000	1.2300000000	-0.4274000000	0.0643800000	-0.2418000000	-0.6244000000	0.8926000000	1.1380000000	1.7010000000
-1.4610000000	0.9276000000	0.4654000000	0.3117000000	-0.8642000000	2.6170000000	-0.2291000000	-1.7040000000	-0.3802000000	-1.8050000000	-1.6850000000	-0.0256260000	-0.3376425000	0.7826760000	0.0688600000	-0.5946600000	0.0159510000	0.6669000000	0.5329300000	-0.2987400000	-0.6356000000	1.5210000000	0.4845000000	-1.2900000000	-0.2857050000	-0.0149600000	1.5060000000	0.4362000000	-0.3130000000	-0.5048510000	-1.7340000000	-0.3209000000	-1.6480000000	1.3700000000	0.4406000000	-0.8197000000	-2.4180000000	-1.2470000000	1.7830000000	0.4703000000	-0.6896000000	-0.5853000000	0.6861000000	-0.1668000000	-0.0140400000	-0.6198000000	-1.0890000000	1.2350000000	1.1840000000	0.6368000000
-0.6714000000	0.6646000000	-0.1966000000	2.2110000000	-1.5710000000	0.9201000000	-1.4570000000	-0.7321000000	0.3608000000	-0.2209000000	-1.9760000000	-0.8032000000	-0.2748725000	1.6080000000	-1.9520000000	-0.2035000000	-0.5599000000	1.7800000000	-0.6784000000	-1.3210000000	0.2616610000	0.2545000000	2.0710000000	-0.0781600000	0.0412800000	-2.4310000000	0.8977000000	-0.8488000000	0.5781000000	-0.7732000000	-1.2970000000	-0.6948000000	1.1440000000	1.0560000000	0.6266000000	0.7084000000	-1.6680000000	-0.8011000000	-0.5327000000	1.0300000000	-0.2696000000	-0.5622000000	0.9491000000	-1.2030000000	0.6090000000	0.1423000000	-0.8507000000	1.4770000000	0.2593000000	0.3549000000
-0.4395190000	1.2320000000	0.3291000000	0.6795280000	-1.4879600000	0.5568000000	-1.3540000000	0.3534100000	-0.6512910000	1.0790000000	-3.8450000000	0.0164500000	0.2098775000	0.8555500000	-0.6416300000	-1.0511700000	0.0021400000	0.6679900000	0.7507500000	-0.5047700000	-0.4611370000	0.9624370000	0.9958100000	0.4070000000	-0.2956000000	-4.6790000000	1.8810000000	0.7143000000	2.0940000000	-0.0670500000	-1.7030000000	-3.0300000000	0.9490000000	1.1190000000	-0.1393000000	0.0834140000	-0.3594000000	-0.4979000000	-0.1325000000	-0.1896000000	0.2955000000	0.5849000000	0.1213000000	-0.9927000000	-0.1049000000	-0.8336000000	-0.3876000000	1.2390000000	0.8425000000	0.5200000000
-0.3499000000	1.4260000000	-0.0061560000	-0.3408000000	-2.2510000000	0.3005000000	0.0733200000	0.3213000000	-0.6848000000	1.0840000000	-0.2187000000	-0.1460900000	-0.3473325000	0.3584480000	-0.6175000000	0.3210000000	-0.0719050000	0.5791800000	0.8006000000	-2.1390000000	-0.1776120000	0.4977700000	0.8009000000	-0.5037000000	-0.3452000000	-1.5400000000	0.2412000000	-0.1453000000	2.0110000000	-1.5450000000	-0.4072000000	-0.7034000000	1.0370000000	0.4934000000	0.9211000000	0.2788000000	-0.1900000000	0.4644000000	0.0558000000	0.0477900000	-0.0031300000	-0.0507600000	-0.0944100000	-0.3433000000	-0.5025000000	0.3087000000	-0.2443000000	-0.3983000000	0.4228000000	0.5313000000
-0.2109000000	1.5370000000	1.7410000000	-0.2738000000	-2.1070000000	0.8115000000	0.1193000000	-0.6927000000	-0.7007000000	-0.5025000000	-0.9317000000	-0.2266590000	-0.0222325000	0.5464600000	-1.9590000000	-0.3880000000	0.0436280000	0.6042800000	0.9663900000	-0.2173600000	-0.3370100000	0.4280000000	0.6159000000	-0.2361000000	-0.1886000000	-0.2018000000	0.4108000000	0.1143000000	-0.1013100000	-1.5500000000	-0.6616000000	-0.3687000000	1.4110000000	0.7420000000	-0.2973000000	-0.0965300000	0.8596000000	-0.1580000000	0.6304000000	0.6314000000	-0.4365000000	-0.6671000000	0.0902200000	0.7043000000	-0.1769000000	-0.0726200000	-0.2576000000	-0.5856000000	0.3414000000	0.4640000000
-0.5700000000	2.3880000000	1.3080000000	1.0920000000	-1.4340000000	-0.1075000000	-0.6827000000	-1.4860000000	0.1212000000	-0.3575000000	-1.1730000000	-0.1578000000	-0.4457825000	0.1747000000	-1.1090000000	-0.5101000000	0.0339590000	-1.2280000000	-0.4310000000	-1.0780000000	0.3378000000	1.2060000000	0.6579000000	-0.7621000000	-0.3236000000	-0.6098000000	0.8848000000	-0.2327000000	0.8602000000	-1.4510000000	-0.9636000000	-0.6228000000	0.7209000000	0.8770000000	0.0376900000	-0.1825000000	0.2686000000	-0.4830000000	0.5704000000	0.5544000000	-0.1445000000	-0.2861000000	0.5692000000	0.2583000000	0.5341000000	-0.1716000000	-0.3467000000	-0.2956000000	-0.0196000000	0.9070000000
-1.5120000000	2.5740000000	1.3150000000	0.8771000000	-4.4530000000	0.7495000000	-0.6677000000	-0.8997000000	-0.4900910000	-0.5395000000	-0.0547200000	0.1110440000	-0.5728825000	0.7489400000	-0.4616000000	-0.4361000000	-0.0211610000	0.8933500000	0.7348400000	-0.0799800000	0.0963400000	0.1591770000	0.4510400000	-1.3600000000	0.7551000000	-0.8981000000	0.1225000000	0.3490000000	0.9409000000	-0.9394610000	-0.5299000000	-1.4090000000	0.0776500000	0.1557000000	0.4464000000	0.2592000000	-1.1093300000	-0.8233000000	-0.6909000000	0.0811200000	-0.6958000000	-0.1714000000	0.5489000000	0.0350000000	0.4438000000	0.6771000000	-0.0709400000	1.1490000000	0.0221200000	0.5327000000
-0.8352000000	0.6768000000	2.4010000000	-0.2421000000	-1.6770000000	1.0390000000	-0.8819000000	-0.5499000000	-0.3150000000	-0.3007000000	-1.0950000000	-0.6881000000	1.9160000000	1.4170000000	-0.5758000000	-0.6283000000	-0.2697000000	0.1941000000	-0.0862600000	-1.0540000000	-0.2934000000	0.3677000000	0.7347000000	0.6792000000	-0.4623000000	-0.3816000000	0.5211000000	-0.3914000000	0.3124000000	-0.2738000000	-0.7003000000	-0.2055000000	0.2742000000	0.6383000000	-0.1890000000	-0.4133000000	-0.6672000000	0.1023000000	1.3420000000	1.5300000000	0.5688000000	0.0261400000	-0.0635100000	-0.2204000000	0.0673600000	0.3426000000	-1.1850000000	0.5186000000	0.3967000000	0.4892000000
-0.9558000000	0.4391000000	2.7590000000	0.9273000000	-3.9060000000	1.3560000000	-0.8726000000	-0.5525000000	0.0303700000	0.2776000000	-0.4146000000	-0.1087000000	0.5583000000	1.3480000000	-0.1314000000	-0.5599000000	0.2315100000	0.9675000000	0.6836200000	-1.2070000000	-0.5041000000	0.2201000000	0.5480000000	0.4021000000	-0.3594000000	-1.9710000000	0.9220000000	-0.3035000000	0.6044000000	-0.6939000000	-0.3924000000	-0.2445000000	0.1081000000	1.3090000000	0.3189000000	-0.6683000000	-2.2330000000	1.1050000000	0.5456000000	0.9306000000	0.7977000000	0.0490700000	0.2554000000	-0.0695100000	-0.2227000000	0.1756000000	-1.4090000000	1.0510000000	-0.1334000000	0.0581600000
-1.1800000000	0.7544000000	0.5702000000	-0.0614500000	-1.4640000000	-0.3191000000	-0.9523000000	-0.4193000000	0.2286000000	0.8269000000	-2.4460000000	2.0200000000	1.8710000000	0.7677700000	-0.9471000000	-0.8126000000	0.8209000000	-0.4033000000	0.6147100000	-1.1380000000	-0.0347900000	0.3359700000	0.8133000000	0.1283000000	-0.4053000000	-2.8660000000	0.5881000000	1.2220000000	0.5525000000	0.4962000000	1.0600000000	0.0955800000	0.7413000000	0.6003000000	0.6200000000	0.2848000000	0.7099000000	0.6483000000	0.6697000000	0.3237000000	0.8448000000	0.6172000000	0.4395000000	0.3086000000	-0.3586000000	0.0607000000	-1.9710000000	-0.3233000000	-0.5363000000	-1.1580000000
-1.2270000000	0.3927000000	0.8085000000	-0.3862000000	-4.4850000000	0.1942000000	-0.8690000000	-0.5240000000	-0.1231000000	0.8282000000	-4.3960000000	1.1660000000	-0.2822000000	1.4190000000	-0.6050681000	-0.0942060000	-0.2036210000	-0.0939900000	1.0450000000	0.1818000000	0.1165000000	1.7020000000	1.5880000000	1.2360000000	0.1390000000	-3.3690000000	0.5724000000	0.8019000000	0.4238000000	0.0685000000	-2.8900000000	-1.9290000000	-1.9350000000	0.5186000000	0.8733000000	0.6571000000	-0.3078000000	0.0496000000	1.1680000000	-0.5070000000	0.3721000000	-0.1535000000	-0.3582000000	-0.2481000000	0.1977000000	1.0330000000	-1.6260000000	0.4079000000	0.6110000000	-0.5245000000
-1.7260000000	1.3130000000	0.4035000000	-0.0412200000	-1.6280000000	-0.3488000000	-0.9411000000	-0.6830000000	0.5729000000	0.4632000000	-2.0000000000	1.0620000000	0.7498000000	1.4600000000	-1.0560000000	-0.7374000000	0.3982000000	-1.1330000000	0.1676000000	-1.0000000000	-0.3596000000	0.6906000000	1.2700000000	0.3453000000	0.5767000000	-1.6370000000	1.4660000000	0.5756000000	0.2665000000	-0.9048000000	-1.7530000000	-2.1920000000	0.8283000000	0.5693000000	0.5480000000	0.6768000000	-0.1521000000	0.4603000000	0.1267000000	-0.7303000000	0.3898000000	-0.0148200000	0.3425000000	0.0186100000	0.1934000000	0.4677000000	-0.9963000000	0.5287000000	0.1197000000	-0.4967000000
-1.8600000000	1.4240000000	0.4817000000	-0.2300000000	-1.2830000000	-0.2126000000	-0.4688000000	-1.2170000000	0.1881000000	0.6954000000	-3.7150000000	1.2500000000	0.2830000000	0.6744100000	-0.9847000000	-0.6072000000	0.5954000000	0.2372000000	0.4218000000	-0.7450000000	-0.0123400000	1.0450000000	1.1380000000	0.5122000000	0.3196000000	-1.5070000000	0.9470000000	0.7305000000	0.3504000000	-0.3779000000	-2.2670000000	-1.9450000000	1.3920000000	0.4712000000	0.3349000000	0.5937000000	-0.2932000000	0.5082000000	0.4996000000	-0.4034000000	0.4057000000	-0.3159000000	0.5334000000	-0.0664800000	0.0003126000	0.1516000000	-1.2530000000	0.0375800000	0.1676000000	-0.3058000000
0.9083000000	-0.7157000000	0.3991000000	0.5374000000	-1.4980000000	0.2328000000	-1.3720000000	0.1756000000	-0.2565000000	1.1860000000	-2.1280000000	-0.0531300000	-0.2955825000	1.3350000000	-2.5230000000	1.1890000000	-0.6242000000	-0.0134200000	0.6538800000	-0.0975700000	-0.0619400000	1.0960000000	1.0310000000	-0.7796000000	0.2368000000	-1.0613000000	-0.4587000000	0.5058000000	-0.1534000000	-0.1826640000	-0.7257400000	-0.6426090000	1.3500000000	1.1520000000	-0.4349000000	0.6419000000	-0.4700000000	0.7005000000	0.3959000000	0.9109000000	-1.2570000000	-1.4380000000	0.3397000000	-0.0672600000	0.4815000000	-0.0601900000	-0.4782000000	-0.1092000000	0.8339000000	-0.1666000000
1.6880000000	-1.4800000000	0.4127000000	-0.0590100000	-2.3030000000	0.2114000000	-1.6410000000	0.4602000000	0.0526120000	1.1710000000	-0.8872410000	-0.1377960000	1.2120000000	1.6500000000	-2.4440000000	1.1980000000	-0.1200240000	0.7091400000	0.4094400000	-0.2635080000	0.4337280000	-0.6302000000	0.4748000000	-0.0899200000	0.3675000000	-1.1020000000	0.4940000000	-0.4856000000	0.0223100000	-1.3350000000	-1.1690000000	-0.6548400000	0.9071000000	1.5480000000	0.1638000000	0.3836000000	-0.1083000000	0.7102000000	0.3156000000	0.8335000000	-0.1854000000	-1.9330000000	0.1874000000	0.2544000000	1.7360000000	0.0765100000	-0.9365000000	0.4235000000	0.5995000000	-1.1890000000
0.6043000000	-0.3358000000	-0.1880000000	0.0973600000	-1.6450000000	0.6107000000	0.0725200000	-0.0504600000	0.7724000000	-0.1673000000	-0.7395000000	-0.0005945000	0.3293000000	0.5508080000	-0.4793000000	0.9982000000	-0.2252000000	0.9235000000	0.3582000000	-0.6586000000	-0.4050000000	-0.2759000000	0.2041000000	0.3644000000	-0.6631000000	-1.1200000000	0.5873000000	-1.1410000000	0.0086470000	-1.3940000000	-0.6691000000	-0.7133000000	1.1790000000	2.2760000000	0.1032000000	0.9189000000	-1.0380000000	-0.2055000000	0.4309000000	0.5699000000	0.0649700000	-0.6737000000	-0.0103100000	1.2200000000	0.7456000000	-0.0341500000	-0.5682000000	-0.7472000000	1.0730000000	0.1314000000
0.1065000000	-0.0525300000	1.0610000000	0.2016000000	-1.1920000000	1.7040000000	-0.2595742000	-0.4322000000	0.4457000000	0.6630000000	-0.7912000000	-0.4238220000	-0.8987425000	1.2290000000	-1.5690000000	0.0284200000	-0.0804300000	0.5977670000	0.5857030000	-0.2421500000	-1.7040000000	0.4959400000	-0.1556000000	0.2713000000	-0.4173550000	-1.2344200000	0.9932000000	-0.4964610000	0.9056000000	-0.7199220000	-0.4808520000	0.1157000000	1.6810000000	1.9520000000	-0.7539000000	0.1722040000	-0.9884900000	-0.6388320000	-0.1652000000	0.6258000000	-1.1990000000	-0.5367000000	1.0520000000	-0.5763000000	0.6685000000	-0.4272000000	-0.8792000000	0.9828000000	0.0108100000	-0.6326000000
0.3576000000	1.1020000000	0.1624000000	-0.4463000000	-1.3080000000	0.8790000000	-1.2280000000	-1.1290000000	0.4868000000	-0.1640000000	-0.0141700000	-0.3901360000	-0.7231025000	0.3555880000	0.2441800000	0.2469940000	-0.1109000000	0.4708500000	0.4505300000	-0.0787100000	-0.4458420000	0.5049900000	0.5864000000	-0.5188000000	-0.6047550000	-0.8472700000	0.7951000000	-0.4043310000	1.3830000000	-0.4698050000	-0.3990420000	1.0150000000	2.1690000000	1.9360000000	0.0030080000	0.1388000000	-0.8600400000	-0.1877000000	-0.7263000000	0.1977000000	-0.5222000000	-0.8808000000	0.5325000000	0.2276000000	0.0244000000	0.0386800000	-0.6983000000	0.6847000000	-1.9350000000	-0.4997000000
-0.3664000000	-0.4915000000	-0.5287000000	0.6787000000	-2.2490000000	0.6250000000	0.4678000000	0.3888000000	-1.0070000000	2.5990000000	-1.4590000000	0.0517000000	0.4909075000	0.9813000000	-1.3850000000	0.7125000000	-0.3909000000	-0.0831600000	0.3035000000	-1.3630000000	0.2213000000	0.2534000000	2.2990000000	0.0978400000	0.1513000000	-0.9989900000	0.1677000000	1.1630000000	-0.3499000000	0.5288000000	-1.4030000000	-1.4870000000	0.0638400000	1.7130000000	0.3096000000	0.5954000000	-0.5445000000	-0.6901000000	-0.6717000000	-0.7297000000	0.5204000000	0.8068000000	1.0440000000	-0.9758000000	0.6280000000	-0.1747000000	-0.6187000000	0.3913000000	1.0370000000	0.6519000000
0.2053010000	-0.8973000000	0.5675000000	0.3088000000	-1.5210000000	0.4612000000	0.6370000000	0.0931390000	0.1689000000	1.6500000000	-1.0243300000	-0.0113220000	-0.1009125000	0.4411800000	-0.2567700000	-0.0192200000	-0.2935310000	0.5848200000	0.5046300000	-0.2939380000	-0.2567620000	0.3288200000	0.5470300000	0.3327000000	0.2001000000	-0.8794600000	0.0585400000	0.4200000000	-0.5117600000	-0.2916620000	-0.7115520000	-0.2990000000	1.1130000000	0.9347000000	0.2919360000	0.1441410000	-0.3017000000	-0.1802620000	-0.3189000000	0.6851000000	0.2692000000	-0.2314000000	-0.0280600000	-1.2050000000	0.0788100000	0.2841000000	-0.3439000000	0.3821000000	0.4461000000	-0.0023140000
-0.3523000000	-1.2830000000	0.3924000000	0.2019700000	-1.9630000000	1.6750000000	-0.3851000000	0.0329100000	0.9888000000	2.0930000000	-0.8039500000	-0.1182000000	0.5677000000	0.2800930000	-1.2490000000	0.0265600000	-0.5799000000	-0.1431000000	0.1026000000	-0.6037880000	-0.1626000000	0.3775000000	-0.4435000000	-0.0059770000	0.1535000000	-0.5587000000	-0.0251000000	0.1864000000	-0.5128700000	-0.1680000000	-0.6925000000	-1.1050000000	0.4190000000	1.2790000000	-0.0922200000	0.2416000000	-0.0491892000	-0.7249000000	0.8445000000	-0.1115000000	-0.1144000000	0.1089000000	0.8083000000	-1.4300000000	0.5672000000	1.3750000000	-0.6056000000	0.4884000000	0.2945000000	-0.2700000000
-1.2010000000	-2.9890000000	0.1189000000	1.4960000000	-0.9179400000	1.1350000000	0.7813000000	-1.1610000000	1.8540000000	-0.1009100000	-0.5857000000	0.0519240000	0.4882075000	1.5000000000	-0.9775000000	0.7700000000	0.0839460000	0.6305200000	0.7351700000	-0.5353820000	0.8958000000	0.1217300000	1.2170000000	-1.3880000000	1.2000000000	-1.3600000000	0.2901000000	0.5956000000	-0.2266000000	-1.4540000000	0.9327000000	-1.7600000000	2.3430000000	1.5020000000	0.9720000000	1.6920000000	-0.4312000000	-1.4260000000	-1.2480000000	0.1477000000	-2.0050000000	0.1821000000	1.4260000000	-1.3650000000	-0.0156400000	0.3156000000	-0.6466000000	1.2160000000	1.2510000000	0.8232000000
-0.2122000000	0.7437000000	-2.1610000000	0.7319000000	0.1439000000	0.7952000000	-0.0409800000	-1.3210000000	-0.4041000000	0.8472000000	-1.8880000000	1.4720000000	0.3702575000	0.6497930000	-0.7648000000	-0.0093170000	0.0722010000	-0.0279200000	0.5131050000	-0.1999900000	0.0885830000	0.7019490000	0.5989200000	-0.5285000000	0.2499000000	-2.2700000000	1.4080000000	0.9209000000	-0.0962800000	-0.6915000000	-0.3201000000	-1.7220000000	-1.0760000000	1.9030000000	0.7432000000	-0.0679800000	-1.4480000000	-1.2450000000	0.7680000000	0.6810000000	-0.3820000000	-0.1206000000	0.4008000000	0.1798000000	-0.2224000000	-0.7641000000	-0.9461000000	0.6479000000	-0.4210000000	1.1040000000
-0.4871000000	0.9549000000	0.4557000000	0.6630000000	-0.9099000000	0.5744000000	-0.7038000000	-1.4860000000	0.3831000000	-0.0956300000	0.0071630000	0.3640000000	0.2840000000	0.6006390000	-0.5497000000	-0.2072000000	0.3384000000	-0.1058000000	-0.9572000000	-0.6950000000	-0.7033000000	-0.1542000000	0.5798000000	-0.3461000000	-0.0206600000	-1.0320000000	0.9898000000	0.0472700000	2.3520000000	-0.3511000000	0.0323600000	-0.0507800000	-0.1061000000	0.9000000000	-0.4073000000	0.0884300000	-1.2050000000	-1.2800000000	0.7614000000	0.9394000000	-0.3275000000	-0.0251700000	0.4072000000	-0.4397000000	1.2250000000	-0.6157000000	-1.2040000000	0.3578200000	0.6924000000	0.3069000000
-0.4378000000	0.1022000000	0.2910000000	0.5423000000	-2.0980000000	0.5817000000	-0.4645000000	-0.9325000000	0.5574000000	-0.0283000000	0.5045000000	0.4914000000	0.0705775000	1.1140000000	-0.2273000000	0.1972000000	0.4027000000	0.2105000000	-1.3430000000	-1.1240000000	-0.8360000000	-0.0098840000	0.1201000000	-0.3698000000	0.0636900000	-1.2320000000	0.8341000000	0.1916000000	2.4010000000	-0.5978000000	0.0897000000	0.0685600000	-2.9110000000	1.1590000000	0.0820100000	-0.0932300000	-0.9311000000	-1.3000000000	0.6207000000	0.2157000000	-0.1862000000	0.1512000000	-0.0914800000	-0.1434000000	1.8760000000	0.3957700000	-0.9083000000	0.8317000000	0.8977000000	0.3883000000
-0.0482800000	-1.7900000000	0.0664900000	1.1040000000	-1.7060000000	0.5942000000	0.4430000000	-0.6490000000	1.2400000000	-0.0098230000	-0.1330000000	0.1439000000	1.3490000000	0.0174300000	-0.8729000000	-0.0513700000	0.8662000000	0.8880000000	0.1090960000	-1.3430000000	-0.2615000000	0.0225900000	-0.6854000000	-0.1594000000	0.1280000000	-1.4160000000	-0.6386000000	0.5089000000	1.3950000000	0.0835400000	-0.1540000000	-1.0070000000	-2.2350000000	0.6086000000	-0.0066690000	-0.0349000000	0.2292000000	-0.7004000000	0.3750000000	-1.1420000000	0.0001242000	0.2315000000	-0.0071530000	-0.6081000000	1.3280000000	0.5490000000	-0.9520000000	1.1710000000	1.6190000000	1.4130000000
-0.9037000000	0.9302000000	0.3600000000	0.2814000000	-0.9006000000	-0.6153000000	-0.3855000000	-0.6355000000	-0.9316000000	-0.1323000000	-2.8330000000	1.2500000000	0.0203400000	0.7223600000	-0.5403000000	-1.0900000000	0.9798000000	1.0880000000	0.2782000000	-0.4126000000	0.4820000000	1.4610000000	0.1291000000	-0.2667000000	0.3127000000	0.0275000000	0.2551000000	0.6086000000	-0.4495000000	0.0862500000	1.0200000000	-1.4560000000	-0.1017000000	-0.1276000000	0.3200000000	0.3818000000	-0.4201000000	-0.6267000000	0.9868000000	1.1840000000	0.4858000000	0.4172000000	0.6586000000	-0.8044000000	-1.0250000000	-0.4853000000	-0.8213000000	-0.1863000000	0.7727000000	1.5240000000
-0.1781000000	1.1210000000	0.3978760000	0.3732700000	-1.2520000000	0.3484000000	-1.0890000000	0.0139870000	-0.3729000000	-0.1666000000	-1.5100000000	0.2911200000	0.5396200000	0.2831630000	-1.0250000000	-0.7192000000	0.4734000000	0.4391800000	0.6363850000	-0.1046180000	0.6377000000	-0.0552200000	0.8668000000	-0.5211000000	0.4514000000	-1.2050000000	-0.5122000000	0.6943000000	-0.4948000000	0.1699000000	-0.5996000000	-1.4810000000	0.1099000000	0.0660000000	0.4417000000	0.2325000000	-0.3344000000	-0.1270000000	0.5364000000	-0.7356000000	-0.0955200000	0.4699000000	0.7152000000	-0.7497000000	0.1003863000	0.6714000000	-1.0880000000	0.0913500000	0.8874000000	0.8599000000
-0.0524800000	0.4390000000	0.3669000000	0.2751100000	-0.0127400000	1.3440000000	0.2253000000	-0.3727860000	-0.3433230000	-0.1047600000	-2.0360000000	0.7212000000	0.0825875000	0.2075030000	-1.6870000000	-1.1840000000	-0.2699940000	0.5839400000	0.1201850000	-0.3359180000	0.3355500000	0.4993890000	0.0635950000	0.0828300000	1.3880000000	-0.9583700000	0.6047000000	0.6692000000	1.3980000000	-0.0742000000	0.4023000000	-0.1639000000	-1.1561400000	2.4800000000	0.5896000000	-0.0146500000	-0.3372500000	-1.3850000000	-0.3967000000	-0.5197000000	-1.0830000000	-1.0320000000	-0.1239000000	0.0051800000	0.8210000000	0.6083000000	-0.6398000000	1.4970000000	-1.3160000000	-0.1692000000
1.0330000000	-0.5285000000	1.5630000000	0.5386000000	-1.5030000000	0.1950000000	-1.5440000000	-0.8152000000	-0.1293000000	-1.1830000000	-1.2560000000	1.2660000000	1.1890000000	0.0462300000	-1.0760000000	-1.2130000000	-0.0629280000	0.0538900000	0.4315000000	-0.5257180000	1.4390000000	-0.1466000000	0.6174000000	-1.2180000000	0.3352000000	-1.2120000000	1.1440000000	0.5301000000	1.4600000000	-0.6893000000	-0.5088000000	-1.8370000000	0.1957000000	0.4118000000	0.0884900000	0.0262600000	0.2314000000	1.0960000000	0.7512000000	0.5162000000	0.0092830000	-0.0343400000	0.7970000000	0.2181000000	0.1419000000	0.4132000000	-1.4950000000	0.1782000000	-0.3028000000	0.1548000000
0.5351000000	0.8450000000	-1.2730000000	0.3072000000	-0.4777000000	0.6145000000	-0.3977000000	-0.2457000000	0.2303000000	0.3515000000	-0.5757000000	0.3404740000	0.7862875000	0.6406430000	-1.0010000000	-0.8410000000	-0.1680690000	0.2271800000	0.2334750000	-0.4337580000	0.6949900000	0.2745120000	0.4142810000	-0.1881000000	1.3980000000	-2.1880000000	1.1680000000	0.3973000000	-0.5998000000	0.0269200000	0.0234000000	-1.2830000000	0.4549000000	-0.1880000000	1.6630000000	0.9675000000	-0.0254200000	-0.5360000000	0.1654000000	0.5284000000	0.4495000000	0.0968800000	0.5342000000	0.2183000000	-0.0319000000	-0.2806000000	-0.6396000000	-0.0096300000	0.4094000000	0.6020000000
1.1390000000	-0.5831000000	-2.6930000000	-0.3189000000	-1.8510000000	0.0954300000	-1.2500000000	-1.7160000000	-0.2359000000	0.4134000000	-1.9100000000	3.7050000000	2.3930000000	1.4600000000	-2.2180000000	-1.2410000000	0.0624620000	0.1272000000	0.3888990000	-1.9080000000	2.1620000000	0.2591000000	1.5070000000	-0.1009000000	-0.1935000000	-1.7790000000	1.5980000000	0.7384000000	0.8303000000	-0.0569600000	-1.7800000000	-2.7370000000	-1.0310000000	1.3740000000	-0.1312000000	0.0765900000	-0.8953000000	1.1840000000	1.2910000000	0.8475000000	0.5631600000	0.2330000000	2.4480000000	1.1040000000	0.4622000000	0.4905000000	-1.5190000000	0.6955000000	0.3145000000	-0.0049150000
1.1540000000	0.9043000000	0.8441470000	0.6003200000	-0.7306220000	-0.1532000000	-0.4514000000	-0.0210600000	-0.6583210000	-0.2950110000	-0.4904000000	0.0667100000	-0.4714625000	0.5918800000	-0.6203000000	-0.9788000000	-0.1236830000	0.5457300000	0.8431900000	0.1575800000	0.1978520000	0.2831730000	-0.1448000000	-0.5752000000	0.4013000000	-1.0410000000	0.4887000000	-0.5699100000	0.7491000000	-0.3192000000	-0.1997000000	-0.9229000000	0.6428000000	-0.2681000000	0.1176000000	-0.6176000000	-0.2355000000	-0.0631000000	0.1713000000	0.1073000000	0.2384000000	0.0417500000	1.1640000000	-0.1188000000	0.1630000000	0.1783000000	0.0242300000	0.5802000000	-0.5187000000	0.2728000000
0.0461900000	1.0850000000	1.1160000000	0.8273000000	-0.7976000000	1.4070000000	-0.8426000000	-2.5510000000	0.0763700000	-0.3084000000	-0.9496000000	0.8743000000	0.2071575000	-0.0771000000	-1.3960000000	-1.1600000000	-0.1696840000	0.6501800000	0.1850650000	-0.3377180000	0.6636700000	0.3722790000	0.0791950000	-1.2460000000	0.1724000000	-0.7938000000	0.7868000000	0.5093000000	0.3532000000	-0.7761000000	-0.9576000000	-0.8637160000	-0.8651000000	0.6160000000	1.1060000000	-0.1785000000	-0.4162800000	0.4910000000	-1.8880000000	0.3454000000	-0.3845000000	0.5799000000	0.4842000000	0.9043000000	0.9321000000	-0.0406400000	-0.0166600000	1.0460000000	-0.6946000000	0.2880000000
0.7483000000	-0.0447800000	2.4900000000	0.8244000000	-1.3750000000	0.3767000000	-0.7435000000	-1.3730000000	-0.1849930000	0.2247000000	-0.0424800000	0.9374000000	0.3395675000	0.7003430000	-2.6770000000	-1.0780000000	-0.1652780000	0.0571400000	0.2983750000	-0.5571880000	1.1140000000	0.7862090000	0.2166300000	-0.7914000000	0.3420000000	-0.7072000000	0.9694000000	1.3870000000	0.3598000000	-0.5541570000	-1.0500000000	-1.4220000000	-0.3704000000	0.5126000000	1.0070000000	1.2560000000	-0.2458000000	1.5380000000	-1.6430000000	-1.0000000000	-0.3379000000	0.3255000000	0.3368000000	1.9450000000	-1.2600000000	-0.4040000000	-0.9410000000	0.9630000000	-0.9140000000	-0.5234000000
-0.0272300000	-0.4517000000	1.9100000000	0.2044000000	-0.9310290000	0.7538000000	-0.8244000000	-0.6094000000	-2.5760000000	0.2998000000	-2.4630000000	-0.4095000000	-2.1060000000	0.2661000000	-0.6212000000	-0.7627000000	0.9238000000	0.5666000000	1.4360000000	0.7105000000	1.5080000000	1.1720000000	0.9642000000	0.5982000000	-0.2333000000	-1.2790000000	-0.0299000000	0.1706000000	0.8585000000	-0.3028000000	-0.4424230000	-1.7980000000	-1.2890000000	0.2333000000	0.7960000000	0.8438000000	-1.5540000000	0.0953000000	1.6130000000	1.0790000000	0.5838000000	0.2381000000	-0.2095000000	0.0405800000	-1.3640000000	-1.5750000000	-1.3480000000	0.0776400000	-0.4613000000	1.7610000000
0.6594000000	-0.0446500000	2.1860000000	0.3325000000	-1.8290000000	0.9829000000	-0.8004000000	-0.5333000000	-1.2390000000	0.2809000000	-2.4730000000	-0.2105000000	-0.4725000000	0.3831000000	-0.3872000000	-0.8147000000	1.0340000000	-0.3907800000	0.5785550000	0.2445000000	1.5100000000	0.9102200000	1.1110000000	-0.0936100000	-0.4452000000	-2.4160000000	-0.0657400000	-0.2972000000	0.9066000000	-0.2436000000	0.4078000000	-1.7760000000	-0.8516000000	0.0834700000	0.8321000000	1.0680000000	-2.7540000000	0.0234600000	0.6879000000	2.0760000000	1.0040000000	0.5233000000	0.5277000000	0.4677000000	-1.2350000000	-1.7230000000	-1.0890000000	0.5538000000	0.2659000000	1.3850000000
-0.1084000000	0.1696000000	2.2300000000	-0.9343000000	-1.3340000000	-0.1549000000	-0.1171000000	-0.2340980000	-0.0912100000	-0.1768500000	-0.3231900000	-0.1968360000	-0.2216825000	0.6221760000	0.4190000000	-0.5915000000	0.0509200000	0.0069250000	0.3930910000	-1.4050000000	-0.1056200000	1.5680000000	0.2845000000	-0.0646600000	1.0490000000	-0.7194000000	-0.6908000000	1.7710000000	2.3190000000	0.5733000000	-0.1972000000	0.6537000000	-0.5417000000	0.6474000000	0.5001000000	-0.0181300000	-0.9160000000	-4.1620000000	0.6818000000	0.2198000000	-0.1051000000	0.2653000000	-0.2024000000	-0.7823000000	-0.9505000000	-0.5132000000	-1.2230000000	0.9128000000	-0.5132000000	-0.0646400000
-0.3140100000	0.0624700000	2.1110000000	-1.3050000000	-0.8399070000	0.1645320000	-0.2892000000	-0.1767240000	-0.5911130000	-0.2888000000	-0.8858200000	0.0226440000	0.2092875000	0.7487360000	-0.0173900000	-1.1790000000	0.0539000000	-0.1593750000	0.2102510000	-0.0382780000	0.5943000000	0.5886200000	0.4244000000	-0.0482820000	0.0877900000	-0.6498870000	0.2861900000	1.8870000000	1.2990000000	-0.2033110000	-0.5953200000	0.4887000000	-0.6347000000	0.5794000000	-0.3059000000	-1.0070000000	-0.8283800000	-0.2843130000	0.3508000000	0.0298200000	-0.2691000000	-0.1007000000	-0.1677536000	-1.1860000000	-0.5245000000	-0.0892200000	-1.1930000000	0.6288000000	-0.1942000000	-0.4116000000
0.0922900000	0.0352400000	2.0700000000	-1.6540000000	-0.1315000000	0.7048000000	0.3655000000	-3.1920000000	0.8715000000	-2.3750000000	0.3075000000	0.0235040000	-0.3846000000	0.8110000000	1.2520000000	-0.1368000000	0.2398000000	-0.2974000000	0.5012000000	-0.3756000000	1.2220000000	-0.5368000000	0.8491000000	-0.7104000000	0.4001000000	-2.4470000000	0.9315000000	0.2460000000	1.2740000000	-0.8134000000	0.2971000000	-0.1581000000	1.1650000000	0.7747000000	-0.1286000000	0.3022000000	-0.0767400000	-1.8810000000	0.7211000000	0.5601000000	0.3042000000	0.0755500000	0.1849000000	-0.0720200000	0.9288000000	0.0450600000	-0.6470000000	0.5220000000	-0.2359000000	0.3587000000
-0.4522400000	0.6369000000	2.7790000000	0.7480000000	-0.6829000000	1.2710000000	-0.9959000000	-2.4450000000	-0.1769000000	0.0447300000	-1.0230000000	0.1370000000	-0.2531525000	0.3084630000	-0.5987000000	-1.3810000000	-0.2510560000	0.8035200000	0.1824100000	-0.2120900000	-0.0228500000	0.2832690000	-0.0435950000	-1.1380000000	0.9695000000	-0.7439700000	1.4430000000	0.4365000000	0.9883000000	-0.8179000000	-0.3694000000	-0.2796000000	0.7301000000	1.6960000000	-0.4621000000	-0.3654000000	-0.0052650000	-1.4350000000	0.0485800000	0.5776000000	-0.7853000000	-0.6880000000	0.8464000000	-0.0895500000	1.0930000000	-0.2885000000	-0.4455000000	0.2285000000	-0.7804000000	0.2761000000
0.0929200000	-0.1901000000	0.9707000000	0.4684300000	-1.5620000000	1.2370000000	-1.1940000000	0.0588500000	-0.9915930000	-0.0652800000	-1.4079300000	0.2862340000	0.1150975000	0.7458000000	-0.7827900000	-0.9292000000	-0.1381700000	0.3842800000	0.7925700000	-0.3876880000	0.1145830000	0.8775800000	1.6750000000	-0.3579000000	0.9365000000	-2.5650000000	1.3290000000	0.2074000000	-1.5770000000	-1.4870000000	-1.8850000000	-2.5170000000	0.2571000000	1.2560000000	1.5530000000	1.4270000000	-0.6123000000	-0.8549000000	0.7035000000	1.6420000000	-0.3814000000	-0.1570000000	0.8493000000	0.8584000000	0.4882000000	1.1160000000	-0.7055000000	-0.1495000000	0.3705000000	0.2521000000
-0.2550000000	-0.3871000000	1.2610000000	0.4041000000	-1.2873500000	1.2030000000	-0.0607900000	-1.0230000000	-0.0418600000	1.2100000000	-1.8010000000	1.4240000000	0.5091675000	0.7261100000	-2.1770000000	-1.8750000000	0.0236010000	0.1696700000	0.6586750000	-0.4616680000	0.3423130000	0.7759100000	1.8330000000	0.2714000000	0.1479000000	-2.4230000000	1.2210000000	0.6148000000	-0.0629100000	-1.4610000000	-2.4340000000	-1.7740000000	-0.6916000000	0.7905000000	1.2110000000	1.2410000000	-0.7549000000	-1.0580000000	0.7849000000	1.6490000000	-0.5210000000	-0.6646000000	0.8227000000	0.6388000000	0.5676000000	0.8219000000	-1.1880000000	-0.4301000000	0.9029000000	1.6360000000
-2.0840000000	1.6350000000	0.4779000000	2.1280000000	-3.9630000000	-0.5715000000	-2.5180000000	1.3860000000	-0.5507000000	-0.0744600000	-2.3120000000	0.8002000000	0.6051000000	0.2178000000	-1.4290000000	-1.8480000000	1.0960000000	-1.5760000000	0.2080000000	0.5172000000	-0.3722000000	1.9440000000	2.2160000000	-0.0789000000	1.9790000000	-1.6414410000	-0.5620000000	1.6490000000	-0.6097000000	-0.0209300000	-1.7740000000	-3.2430000000	1.9230000000	0.5822000000	2.4750000000	1.8380000000	1.8110000000	-0.2748000000	0.4926000000	0.0775700000	0.0536500000	0.6490000000	2.7860000000	-1.8480000000	-0.7067000000	0.2385000000	-2.8870000000	-0.0064790000	0.3856000000	1.4390000000
-1.5610000000	1.8460000000	0.8600000000	1.2180000000	-2.6010000000	-0.3033000000	-2.3800000000	1.1170000000	-1.2050000000	-0.3033000000	-1.9610000000	0.9314000000	0.4323000000	1.3280000000	-1.1170000000	-1.6950000000	0.7918000000	-2.1500000000	0.5382000000	-0.4306000000	-1.5760000000	1.9790000000	1.7440000000	-0.2441000000	1.7300000000	-1.5337600000	0.6858000000	0.5363000000	-0.9609000000	-0.0411300000	-0.9866000000	-3.0620000000	0.8239000000	0.5530000000	1.4620000000	1.9990000000	-0.6828700000	-0.3870000000	0.0613800000	-0.6156000000	0.4915000000	0.7318000000	1.9760000000	-1.3070000000	-0.0529500000	1.2050000000	-1.5000000000	0.4873000000	-0.3516000000	-0.0810800000
-0.5930000000	1.4990000000	1.2250000000	1.2030000000	-2.5210000000	0.1345000000	-2.4750000000	0.9563000000	-1.5420000000	-0.2295000000	-1.9010000000	0.3716640000	0.1930175000	0.9107000000	-0.6096000000	-1.5760000000	0.8475000000	-1.6850000000	0.2759000000	0.0241200000	-2.2090000000	2.2960000000	1.7520000000	0.1583000000	0.9587000000	-3.9490000000	0.1491000000	1.5390000000	-0.4915000000	-0.0967700000	-1.2990000000	-3.0490000000	0.7463000000	1.2550000000	2.1430000000	2.4550000000	3.9810000000	-0.4077000000	-0.2713000000	-0.6973000000	-0.0931900000	0.1482000000	1.6660000000	-1.4130000000	-0.0195900000	1.1930000000	-2.0740000000	0.2197000000	-0.5513000000	-0.6097000000
-2.4860000000	0.7491000000	0.3109000000	0.1433000000	-0.3317000000	0.5356000000	-2.1840000000	-0.1050647000	-0.4207000000	-0.4244000000	-1.4950000000	0.3633000000	1.5880000000	1.2060000000	-1.5500000000	-0.6609000000	0.2217000000	-0.1716000000	-0.4389000000	0.1553000000	-0.1025210000	1.1510000000	2.1800000000	-0.5784000000	0.9100000000	-0.7622000000	1.7690000000	1.4870000000	0.3998000000	0.2565000000	-0.0869900000	-0.1381000000	-0.2784000000	0.9976000000	0.2943000000	0.5751000000	-0.4498000000	-2.6790000000	0.6170000000	0.7780000000	0.1831000000	0.8615000000	0.5538000000	-0.3301000000	0.8387000000	0.1120000000	0.0729700000	0.8540000000	0.4950000000	0.9246000000
-2.6600000000	1.3730000000	0.4124000000	0.4627000000	-0.3242000000	0.4391000000	-2.2820000000	-0.1088217000	-0.0072100000	-0.6889000000	-1.2960000000	0.6157000000	1.5020000000	1.9190000000	-1.3150000000	-0.4095000000	0.2801000000	-0.5181000000	-0.0294600000	0.0487300000	-2.5490000000	0.9465000000	2.0680000000	-0.6286000000	0.4698000000	-0.5374000000	1.7560000000	1.4210000000	0.1356000000	-0.5037000000	0.9168000000	-0.1833000000	0.9824000000	1.1470000000	0.9711000000	0.7209000000	-0.9180000000	-3.3380000000	1.1370000000	0.3518000000	-0.2611000000	0.5353000000	0.4716000000	0.0467200000	1.0920000000	0.3698000000	0.4018000000	1.2570000000	-0.0061680000	0.8504000000
-0.6230300000	-0.1933000000	1.3180000000	0.2205350000	-0.4657760000	-0.5918000000	-0.1947100000	-0.1415410000	-0.4374710000	-0.2226000000	0.1450000000	-0.1195820000	-0.0072925000	0.7952260000	-1.1740000000	0.0322590000	0.1371800000	-0.0029150000	0.1895010000	0.0771700000	-0.4334200000	0.1540000000	0.2503400000	0.3025000000	0.4909000000	-0.7427710000	0.1304000000	0.8259000000	0.1238690000	-0.2885680000	-0.1500920000	0.8268000000	0.6895000000	1.5740000000	-0.6888000000	0.1810000000	-1.2087100000	-0.7077700000	0.0479600000	0.1880000000	0.3750000000	0.9044000000	1.1300000000	-0.4822000000	-0.6604000000	0.1179000000	-1.3660000000	1.1390000000	-0.3710000000	0.1195000000
-3.0030000000	2.1420000000	2.6230000000	-0.1284000000	-0.6453000000	0.4990000000	-2.9750000000	-0.3126610000	1.0010000000	-0.2716200000	1.1410000000	-2.4170000000	-1.7850000000	0.7440760000	0.7740000000	-0.5235000000	0.6840000000	0.2286150000	0.3621110000	0.2512500000	-0.2966470000	0.3468600000	0.4684000000	0.5092000000	0.4376000000	-0.1096000000	0.1480000000	0.6055000000	1.2060000000	-0.1669000000	0.7326000000	1.2560000000	0.7672000000	1.4740000000	0.1899000000	0.3457000000	-1.6040000000	-1.6000000000	0.9816000000	1.1990000000	0.5667000000	0.8781000000	0.9174000000	-0.8255000000	-0.6597000000	0.1416000000	-1.6210000000	1.0960000000	0.1046000000	0.4352000000
-1.0379600000	-0.7172000000	0.7382400000	0.1764800000	0.2710000000	2.1020000000	-0.3269950000	0.1487200000	-0.2912120000	0.7043000000	-0.4583910000	0.2022340000	-0.0145425000	0.6212760000	-0.7768000000	-0.3323000000	0.3672480000	-0.3811540000	0.2846380000	0.0733120000	-0.0194560000	0.3777100000	0.4256200000	0.1016000000	-1.0580000000	0.0908400000	0.3975000000	1.9330000000	-0.0041550000	0.5886000000	0.5391000000	-0.0680700000	-1.1510000000	1.3760000000	-0.4826000000	0.6391000000	-2.3760000000	-1.4100000000	1.2640000000	1.3380000000	0.5022000000	0.9725000000	1.0920000000	-1.8890000000	-0.3882000000	-2.0620000000	-0.6440000000	0.8860000000	-1.0810000000	-0.8474000000
-2.3320000000	-0.4365000000	-0.2977000000	-2.0930000000	0.0437200000	2.2650000000	-0.8662000000	0.8488000000	2.2360000000	1.2490000000	0.8798000000	0.4477000000	0.3200440000	0.6826060000	-0.8160000000	-0.0285500000	0.5002880000	-0.1549490000	0.0517980000	0.3335500000	-0.4438460000	0.1940400000	0.6054000000	0.3631000000	-0.9125000000	0.2873000000	0.0789400000	1.7210000000	0.0393000000	0.7120000000	0.6195000000	0.2004000000	-0.8319000000	1.3860000000	-0.3462000000	0.9846000000	-1.4420000000	-1.2910000000	1.1516500000	0.4733350000	0.5856000000	1.0150000000	1.1970000000	-1.7710000000	-0.7158000000	-2.2560000000	-1.3070000000	0.6945000000	-0.6915000000	-0.2369000000
-2.2000000000	-0.0126100000	-1.9630000000	-1.3050000000	0.9208000000	1.0380000000	1.9980000000	-0.3358670000	-0.0880080000	2.0250000000	-0.8510700000	-0.1524010000	0.2668475000	0.4675300000	0.0130700000	0.4706000000	0.1052100000	0.3850700000	0.5316800000	-0.4516540000	0.0335500000	0.0531500000	1.4420000000	0.3890000000	2.2660000000	-0.7374830000	-1.7750000000	2.2230000000	-0.1324900000	-0.5566520000	-0.7031570000	-1.1680000000	1.0900000000	3.2130000000	2.1720000000	1.6660000000	-0.4340300000	-0.4902420000	0.0724800000	0.0664700000	-1.7360000000	-0.6761000000	-0.7757000000	-1.7370000000	-0.2928000000	-1.5110000000	0.3164000000	-0.8976000000	0.7995000000	0.1140000000
-2.7740000000	0.7173000000	3.4680000000	-2.2170000000	-1.2690710000	1.0510000000	-0.5124000000	0.3386000000	0.9685000000	2.6750000000	-1.2745800000	0.0810640000	0.3364000000	0.6316400000	-0.9463000000	-0.2478000000	-0.0345440000	0.2305840000	0.3309100000	-0.3466000000	-1.5480000000	0.9051390000	1.3600000000	1.3900000000	1.1940000000	-5.2370000000	-0.4502000000	2.0340000000	1.7670000000	0.1559000000	0.2453000000	0.2952000000	-1.1540000000	4.5350000000	1.0680000000	-2.6680000000	-0.6811500000	-3.9470000000	2.1140000000	0.2213000000	0.3034000000	1.7270000000	-1.9300000000	-2.4620000000	-1.2470000000	-0.6097000000	-2.6860000000	2.6170000000	1.2270000000	1.0820000000
-0.9731000000	0.8628000000	1.3220000000	0.2259000000	0.7450000000	0.9183000000	-0.2569000000	0.1001000000	1.0460000000	-0.2473500000	0.0481000000	0.2278340000	-0.2058925000	0.7441500000	-1.3150000000	-1.3540000000	0.4803000000	0.0534800000	0.8214200000	-0.4675740000	-0.9064000000	0.4522600000	0.8166400000	-0.5041000000	1.2630000000	-2.4280000000	-0.8722000000	0.2763000000	1.2740000000	-2.1540000000	-0.7516000000	-0.3078000000	1.1130000000	2.7220000000	1.7510000000	1.6000000000	-0.2095000000	-2.6920000000	0.9464000000	1.0170000000	-0.0145300000	0.7408000000	-0.3248000000	-1.3910000000	-0.3589000000	-1.3160000000	-0.7417000000	0.4143000000	0.6344000000	1.4690000000
-1.6660000000	0.9819000000	0.3455140000	0.0417950000	-0.5674400000	1.2040000000	-0.2403710000	-0.0168450000	-0.4248280000	-0.3282770000	-0.3198000000	-0.3235210000	-0.0366825000	0.4870200000	-0.3827000000	0.1008000000	0.1836590000	0.3950000000	0.6779800000	0.1407260000	-0.4416200000	0.1526500000	0.7340900000	-0.3456000000	1.0360000000	-0.5205910000	-0.7887000000	0.2768000000	0.9477000000	-0.5216000000	-0.4601000000	0.1148000000	1.0660000000	2.3990000000	0.7462000000	0.6680000000	-0.3579000000	-0.7610720000	0.9889000000	0.6679000000	-0.2040000000	0.2024000000	-0.9443000000	-1.4670000000	-0.8754000000	-1.5620000000	-1.0230000000	-0.0681300000	0.8639000000	1.4380000000
-1.4410000000	0.8100000000	1.2910000000	-0.0109100000	-0.5928000000	0.5425000000	-0.7208000000	0.4373000000	-0.7216280000	0.6655000000	-1.6100000000	0.0087140000	-0.0257225000	0.7289300000	-0.2246900000	-0.9521000000	0.1411510000	0.1609500000	0.8135000000	-0.3450940000	-0.2930670000	0.5550300000	2.8240000000	-0.1597000000	1.2910000000	-1.2930000000	-0.6068000000	0.4986000000	1.4020000000	-1.3350000000	-1.5050000000	0.0485900000	1.5330000000	3.0220000000	1.3360000000	1.6910000000	0.0039130000	-2.3360000000	1.5190000000	1.2310000000	-0.2502000000	0.8402000000	-0.6324000000	-1.5940000000	-1.3930000000	-2.0040000000	-1.2170000000	0.2917000000	1.0020000000	1.9260000000
0.2455800000	-0.0838600000	1.5540000000	-1.0640000000	-0.8426000000	1.5850000000	0.5864000000	-0.4205000000	-0.3725100000	0.2986000000	-0.2590100000	-0.2568690000	-0.0104125000	1.1350000000	-0.1689970000	-0.5989000000	0.1238450000	0.1703950000	0.2942670000	-0.3697200000	-1.7130000000	0.2635300000	0.4920000000	0.1603000000	0.2257000000	-1.0120000000	0.4332000000	2.0350000000	0.1205000000	0.9073000000	0.3948000000	-0.3634000000	-1.7563200000	1.9670000000	-0.0879300000	-0.7632000000	-0.1991000000	-1.6390000000	0.2978000000	-0.5312000000	0.0268600000	0.5812000000	-0.9734000000	-2.7270000000	-0.2325000000	0.6237000000	-0.3063000000	1.9750000000	0.2518000000	0.0203300000
-2.0920000000	-0.5368000000	2.0250000000	0.0608400000	-0.7486000000	1.6010000000	0.3865000000	0.1523700000	-0.4454030000	1.1430000000	-1.6651800000	0.1506240000	0.4483475000	0.6898800000	-0.6873000000	-0.1981400000	0.2638000000	0.4221600000	0.5016500000	-0.3182800000	-0.2965200000	-0.6289000000	0.1651000000	0.3362000000	-0.5353000000	-0.9876000000	0.5501000000	1.5140000000	0.4195000000	0.7272000000	0.1377000000	-0.2445000000	0.0982200000	1.9660000000	-0.3440000000	-0.5482000000	-0.2061000000	-1.5630000000	0.6717000000	-0.7113000000	0.1388000000	0.4951000000	-0.9095000000	-2.9000000000	-0.3656000000	0.5937000000	-0.3554000000	1.7110000000	0.4117000000	-0.1838000000
0.4309000000	1.3440000000	1.2310000000	0.1779000000	-0.8925390000	0.8813000000	-1.4010000000	0.0031000000	-0.6305210000	-0.7817000000	0.0181100000	0.0561740000	-0.0789325000	0.6688000000	-0.8017000000	-0.2852000000	-1.5980000000	0.1739000000	0.6516250000	-0.1427600000	-0.7884000000	0.6476230000	0.2247000000	-0.7367000000	0.8067000000	-4.6870000000	1.4700000000	0.0286300000	-0.0095110000	-0.0757700000	-0.3533000000	-0.3814000000	-1.2780000000	0.4573000000	1.3830000000	0.9498000000	-0.6991000000	-0.7157000000	-0.2013000000	0.6507000000	0.2418000000	0.0511900000	1.2730000000	0.1916000000	0.1364000000	-1.4840000000	-1.0940000000	1.2120000000	-0.2543000000	0.4573000000
-0.3968600000	1.1110000000	0.7421000000	0.0018950000	-0.6009470000	1.0560000000	-0.1882960000	-1.5370000000	-2.0410000000	-0.2202800000	-0.3835500000	-0.2007820000	-0.2585125000	0.5196360000	0.2742600000	-0.0595210000	-0.0452070000	0.2916250000	0.1731610000	0.0719820000	-0.3089910000	0.2880200000	0.4603900000	-0.6927000000	1.3740000000	-0.6924810000	-0.1248000000	-0.4073000000	-0.0644610000	-0.0447200000	-0.0802400000	0.3776000000	-0.1797000000	1.2530000000	1.4350000000	1.0180000000	-0.3451000000	-0.4996000000	0.2678000000	0.4607150000	-0.1511000000	-0.5498000000	-0.0474200000	0.1804100000	-0.3805000000	0.1377000000	-1.7520000000	0.3457000000	-0.4002000000	-0.4297000000
0.0527200000	1.0730000000	1.6070000000	0.3258000000	-2.8070000000	-0.5428000000	-0.7310000000	0.8550000000	-0.3121000000	-0.0678300000	-1.6400000000	0.3888000000	0.7158000000	0.9424500000	-1.2290000000	-1.2280000000	0.2812000000	0.0819800000	0.7686000000	-0.2352000000	0.3365000000	0.6216000000	0.9886000000	-0.5856000000	1.2020000000	-2.4540000000	0.8203000000	0.6198000000	0.1757000000	-1.0170000000	-1.0290000000	-2.1320000000	0.7854000000	0.3605000000	1.1990000000	1.1260000000	0.5951000000	-0.6985000000	0.5199000000	0.7819000000	0.5450000000	-0.0876300000	0.7607000000	0.9048000000	-0.8114000000	0.6359000000	-1.0880000000	0.3027900000	-0.0600800000	0.8445000000
0.4849000000	0.8538000000	2.0770000000	0.0699800000	-1.3390000000	-0.3456000000	-0.2209000000	0.7892000000	-0.7859000000	-0.0436500000	-1.9790000000	0.6026540000	0.0332975000	0.8224200000	-0.6777000000	-1.1380000000	0.1174000000	-0.9438000000	0.7062500000	-0.8390000000	0.6916000000	0.6278000000	1.0170000000	-0.2869000000	1.6500000000	-2.0450000000	1.1770000000	0.7395000000	0.3714000000	-0.7959000000	-1.5710000000	-2.3090000000	0.6681000000	0.3322000000	1.5960000000	1.3350000000	0.5038000000	-0.7168000000	0.7506000000	1.0590000000	0.7647000000	-0.0399300000	0.7344000000	1.1190000000	-0.4107000000	1.0270000000	-1.1480000000	-1.1390000000	-0.4224000000	0.6402580000
0.5262000000	-0.1049000000	3.4060000000	0.0422500000	-1.4700000000	1.3340000000	-0.4056000000	-0.9256000000	-1.0830000000	-0.1224000000	-0.9166000000	-0.9047000000	-0.7123425000	1.5030000000	-0.0614300000	-0.9689000000	-0.9274000000	0.4962500000	0.6971900000	-0.3306600000	-0.5291000000	0.1210000000	1.4490000000	-0.3165000000	-0.2313750000	-1.4281700000	0.2473000000	-0.6412000000	0.5347000000	-0.8302110000	-0.6901000000	-0.7992000000	-0.5109600000	1.9250000000	1.3030000000	0.6590000000	-0.0838900000	0.0295500000	0.0559500000	-0.5321000000	0.1560000000	-0.7786000000	-0.3222000000	0.1698000000	-0.3174000000	-0.0571000000	-0.8531000000	1.7510000000	0.1949000000	-0.6975000000
0.4464000000	0.6573000000	3.1230000000	0.0314600000	-2.0190000000	0.6878000000	-0.5564000000	-0.9874000000	-0.4914000000	-0.3462000000	-0.8704000000	-0.7085000000	-0.4616000000	1.3140000000	-0.7722000000	-1.1510000000	-0.6591000000	-0.2554000000	0.7873000000	-0.2769800000	-0.5919000000	-0.1178000000	1.3520000000	-0.4576000000	0.4768000000	-2.1940000000	0.8883000000	-0.3202000000	0.7786000000	-2.1180000000	0.5408000000	-0.3593000000	1.7030000000	2.1380000000	0.1422000000	0.2399000000	-1.0810000000	-0.0625300000	0.3009000000	1.5640000000	0.1389000000	-0.6977000000	0.0616700000	-0.1233000000	-0.3475000000	-0.5962000000	-1.2200000000	1.7470000000	0.3639000000	0.3424000000
-1.6410000000	1.1480000000	1.8760000000	-0.5003000000	-1.2920000000	-1.0760000000	-0.0031750000	-1.5600000000	-0.7372000000	-0.9490000000	-1.3000000000	-0.0812800000	-0.3966725000	2.7570000000	0.5630000000	-1.6930000000	1.2550000000	-0.0146900000	0.6993800000	-0.0226700000	-0.2403270000	1.5840000000	1.0990000000	0.1879000000	0.7123000000	-1.0150000000	1.5370000000	0.0762800000	-0.5109000000	-0.6291000000	0.1204000000	-0.4088000000	1.1480000000	0.5760000000	0.6687000000	0.4034000000	-0.2295000000	-0.6130000000	0.8534000000	0.9774000000	0.4245000000	0.0408300000	1.5230000000	-0.5147000000	0.2871000000	-0.6467000000	-1.2570000000	0.0063270000	-0.6476000000	0.5259000000
-0.8716240000	0.8264000000	1.3550000000	0.4186450000	-0.9305160000	-2.3010000000	-0.4003450000	-0.0476880000	-0.8866310000	-0.1567400000	-0.8204100000	0.4438440000	-0.3157725000	0.7885400000	0.0711400000	-1.2860000000	0.1551110000	-0.4874400000	0.6122600000	-0.0227600000	-0.3084270000	0.4934330000	0.7574610000	0.2479000000	0.4663000000	0.0230900000	2.4440000000	-0.1928000000	-1.9580000000	-0.7208138000	-0.2247000000	-1.7570000000	0.8999000000	-0.1431000000	0.9366000000	-0.0096050000	-1.2620000000	-1.4150000000	0.1313000000	0.0263400000	0.6894000000	0.3158000000	1.9190000000	-0.7708000000	1.1530000000	-0.2457000000	-0.3777000000	0.2353000000	-0.8317000000	-0.2791000000
-1.4610000000	-0.0270700000	1.4290000000	0.4733550000	-0.8728090000	1.1590000000	-0.3928000000	-0.2683780000	-0.8012210000	-0.2476300000	-0.7794300000	0.1143440000	-0.3966725000	0.9060700000	-0.0588500000	-0.6394000000	0.1064500000	-0.0146900000	0.6993800000	-0.0226700000	-0.2403270000	0.6486500000	0.7104300000	-0.6988000000	-0.1443000000	-0.7406000000	0.7401000000	1.1110000000	1.0140000000	-0.7601210000	-0.2403000000	-1.2130000000	0.4652000000	2.2990000000	-0.0740200000	-0.3743000000	-3.6580000000	-1.2660000000	1.0460000000	0.3177000000	-0.1522000000	0.2251000000	0.1235000000	0.2866000000	-0.4916000000	-0.3603000000	-0.4154000000	1.8070000000	0.9647000000	0.7672000000
1.3490000000	-1.5400000000	0.3482000000	0.1105000000	-0.9160590000	0.7359000000	-0.7467600000	-0.0253940000	-1.4760000000	-0.2971500000	-1.0645800000	1.8130000000	0.5025300000	0.8403300000	-3.3440000000	-2.2210000000	0.2327720000	0.0826700000	1.7510000000	-0.0107580000	0.5461030000	0.6273900000	1.9060000000	-1.3350000000	1.2560000000	-2.0480000000	0.9731000000	-0.7764000000	0.3384000000	-0.5159910000	0.0686700000	-0.4975000000	-0.5058000000	0.8833000000	0.5000000000	-0.0112600000	-0.3912000000	-0.1588200000	0.4467000000	0.8397000000	-0.0092330000	-0.4659000000	0.0564900000	1.2670000000	-0.1036000000	-1.3270000000	-0.0533800000	-2.0060000000	0.7807000000	1.1620000000
1.5150000000	-0.5224000000	1.1030000000	-0.4412000000	-0.2001000000	1.3650000000	-1.2930000000	-3.2840000000	-3.2180000000	-0.1629000000	-0.5721000000	1.7590000000	1.7990000000	2.3510000000	-2.8130000000	-2.2420000000	0.3872000000	-0.5351000000	2.4490000000	-0.4682000000	0.3584000000	0.5688100000	2.9460000000	-1.1770000000	1.3720000000	-3.0800000000	2.1790000000	-1.2320000000	1.2070000000	-0.5641610000	-1.8790000000	-1.4600000000	-0.4899000000	1.1170000000	-0.5591000000	1.1980000000	-2.4260000000	-0.3718000000	0.5876000000	1.2840000000	-1.1380000000	-0.1369000000	0.4274000000	1.9790000000	0.1423000000	-0.8894000000	0.1725000000	-1.8020000000	1.0260000000	1.1230000000
0.4342000000	0.3212000000	0.5830000000	-0.1777000000	-1.9050000000	-0.8103000000	-1.9750000000	0.0384800000	-1.5390000000	-0.4953000000	-0.3165000000	1.8270000000	1.9360000000	1.7130000000	-0.8964000000	-1.6160000000	0.3707000000	-0.2940000000	0.6676300000	-0.3667000000	0.2940000000	0.8591000000	0.7251000000	-0.6327000000	-0.6183000000	-2.4450000000	1.6460000000	-0.6883000000	0.4005000000	-0.6217000000	-0.9443000000	-0.6244000000	1.3180000000	-0.1416000000	0.0360500000	-0.4772000000	-1.3790000000	0.3714000000	0.4168000000	2.1060000000	0.7928000000	0.3672000000	1.2750000000	0.3536000000	1.2440000000	0.2047000000	-0.7923000000	-1.0060000000	-0.6272000000	0.5763000000
0.1709000000	0.6714127000	1.7600000000	0.2520000000	-1.7270000000	0.7814000000	-1.1700000000	-0.8198000000	-2.0250000000	0.6904000000	-1.0230000000	0.2727540000	-0.5185225000	1.0430000000	-0.8937000000	-0.7262000000	0.1342600000	-0.2900000000	0.6876800000	-0.1571700000	-0.1465290000	0.6058000000	0.4338000000	-0.6295000000	-1.6150000000	-3.3090000000	1.9990000000	-0.5891000000	0.7358000000	-1.2060000000	-0.7960000000	-0.2411000000	-0.2715000000	0.5106000000	1.1780000000	-0.3459000000	-1.8640000000	-0.1094000000	1.0680000000	1.2870000000	0.2401000000	-0.4375000000	1.2670000000	1.1290000000	-0.1603000000	0.0129800000	-0.7040000000	-1.0850000000	-0.8530000000	-0.2604000000
0.2690000000	0.3160000000	1.5250000000	0.7541000000	-1.6790000000	0.4615000000	-1.4200000000	-0.5727000000	-0.9438000000	0.5195000000	-0.6547000000	1.4680000000	0.2611000000	1.4420000000	-1.2690000000	-1.3690000000	-0.5475000000	-2.5340000000	0.5840000000	-1.0320000000	0.3938000000	0.8239000000	0.9139000000	-1.0460000000	-1.1860000000	-2.3910000000	1.8170000000	-0.2374000000	0.8495000000	-1.4760000000	-0.3253000000	-0.2325000000	0.6882000000	0.2933000000	0.9130000000	-0.7093000000	-2.1180000000	0.2063000000	1.7380000000	2.3620000000	0.1328000000	-0.3209000000	1.2540000000	1.0690000000	-0.3116000000	-0.3643000000	-1.0370000000	-1.0740000000	-0.4163000000	0.4452000000
-0.8068000000	1.4830000000	1.5860000000	-0.2187000000	-0.7377000000	0.3446000000	-1.0600000000	-0.5696000000	-1.1010000000	0.4536000000	-1.7760000000	1.6430000000	-0.4403700000	2.0340000000	-1.3610000000	-0.8819000000	0.2967410000	-2.4840000000	0.7667000000	0.1281100000	-0.7471000000	0.6164530000	0.9630000000	-0.6621600000	-1.2760000000	-3.0970000000	1.6770000000	-0.7501000000	0.4587000000	-1.0410000000	-0.4090000000	-0.3792000000	2.1910000000	0.6866000000	0.5783000000	-0.0929600000	-1.4980000000	-0.2494000000	0.6790000000	1.5510000000	0.3291000000	0.4684000000	2.2770000000	1.1760000000	0.2947000000	-0.2241000000	-0.0930800000	-0.0810700000	-0.5080000000	0.4425000000
-0.3241000000	0.0128900000	2.2060000000	0.4150000000	-1.1240000000	1.0030000000	-0.7498000000	-1.2110000000	-0.4785130000	-0.2518400000	-0.3648000000	0.0870440000	0.1842075000	0.4591530000	-0.4369100000	-1.3650000000	0.0163260000	0.1272600000	0.3404850000	-0.3474850000	0.3233900000	0.9097600000	0.0334700000	0.2438000000	0.8542000000	-0.6960000000	0.3927000000	-0.4668000000	0.7890000000	-0.3022000000	-0.2017000000	-0.8689000000	-1.2810000000	1.4480000000	0.6926000000	0.6543000000	-0.4806000000	-0.1614300000	0.1643000000	0.1083000000	-0.2006000000	-0.3533000000	-0.0569200000	-0.2328000000	0.1860000000	-0.5008000000	-1.9210000000	-0.5718000000	0.1463000000	-0.0551700000
-0.4755000000	0.8624000000	2.0600000000	0.8826000000	-1.7740000000	0.8789000000	-1.2240000000	-1.4100000000	-1.1280000000	-0.0780800000	-0.8023000000	0.3997640000	1.4520000000	1.2690000000	-1.9800000000	-2.1770000000	-0.0020490000	-0.0710900000	0.6336750000	-0.4684000000	0.2359230000	0.7843000000	0.9253000000	-0.7465000000	0.2249000000	-1.6862600000	0.5194000000	-0.3211000000	0.4587000000	-0.7035000000	-0.2241000000	-1.1300000000	-0.6465000000	0.8226000000	0.8992000000	0.0900100000	-1.2430000000	-0.4734000000	-0.2430000000	0.8509000000	0.1030000000	-0.1156000000	1.1290000000	0.3078000000	0.1926000000	-0.2452200000	-1.2570000000	-0.6701000000	0.5570000000	0.4665000000
-0.2333300000	1.1610000000	1.5980000000	-0.2032000000	-1.1774990000	0.0522000000	-2.5850000000	0.1367100000	-0.5080510000	-0.1865310000	-1.6310000000	0.0162640000	-0.3489025000	0.9284000000	-0.2351100000	-0.9828200000	0.2263570000	-0.2665400000	0.5092050000	-0.1255700000	0.0264310000	0.9131600000	-0.4484000000	-0.7105000000	0.8219000000	-2.5510000000	1.7950000000	-1.0490000000	0.8367000000	-0.8686000000	-0.9991000000	-1.4330000000	-1.2660000000	1.3020000000	1.2170000000	0.8770000000	-1.7820000000	-1.0460000000	-0.0690600000	0.8769000000	-0.4510000000	0.1024000000	1.1890000000	0.7358000000	0.7936000000	-0.2141000000	-1.7370000000	-0.2121000000	0.5089000000	0.1605000000
-0.2884000000	2.5230000000	2.7780000000	0.8997000000	-1.8220000000	0.9261000000	-1.9470000000	-1.8260000000	-1.3980000000	-0.5739000000	-0.8391000000	0.2170540000	-1.0554525000	2.3670000000	-2.0390000000	-2.2370000000	-0.0028970000	-1.2180000000	-0.0714600000	-1.8890000000	0.6854000000	1.7900000000	0.7349700000	-1.4600000000	1.2750000000	-2.8130000000	2.2780000000	-0.9801000000	0.9167000000	-1.0740000000	-0.6981000000	-1.5950000000	0.4285000000	1.4830000000	0.7742000000	0.7710000000	-1.9560000000	-0.9444000000	-0.2370000000	1.2560000000	0.0530400000	0.0864100000	1.0930000000	0.8138000000	0.8506000000	-0.5681000000	-1.5640000000	-0.0570900000	0.3650000000	0.2065000000
-0.1299000000	0.7790000000	0.9208000000	-0.1379000000	-1.0114890000	1.8350000000	-1.4220000000	-1.8690000000	-3.9150000000	-1.1360000000	-0.3337000000	0.2302840000	0.1669575000	2.2620000000	-0.3615000000	-1.2430000000	0.2239310000	-0.0327600000	0.7133300000	-1.1520000000	1.8220000000	0.5688100000	0.7679000000	-0.9691000000	0.8373000000	-0.7379000000	0.1037000000	-0.2238000000	-0.3679000000	-0.8222000000	-0.4847000000	-0.4568000000	1.2710000000	0.4749000000	0.5886000000	2.0950000000	-0.7505000000	0.2879000000	0.9283000000	0.6753000000	-0.1846000000	-0.2592000000	1.7610000000	0.4652000000	0.7340000000	0.2903000000	-1.0030000000	-1.0090000000	0.9943000000	0.4869000000
0.4938000000	-0.5543000000	1.6260000000	0.2709000000	-2.8270000000	1.7920000000	-0.8520000000	-1.1020000000	-0.2892630000	-0.2070000000	-0.3858590000	0.0817840000	0.4022375000	0.3367960000	-0.2314500000	-0.8813000000	-0.0157240000	0.0357100000	0.0751950000	-0.2606450000	0.3535300000	0.7807490000	-0.1763100000	0.1362000000	0.5916000000	-1.2742800000	-0.1449000000	-0.3485000000	-0.5196000000	-1.1990000000	0.3596000000	-0.1075000000	-1.5910000000	0.6313000000	0.7969000000	2.2790000000	-0.9382000000	-0.1100400000	0.6437000000	0.3456000000	0.1127000000	-0.0548900000	0.4925000000	-0.1145000000	0.3253000000	0.2507600000	-1.2670000000	-0.7194000000	0.6347000000	0.3702000000
0.0444800000	-0.9726000000	1.0630000000	0.2366000000	-0.2994000000	1.8480000000	-0.6443000000	-0.9283000000	-1.8100000000	0.0632200000	-0.4683000000	0.0675300000	0.2226975000	1.4810000000	-0.2363011000	-0.7976000000	-0.1481840000	0.2640440000	-0.0042550000	-0.4852450000	0.4321700000	0.7295090000	-0.3627000000	-0.4289000000	0.5055000000	-1.2018800000	-0.0710700000	-0.2106000000	-0.5147000000	-1.2930000000	-0.1055000000	-0.4386000000	-1.7520000000	0.4991000000	0.2418000000	1.8250000000	-0.8743000000	-0.0068740000	0.9265000000	0.2575000000	0.2066000000	0.1230000000	0.5893000000	0.3704000000	0.8632000000	0.4975000000	-1.0030000000	-0.7355000000	0.6785000000	-0.0089250000
-1.6430000000	0.7353000000	0.6732000000	0.6885000000	-1.1648390000	-0.9941000000	-0.7098760000	-1.6180000000	-0.8844000000	-0.0389900000	-2.1360000000	2.1760000000	0.0585375000	2.0850000000	-1.7880000000	-1.5250000000	-0.0768580000	0.3258900000	0.5633950000	-0.3642900000	0.0631400000	0.6720000000	0.4842000000	-0.8620000000	0.3235000000	-0.9268000000	1.4360000000	0.1074000000	0.2730900000	-0.6980000000	-0.2455000000	-1.2240000000	0.5400000000	0.6370100000	0.6908000000	0.2965000000	-0.5393000000	-0.1329000000	-0.1835000000	1.1640000000	0.2666000000	-0.4291000000	2.5140000000	0.2654000000	0.8732000000	0.4664000000	-0.0955700000	0.4344000000	-0.7535000000	-0.0759600000
-0.4098000000	1.4450000000	0.2489000000	0.0833980000	-0.8711400000	0.6866000000	-1.2500000000	0.1493870000	-0.0076040000	1.2580000000	-0.0335900000	-0.1542910000	0.2933675000	0.2755730000	-1.1440000000	-0.4549000000	-0.1680800000	0.2461700000	0.1069700000	-0.2667520000	-0.1123470000	-1.0840000000	0.3470000000	-0.6653000000	1.1730000000	-0.7377510000	0.4746000000	0.8001000000	1.1450000000	-0.3193620000	-0.2958000000	-0.5010000000	1.0740000000	1.7360000000	0.4325000000	1.6190000000	-0.1840600000	-0.3861700000	-0.4708000000	-1.0620000000	-1.5230000000	-0.7773000000	-0.3910000000	-0.5879000000	-0.3661000000	-0.2938000000	-0.3819000000	1.8810000000	-1.0090000000	-0.2212000000
-0.7890600000	1.3390000000	0.3954000000	0.1697000000	-1.0949590000	-0.7439000000	-1.0350000000	-0.1767230000	-0.6402830000	0.1033300000	-1.1376700000	0.4997140000	-0.0385025000	0.6332300000	-1.0560000000	-1.0880000000	0.0956110000	-0.5649700000	0.3595100000	-0.3415980000	0.1973630000	0.6220000000	1.0920000000	-0.6591000000	2.6180000000	-1.1080000000	1.0450000000	0.1226930000	0.7941000000	-0.4522000000	-0.6583900000	-0.3508000000	1.1670000000	0.5989000000	1.1320000000	1.5620000000	-0.2115000000	0.1459000000	-1.8670000000	-0.5817000000	-0.3786000000	-0.5992000000	0.2641000000	-0.5208000000	-0.8940000000	-0.2637000000	0.1023000000	0.9753000000	-1.5190000000	1.4760000000
-0.6595700000	3.1280000000	-1.1280000000	-0.7965000000	-1.3460800000	1.0270000000	-1.1610000000	-0.4011660000	-0.9394710000	-0.2109400000	-1.3771100000	0.3742740000	-0.1330125000	0.9224600000	-2.4960000000	-0.5987000000	-0.0917290000	0.1073800000	0.5454500000	-0.3792200000	1.0990000000	0.8331200000	0.6511800000	-0.7529000000	0.9755000000	-1.4607760000	1.1800000000	0.9014000000	2.0710000000	-0.7903710000	-0.2645000000	-0.3636000000	2.4940000000	1.6050000000	1.6610000000	0.3255340000	-0.3583000000	-0.2989000000	-0.5005000000	-0.7145000000	0.1636000000	0.0319900000	-0.6037000000	-1.5950000000	-0.9648000000	-1.3360000000	-0.3865000000	0.7905000000	-0.0604700000	0.9771000000
-0.7723000000	0.0326700000	1.2960000000	-0.6362000000	-0.1681000000	0.7992000000	-0.7460000000	0.1610000000	0.8719000000	1.2900000000	-2.7740000000	1.4560000000	0.4782875000	0.8327400000	-1.1810000000	-0.2684000000	-0.1015880000	-0.1563400000	0.4878650000	-0.5640880000	0.4349930000	1.0579000000	0.4627300000	0.0023940000	0.9598000000	-3.2440000000	1.0830000000	0.0107600000	0.2566000000	0.0853700000	-1.1970000000	-2.2750000000	-0.6336000000	0.8505000000	0.8652000000	1.1670000000	0.5310000000	0.5225000000	1.5470000000	0.7599000000	-0.0580500000	0.7933000000	0.6247000000	-0.0362500000	0.1095000000	0.0508300000	-1.3000000000	0.7028000000	0.1209000000	0.9544000000
-0.7107000000	1.4990000000	1.6350000000	1.8010000000	-1.3149800000	2.8430000000	-1.3780000000	-1.8580000000	-0.3466000000	-0.2703000000	-3.1480000000	0.7054000000	0.1953575000	0.6052500000	-2.1030000000	-1.1290000000	-0.1730730000	-0.0921400000	0.4106350000	-0.7408280000	0.5915030000	0.9926000000	0.5747300000	-1.2170000000	1.6400000000	-2.1480000000	1.5410000000	1.7330000000	0.6555000000	-0.3488000000	-0.8283000000	-2.2380000000	-0.7298000000	0.8373000000	1.6380000000	1.1300000000	-0.2771000000	1.2380000000	0.0847100000	0.6407000000	0.1338000000	0.1762000000	0.1155000000	0.1706000000	0.0283800000	-0.4663000000	-2.2570000000	1.3560000000	-0.2823000000	-0.0377500000
-2.0700000000	-0.6183000000	3.5810000000	0.3748000000	-1.3851900000	1.4590000000	-3.7680000000	-0.3420000000	0.2579000000	1.3180000000	-1.2142500000	1.6610000000	0.1058000000	0.7755000000	-3.8140000000	-0.9973000000	-0.1100680000	-0.3630500000	0.3498750000	-0.6848680000	-0.0595100000	0.9510490000	-0.1494000000	-0.0942000000	1.4800000000	-2.5660000000	2.3640000000	2.1400000000	0.2810000000	-0.7202000000	-1.4070000000	-1.2230000000	-1.0300000000	1.2940000000	1.7640000000	1.6720000000	0.5294000000	1.2740000000	0.0242800000	0.6783000000	0.2164000000	0.6787000000	1.0220000000	-1.0100000000	1.3740000000	0.2292000000	-1.0200000000	0.9692000000	-3.0230000000	-2.1410000000
1.8270000000	0.2838000000	0.0516200000	1.0400000000	-2.4410000000	2.8440000000	-2.8660000000	-0.7539000000	1.4820000000	-0.5077000000	-1.1135500000	0.3820000000	0.0979100000	0.7016000000	-3.5120000000	-0.3402000000	-0.3476340000	0.2857200000	0.4680050000	-0.8071980000	0.3160800000	0.1837000000	-1.3520000000	0.2325000000	2.3190000000	-1.3647700000	-0.6016000000	1.0060000000	-0.1058400000	-0.0885300000	-1.5480000000	-1.9660000000	0.2925000000	1.2930000000	0.9273000000	1.6130000000	1.6170000000	2.0080000000	-0.3340000000	-0.4610000000	-1.5610000000	-0.2376000000	1.5460000000	-0.7871000000	1.0480000000	1.5930000000	-2.2610000000	0.9319000000	-2.3860000000	-1.9840000000
0.7686000000	-0.8954000000	-0.5726000000	0.8037000000	-1.1718000000	2.2780000000	-0.3380400000	-0.9321000000	-0.0323930000	-0.1459000000	-1.1639400000	-0.7362000000	0.1475175000	0.4204230000	-1.0636000000	-0.9985000000	-0.3810540000	-0.0416800000	0.4487050000	-0.9309780000	-0.4976000000	-0.3305000000	0.3709600000	0.3509000000	2.2750000000	-1.6250000000	-0.3222000000	1.5540000000	-2.1310000000	0.2339000000	-0.4856000000	-2.2120000000	-0.5461000000	1.1660000000	1.1910000000	1.4340000000	0.4115000000	1.5160000000	0.3234000000	-0.0406400000	-1.1090000000	-0.3322000000	1.7880000000	-0.6267000000	1.1090000000	1.8790000000	-3.8170000000	0.9653000000	-1.1700000000	-0.8891000000
-0.2334900000	-0.0375400000	1.6160000000	0.3537900000	-1.0876800000	0.4340000000	-0.0482500000	-0.3083200000	-0.6996530000	-0.0952800000	-1.0472000000	0.0705940000	-0.0708025000	0.7046030000	-0.6866500000	-1.1590000000	-0.1343090000	0.2572800000	0.5524800000	-0.4552180000	0.1553830000	0.8356090000	0.0893600000	-0.6179000000	0.7326000000	-0.3597000000	-0.0600100000	1.8290000000	1.1330000000	-1.1200000000	0.2246000000	-0.9926000000	-0.9299000000	1.7450000000	-0.1501000000	-0.2883000000	-1.0650000000	-1.5760000000	0.4086000000	-0.0704100000	0.3247000000	0.3970000000	-0.4146000000	0.1575000000	-0.5767000000	-0.7604000000	-0.9485000000	1.9490000000	1.0140000000	0.4171000000
-1.4710000000	-0.4030000000	3.0560000000	0.5701000000	-1.3560000000	1.0760000000	-1.5390000000	-0.4897000000	-0.0537800000	1.6590000000	-1.7890000000	0.6662000000	-0.6859000000	1.1700000000	-0.6145000000	-0.0740500000	-0.6575000000	-0.2057000000	-0.6040000000	-0.8518000000	-1.4410000000	0.6239000000	1.5960000000	0.6726000000	-1.0860000000	-1.2140000000	1.1900000000	0.5579000000	0.5258000000	-0.3035000000	-1.2480000000	-1.4250000000	-0.6384000000	-0.1373000000	-1.3870000000	-0.2299000000	-0.5762100000	-0.0693500000	-0.1179000000	0.5750000000	0.8691000000	1.2560000000	-1.1550000000	0.3409000000	0.0757300000	-0.5990000000	-1.2710000000	2.9550000000	1.0680000000	0.5806000000
-1.9340000000	0.0916500000	3.1700000000	0.5188000000	-1.4440000000	1.1920000000	-1.6130000000	-0.6870000000	-0.2961000000	2.0070000000	-2.0150000000	0.7378000000	-1.1230000000	1.8390000000	-0.4739000000	0.1326000000	-1.1870000000	-0.0050340000	-0.7324000000	-1.0580000000	-1.6830000000	0.8286000000	1.5690000000	0.7213000000	-0.7183000000	-1.7200000000	0.9012000000	0.5717000000	0.9805000000	-1.1090000000	-1.4750000000	-1.4500000000	0.0743000000	0.3304000000	-1.8890000000	-0.2702000000	-0.9911000000	-0.0016250000	0.3918000000	1.0100000000	1.0010000000	1.2330000000	-1.4030000000	0.0806600000	-0.1915000000	-0.7793000000	-1.5270000000	3.0390000000	1.3260000000	0.7493000000
-1.6560000000	2.0490000000	1.7000000000	0.3437000000	-2.4250000000	-0.2159000000	-1.7300000000	-0.9051000000	0.3348000000	-0.5719000000	-0.4941000000	0.2791040000	-0.0795725000	1.0040000000	-0.7000000000	-0.7545000000	0.1081000000	0.1404800000	0.6817200000	-0.7343000000	0.1258330000	0.9365000000	1.0070000000	-0.4647000000	0.1157000000	-1.1990000000	1.7890000000	0.5446000000	0.5475000000	-0.9177000000	-0.9623000000	-1.2610000000	0.8183000000	0.9884000000	-0.5090000000	0.3078000000	-0.8791000000	-0.1946000000	0.4788000000	0.6117000000	0.8338000000	0.0582000000	1.6020000000	-0.0453700000	-0.0355700000	-0.4633000000	-0.8043000000	0.5057000000	-0.4703000000	-0.3137000000
-1.2020000000	1.0460000000	2.5680000000	0.9701000000	-1.2740000000	0.4615000000	-1.5540000000	-0.0544700000	-0.9788000000	-0.0315000000	-1.4409400000	-0.1728000000	-0.5029000000	0.0987500000	-0.8475000000	-0.8280000000	-0.0676900000	-0.0227700000	0.6261300000	-2.6080000000	0.1764630000	0.9994600000	2.2400000000	-0.6635000000	-0.8691000000	-1.7440000000	1.3910000000	-0.4462000000	0.3917000000	-0.8525000000	-0.8761000000	-2.8740000000	-1.1340000000	1.6840000000	0.6752000000	-0.0389900000	-0.2869000000	-0.2024000000	0.9470000000	0.1109000000	0.0910300000	0.4424000000	1.5390000000	-0.4672000000	0.0736300000	0.5899000000	-1.7690000000	0.4729000000	1.4330000000	1.6700000000
-0.6213000000	-0.8864000000	2.2970000000	0.5908000000	-1.9410000000	-0.3699000000	-0.3501000000	-0.8181000000	1.3170000000	1.3890000000	-2.6410000000	0.3117240000	0.4822175000	0.5764000000	-0.7769000000	0.9366000000	-0.0451400000	0.0824240000	-1.2190000000	-1.1440000000	0.3944000000	0.6786000000	2.0230000000	0.4011000000	0.6485000000	-0.8217000000	0.1499000000	0.5664000000	1.0890000000	0.3990000000	-1.6100000000	-1.0020000000	0.9371000000	0.7491000000	-0.0531700000	0.8116000000	0.6977000000	0.8411000000	0.6795000000	-0.3005000000	0.1286000000	0.3110000000	-0.6737000000	-1.5800000000	-0.3138000000	0.1235000000	-1.1390000000	0.0484900000	1.8580000000	1.8770000000
-1.2910000000	0.3444000000	2.5020000000	0.1275000000	-0.8924000000	0.3599000000	-1.0260000000	-1.9280000000	-0.0213600000	-0.0137400000	-1.0606600000	-0.0060200000	-0.0536625000	1.6610000000	-0.6471000000	-2.3530000000	-0.0976200000	0.4709400000	0.7857800000	-0.4258180000	0.2645530000	1.2870000000	1.2290000000	-0.8954000000	0.8100000000	0.0447800000	1.0580000000	1.0920000000	1.7040000000	-0.6775000000	-0.8490000000	-0.4371000000	-0.2734000000	0.8846000000	0.1033000000	-0.1939000000	-0.0958100000	-0.8174000000	-0.2360000000	0.2680000000	0.1501000000	-0.0795200000	-0.3602000000	0.1389000000	0.2467000000	0.5980000000	-2.7850000000	2.4190000000	0.9230000000	0.5376000000
-0.5467800000	0.3791000000	2.2130000000	0.3045680000	-1.2337930000	-0.1214000000	-1.1470000000	-0.2364330000	-0.2099530000	-0.0308400000	-2.6810000000	-0.0026220000	-0.0554425000	0.8600400000	-0.6527800000	-0.2745900000	-0.0986300000	0.4834000000	0.5485300000	-0.2904280000	0.1270330000	0.8220000000	0.4310000000	-1.1270000000	-0.0273770000	-1.1639700000	0.7935000000	1.3350000000	1.6730000000	-0.5547320000	-0.5889000000	-0.4690000000	0.7996000000	0.5517000000	0.0574000000	-0.5098000000	0.1853000000	-0.9783000000	-0.1099000000	0.3581000000	0.0791900000	0.2236000000	0.2259000000	0.1850000000	0.3688000000	0.4111000000	-1.3400000000	2.1650000000	1.3720000000	0.9707000000
-0.4832700000	2.0980000000	1.1750000000	0.1239680000	-1.9870000000	1.3960000000	-2.6450000000	-0.0115460000	-0.3144000000	-0.1205700000	-1.6883300000	0.1700900000	0.2676775000	1.0590000000	-0.9028000000	-1.7730000000	0.1299000000	-0.0699300000	0.5332500000	-0.3430120000	0.4752000000	-0.7587000000	0.8423000000	-0.2943000000	-0.9649000000	-1.2140470000	2.4380000000	0.4600000000	0.5379000000	-0.5048310000	-1.0079100000	-1.2700000000	1.8730000000	2.2480000000	1.1720000000	-0.7598000000	-1.0840000000	-1.7910000000	-0.1409000000	0.9151000000	-0.5118000000	-0.1954000000	0.0109300000	1.3190000000	0.7388000000	0.6951000000	-2.7030000000	1.8300000000	0.0291200000	0.9817000000
-0.4325700000	2.2990000000	0.7481000000	0.1689730000	-1.3563870000	0.4368000000	-0.6042500000	-0.1692440000	-1.2910000000	-0.3542000000	-4.9300000000	-0.1726000000	0.3104000000	2.2410000000	-1.3560000000	-0.7925600000	0.6468000000	-0.2840200000	0.4274200000	-0.2449080000	-0.9569000000	1.0017200000	1.3010000000	0.6100000000	0.3194000000	-1.2314260000	2.1240000000	0.8173000000	0.7752000000	0.0869300000	-3.3770000000	0.6983000000	1.3530000000	3.5010000000	2.6300000000	1.7310000000	-1.2260000000	-1.0950000000	1.3060000000	0.7534000000	-0.5725000000	0.5799000000	1.5910000000	-3.5110000000	-1.7280000000	-0.8726000000	-3.1820000000	2.1620000000	-0.3826000000	0.5810000000
-1.4900000000	0.0961000000	1.4010000000	0.0342300000	-1.3770000000	0.1516000000	-1.2670000000	-0.3416000000	1.5250000000	0.5346000000	-1.4830000000	-0.1937000000	0.3710075000	3.4170000000	-1.1740000000	0.4811000000	0.8046000000	-0.0313300000	-1.0240000000	-0.8767000000	-1.2680000000	-0.5260000000	1.7670000000	0.3589000000	0.9333000000	-3.1090000000	1.1390000000	-1.2640000000	0.1961000000	0.0038570000	-1.8220000000	-0.9058000000	-0.2791000000	3.4490000000	1.5630000000	0.5594000000	-0.5725000000	-1.7170000000	0.6524000000	1.2050000000	1.3360000000	1.4710000000	-0.0058410000	-1.9260000000	1.4250000000	0.0103100000	-1.7690000000	2.4710000000	0.4834000000	1.0890000000
-0.1813800000	0.1871000000	0.8349500000	0.0895280000	-1.0643800000	0.4076000000	-1.2350000000	-0.2398730000	-0.3223730000	0.7016000000	-0.8731000000	0.0975480000	-0.1356525000	0.5730460000	-0.9125000000	0.0282300000	-0.1165720000	-0.2290500000	0.2588800000	-0.3313680000	-0.1298960000	0.5579000000	0.7560000000	-0.1824000000	-0.1499000000	-1.1830000000	0.6225000000	0.2370000000	-0.1884300000	0.1236000000	-0.9619000000	-0.6441000000	-0.2804000000	2.3000000000	1.4570000000	0.7142000000	-0.2147000000	-0.6963000000	0.2361000000	0.0630900000	0.4282000000	0.4616000000	-0.0961000000	-0.9020000000	0.6088000000	-0.1939000000	-1.3200000000	1.2540000000	0.2161000000	0.3066000000
-1.1900000000	-0.3044000000	0.4810300000	0.0101840000	-0.8611200000	0.1136620000	-0.2954822000	-0.2634230000	-0.0658180000	-0.0198200000	-0.4702200000	-0.0724920000	0.0491975000	2.2050000000	-1.3240000000	0.4065000000	-0.0671140000	0.2855400000	0.2066000000	-0.1546080000	0.0452600000	0.3778900000	0.2945000000	0.2251000000	0.4386000000	-0.9107000000	1.2860000000	-0.0085090000	-0.2906000000	0.7681000000	-0.7184000000	-0.7856000000	-0.4329000000	2.3570000000	0.9419000000	0.3356000000	-0.4492000000	-0.3929900000	0.2756000000	-0.2554000000	0.2737000000	0.6400000000	-0.3896000000	-1.3250000000	1.2590000000	-0.2224000000	-1.5030000000	1.5020000000	0.1706000000	0.2601000000
-1.5980000000	1.2080000000	1.0810000000	0.2119000000	-1.9020000000	-0.0297500000	-1.5300000000	-0.9559000000	1.1590000000	0.4492000000	-2.3950000000	0.2537680000	0.3632575000	3.0000000000	-1.5060000000	0.5227000000	0.5653000000	0.0033300000	0.2889000000	-0.3348280000	-1.3770000000	-0.6253000000	2.2830000000	-0.0627500000	-0.1935470000	-1.2532360000	1.3440000000	-1.1080000000	0.0110900000	-0.3948720000	-0.7433120000	-0.8319200000	0.2832000000	2.7080000000	1.4320000000	0.3728000000	-0.8906900000	-0.2359430000	-0.2463000000	0.2537000000	0.8498000000	0.7492000000	0.3045000000	-1.5930000000	0.8124000000	-0.1074600000	-2.9270000000	1.9800000000	0.2617000000	0.4693000000
0.4174600000	-0.3801000000	0.4857000000	-0.3290000000	-1.0143200000	0.5394000000	-0.9558000000	-0.0703640000	-0.1438920000	0.7074000000	-0.7591400000	0.0620310000	0.3438975000	0.9897000000	-1.1150000000	-0.4171000000	-0.0906340000	0.0152200000	0.2930810000	-0.6275080000	0.4000280000	0.5466490000	0.4118000000	-0.1739000000	0.5575000000	-1.7770000000	0.7419000000	0.2014000000	0.0823000000	-0.1400000000	-0.8215000000	-0.5066000000	-0.7699000000	2.0200000000	1.2180000000	0.4846000000	0.1107000000	-0.6879000000	1.1440000000	-0.1085000000	0.1186000000	0.3920000000	-0.3427000000	-1.3900000000	0.1742000000	-0.6475000000	-1.9080000000	1.3530000000	0.3555000000	0.6921000000
-1.1390000000	0.7030000000	0.4965600000	-0.0604220000	-1.3312900000	0.1441580000	-0.6200500000	0.0783570000	0.0970570000	-0.0107356000	-1.2912200000	0.3777940000	0.4117575000	0.7399530000	-0.4903900000	-0.3855300000	-0.0146180000	-0.1258000000	0.1769050000	-0.3024280000	0.4469230000	0.0817700000	0.7791700000	0.9883000000	1.6900000000	-1.9170000000	0.8542000000	-1.7730000000	-0.6145000000	-0.0987300000	-1.6770000000	-1.1230000000	0.9003000000	1.7910000000	1.8850000000	1.5120000000	-0.1491000000	-0.6136000000	-0.0352300000	1.0620000000	0.4898000000	0.1410310000	2.4970000000	-1.6860000000	1.9750000000	1.6430000000	-1.8550000000	0.4227000000	0.5178000000	0.5383000000
-0.7142000000	1.3050000000	2.3600000000	-0.1011000000	-0.3900000000	0.4083000000	-0.5440000000	-0.7329000000	-0.2079610000	-0.0087380000	-0.4619000000	-0.1881000000	-0.0190525000	0.5433130000	-0.8228000000	0.6627000000	-0.9577000000	0.5834700000	0.2174250000	-1.0570000000	0.1396000000	0.5596790000	-0.1113000000	-0.6803000000	1.1380000000	-2.5440000000	-1.1390000000	0.5401000000	0.3879000000	-0.9813000000	-0.8608000000	-0.4090000000	-0.7093000000	1.0820000000	0.4205000000	0.3932000000	0.0713400000	-0.5862000000	0.4502000000	0.6262000000	-0.2787000000	-0.1354000000	-1.0280000000	-0.9209000000	0.4119000000	0.1451000000	-2.2380000000	1.8800000000	1.3100000000	0.7177000000
-1.4380000000	2.8550000000	2.1900000000	-0.4709000000	-1.4450000000	-0.2065000000	-1.1710000000	-1.3960000000	1.4820000000	-0.2205000000	-1.2420000000	-1.2080000000	0.1795275000	1.0590000000	-1.3040000000	-0.0700600000	0.0235460000	-1.1930000000	0.1669700000	-0.3895580000	1.1860000000	0.5853490000	1.2090000000	-1.2720000000	0.5264000000	-2.3200000000	0.1398000000	0.5253000000	-0.3768000000	-0.5757310000	0.2404000000	-1.2250000000	0.7349000000	0.0080140000	0.4317000000	1.0200000000	-0.3054000000	0.3540000000	0.3394000000	0.4614000000	-0.2695000000	0.4719000000	-0.7938000000	0.0382900000	0.0820900000	1.4380000000	-0.7287000000	1.8060000000	0.9634000000	0.4350000000
-0.8684000000	2.8980000000	2.1640000000	-0.0043380000	-1.6410000000	0.1270000000	-0.7252000000	-1.5290000000	1.6400000000	0.0970300000	-1.0980000000	-1.2010000000	-0.7154000000	0.5203000000	-0.8010000000	0.1365000000	-1.1840000000	-0.2327700000	-0.6085000000	-1.8650000000	1.2130000000	0.3214000000	0.9034000000	-0.6470000000	0.8864000000	-2.0440000000	-0.3571000000	0.6304000000	0.0852200000	-0.8540000000	-1.2230000000	-1.2170000000	1.2620000000	0.3031000000	0.2668000000	0.9085000000	-0.4684000000	0.6761000000	0.9175000000	0.2705610000	0.0695400000	0.3399000000	-0.8067000000	0.1523000000	-0.4379000000	0.4114000000	-1.0880000000	1.6380000000	1.0780000000	0.6570000000
-0.8211000000	2.8410000000	2.3390000000	-0.4210000000	-1.3430000000	-0.0176500000	-1.0480000000	-1.6220000000	1.9590000000	0.0353400000	-1.4960000000	-1.2050000000	0.1703075000	1.2580000000	-0.8907000000	-0.0302000000	-1.0720000000	-1.0170000000	-0.1352000000	-1.6880000000	1.1900000000	0.1888000000	0.8337000000	-0.8959000000	0.9195000000	-2.4040000000	-0.2310000000	0.6215000000	0.1823000000	-1.2920000000	-0.9705000000	-1.1560000000	1.2150000000	0.3712000000	0.5119000000	1.0550000000	-0.2833000000	0.4942000000	0.9596000000	0.8316000000	0.0006469000	0.3930000000	-0.6356000000	0.0884500000	-0.3828000000	-0.0084760000	-1.1940000000	1.5760000000	1.1650000000	0.6551000000
0.1362600000	0.6867000000	1.5180000000	0.3055180000	-2.1990000000	0.3192000000	-1.5940000000	-0.2453640000	2.0770000000	0.0296100000	-0.9281400000	0.1778440000	0.4017975000	0.6019930000	-2.2420000000	-0.1253000000	-0.0093340000	0.1518200000	0.3018750000	-0.6876880000	0.3557200000	0.5147090000	0.2068500000	-0.6336000000	1.2930000000	-1.1882800000	-0.3787000000	0.5708000000	0.1086000000	-0.4039110000	-0.6560950000	-0.7973000000	0.0544000000	1.3620000000	1.1370000000	0.9989000000	-0.0730700000	-0.1071320000	0.9698600000	-0.4561000000	-0.5050000000	-0.7117000000	-1.5510000000	-0.8382000000	0.0395500000	0.4408000000	-2.6280000000	2.3680000000	1.1030000000	0.3364000000
-0.1873000000	-0.0433200000	1.8350000000	-0.0181900000	-3.0460000000	1.0980000000	-0.5000000000	-0.1940000000	1.3050000000	1.7370000000	-1.4670000000	-0.0201400000	0.4961800000	0.1394000000	-1.5910000000	1.3230000000	-1.1110000000	-0.3750000000	-0.9263000000	-0.8552000000	0.8825000000	-0.2084000000	0.7316000000	0.9297000000	0.8611000000	-0.6581000000	-1.3620000000	0.5950000000	-0.3071000000	-0.2604000000	-1.5790000000	-1.1060000000	-2.7690000000	0.1258000000	0.7574000000	1.3350000000	0.3823000000	0.6657000000	1.4900000000	-0.3799000000	0.3582000000	0.2346000000	-1.9760000000	-0.7920000000	-0.0431700000	1.1920000000	-1.3180000000	1.4170000000	1.5350000000	0.9207000000
-0.1231000000	0.7169000000	1.0620000000	0.0920000000	-1.3730000000	1.1470000000	-0.3248000000	-0.8798000000	0.1371000000	-0.1076000000	-1.9370000000	-0.4030000000	0.2950000000	0.4997730000	-1.2340000000	0.0518200000	0.1734000000	0.1322100000	-0.0421600000	-0.8480000000	0.3387000000	0.1378390000	1.3130000000	-0.2168000000	0.8337000000	0.0094590000	1.0890000000	-0.0013980000	0.5985000000	-0.4848000000	-1.0160000000	-1.5380000000	0.3362000000	1.2370000000	0.1080000000	0.6828000000	0.3419000000	-0.0416900000	0.5017000000	0.4277000000	-0.2962000000	-0.7938000000	-0.3575000000	0.0885900000	0.5914000000	1.1690000000	-1.1670000000	-0.4353000000	0.2357000000	-0.5037000000
-0.2460000000	0.5619000000	0.7488000000	-0.0019310000	-1.0532300000	0.8314000000	-0.1758000000	-1.5270000000	-0.5108000000	0.1554000000	-1.6770000000	0.3117240000	0.4822175000	0.5667000000	-1.5310000000	-0.2861000000	-0.0451400000	1.0980000000	0.2384600000	-1.6390000000	0.3407600000	0.4949000000	1.3500000000	-0.0584800000	0.6080000000	-0.9033400000	0.6824000000	0.3589000000	-0.1533000000	0.0408390000	-0.8230000000	-1.4540000000	-1.4660000000	1.3360000000	0.7403000000	0.4990000000	0.8412000000	-0.2484000000	0.9090000000	0.5620000000	-0.3929000000	-0.7236000000	-0.1492000000	-0.0991300000	0.1367000000	0.7320000000	-1.7420000000	-0.6871000000	0.5650000000	-0.0104600000
-0.0130000000	0.9550000000	0.6828000000	-0.5139000000	-0.9428000000	0.5785000000	-1.0910000000	-0.5497000000	0.0271700000	0.0734500000	-0.2608000000	0.0627980000	0.0971975000	1.0810000000	-1.4580000000	-0.2931000000	-0.2907150000	0.4076200000	0.1663600000	-0.4813180000	-0.6733000000	0.4539000000	0.1307200000	0.0912400000	1.0350000000	-1.0998400000	0.4271000000	0.1786000000	-0.8745000000	-0.6498000000	-0.5983000000	-0.2754000000	0.8052000000	1.1800000000	0.5450000000	0.9948000000	0.6579000000	-0.1922320000	0.0447200000	-0.1063000000	-0.2242000000	-0.4788000000	0.2895000000	-0.4254000000	0.7134000000	1.5140000000	-0.8763000000	0.9217000000	0.8347000000	0.8653000000
0.0104500000	0.9504000000	1.1870000000	0.4505000000	-0.7904000000	0.8919000000	-0.6623000000	-0.2153000000	-0.6110830000	0.0782900000	-1.2660000000	0.2889140000	0.2048475000	0.7606300000	-0.4911000000	-0.8023300000	-0.5761000000	0.2008300000	0.6250500000	-0.6631880000	0.0104230000	0.6127300000	0.7392000000	0.1646000000	0.4341000000	-1.0680000000	0.9515000000	0.0880000000	0.2479000000	-0.5504000000	-1.3070000000	-1.6040000000	0.2786000000	0.6767000000	0.6764000000	0.2802000000	0.2073000000	0.0997000000	1.2510000000	1.3910000000	0.6582000000	-0.0574500000	0.1669000000	-1.0900000000	-0.0842200000	-0.7579000000	-1.5490000000	0.3700000000	-0.2459000000	0.3557000000
-2.5270000000	0.5210000000	1.1660000000	0.0011200000	-1.5750000000	1.5120000000	-1.2620000000	-1.5080000000	-0.5928000000	1.1740000000	-2.4030000000	1.7680000000	0.4968475000	2.8700000000	-1.0370000000	-0.2781000000	-1.4620000000	-0.4477000000	0.6082500000	-2.9630000000	0.1555530000	0.3744700000	2.1440000000	0.8833000000	0.7217000000	-1.0240000000	0.9242000000	0.2517000000	-0.8665000000	-0.3254310000	-0.0332500000	-0.0293900000	1.2200000000	0.9914000000	0.1921000000	0.7858000000	1.6520000000	0.8894000000	1.4270000000	0.4558000000	0.4989000000	0.4422000000	0.4396000000	-1.7500000000	1.1030000000	-2.4960000000	-0.9413000000	-0.0862800000	1.1810000000	0.0123200000
-1.5870000000	0.4934000000	-0.4378000000	0.1615000000	-0.8994000000	0.6919000000	-0.2464000000	-0.4593000000	-0.2244000000	0.2729000000	-1.1310000000	0.4365000000	0.2904275000	0.5581000000	-0.7962000000	-0.4217000000	0.0105810000	-0.0171000000	0.6182300000	-0.9815000000	0.7401000000	0.2503000000	1.6060000000	-0.3172000000	0.4393000000	-1.1910000000	1.3310000000	0.9982000000	0.6621000000	0.1208000000	-0.7847000000	-0.1668000000	1.1230000000	1.1470000000	1.0870000000	0.7084000000	-1.5130000000	-0.4621000000	-0.0126700000	0.0593200000	0.5504000000	0.3478000000	-0.0058760000	0.2672000000	0.2870000000	0.5853000000	-0.0977400000	-0.4307000000	-0.6797000000	0.9039000000
0.8416000000	3.1050000000	1.0860000000	-0.9913000000	-0.8243000000	4.1800000000	-1.5760000000	-0.4256000000	-3.2060000000	-3.4600000000	-6.2130000000	-3.0570000000	-1.6310000000	-0.0936700000	-0.7090000000	0.0705300000	1.4490000000	0.5142300000	0.9788600000	2.0530000000	3.9550000000	1.3020000000	3.0910000000	-1.0650000000	-1.3690000000	-0.0044750000	-2.2510000000	0.7947000000	1.0070000000	-1.8500000000	-2.3530000000	-1.1210000000	-2.6340000000	0.6734000000	1.9540000000	0.1078000000	-0.7161000000	1.4080000000	2.5350000000	-0.0302300000	-1.2080000000	-1.2950000000	-1.1960000000	-0.5153000000	-0.5466000000	0.1667000000	-1.1130000000	1.7140000000	1.5910000000	1.8350000000
0.3945110000	0.3243000000	0.5441000000	0.1276900000	-0.9754000000	0.8728000000	-0.3349784000	-0.0604040000	-0.2924880000	-0.2952000000	-1.1470400000	0.2788840000	0.4840975000	0.4603930000	-0.3252000000	-0.9357000000	-0.0878610000	0.1725040000	0.3496000000	-0.6445680000	0.2072200000	0.1594790000	0.3645400000	-0.6810000000	1.2520000000	-2.6530000000	0.1498000000	0.9543000000	-1.5950000000	-0.6011000000	-0.8416000000	-2.6110000000	0.5550000000	0.2050000000	0.4937000000	1.4020000000	0.7996000000	-1.4740000000	0.8304000000	-0.3226000000	-0.2205000000	-0.2521000000	0.5182000000	-1.3920000000	-0.3729000000	0.2604000000	-0.9726000000	1.0060000000	1.1810000000	1.4310000000
0.5589000000	0.0318000000	1.1240000000	0.6849000000	-1.0520000000	1.4320000000	-0.8209000000	-0.6109000000	-1.5440000000	-0.3007000000	-2.1080000000	0.4930000000	-0.7141000000	0.7896000000	-1.5790000000	-1.0100000000	-0.2827000000	0.1811000000	1.7690000000	-1.4170000000	0.1226000000	1.8750000000	0.4207000000	-0.1623000000	0.3201000000	-1.5890000000	-0.1874000000	-0.3629000000	-0.6651000000	-0.5453000000	-1.5600000000	-1.4990000000	0.1097000000	0.6188000000	0.9215000000	0.8822000000	0.1143000000	-0.0292200000	2.0050000000	-0.0488200000	-0.5207000000	-0.6084000000	-0.9490000000	-0.6229000000	-0.5851000000	0.1941000000	-1.4690000000	0.2501000000	1.0990000000	0.4017000000
-0.5857000000	3.2940000000	2.9360000000	-0.3136000000	-3.0230000000	2.4310000000	-1.4620000000	-2.1460000000	-0.6406000000	-2.1040000000	-2.6420000000	-0.1636000000	-1.0150000000	0.0859800000	-2.2590000000	-1.4770000000	0.1438000000	-1.0010000000	1.1230000000	0.5634000000	2.2940000000	0.9941000000	1.7410000000	-2.1240000000	0.8933000000	-2.7050000000	-0.3492000000	1.3580000000	2.3500000000	-1.2900000000	-0.7577000000	-1.3570000000	-0.0421100000	2.6380000000	0.4206000000	-0.0615800000	-0.2825000000	0.2170000000	2.2800000000	0.9064000000	-1.3690000000	-1.4740000000	-0.0338400000	-1.1600000000	-0.9060000000	-1.5580000000	-1.0770000000	1.9870000000	1.0680000000	1.6570000000
0.2018000000	1.6840000000	0.8556000000	0.1559000000	-1.4990000000	0.7583000000	-1.6050000000	-1.8350000000	-0.3719130000	-0.0574300000	-1.4004700000	0.3816040000	0.3219575000	0.4335000000	-1.9680000000	-1.3790000000	-0.0267190000	0.1591000000	0.7328000000	-1.0710000000	0.1266000000	1.4480000000	0.4257000000	-0.6859000000	1.3670000000	-1.9620000000	0.5750000000	0.2615000000	-0.8287000000	-0.8999000000	-1.1580000000	-1.7150000000	1.1860000000	1.0280000000	1.1720000000	1.3280000000	0.2217000000	-1.0090000000	0.5906000000	-0.0504400000	-0.2954000000	-0.1330000000	0.4384000000	-0.4376000000	0.5452000000	0.3235000000	-1.4410000000	1.2350000000	0.8826000000	1.0330000000
0.5433000000	0.2573000000	1.8010000000	0.3394000000	-0.0635100000	2.0730000000	-0.8874000000	-1.0490000000	-0.0785100000	-0.2210000000	-0.7844800000	-0.0047700000	-0.3426000000	0.1688930000	-1.7040000000	-0.7458000000	-0.1198640000	0.5446940000	0.4109250000	-0.7377320000	0.7802600000	0.3664590000	-0.6148000000	-0.8396000000	2.2480000000	-0.8864000000	-1.0830000000	1.0790000000	-1.1040000000	-2.5500000000	-1.3250000000	-2.0240000000	-1.6099400000	-0.2586000000	2.4530000000	1.3960000000	0.0110000000	-0.2556000000	1.0901700000	0.5738000000	-0.6871000000	-0.3067000000	-0.8614000000	-1.0090000000	-0.2005000000	-0.5682000000	-3.1070000000	-0.5952000000	1.8300000000	2.5290000000
0.0914100000	1.6810000000	2.2430000000	0.6675000000	-1.5080000000	2.3300000000	-0.8504000000	-1.6260000000	-1.5620000000	-1.1700000000	-1.4360000000	-0.0394600000	1.4740000000	0.3052730000	-1.6010000000	-1.4660000000	-0.1838740000	0.4792940000	0.3009950000	-0.8935000000	0.7875500000	0.4588490000	0.9833000000	-0.7947000000	2.0080000000	-1.3720000000	-1.4170000000	0.6267000000	-0.8304000000	-1.7100000000	-1.8590000000	-1.9680000000	-1.3890000000	-0.4886000000	2.4680000000	2.0170000000	0.5180000000	0.1894000000	2.1520000000	-0.2332000000	-1.1100000000	-0.4157000000	-0.9044000000	-1.1360000000	-1.0860000000	-0.9992000000	-2.5680000000	-0.9332000000	1.8110000000	2.0170000000
-0.3796000000	2.9640000000	1.6290000000	-0.1985000000	-3.6000000000	2.3150000000	-1.5730000000	-0.3274200000	-0.3655850000	0.0263900000	-2.1950000000	0.1023340000	-0.1057725000	0.4418100000	-2.5440000000	-2.4830000000	-0.1912190000	-0.7903000000	2.2620000000	-0.7663120000	0.5662000000	0.6643000000	0.8960100000	-1.3080000000	1.7290000000	-1.5430000000	-0.3702000000	1.3500000000	-0.6578000000	-0.7065610000	-1.0770000000	-2.1150000000	-0.4660000000	-0.5820000000	2.4350000000	1.8860000000	0.4986000000	0.0332680000	1.8990000000	0.1794000000	-1.6110000000	-0.3621000000	-0.2278000000	-0.5477000000	-0.9139000000	-0.6996000000	-2.6170000000	-0.7786000000	1.4420000000	1.7220000000
0.8988000000	3.8940000000	2.8910000000	0.5479000000	-2.8510000000	2.9610000000	-1.0770000000	-3.6830000000	-3.1830000000	-3.2200000000	-1.6300000000	0.0378000000	-2.3580000000	0.0345000000	-1.5450000000	-2.2140000000	0.0029210000	0.8751000000	0.7513100000	0.0139100000	1.8080000000	0.5419800000	1.9370000000	-1.5840000000	1.8930000000	-1.7430000000	-0.5317000000	1.2870000000	-1.1760000000	-1.9150000000	-1.5000000000	-2.0730000000	-0.5635000000	-0.3975000000	1.8080000000	1.8390000000	0.2921000000	-0.3595000000	2.4600000000	0.3039000000	-1.5250000000	-0.4546000000	-0.7733000000	-0.6142000000	-0.5891610000	-1.0250000000	-2.5740000000	-0.7841000000	1.0690000000	1.8600000000
-0.3984500000	2.0650000000	0.7919000000	0.1772000000	0.1393000000	1.4450000000	-0.2946000000	-0.2221600000	-0.8607000000	-0.2014200000	-0.9416000000	0.1221540000	-0.1250425000	0.8343700000	-1.0240000000	-1.2120000000	-0.0113490000	0.2528400000	0.7301300000	-0.3410580000	0.0936430000	0.8070700000	0.7342500000	-0.4970880000	-0.1719270000	-0.6129000000	0.4988000000	0.5413000000	0.0633200000	-0.8981000000	-0.3007000000	0.0132000000	2.3310000000	1.4710000000	-0.0033580000	0.2664000000	-0.9205000000	-0.2180920000	0.9684000000	0.2454000000	-0.7066000000	0.0398100000	-0.1918000000	-0.3668000000	-0.7300000000	-0.8697000000	-1.1950000000	0.5923000000	0.6404000000	0.7909000000
-1.0730000000	4.1060000000	1.7320000000	-0.0781300000	0.0069630000	1.4180000000	-2.3440000000	-2.1440000000	-2.0780000000	-0.8548000000	-1.1211500000	0.3929000000	0.2211075000	0.5893230000	-1.4890000000	-1.3360000000	-0.1822810000	-0.4549000000	0.2984050000	-1.2150000000	0.5045000000	0.3107000000	-0.5254000000	-1.3090000000	2.7750000000	-1.8290000000	-0.4191000000	2.1690000000	-1.4310000000	-1.2350000000	-0.6535000000	-3.4680000000	0.1010000000	2.1500000000	0.7598000000	1.8300000000	-0.2813600000	-0.2019000000	-0.4345000000	0.4395000000	-0.2084000000	-0.0980800000	-0.0818210000	-1.2080000000	0.2051000000	0.1734000000	-2.2830000000	0.8984000000	-0.3195000000	-0.4240000000
-0.6353000000	1.3490000000	-1.9320000000	0.8138000000	-0.4503620000	0.3582000000	0.0189700000	-1.6970000000	-0.7161000000	-0.7548000000	-0.5830000000	-0.4205050000	-0.0960425000	0.6675500000	-0.3639000000	-0.8514000000	0.2220890000	0.8024100000	0.5087600000	0.3724300000	-0.0021300000	0.1147630000	2.0080000000	0.1639000000	0.6293000000	-0.6124500000	0.3508000000	-0.3437000000	0.0971100000	-0.6191000000	0.3633000000	-0.1338000000	0.9399000000	0.0089580000	-0.0303600000	-0.3655200000	-0.2535000000	-0.8710000000	0.9404000000	0.8604000000	-0.3416000000	-0.4562000000	0.8372000000	-0.0047640000	-0.1470000000	-1.4900000000	-0.2447000000	1.1960000000	-0.0516500000	0.4209000000
-1.8710000000	1.8830000000	-1.0960000000	0.2664330000	-0.4438420000	-0.6089400000	-0.3781660000	-0.0873100000	-0.7037700000	-0.2446570000	-0.6043800000	0.3508610000	-0.3699300000	0.7108200000	0.1581900000	-0.6362200000	0.4428200000	-0.5992100000	0.7758600000	0.5194200000	-0.5578000000	0.3358630000	0.1293000000	-1.2160000000	-0.0248600000	-0.7970800000	0.2086000000	0.8891000000	0.3609000000	-0.9913000000	-0.5348000000	-0.7170000000	2.0330000000	0.7568000000	1.0000000000	0.5882000000	-0.4997000000	-0.0662200000	0.2422000000	0.2952000000	0.8675700000	-0.4244000000	0.4770000000	-0.1719000000	-0.7241000000	-1.1960000000	0.5421000000	0.2421000000	0.9902000000	1.4360000000
-1.5870000000	1.7750000000	-0.2805000000	0.6618000000	-0.8381000000	-0.3758000000	-0.2240000000	-0.9750000000	-0.7341000000	-0.0188300000	-0.1200000000	0.3354340000	-0.2397825000	1.1590000000	-1.1160000000	-0.4344000000	0.0142000000	-0.3990000000	-0.5144000000	-0.0418700000	0.0234600000	1.7240000000	0.4016000000	-2.6660000000	1.2470000000	0.2159000000	0.9665000000	0.8970000000	-0.5981000000	0.1826000000	-0.3349000000	-0.1631000000	1.6870000000	1.0260000000	0.9554000000	0.3612000000	-0.1127000000	-1.1520000000	-0.2059000000	-0.6209000000	-0.3198000000	0.2906000000	1.2030000000	1.0540000000	-1.6930000000	-1.2650000000	-0.1480000000	-0.2029000000	0.8731000000	1.5350000000
-1.5190000000	2.4520000000	-0.7686000000	-0.0572500000	-0.7672000000	1.2350000000	-0.1351000000	-1.4300000000	-0.1432000000	0.3571000000	-1.8360000000	-0.2592000000	-0.0672800000	0.7954000000	-1.6700000000	0.4896000000	0.3701000000	-1.1540000000	0.0405900000	0.1758000000	-0.7156000000	0.1775000000	1.0250000000	-0.8541000000	0.9563000000	0.1581000000	0.4028000000	0.2223000000	0.1691000000	-0.3261000000	-0.3397000000	-0.6118000000	0.3539000000	0.5350000000	0.5526000000	0.4894000000	0.0815200000	-1.3900000000	1.8000000000	0.6154000000	0.1074000000	0.0268100000	0.7912000000	0.1202000000	-1.4010000000	-0.1277000000	0.0392900000	0.3823000000	0.9204000000	0.6719000000
-0.9216000000	0.6633000000	0.5742000000	0.2365000000	-1.4270000000	0.8058000000	-0.5294000000	-0.8053000000	0.2706000000	0.1708000000	-1.3130000000	0.7695000000	1.0150000000	0.7311000000	-1.6660000000	-0.4997000000	0.0518800000	0.7127000000	-0.0836800000	-1.1090000000	0.1491000000	0.1913000000	-0.2138000000	-0.5309000000	0.5045000000	-1.4060000000	0.1209000000	0.7324000000	-0.2967000000	0.0890400000	-0.6185000000	-1.1150000000	-2.1660000000	0.3341000000	1.4250000000	0.7076000000	-0.6013000000	-0.3329000000	0.6735000000	-0.0054630000	0.2676000000	0.0849900000	0.6873000000	-0.1786000000	0.1572000000	0.3705000000	-0.7285000000	1.3190000000	0.5405000000	1.2160000000
-0.5970000000	1.0720000000	0.3448000000	0.5231000000	-1.2230000000	0.6565000000	-0.9258000000	-1.0500000000	0.0371800000	-0.0385400000	-1.1370000000	0.9921000000	1.1440000000	0.5527000000	-2.0950000000	-0.4841000000	-0.5545000000	-0.0327300000	-0.2601000000	-0.3299000000	0.5578000000	0.1179000000	0.3689000000	-0.9043000000	0.5111000000	-1.0870000000	0.0075340000	0.4190000000	-0.4141000000	-0.4544000000	-0.9029000000	-1.2220000000	-1.1680000000	0.0897400000	0.7634000000	0.5002000000	-0.3177000000	-0.6063000000	0.9211000000	0.3661000000	-0.2188000000	0.3116000000	1.0890000000	0.0080160000	0.3678000000	0.0160900000	-0.6089000000	0.9551000000	1.1900000000	1.8050000000
-0.9647000000	1.2150000000	0.7960000000	0.1504000000	-1.3310000000	1.2840000000	-0.9505000000	-1.2630000000	-0.4196000000	-0.0232700000	-1.2940000000	0.9454000000	1.0890000000	0.2839230000	-2.1130000000	-1.0630000000	-0.0832400000	0.1955000000	0.1202000000	-0.8406000000	0.8880000000	0.7451000000	-0.0548800000	-1.5510000000	0.9076000000	-1.2780000000	0.3350000000	0.5515000000	-0.5066000000	-0.0578900000	-0.6284000000	-1.3480000000	-1.5970000000	0.0952200000	1.4380000000	0.9987000000	-0.4532000000	-0.4788000000	0.9896000000	0.7806000000	-1.0630000000	0.1661000000	1.2610000000	0.1405000000	0.1503000000	0.0355700000	-1.0490000000	1.4760000000	1.1870000000	1.4110000000
-0.9164630000	2.2240000000	0.0280400000	0.4724000000	-0.8194090000	0.8557000000	-0.6775000000	-1.3110000000	-0.0345600000	-0.3083000000	-1.0600000000	0.9684000000	-0.0206225000	0.3370000000	-2.0800000000	-0.5638000000	0.1723020000	-1.1820000000	-0.6418000000	-0.6826000000	0.1770000000	-0.1699000000	0.2131000000	-1.2510000000	0.9060000000	-0.2852000000	0.8934000000	0.4069000000	-0.4482000000	-0.7302328000	-0.0950100000	-0.9141000000	1.5880000000	0.1206000000	0.3703000000	0.2361000000	-0.9528000000	-1.0180000000	0.8050000000	0.9550000000	-0.0449100000	0.4615000000	1.0890000000	0.2209000000	-0.0033130000	0.3500000000	0.0939500000	1.8030000000	0.8120000000	1.2650000000
-1.8680000000	2.0590000000	0.4202000000	0.8425000000	-0.4894000000	-0.1851000000	-0.5593000000	-1.1060000000	-0.2594000000	-1.4890000000	-0.6302700000	0.1956000000	-0.4685000000	0.6212000000	-0.3011000000	-0.0926400000	0.2149000000	-0.3303000000	-0.4116000000	-0.2914000000	0.5292000000	0.1033000000	0.2613000000	-0.9728000000	0.1906000000	-0.2616000000	0.4391000000	0.3876000000	0.1104000000	-0.7638000000	-0.6234000000	-0.4715000000	0.9332000000	0.3973000000	0.3689000000	0.0017130000	-0.1032000000	-0.4917000000	0.3207000000	1.3200000000	0.2047000000	0.3041000000	1.1310000000	0.2675000000	0.1003000000	0.4116000000	-1.0390000000	1.0580000000	0.2487000000	0.9272000000
-1.0057330000	1.1930000000	0.7857170000	0.4968400000	-0.6653020000	-0.4666100000	-0.3637000000	-0.2694800000	-0.7030100000	-0.2385800000	-0.8070600000	0.1058800000	-0.4681500000	0.7039600000	-0.1295000000	-0.7590000000	0.2549800000	0.4743500000	0.8713100000	-0.2818000000	0.2369430000	0.4927830000	-0.0040550000	-1.7860000000	0.8118000000	-0.9120700000	1.4750000000	0.3827000000	-0.4414000000	-0.5827000000	-1.6750000000	0.1967000000	0.8384000000	0.4524000000	0.1571000000	0.5989000000	-1.1170000000	-0.1656000000	0.2788000000	0.7918000000	0.1439000000	0.4973000000	1.8070000000	0.6857000000	-0.7385000000	-0.8972000000	-0.5142000000	1.9950000000	1.0230000000	0.9364000000
-0.8425000000	2.2450000000	-1.5610000000	0.7136000000	-0.2533000000	0.3430000000	-0.1182000000	-0.6882000000	0.0857200000	-0.4690000000	-0.7742000000	0.2597000000	-0.2134000000	0.0812500000	-0.8450000000	-0.3925000000	0.1330000000	-0.0191900000	-0.7255000000	-0.2553000000	0.9253000000	-0.4036000000	0.7844000000	-1.5290000000	0.7127000000	-1.2820000000	0.5771000000	-0.9874000000	0.2705000000	-1.1980000000	0.3727000000	-0.5645000000	0.1642000000	0.2893000000	0.7360000000	-0.1203000000	-0.6211000000	-0.8317000000	1.2720000000	1.7950000000	0.1638000000	-0.0268500000	1.3550000000	-0.7064000000	-0.2706000000	-0.6043000000	-0.3804000000	0.2416000000	0.5577000000	1.8260000000
-0.9104000000	2.0390000000	-1.4810000000	0.5657000000	-1.5390000000	0.3731000000	-0.0191600000	-0.5861000000	-0.5182000000	-0.2050000000	-0.9572000000	0.1861200000	-0.1884125000	0.5399600000	-0.5310000000	-0.3735000000	-0.0583410000	0.7491200000	0.6562200000	0.3187100000	0.9513000000	0.1200930000	0.5054000000	-1.3130000000	1.0780000000	-2.3760000000	0.3528000000	-0.9917000000	-0.4579000000	-1.5560000000	0.4774000000	-0.7298000000	-0.0580900000	0.3040000000	0.8787000000	0.0874300000	-0.8485000000	-1.1780000000	0.9444000000	1.4810000000	0.3415000000	0.2268000000	1.3500000000	-0.5757000000	0.0010570000	-0.3417000000	-0.1057000000	0.2813000000	0.4644000000	1.4660000000
-0.6239000000	1.8810000000	-0.9172000000	0.1662000000	-0.7718000000	0.6875000000	0.2263000000	-0.2253600000	-2.4180000000	-0.3465000000	-0.3527400000	0.2602000000	-0.5574125000	0.6235000000	-0.6965000000	-0.5510000000	0.1514390000	0.6102070000	0.8364330000	0.2872400000	-0.0252900000	0.1512530000	0.5776610000	-0.9835000000	1.0240000000	-0.8993000000	0.3723000000	0.0548300000	-0.0863100000	-0.4976000000	-0.1051000000	-0.7082000000	0.8175000000	0.5995000000	0.7672000000	0.7710000000	0.1771000000	-1.0450000000	0.5099000000	0.5529000000	-0.5180000000	0.0383800000	0.4677000000	-0.2072000000	-0.6274000000	0.0818900000	0.1349000000	0.8699000000	-0.0950700000	0.8515000000
-1.8000000000	1.9360000000	0.0559900000	1.1620000000	-0.5436000000	0.3557000000	-0.2325000000	-0.7025000000	0.0083980000	-0.6973000000	-0.0145300000	0.0203600000	-0.2557000000	-0.8131000000	0.0912280000	-0.4989000000	0.0284890000	-0.1719100000	0.3723800000	0.8731900000	-0.0201600000	-0.1761500000	0.4401000000	-0.4808000000	0.7626000000	-0.1308000000	0.3701000000	1.2080000000	0.2154000000	-0.5068000000	-0.0633500000	-1.0400000000	-0.0408100000	0.2883000000	1.0570000000	0.2957000000	-0.5732000000	-0.1877000000	0.8257000000	1.0800000000	-0.0552500000	0.1361000000	0.7215000000	-0.4435000000	-0.7277000000	-0.8734000000	0.3216000000	0.7156000000	-2.1520000000	-0.5168000000
-2.1730000000	1.7190000000	0.4603000000	0.1297000000	-0.6433000000	0.6440000000	-1.6310000000	-0.5892000000	-0.4653000000	0.0810300000	-1.8500000000	0.4667000000	-0.0606500000	0.3955900000	-1.0950000000	-0.7815700000	0.0230600000	-0.0167900000	0.6608550000	0.0666800000	1.0660000000	0.3094000000	1.0370000000	0.0556700000	0.0571100000	-0.7041000000	1.3770000000	1.4360000000	0.0439000000	-0.2604000000	-0.7989000000	-1.8180000000	0.2587000000	0.7328000000	0.8944000000	0.3102000000	-1.2360000000	-0.4423000000	0.6592000000	1.1370000000	0.4342000000	0.6576000000	0.8500000000	-0.0899700000	-1.2090000000	-1.9030000000	-0.4639000000	0.7731000000	-0.6209000000	0.8827000000
-1.0300000000	1.9110000000	-0.3174000000	0.7660000000	-0.7587650000	0.4013000000	-1.1480000000	-1.2540000000	-1.3430000000	-0.2171900000	-0.6431600000	-0.1694760000	-0.0746625000	0.8273300000	-0.6747000000	-1.3030000000	0.1824000000	0.7633170000	0.7228830000	-0.0129000000	-0.0321400000	-0.0502600000	0.5787000000	-0.9467000000	-0.4573650000	-1.5290000000	0.9562000000	-0.8913000000	0.3205100000	-1.2480000000	-0.9602000000	-0.4654000000	1.3880000000	0.9714000000	0.2691000000	0.1959000000	0.1780000000	-0.1536000000	0.3038000000	0.2098000000	-0.4271000000	-0.2287000000	0.5646000000	0.8467000000	0.3105000000	0.6928000000	-0.3163000000	0.8878000000	0.4578000000	0.8024000000
-0.6535940000	3.5850000000	0.5129000000	0.2232000000	0.1643000000	-0.1064000000	-0.5576000000	-0.5446000000	-0.4987000000	-1.0850000000	0.0374100000	0.0483750000	-0.2166625000	0.7381600000	-1.7480000000	-1.5420000000	0.1859990000	0.1566300000	0.6430300000	0.0638200000	-0.8451000000	-1.0840000000	0.0270100000	-1.1850000000	1.3910000000	-0.9413400000	1.4890000000	0.4159000000	0.2981400000	-0.8365000000	-0.5202450000	0.5128000000	1.9220000000	1.4980000000	0.4607190000	0.3440000000	0.3371000000	-0.9124000000	-0.4150000000	0.3760000000	-0.5440000000	-1.1900000000	0.1118000000	0.1108000000	-0.4814000000	-1.1060000000	-1.0140000000	1.3740000000	0.3190000000	0.3445000000
-0.9151000000	2.4250000000	-0.3433000000	-0.3500000000	-0.5648630000	0.2444000000	-0.7689000000	-1.3650000000	0.2991000000	-1.1390000000	0.5581000000	0.1100000000	1.3710000000	0.6186000000	-0.8177000000	-0.2222000000	0.3804000000	-0.9698000000	-0.9102000000	-1.1360000000	-0.6624000000	-0.3122000000	0.5777000000	-0.8823000000	1.3320000000	-0.8391400000	0.7845000000	0.2460000000	0.1891700000	-0.3564000000	0.4301000000	0.3200000000	1.1310000000	1.3940000000	0.4574000000	0.0602000000	-0.2407000000	-0.7883000000	0.6421000000	-0.1099000000	-0.4478000000	-0.7454000000	0.8629000000	-0.2820000000	-0.3172000000	-0.5219000000	-1.4910000000	1.3360000000	1.2640000000	0.4467000000
-0.4433000000	1.6730000000	-0.4566000000	0.2754980000	-0.3662000000	0.6471000000	-0.9881000000	0.0446270000	-0.5212000000	-0.2118710000	0.1889000000	-0.1749820000	-0.5198125000	0.6537980000	-1.1980000000	-1.4700000000	0.1912000000	0.3321000000	0.5307800000	0.2028000000	-0.3234720000	0.4586400000	0.8385000000	-0.3993000000	0.8971000000	-2.0250000000	0.9505000000	0.3770000000	-0.0026270000	0.2536000000	-0.2179000000	-0.4530000000	0.3327000000	1.2050000000	0.4474000000	-0.0288000000	-0.7407000000	-1.2990000000	0.3942000000	0.2211000000	-0.1968000000	-0.1554000000	1.2570000000	-0.0369700000	-0.4472000000	-1.3340000000	-1.3980000000	1.1710000000	0.0321400000	0.5137000000
-1.6950000000	1.9900000000	1.3550000000	-1.0160000000	-0.8634000000	0.8529000000	-0.8274000000	-2.0230000000	-1.4210000000	-0.1070400000	0.2527000000	0.1152640000	-0.0530825000	1.7740000000	-0.0481800000	-2.0530000000	0.0938900000	-0.2204800000	0.3701000000	-0.4456400000	-0.6739000000	0.7063000000	1.1160000000	-0.3291000000	1.0950000000	-1.4480000000	0.6466700000	0.5552000000	0.5951000000	-0.0141500000	-0.4827000000	-0.3898000000	0.7229000000	1.2690000000	1.2890000000	0.3784000000	-0.2715000000	-2.6740000000	0.7044000000	0.1773000000	0.0884300000	0.0228000000	-0.2228000000	-0.0317700000	0.3020000000	-0.0326900000	-1.5020000000	0.3373000000	0.7043000000	-0.0381000000
-0.7149000000	2.4240000000	1.2450000000	-0.9278000000	-1.0342920000	0.1056000000	-0.8256000000	-1.5230000000	-0.4797000000	-0.7384000000	0.6504000000	0.2030640000	-0.2891625000	0.6328000000	-0.1905000000	-1.4140000000	0.0786000000	-1.0530000000	0.6849800000	-1.9500000000	0.2619000000	0.4650000000	1.0750000000	-0.3524000000	0.6070000000	-0.2252000000	1.3020000000	0.2410000000	-0.2272000000	-0.6424000000	-0.2590000000	-0.5031000000	0.4066000000	0.7947000000	0.3364000000	0.1291000000	-0.1598000000	-0.4624200000	0.1391000000	0.1371000000	0.1201000000	-0.0084790000	-0.0671300000	-0.2891000000	0.1647000000	-0.4270000000	-1.1150000000	0.4040000000	0.7031000000	0.6426000000
-0.6553500000	1.3920000000	0.5923000000	0.0505900000	-0.3923000000	-0.1360000000	-1.3730000000	-1.1360000000	-0.5663000000	-0.3373200000	0.7648000000	0.1078540000	-0.1630925000	0.8240300000	-0.2331000000	-1.3420000000	0.1495580000	0.2105300000	0.5431850000	-0.1367700000	0.0614290000	0.7004000000	-0.1566000000	0.0653200000	1.4260000000	-0.4285000000	1.2630000000	0.3737000000	0.3881800000	-0.2537000000	-0.3197350000	-1.0520000000	0.4793000000	0.6690700000	1.2570000000	0.2468000000	0.1880000000	-2.5330000000	-0.0262000000	-0.0412100000	0.1339000000	-0.6668000000	0.3219690000	-0.2083000000	0.0234700000	-0.2176800000	-0.3463800000	0.6927000000	0.8278000000	0.5393000000
-0.0697000000	0.5083000000	0.8561000000	-0.8546000000	-0.5640600000	-0.1692000000	-0.1884900000	-0.1349270000	0.0627570000	0.0812500000	0.4006000000	-0.0917060000	0.4887175000	0.1812590000	-0.2935700000	-1.1200000000	0.1497160000	0.1295650000	-0.1173040000	-0.2672580000	0.5132400000	0.1011290000	0.0215450000	-0.1882000000	0.9033000000	-0.5321910000	0.3617000000	1.1460000000	0.6221000000	-0.1079210000	-0.1587450000	-0.0438600000	-1.9200000000	0.8589000000	0.6926000000	-0.1276000000	0.3415000000	-0.2752200000	-0.0376900000	-1.4370000000	0.1324000000	-0.2072000000	-0.1459000000	0.0391800000	-0.1710000000	-0.1367000000	-0.6808000000	0.2172000000	0.7883000000	0.3299000000
-0.5846000000	2.4530000000	0.7212000000	-0.7315000000	-1.1110000000	-0.0591000000	-0.5823000000	-1.1020000000	-0.5604000000	-0.9941000000	-1.0940000000	0.0644540000	-0.5115325000	1.0900000000	-1.1010000000	0.6204000000	0.3799000000	0.2037600000	0.8302300000	-0.3544000000	-0.1315770000	-0.3627000000	0.6123000000	-0.4484000000	0.8691000000	-1.8630000000	0.2925000000	0.7820000000	0.4035000000	-0.2434000000	-0.5109000000	-0.5691000000	1.2070000000	0.1437000000	1.0380000000	0.2312000000	-0.5867000000	-0.6153000000	0.7461000000	1.2390000000	0.0871800000	-0.1175000000	0.7649000000	0.4510000000	-0.3852000000	-0.7609000000	-0.6950000000	0.2900000000	0.1711000000	0.4516000000
0.7523000000	2.3930000000	0.1480000000	-0.0266400000	-0.3696000000	0.5537000000	-0.4305000000	-1.1000000000	-0.4166000000	-0.7873000000	-0.8345000000	-0.8456000000	-0.0335025000	0.4160000000	-0.8713000000	-0.8368000000	-0.3162000000	0.9025500000	-0.1868000000	-1.0350000000	0.3120000000	0.2761000000	0.5601000000	-0.7545000000	0.4059000000	-1.3410000000	1.0800000000	0.1078000000	0.3037000000	-0.5526000000	-0.1991000000	-0.7762000000	1.4370000000	1.1850000000	0.2032000000	-0.0730200000	-0.6269000000	-0.2730020000	0.4049000000	0.7219000000	-0.1960000000	-0.3146000000	0.1447000000	-0.6012000000	-0.6624000000	0.1829000000	-0.3901000000	0.4619000000	0.3339000000	0.6885000000
0.1180000000	2.0930000000	0.0747500000	0.0840600000	-1.1129490000	0.6344000000	-0.3698000000	-0.5358000000	-0.9060810000	-0.1150800000	-0.9952900000	0.3856440000	-0.0663925000	0.8554300000	-1.4210000000	-1.9490000000	-0.0429600000	0.4594600000	0.7016600000	-0.9859000000	0.3447000000	0.6135600000	0.0458200000	-1.2780000000	0.5770000000	-2.0670000000	1.4970000000	0.1609000000	0.1988000000	-0.2575000000	-0.6207900000	-0.8371000000	1.4360000000	0.9626000000	0.2443000000	-0.0239000000	-0.2548000000	-0.3347400000	-0.0589500000	0.4360000000	-0.2059000000	-0.1775000000	0.0298500000	-0.8891000000	-0.1713000000	0.6200000000	0.0479800000	0.3615700000	0.0820400000	0.4416000000
-0.9065000000	1.6020000000	0.1312000000	0.4066000000	-0.8794620000	-1.0740000000	-0.6873000000	-1.6420000000	-1.1980000000	-0.3328900000	-0.8373000000	0.2189900000	-0.2286825000	0.9162100000	-0.3672800000	-0.8517900000	-0.1510000000	0.1856800000	0.8243300000	0.0391700000	0.2556330000	0.9113000000	1.1200000000	-0.7311000000	-0.3886850000	-1.4163600000	1.5040000000	-0.0226800000	0.6155700000	-0.9476400000	-0.4411450000	-1.1870000000	2.4930000000	1.2110000000	0.4737000000	-0.3945000000	-1.5550000000	-1.6530000000	0.1194000000	1.3270000000	0.9115000000	0.0658800000	1.4330000000	-0.0557000000	-0.8659000000	-0.5876000000	-0.3806000000	0.5204000000	0.3044000000	1.2560000000
-0.2690000000	0.2160000000	-0.0021860000	0.5031000000	-1.6770000000	-0.5325000000	-0.5357000000	-0.0486900000	-0.5588000000	0.0705000000	-1.4970000000	0.6122000000	1.0560000000	1.3270000000	-0.6215000000	-0.9140000000	-0.1515000000	-0.1937000000	1.1030000000	-0.7998000000	1.1650000000	0.6239000000	0.2599000000	-0.4454000000	0.8560000000	-2.2830000000	0.5955000000	0.7380000000	0.3898000000	-1.0680000000	-0.5110000000	-0.9281400000	-0.8824000000	-0.0043320000	0.7204000000	0.7091000000	-0.0547700000	-0.2813000000	0.3611000000	0.5781000000	0.3601000000	0.1175000000	-0.0941300000	-0.1561000000	0.1007000000	0.8120000000	-0.7240000000	0.7250000000	0.2121000000	0.9736000000
-0.8026000000	0.1224000000	-0.0608000000	0.5415000000	-1.4065100000	0.5899000000	-0.2753000000	-1.4880000000	-0.1014000000	0.8629000000	-0.9073000000	0.4077840000	0.4430275000	0.8820900000	0.3198000000	-0.5287000000	-0.0843430000	-0.0321000000	0.4185150000	-0.6249400000	0.1785130000	1.0608400000	0.2344600000	-0.0066420000	1.1430000000	-5.9100000000	0.7942000000	0.0437300000	0.5096000000	-0.2547000000	-1.4450000000	-0.3263000000	0.8474000000	0.7234000000	0.8721000000	0.8029000000	-0.4490000000	-0.8266000000	0.0698400000	0.3388000000	0.2299000000	0.0365740000	0.6336000000	0.2157000000	0.0725100000	-1.2380000000	-1.5970000000	0.7468000000	0.4418000000	1.8580000000
-1.9420000000	2.1570000000	0.4979000000	-0.4058000000	-1.3320000000	0.6646000000	-0.1067000000	-1.0110000000	-0.6590210000	-0.9774000000	-0.8836800000	0.2612000000	-0.1171425000	1.0367500000	-0.1605000000	-0.9151900000	0.1462710000	-0.4302400000	0.5671900000	-0.3287200000	-0.1197670000	0.5332630000	1.3010000000	-0.7311000000	1.1460000000	-2.3130000000	2.1070000000	0.8482000000	2.4350000000	-0.8802310000	-0.5668300000	-0.7867600000	2.6380000000	1.5380000000	1.3630000000	0.8974000000	-1.4066100000	-0.4408200000	-1.3460000000	0.2083000000	0.4224000000	-0.0202100000	-0.1239000000	0.7832000000	-1.1470000000	-1.5240000000	-1.6800000000	1.2570000000	-1.2340000000	-0.6421000000
-0.6941000000	0.2628000000	0.0516500000	-0.6960000000	-0.8914800000	0.7953000000	-0.8529000000	-0.9089000000	-0.1605510000	0.2113000000	-0.5242500000	-0.0177060000	0.2186175000	0.5466000000	-0.5097000000	-1.0010000000	0.1524000000	0.1267350000	0.2267060000	-0.4733600000	0.1303440000	-0.2973000000	0.4007000000	-0.5245000000	1.1780000000	-1.3050000000	0.9474000000	0.2419000000	-0.0449210000	-0.1295000000	-0.1900000000	0.1668000000	0.4005000000	0.5226000000	1.4170000000	0.2830000000	0.2182000000	-1.0230000000	1.1310000000	0.4220000000	-0.3279000000	-0.3816000000	0.0417900000	0.0588700000	-0.4023000000	0.4549000000	-0.5361000000	1.2370000000	-0.1810000000	0.1055000000
-0.2816300000	2.0330000000	1.0918100000	-1.6780000000	-1.2349400000	0.4971000000	-2.9460000000	-0.1342400000	-0.6955230000	-0.0604510000	-1.3119700000	0.0881340000	-0.3145025000	0.6668600000	-0.7066300000	-0.9327200000	-0.0142790000	0.0238400000	0.6638100000	-0.3817780000	0.8894000000	0.9671300000	0.9875000000	-1.0120000000	1.2230000000	-1.5158200000	-0.2165000000	-1.4190000000	-0.7342000000	-1.1700000000	-1.5510000000	-1.1120000000	0.2526000000	1.3810000000	1.0510000000	2.7490000000	-1.5070000000	1.6330000000	-0.6319000000	0.4020000000	-0.9759000000	-0.7295000000	-0.4871000000	-0.3851000000	-0.5610120000	-0.2357990000	-0.4218800000	0.2540580000	-0.0169500000	0.5506000000
-2.5320000000	0.8647000000	1.6530000000	1.2810000000	-1.0810000000	-0.0767800000	-2.5760000000	-0.9640000000	0.7989000000	0.1722000000	-1.7200000000	0.5716640000	0.1394875000	1.0061900000	0.1442000000	-0.6493000000	0.0803400000	-0.0921400000	0.5930200000	-0.4394600000	-0.3815000000	0.6599600000	2.2320000000	0.1392000000	-0.4204050000	-2.3820000000	1.4700000000	0.7805000000	1.1460000000	-0.7102110000	-2.5000000000	-1.9710000000	2.2590000000	1.9000000000	0.9249000000	1.4290000000	-2.4010000000	0.2852000000	-0.7834000000	2.5010000000	-0.1603000000	0.2071000000	0.7984000000	0.6125000000	0.2023000000	-1.2270000000	-1.8070000000	1.2910000000	-0.2234000000	1.8400000000
0.5919000000	1.0180000000	-0.0053050000	-0.5110000000	-0.8399000000	2.0300000000	-0.4548000000	-0.1558000000	-1.4350000000	-0.2676000000	-0.8273100000	0.1841000000	-2.1000000000	0.5606000000	-0.2607000000	-0.4322000000	-0.1815420000	0.2077800000	0.7309500000	-0.3402680000	-0.0920580000	0.9611300000	0.3829200000	-0.1161580000	-0.3273020000	-1.3290000000	0.2907810000	-0.1655890000	-0.1192600000	-0.6701030000	-1.0860000000	-1.0600000000	-1.0010000000	0.3917000000	1.4410000000	0.8201000000	-0.8850700000	-0.7223000000	1.0450000000	0.4070980000	-0.1469000000	-0.4515000000	0.5259000000	0.3849000000	0.5047000000	-0.0999900000	-0.7510000000	0.2370000000	0.1270000000	0.8766000000
-0.8666000000	1.9550000000	1.1940000000	0.3925000000	-0.8484000000	-0.3401000000	0.1776000000	0.5947000000	-0.5184000000	-0.1141000000	-0.6573000000	0.9535000000	0.0914700000	0.7293980000	-0.9292000000	-1.5670000000	-0.1631000000	-1.8550000000	0.1513000000	0.0165200000	-0.3899000000	0.7754100000	0.8473000000	-0.3524000000	1.1090000000	-2.9530000000	1.2190000000	-0.1986340000	0.3288000000	-0.7555000000	0.0440200000	-0.9581000000	0.4296000000	0.9676000000	0.8743000000	1.2510000000	-1.2270000000	-0.7254000000	0.3170000000	0.6410000000	1.6200000000	0.1315000000	-0.5312000000	0.3509000000	-1.0310000000	-1.9570000000	-0.5540000000	0.0899900000	0.2310000000	1.0980000000
-2.2410000000	2.0120000000	1.1392290000	0.4709580000	-1.2482000000	0.7145000000	0.3393000000	-0.2203500000	0.6252000000	0.4885000000	0.0373100000	0.2282000000	-1.2620000000	1.4440000000	-1.6200000000	-0.7410000000	-0.0984500000	-3.5650000000	-0.0320100000	-1.0970000000	0.2088000000	0.7999000000	1.1070000000	-0.3179000000	1.9170000000	-2.5510000000	1.3500000000	0.8005000000	0.2733000000	-0.7549000000	-0.2654000000	-0.8066000000	-2.2540000000	1.8690000000	1.3160000000	1.1960000000	-0.4573000000	-0.3928000000	-0.5234000000	1.3330000000	0.5027000000	-0.2610000000	-0.3936000000	0.0184700000	0.0562600000	-1.3160000000	-1.0160000000	0.5855000000	0.3136000000	1.0010000000
-1.1150000000	0.1627000000	0.9996000000	0.0338800000	-2.1960000000	-1.2010000000	-0.9540000000	0.2991000000	-0.5961110000	1.9250000000	-1.1176400000	0.5268040000	-0.2386525000	0.7685000000	-1.2020000000	-0.7503000000	-0.5717000000	0.0160200000	0.4587000000	-0.6523100000	-0.4515000000	1.6230000000	1.7410000000	-0.4363000000	-2.1040000000	-2.1730000000	2.4650000000	0.0020670000	0.5579000000	-0.1333000000	-0.7258000000	-1.3740000000	1.4080000000	1.7320000000	0.9965000000	-0.0917700000	-1.2680000000	-0.8462000000	-0.3918000000	0.3312000000	0.6733000000	0.5646000000	-0.5640000000	-0.5249000000	0.7408000000	1.5820000000	-1.0390000000	0.2941000000	-0.0078320000	0.4457000000
-0.2806890000	0.6130000000	-3.5550000000	0.5744900000	-0.9204820000	-0.3079600000	-1.7580000000	0.2043000000	-0.6222410000	2.1260000000	-0.9246400000	0.0084250000	0.4359875000	0.8102500000	-1.6970000000	0.2040000000	0.1922380000	0.8169200000	0.8829200000	-0.0904500000	-0.1657500000	0.6189000000	1.9330000000	-1.4890000000	-0.4990650000	-1.1049900000	1.3700000000	-0.3129000000	0.2393900000	-0.4147330000	-0.5479450000	-1.0336500000	1.7710000000	1.2800000000	-0.6565000000	-1.4770000000	-2.5170000000	-0.3187920000	-0.9838000000	0.1142000000	1.2560000000	0.4517000000	-0.7100000000	-0.2289000000	0.7089000000	1.1540000000	-1.6820000000	1.0190000000	0.7742000000	1.3230000000
1.1460000000	0.1499000000	-1.1410000000	0.5521000000	-1.1530000000	0.2014000000	-1.3920000000	-0.2198000000	-0.2658000000	0.9324000000	-1.9670000000	0.2381000000	2.1470000000	0.4297000000	-0.8446000000	-0.4681000000	-0.1503710000	0.4329600000	0.5249300000	-0.5639780000	0.0372500000	0.3772642000	1.2220000000	0.0153400000	-1.1900000000	-1.5660000000	0.7522000000	-0.5883000000	0.1026000000	-0.4537000000	-0.9372000000	-1.6590000000	0.4233000000	0.0324100000	0.6921000000	-0.2401000000	-0.7390000000	0.7714000000	0.6158000000	0.6468000000	0.5689000000	0.2673000000	0.5696000000	-0.6113000000	1.3800000000	1.4190000000	-0.0402500000	0.3038000000	-0.5582000000	0.1194000000
0.7807000000	0.2547000000	-0.5365000000	-0.3442000000	-1.6860000000	-0.9908000000	-0.3330000000	-0.1560000000	-0.2133420000	0.0721600000	-0.4503880000	-0.2648640000	-0.0102300000	0.3534000000	-0.0998800000	-0.6144000000	0.1507940000	0.7623100000	1.0076200000	0.0637510000	0.9245000000	0.4856000000	0.4576000000	0.4891000000	-0.7864000000	-2.0940000000	0.1760000000	0.2065000000	0.5034000000	0.2041000000	-0.3814000000	-0.4176000000	0.1261000000	0.1005500000	0.3319000000	0.0246600000	-0.4992000000	-0.0338000000	0.4756000000	0.2176000000	0.5737000000	-0.3379000000	0.7304000000	-0.1655000000	-0.4657000000	0.6446000000	-0.6065000000	-0.0294500000	-0.3024000000	-0.0178500000
0.7742000000	-0.5309000000	-0.1771000000	0.3062000000	-0.7347000000	-0.6104000000	-0.4246000000	0.2624000000	-0.5977000000	-0.2194000000	-0.8246000000	0.3423000000	0.4552000000	-0.0791400000	-0.4934000000	-0.9339000000	0.1626000000	0.1494000000	2.2120000000	-0.9387000000	0.4439000000	1.4130000000	0.1486500000	-0.4548000000	-0.7124000000	-1.6650000000	-0.5810000000	0.5595000000	-0.2686000000	0.2931000000	-0.7934000000	-0.6195000000	1.0340000000	-0.4587000000	-0.2541000000	-0.3693000000	-0.0201900000	0.1272000000	1.5830000000	0.6996000000	-0.0032720000	-0.0048990000	0.0224500000	-0.2625000000	-0.5367000000	0.1276000000	-0.3814000000	-0.7964000000	0.6476000000	0.8542000000
0.1316000000	-0.0124400000	-0.0086210000	-0.2723000000	-0.2532000000	-0.1919000000	-0.2201000000	-0.5911000000	-0.7452000000	0.1921000000	-0.5931000000	0.1697000000	0.5020000000	0.1740930000	-0.7540000000	-0.6885000000	0.0928670000	0.6748800000	0.6747750000	-0.3666590000	2.1510000000	0.2503790000	1.1590000000	-0.4171000000	0.1583000000	-1.2560000000	-0.9082000000	-0.1447000000	-0.8979000000	0.0488700000	-0.5867000000	-0.8098000000	-0.1801000000	-0.2510000000	0.0766500000	0.0034210000	0.0895300000	0.2480000000	1.4450000000	0.6014000000	-0.0865500000	0.3358000000	-0.2438000000	0.1992000000	-0.6050000000	0.1473000000	-0.7297000000	-0.4407000000	1.1610000000	1.0420000000
0.4545000000	0.4125000000	0.5393000000	-0.2114000000	-0.9923000000	0.0959900000	0.0207800000	0.2518000000	-1.3610000000	0.2430000000	-0.4492000000	0.2287000000	-2.0930000000	0.1312000000	-0.3641000000	-0.4016000000	1.0100000000	0.6278000000	1.0437600000	-1.3770000000	-0.1665230000	1.4030000000	0.4574000000	-0.0376300000	-0.4652000000	-0.9614000000	-0.2198000000	-0.0842600000	0.0666000000	-0.5027000000	-1.3860000000	-0.7313000000	0.8454000000	-0.3236000000	0.7381000000	0.3739000000	0.4370000000	0.1374000000	1.2640000000	0.7718000000	0.4299000000	0.1213000000	0.1316000000	0.2117000000	-1.2440000000	0.3788000000	-0.5892000000	-0.3632000000	0.7608000000	1.0480000000
-0.2058000000	1.2970000000	1.3530000000	1.1830000000	-2.6630000000	0.0816800000	-3.0130000000	0.7115000000	-0.8866000000	0.2297000000	-1.8860000000	0.5363000000	1.4260000000	1.2830000000	-2.7160000000	-0.5419000000	-0.3553000000	0.7983200000	1.6230000000	-1.5870000000	-0.8520000000	1.8220000000	0.6161000000	-0.3704000000	0.5981000000	-2.8840000000	1.1150000000	-0.9560000000	-0.7001000000	-0.1634000000	-1.3300000000	-2.5490000000	1.9610000000	-0.7393000000	1.5840000000	1.2370000000	-0.1637000000	0.4737000000	0.5971000000	-0.1329000000	0.9912000000	0.5046000000	1.3050000000	1.0250000000	-0.9182000000	0.3201000000	-0.2730000000	-1.5260000000	0.2391000000	0.3677000000
-0.1496000000	1.1120000000	0.9202000000	0.7155000000	-1.2840000000	0.0038710000	-1.1060000000	0.6117000000	-1.2560000000	0.6149000000	-1.0820000000	0.2185000000	0.0023175000	0.4311000000	-0.8442000000	-0.9257000000	0.1027800000	-0.0669000000	0.6598600000	-0.1665000000	-0.1304970000	0.1203000000	1.5110000000	-1.2520000000	0.1190000000	-2.1310000000	0.4364000000	-0.2511000000	0.9958000000	-0.0285000000	-1.3070000000	-1.6190000000	2.3270000000	0.2746000000	0.6473000000	0.1801000000	-0.7278000000	0.0426000000	1.4810000000	1.2690000000	0.1481000000	0.0654500000	0.6278000000	-0.0881200000	-1.2040000000	-0.8080000000	-0.7881000000	0.0799500000	0.4120000000	1.7810000000
0.9041000000	-0.0929700000	-0.1302000000	0.1982000000	-1.1880000000	0.2375000000	-0.5077000000	1.2570000000	-0.9868000000	-0.5075000000	-0.9797000000	0.4562000000	0.4101000000	0.8228000000	-1.0960000000	-1.0070000000	-0.0530810000	-0.5287000000	1.6340000000	-0.3897570000	-0.6982000000	0.8719000000	1.0020000000	0.1733000000	-1.3650000000	-2.1450000000	0.7052000000	-0.5553000000	-0.4825000000	-0.1867000000	-0.7002000000	-1.5100000000	-1.0730000000	-0.0096260000	1.2360000000	0.3478000000	-1.1770000000	-0.0376300000	1.9770000000	0.6648000000	0.2779000000	-0.1028000000	0.1686000000	0.2967000000	-0.5216000000	0.5517000000	-0.6413000000	0.1357000000	0.8598000000	0.6423000000
[truncated: 5,697 more rows]
[truncated: 66 more columns]
