# Supplementary material for: Semi-Supervised Methods to Predict Patient Survival from Gene Expression Data
Source: PLoS Biol. 2004 Apr 13;2(4):e108. doi: 10.1371/journal.pbio.0020108 (PMC387275; doi:10.1371/journal.pbio.0020108)
Supplement: Dataset S13 — This is the clinical data for the AML dataset of Bullinger et al. (2004). It has the same format as the clinical data above. (1 KB TXT). [file pbio.0020108.sd017.txt]

3	1
243	1
711	1
663	1
720	0
570	1
578	0
44	1
429	1
980	0
215	1
745	0
334	1
138	0
1336	0
839	0
271	0
211	0
1107	0
326	1
1	1
99	1
316	1
1388	0
85	1
1220	1
126	1
12	1
21	1
493	0
883	0
78	1
336	1
672	1
142	1
250	1
511	1
712	0
213	1
233	1
422	0
459	0
211	1
365	0
211	0
451	0
318	1
281	0
333	1
470	1
400	0
7	1
299	1
374	1
44	1
291	1
273	1
75	1
575	0
730	1
627	0
521	0
610	0
21	1
335	1
32	1
524	0
146	1
373	0
1625	0
1212	0
1296	0
414	1
1352	0
483	1
182	1
94	1
515	0
1	1
96	1
35	1
1053	0
102	1
31	1
203	1
0	1
884	0
278	1
323	1
346	1
724	0
28	1
746	0
400	1
238	0
297	0
453	0
535	0
609	0
139	0
538	0
154	1
138	0
15	1
610	0
359	0
556	0
204	1
336	1
177	1
134	1
206	0
622	0
281	1
33	1
139	1
